# Supplementary material for: Chromatin accessibility landscape and regulatory network of high-altitude hypoxia adaptation
Source: Nat Commun. 2020 Oct 1;11:4928. doi: 10.1038/s41467-020-18638-8 (PMC7529806; doi:10.1038/s41467-020-18638-8)
Supplement: Supplementary file 4 — Supplementary Data 1 [file 41467_2020_18638_MOESM4_ESM.xlsx]

## Sheet: Supplementary Data 1A
Table S1A. Summary of ATAC-seq
SampleID	RawID	QC-score	#raw reads(pair-end)	#reads with at least one reported alignment	# reads that failed to align	# reads with alignments suppressed due to -m	% Mapped	% Unique	% -m	Unique	% chrM	#chrM	before rmdup	% dup	#dup	after rmdup(Final reads)	% final reads
A-1-1	s1-6	13.05	116157049	83194928 (71.62%)	19343835 (16.65%)	13618286 (11.72%)	0.8334	0.7162	0.1172	83194928	0.244262	20321386	62873542	0.0969448	8065316	54808226	0.471846
A-1-2	s2-6	13.56	146456777	98391628 (67.18%)	25213808 (17.22%)	22851341 (15.60%)	0.8278	0.6718	0.156	98391628	0.267744	26343757	72047871	0.057662	5673456	66374415	0.453201
A-1-3	s3-6	13.78	134259744	89951822 (67.00%)	19597275 (14.60%)	24710647 (18.41%)	0.8541	0.67	0.1841	89951822	0.303021	27257290	62694532	0.0721663	6491488	56203044	0.418614
A-1-4	s4-6	14.24	82237190	59170686 (71.95%)	9945608 (12.09%)	13120896 (15.95%)	0.879	0.7195	0.1595	59170686	0.214865	12713688	46456998	0.0748934	4431492	42025506	0.511028
A-1-5	s5-6	16.84	94949076	66802001 (70.36%)	15122748 (15.93%)	13024327 (13.72%)	0.8408	0.7036	0.1372	66802001	0.294254	19656776	47145225	0.0902868	6031338	41113887	0.43301
A-2-1	s1-7	8.83	193403106	138052976 (71.38%)	31013423 (16.04%)	24336707 (12.58%)	0.8396	0.7138	0.1258	138052976	0.185832	25654617	112398359	0.113096	15613179	96785180	0.500432
A-2-2	s2-7	7.87	365898943	222087263 (60.70%)	56292285 (15.38%)	87519395 (23.92%)	0.8462	0.607	0.2392	222087263	0.461132	102411490	119675773	0.193809	43042598	76633175	0.209438
A-2-3	s3-7	12.83	114627450	77735717 (67.82%)	19364372 (16.89%)	17527361 (15.29%)	0.8311	0.6782	0.1529	77735717	0.237501	18462337	59273380	0.0677664	5267867	54005513	0.471139
A-2-4	s4-7	14.25	116846796	84767630 (72.55%)	14503169 (12.41%)	17575997 (15.04%)	0.8759	0.7255	0.1504	84767630	0.209811	17785159	66982471	0.0895484	7590802	59391669	0.508287
A-2-5	s5-7	12.88	115513705	75988147 (65.78%)	13599242 (11.77%)	25926316 (22.44%)	0.8822	0.6578	0.2244	75988147	0.3313	25174863	50813284	0.079134	6013244	44800040	0.387833
A-3-1	s1-8	11.3037	101143462	71950422 (71.14%)	17389750 (17.19%)	11803290 (11.67%)	0.8281	0.7114	0.1167	71950422	0.194934	14025615	57924807	0.0782812	5632364	52292443	0.517013
A-3-2	s2-8	15.0069	109325620	71469208 (65.37%)	17178757 (15.71%)	20677655 (18.91%)	0.8428	0.6537	0.1891	71469208	0.357498	25550070	45919138	0.054211	3874420	42044718	0.384582
A-3-3	s3-8	14.01	96176512	64466751 (67.03%)	16071438 (16.71%)	15638323 (16.26%)	0.8329	0.6703	0.1626	64466751	0.282101	18186113	46280638	0.0595991	3842158	42438480	0.441256
A-3-4	s4-8	17.13	114105038	82767591 (72.54%)	15695590 (13.76%)	15641857 (13.71%)	0.8625	0.7254	0.1371	82767591	0.203493	16842644	65924947	0.0793438	6567095	59357852	0.520204
A-3-5	s5-8	14.75	108901876	72164188 (66.27%)	12827081 (11.78%)	23910607 (21.96%)	0.8823	0.6627	0.2196	72164188	0.32991	23807673	48356515	0.0771864	5570097	42786418	0.39289
A-4-1	s1-9	11.22	213174195	151941381 (71.28%)	32320846 (15.16%)	28911968 (13.56%)	0.8484	0.7128	0.1356	151941381	0.298514	45356658	106584723	0.109009	16562977	90021746	0.422292
A-4-2	s2-9	14.1407	123158436	88562733 (71.91%)	14384001 (11.68%)	20211702 (16.41%)	0.8832	0.7191	0.1641	88562733	0.243365	21553061	67009672	0.0744401	6592620	60417052	0.490564
A-4-3	s3-9	13.5	156402854	94704557 (60.55%)	22101179 (14.13%)	39597118 (25.32%)	0.8587	0.6055	0.2532	94704557	0.501506	47494871	47209686	0.0473725	4486388	42723298	0.273162
A-4-4	s4-9	13.52	127562741	87484824 (68.58%)	15540655 (12.18%)	24537262 (19.24%)	0.8782	0.6858	0.1924	87484824	0.285985	25019354	62465470	0.0778495	6810648	55654822	0.436294
A-4-5	s5-9	12.8143	269863363	173230623 (64.19%)	33588416 (12.45%)	63044324 (23.36%)	0.8755	0.6419	0.2336	173230623	0.386327	66923621	106307002	0.0732367	12686845	93620157	0.346917
A-5-1	s1-10	12.68	122794601	86121979 (70.13%)	24403029 (19.87%)	12269593 (9.99%)	0.8012	0.7013	0.0999	86121979	0.164658	14180694	71941285	0.0844492	7272931	64668354	0.526638
A-5-2	s2-10	12.3407	163390933	112319686 (68.74%)	26786632 (16.39%)	24284615 (14.86%)	0.836	0.6874	0.1486	112319686	0.230886	25933085	86386601	0.0693906	7793929	78592672	0.48101
A-5-3	s3-10	15.26	89303297	57893451 (64.83%)	14271637 (15.98%)	17138209 (19.19%)	0.8402	0.6483	0.1919	57893451	0.320378	18547773	39345678	0.0570323	3301796	36043882	0.403612
A-5-4	s4-10	14.27	103033382	71657964 (69.55%)	14789149 (14.35%)	16586269 (16.10%)	0.8565	0.6955	0.161	71657964	0.239956	17194747	54463217	0.0783383	5613563	48849654	0.474115
A-5-5	s5-10	11.9098	256621916	166186346 (64.76%)	38317313 (14.93%)	52118257 (20.31%)	0.8507	0.6476	0.2031	166186346	0.307008	51020481	115165865	0.0802944	13343834	101822031	0.396778
W-1-1	s1-1	10.99	174772662	125773873 (71.96%)	23115380 (13.23%)	25883409 (14.81%)	0.8677	0.7196	0.1481	125773873	0.285209	35871886	89901987	0.105633	13285813	76616174	0.438376
W-1-2	s2-1	14.6814	123006427	82520665 (67.09%)	18533104 (15.07%)	21952658 (17.85%)	0.8494	0.6709	0.1785	82520665	0.344368	28417483	54103182	0.0600143	4952417	49150765	0.399579
W-1-3	s3-1	16.19	92780818	63523035 (68.47%)	16284790 (17.55%)	12972993 (13.98%)	0.8245	0.6847	0.1398	63523035	0.283964	18038231	45484804	0.0527879	3353250	42131554	0.454098
W-1-4	s4-1	15.27	130262678	95186184 (73.07%)	17194723 (13.20%)	17881771 (13.73%)	0.868	0.7307	0.1373	95186184	0.183895	17504231	77681953	0.105077	10001844	67680109	0.519566
W-1-5	s5-1	14.91	130795892	87189452 (66.66%)	17176036 (13.13%)	26430404 (20.21%)	0.8687	0.6666	0.2021	87189452	0.316303	27578272	59611180	0.0666327	5809669	53801511	0.411339
W-2-1	s1-2	10.91	102625252	76147309 (74.20%)	15594656 (15.20%)	10883287 (10.60%)	0.848	0.742	0.106	76147309	0.16314	12422686	63724623	0.110722	8431206	55293417	0.53879
W-2-2	s2-2	13.6876	86015316	61197135 (71.15%)	14179289 (16.48%)	10638892 (12.37%)	0.8352	0.7115	0.1237	61197135	0.201269	12317075	48880060	0.0753478	4611067	44268993	0.514664
W-2-3	s3-2	12.35	87885058	62502248 (71.12%)	14444208 (16.44%)	10938602 (12.45%)	0.8357	0.7112	0.1245	62502248	0.173964	10873148	51629100	0.0662699	4142020	47487080	0.540332
W-2-4	s4-2	14.97	108665835	77545499 (71.36%)	15201762 (13.99%)	15918574 (14.65%)	0.8601	0.7136	0.1465	77545499	0.225411	17479616	60065883	0.101529	7873152	52192731	0.480305
W-2-5	s5-2	13.66	135032677	94925805 (70.30%)	16067196 (11.90%)	24039676 (17.80%)	0.881	0.703	0.178	94925805	0.242934	23060666	71865139	0.0694517	6592756	65272383	0.483382
W-3-1	s1-3	12.68	93378924	65663622 (70.32%)	11244354 (12.04%)	16470948 (17.64%)	0.8796	0.7032	0.1764	65663622	0.340469	22356443	43307179	0.0884507	5807996	37499183	0.401581
W-3-2	s2-3	15.109	146648675	95638306 (65.22%)	23510484 (16.03%)	27499885 (18.75%)	0.8397	0.6522	0.1875	95638306	0.360345	34462780	61175526	0.0612669	5859462	55316064	0.377201
W-3-3	s3-3	14.54	95407346	64679563 (67.79%)	15765924 (16.52%)	14961859 (15.68%)	0.8347	0.6779	0.1568	64679563	0.260105	16823477	47856086	0.0684509	4427375	43428711	0.455193
W-3-4	s4-3	15.21	94799344	66898910 (70.57%)	12242918 (12.91%)	15657516 (16.52%)	0.8709	0.7057	0.1652	66898910	0.231978	15519047	51379863	0.104321	6978930	44400933	0.468368
W-3-5	s5-3	13.5484	170326268	108902773 (63.94%)	23274381 (13.66%)	38149114 (22.40%)	0.8634	0.6394	0.224	108902773	0.350458	38165848	70736925	0.0593539	6463809	64273116	0.377353
W-4-1	s1-4	11.0653	133229436	91793812 (68.90%)	23246635 (17.45%)	18188989 (13.65%)	0.8255	0.689	0.1365	91793812	0.258448	23723967	68069845	0.0607185	5573580	62496265	0.469088
W-4-2	s2-4	14.8317	141833487	97155604 (68.50%)	25719992 (18.13%)	18957891 (13.37%)	0.8187	0.685	0.1337	97155604	0.216884	21071472	76084132	0.0724479	7038717	69045415	0.486806
W-4-3	s3-4	11.45	107967896	74684620 (69.17%)	16803933 (15.56%)	16479343 (15.26%)	0.8443	0.6917	0.1526	74684620	0.23298	17400026	57284594	0.0732434	5470152	51814442	0.479906
W-4-4	s4-4	14.33	134644535	99070974 (73.58%)	18709163 (13.90%)	16864398 (12.53%)	0.8611	0.7358	0.1253	99070974	0.164617	16308791	82762183	0.104319	10334944	72427239	0.537914
W-4-5	s5-4	12.61	103812176	70223111 (67.64%)	13997770 (13.48%)	19591295 (18.87%)	0.8651	0.6764	0.1887	70223111	0.262412	18427418	51795693	0.0643553	4519227	47276466	0.455404
W-5-1	s1-5	12.72	92486948	67332384 (72.80%)	13632602 (14.74%)	11521962 (12.46%)	0.8526	0.728	0.1246	67332384	0.275317	18537739	48794645	0.106217	7151817	41642828	0.450256
W-5-2	s2-5	14.83	85438916	57506478 (67.31%)	15461424 (18.10%)	12471014 (14.60%)	0.8191	0.6731	0.146	57506478	0.254121	14613598	42892880	0.0555179	3192638	39700242	0.464662
W-5-3	s3-5	13.73	124088148	85424420 (68.84%)	18948055 (15.27%)	19715673 (15.89%)	0.8473	0.6884	0.1589	85424420	0.260284	22234645	63189775	0.0805689	6882550	56307225	0.453768
W-5-4	s4-5	17.17	80546795	60423048 (75.02%)	9961482 (12.37%)	10162265 (12.62%)	0.8764	0.7502	0.1262	60423048	0.159124	9614773	50808275	0.0870136	5257627	45550648	0.565518
W-5-5	s5-5	14.67	126965487	86690088 (68.28%)	14136270 (11.13%)	26139129 (20.59%)	0.8887	0.6828	0.2059	86690088	0.30966	26844457	59845631	0.0880191	7630387	52215244	0.411255

## Sheet: Supplementary Data 1B
Table S1B. Summary of RNA-seq
SampleID	RawID	Aligned pairs	multiple alignments	discordant alignments	concordant pair alignment rate
A-1-1	s1-6	31496065	1190710 ( 3.8%)	956931(3.0%)	0.791
A-1-2	s2-6	30916162	1174261 ( 3.8%)	888090(2.9%)	0.748
A-1-3	s3-6	34881718	1372688 ( 3.9%)	1027173(2.9%)	0.769
A-1-4	s4-6	30579229	1228922 ( 4.0%)	914580(3.0%)	0.757
A-1-5	s5-6	28845225	1268847 ( 4.4%)	981204(3.4%)	0.756
A-2-1	s1-7	33234589	1282771 ( 3.9%)	1043359(3.1%)	0.784
A-2-2	s2-7	33047775	1295198 ( 3.9%)	966359(2.9%)	0.718
A-2-3	s3-7	33594190	1365899 ( 4.1%)	1027697(3.1%)	0.769
A-2-4	s4-7	27182338	1146551 ( 4.2%)	901697(3.3%)	0.747
A-2-5	s5-7	26083395	1171637 ( 4.5%)	674451(2.6%)	0.763
A-3-1	s1-8	27317436	1031796 ( 3.8%)	771965(2.8%)	0.73
A-3-2	s2-8	30430364	1192787 ( 3.9%)	869030(2.9%)	0.741
A-3-3	s3-8	33035245	1274374 ( 3.9%)	970102(2.9%)	0.764
A-3-4	s4-8	29964973	1258817 ( 4.2%)	916037(3.1%)	0.754
A-3-5	s5-8	26440932	1117881 ( 4.2%)	786420(3.0%)	0.75
A-4-1	s1-9	32917971	1241959 ( 3.8%)	1038017(3.2%)	0.785
A-4-2	s2-9	28806710	1116685 ( 3.9%)	821141(2.9%)	0.737
A-4-3	s3-9	27333698	1024716 ( 3.7%)	777748(2.8%)	0.76
A-4-4	s4-9	27785625	1143540 ( 4.1%)	867883(3.1%)	0.762
A-4-5	s5-9	26652208	1076039 ( 4.0%)	728571(2.7%)	0.759
A-5-1	s1-10	33576542	1345109 ( 4.0%)	1015417(3.0%)	0.793
A-5-2	s2-10	28619704	1127378 ( 3.9%)	824127(2.9%)	0.737
A-5-3	s3-10	32237934	1278874 ( 4.0%)	967631(3.0%)	0.766
A-5-4	s4-10	29379327	1219070 ( 4.1%)	936815(3.2%)	0.748
A-5-5	s5-10	28215928	1241979 ( 4.4%)	820848(2.9%)	0.753
W-1-1	s1-1	35358773	1371735 ( 3.9%)	985075(2.8%)	0.79
W-1-2	s2-1	34311520	1313879 ( 3.8%)	789503(2.3%)	0.799
W-1-3	s3-1	27073238	1037766 ( 3.8%)	808850(3.0%)	0.738
W-1-4	s4-1	29712176	1286611 ( 4.3%)	923784(3.1%)	0.76
W-1-5	s5-1	30323637	1298360 ( 4.3%)	885545(2.9%)	0.756
W-2-1	s1-2	31398563	1180793 ( 3.8%)	973893(3.1%)	0.788
W-2-2	s2-2	33273557	1261348 ( 3.8%)	991054(3.0%)	0.787
W-2-3	s3-2	28474828	1067374 ( 3.7%)	872096(3.1%)	0.736
W-2-4	s4-2	29876768	1224808 ( 4.1%)	920033(3.1%)	0.764
W-2-5	s5-2	28201111	1256732 ( 4.5%)	891371(3.2%)	0.758
W-3-1	s1-3	28522471	1070796 ( 3.8%)	868489(3.0%)	0.786
W-3-2	s2-3	31568262	1182644 ( 3.7%)	986920(3.1%)	0.792
W-3-3	s3-3	27811430	1047575 ( 3.8%)	804314(2.9%)	0.739
W-3-4	s4-3	34984771	1508126 ( 4.3%)	1136634(3.2%)	0.758
W-3-5	s5-3	30316491	1309063 ( 4.3%)	824820(2.7%)	0.764
W-4-1	s1-4	24541988	882074 ( 3.6%)	555909(2.3%)	0.756
W-4-2	s2-4	27665448	1029042 ( 3.7%)	821695(3.0%)	0.725
W-4-3	s3-4	33607694	1288349 ( 3.8%)	978680(2.9%)	0.773
W-4-4	s4-4	30162858	1303204 ( 4.3%)	878055(2.9%)	0.743
W-4-5	s5-4	32936615	1485017 ( 4.5%)	1146339(3.5%)	0.751
W-5-1	s1-5	26502403	1025490 ( 3.9%)	677156(2.6%)	0.76
W-5-2	s2-5	29076009	1124798 ( 3.9%)	869200(3.0%)	0.727
W-5-3	s3-5	32671330	1278640 ( 3.9%)	984968(3.0%)	0.768
W-5-4	s4-5	28001550	1222414 ( 4.4%)	844324(3.0%)	0.744
W-5-5	s5-5	27647454	1198911 ( 4.3%)	887301(3.2%)	0.765
W-6-1	K8-1-0d	18247234	726318 ( 4.0%)	380006(2.1%)	0.862
W-6-2	K8-1-6h	26538303	1017462 ( 3.8%)	634062(2.4%)	0.846
W-6-3	K8-1-1d	23809350	910700 ( 3.8%)	589045(2.5%)	0.851
W-6-4	K8-1-3d	35531410	1379611 ( 3.9%)	873695(2.5%)	0.848
W-6-5	K8-1-5d	22296600	850899 ( 3.8%)	496816(2.2%)	0.851
W-7-1	K8-2-0d	28590994	1122397 ( 3.9%)	659410(2.3%)	0.85
W-7-2	K8-2-6h	21763820	833595 ( 3.8%)	523040(2.4%)	0.852
W-7-3	K8-2-1d	21113789	803179 ( 3.8%)	512453(2.4%)	0.847
W-7-4	K8-2-3d	25003468	960084 ( 3.8%)	564613(2.3%)	0.845
W-7-5	K8-2-5d	27656424	1038307 ( 3.8%)	592748(2.1%)	0.853
