# Supplementary material for: Chromatin accessibility landscape and regulatory network of high-altitude hypoxia adaptation
Source: Nat Commun. 2020 Oct 1;11:4928. doi: 10.1038/s41467-020-18638-8 (PMC7529806; doi:10.1038/s41467-020-18638-8)
Supplement: Supplementary file 5 — Supplementary Data 2 [file 41467_2020_18638_MOESM5_ESM.xlsx]

## Sheet: Supplementary Data  2 
Supplementary Data 2. RE-TG subnetwork under selection
gene	element	distance	selection	max openness	max expression	correlation opn_exp	diff opn p-value	diff exp p-value	diff opn -log10 p-value	diff exp -log10 p-value	TF
AAAS	chr12_53718366_53719347	2954	0.99856	12.013	5.1189	-0.1923	0.23201	0.95262	0.6345	0.02108	E2F1,E2F2,E2F8,FOXM1,GLIS2,HOXC6,RFX2
AAMP	chr2_219079816_219081816	53077	0.992	4.9283	5.7435	-0.55966	0.17591	0.47712	0.75472	0.32138	HES1,NFKB1,NRF1
AAMP	chr2_219087052_219088959	45934	0.99702	3.0682	5.7435	0.27939	0.70102	0.47712	0.15427	0.32138	NFKB1,USF1
ABCA5	chr17_67593769_67595765	270446	0.98351	11.2553	2.7368	0.24811	0.80212	0.1365	0.095758	0.86487	BDP1,IRF3,MAF,MAFB,MEF2A,NR3C2,SOX4,ZNF711
ABCA5	chr17_67588127_67590127	264804	0.98005	6.3219	2.7368	0.038737	0.30801	0.1365	0.51144	0.86487	BDP1,IRF3,MAF,MAFB,MEF2A,NR3C2,SOX4
ABCB8	chr7_150698989_150701775	23733	0.98348	4.545	2.968	-0.19508	0.00076043	0.82371	3.1189	0.084225	DDIT3,E2F2,E4F1,HOXB8,HOXC9,IRF3,LHX6,MNT,NFIL3,NFKB2,RFX1,SREBF1,STAT5A,TBX1
ABCB9	chr12_123427268_123433151	17905	0.98161	10.2916	3.068	0.57855	0.31537	0.76242	0.50118	0.1178	FOXO1,HOXB4,RUNX1,SREBF1,TBX18
ABCC10	chr6_43393291_43395291	0	0.99513	5.8906	3.2733	-0.0013451	0.050712	0.23246	1.2949	0.63366	ATF3,HOXA2,HOXB5,MXD1,NR1D1,NR4A1,NRF1
ABHD3	chr18_19180693_19182693	102073	0.99799	23.245	2.3802	-0.19064	0.29206	0.91945	0.53453	0.036471	AR,ATF1,DDIT3,E2F2,E2F5,FOXP1,HIF1A,JDP2,NRF1,POU2F2,ZNF354C
ABHD3	chr18_19190229_19192229	92537	0.9995	10.7134	2.3802	-0.37537	0.17179	0.91945	0.765	0.036471	AR,DDIT3,E2F2,FOXP1,HIF1A,JDP2,NFATC4,NRF1,POU2F2,ZNF354C
ABHD3	chr18_19191688_19193510	91256	0.99921	20.6302	2.3802	-0.37072	0.11563	0.91945	0.93695	0.036471	AR,ATF1,DDIT3,E2F2,E2F5,FOXP1,HIF1A,JDP2,NFATC4,NRF1,POU2F2,ZNF354C,ZNF691
ABL1	chr9_133602465_133605095	13198	0.95358	1.8221	5.4588	0.16887	0.095481	0.5059	1.0201	0.29593	CEBPB,CUX1,ELK1,ETV1,ETV3,FOSL1,FOSL2,FOXC1,FOXC2,FOXF1,FOXJ2,FOXK1,FOXL1,FOXO3,HOXB2,JUND,MAFF,MYC,NFATC4,NFE2L1,NFIC,NFIX,NR2F2,RARG,REST,RUNX1,SIX4,SMAD4,SNAI2,SP1,STAT3,TBX18,TEAD1,TGIF1,TWIST2,ZBTB7A
ABLIM1	chr10_116245650_116247974	196440	0.99963	3.9262	4.8784	0.69251	0.8638	0.11772	0.063586	0.92915	EPAS1,FOXO1,FOXO4
ACBD6	chr1_180488239_180489675	16217	0.96478	16.4176	5.4837	0.084607	0.58562	0.41294	0.23238	0.38412	ARID3B,ATF3,BHLHE40,E2F1,E2F3,EGR1,ETV6,GATA2,HIC2,HOXB5,IRF3,MAFK,MTF1,MYC,MZF1,NR2C2,NRF1,PBX2,POU2F2,RFX1,RFX2,RFX5,RUNX1
ACBD6	chr1_180476516_180477779	4494	0.95104	16.7865	5.4837	0.10249	0.010802	0.41294	1.9665	0.38412	ARID3B,ATF3,BHLHE40,E2F1,E2F3,EGR1,ETV6,GATA2,HIC2,HOXB5,IRF3,MAFK,MTF1,MYC,MZF1,NFATC2,NFATC3,NR2C2,NR4A1,PBX2,POU2F2,RFX5,RUNX1,STAT5A,TRIM28
ACO1	chr9_32384019_32385349	0	0.99658	48.5935	5.2064	-0.52816	0.19279	0.53478	0.71491	0.27182	AHR,CEBPB,CENPB,E2F2,E2F5,HOXA11,KLF9,MEIS1,TBX3,TGIF1
ACO2	chr22_41865515_41866031	387	0.99992	2.0944	5.2481	0.57688	0.27846	0.032666	0.55524	1.4859	FOXO4,RXRA
ACOT1	chr14_73957286_73958788	45139	0.96172	17.6252	2.0824	0.21598	0.44248	0.86204	0.35411	0.064473	FOXA1,HOXA4,HOXD1
ACOT1	chr14_74032323_74034323	28396	0.98007	1.2768	2.0824	-0.20722	0.64781	0.86204	0.18855	0.064473	FOXA1,HOXA4,HOXD1
ACOT2	chr14_74034356_74037506	33	0.97354	6.3187	3.6872	0.24994	0.90267	0.54617	0.044469	0.26267	CEBPD,FOXA1,HOXB8,ID2,MYBL1,NR2F1,NR4A1,PPARG,TBX3,TEF,XBP1
ACOT2	chr14_74032323_74034323	0	0.98007	1.2768	3.6872	-0.27145	0.64781	0.54617	0.18855	0.26267	CEBPD,FOXA1,HOXB8,ID2,MYBL1,NPAS2,NR2F1,TBX3,TEF
ACTG1	chr17_79423430_79424649	55243	0.99718	5.2942	12.0421	0.39134	0.0049462	0.39058	2.3057	0.40829	ARNTL2,CEBPD,ELK3,ETV5,FOXC2,FOXL1,GLIS2,HIC1,HIF1A,HOXA2,HOXA6,HOXB5,HOXB6,HOXD4,HOXD8,MAFF,MYBL1,MYC,NR2F1,RARG,SMAD3,SNAI2,TP53
ACTN4	chr19_39165189_39172368	26923	0.99037	2.2785	8.4694	-0.50283	0.10121	0.50444	0.99479	0.29719	BHLHE40,ERF,FOSL1,FOSL2,FOXC2,HES1,HOXA2,HOXA3,HOXA6,HOXB5,HOXB6,HOXB8,NPAS2
ADAM17	chr2_9747560_9749319	51643	0.96414	4.0405	4.7302	0.52411	0.75206	0.024788	0.12375	1.6058	HES2,SP1,TEAD1
ADCY3	chr2_25109333_25110603	31452	0.98328	12.5125	3.7557	-0.3593	0.10817	0.31026	0.96589	0.50828	FOXA1,HOXB3,MZF1,POU2F2,TFAP4,TWIST2
ADD3	chr10_111767037_111767351	1312	0.96961	21.9182	4.8332	0.58374	0.12333	0.0098434	0.90893	2.0069	ARNT,ELF2,FOXO1,NFIX,RARB,RORA,TCF4,TEAD1,ZEB1
ADH5	chr4_99916039_99916447	93492	0.95814	32.5459	4.7437	-0.21946	0.11944	0.38547	0.92283	0.414	FLI1,MZF1,NFATC1,NFIL3
ADH5	chr4_99914787_99916787	93152	0.95346	16.8762	4.7437	-0.097789	0.37022	0.38547	0.43155	0.414	FLI1,MZF1,NFATC1,NFIL3,TCFL5
ADM	chr11_9774401_9782267	544374	0.95184	12.8307	6.9406	0.83964	0.39733	0.3755	0.40084	0.42539	CREB3L1,FOSL2,JDP2,MAFF,NFATC4,RARG,TEAD1
ADPRHL2	chr1_36553883_36555962	0	0.99133	12.4706	4.8737	-0.13982	0.7616	0.79831	0.11827	0.097829	ELK1,HOXB2,HOXB8,HOXD8,ID1,IRF1,IRF7,KLF16,MAFF,NFAT5
ADPRHL2	chr1_36552452_36554452	0	0.99911	6.2615	4.8737	-0.14805	0.92566	0.79831	0.033548	0.097829	ELK1,HOXB2,HOXB8,HOXD8,ID1,IRF1,KLF16,MAFF,NFAT5
ADRB2	chr5_148363280_148364858	157125	0.97806	4.5253	3.5472	0.39118	0.89467	0.16047	0.048338	0.7946	ETS2
AFF4	chr5_132281101_132285532	13822	0.99904	4.0895	4.5454	-0.055087	0.00043681	0.027553	3.3597	1.5598	FOXC1,KLF9,MAF,MAFB,MXI1,PBX1,PBX3,RORA,SNAI2,THRA,ZFX
AFF4	chr5_132296134_132297838	1516	0.99036	1.7565	4.5454	-0.14925	0.43862	0.027553	0.35791	1.5598	BATF3,FOXC1,KLF9,MAF,MAFB,RORA,SNAI2,THRA,ZFX
AFF4	chr5_132299354_132301354	0	0.99766	12.5048	4.5454	0.2405	0.10382	0.027553	0.98371	1.5598	FOXC1,KLF9,MAF,MAFB,MXI1,PBX1,PBX3,RORA,SNAI2,ZFX
AGO3	chr1_36397320_36397834	638	0.99139	4.7064	2.2924	-0.011109	0.92729	0.93403	0.032782	0.029639	E2F2,FOXJ3,GATA2,HIC2,HOXB3,HOXB4,LMO2,LYL1,MGA,NFIA,NR2C2,PKNOX1,POU2F1,RUNX1,SP1,STAT5B,TAL1,TBX1,TBX18
AGPS	chr2_178196780_178197683	59787	0.9864	6.3585	4.5416	-0.69981	0.018298	0.84675	1.7376	0.072247	BCL6,ETV5,GBX2,HOXA3,HOXC6,KLF4,MGA,NR2F2
AHCTF1	chr1_247094726_247096726	0	0.99488	27.7306	2.6915	-0.434	0.076649	0.9545	1.1155	0.020222	BDP1,ELK4,GBX2,HOXA6,MGA,NFAT5,SIX4,ZBTB6,ZNF281
AHCYL2	chr7_128972199_128973198	107345	0.99125	10.7612	2.1958	-0.1233	0.44507	0.035973	0.35157	1.444	HEY2,KLF5,MXI1,NFAT5
AHNAK2	chr14_105329649_105331649	113045	0.98907	1.6736	5.3811	-0.068622	0.29171	0.89281	0.53505	0.049242	ETS2,HIF1A,JDP2,SNAI2
AHRR	chr5_394181_396550	89891	0.9942	7.204	3.5321	-0.26528	0.039834	0.032985	1.3997	1.4817	AHR,MAFF,NFIX,TFE3
AK3	chr9_4762786_4763895	20743	0.98305	23.995	4.3572	0.099288	8.5785e-06	0.1367	5.0666	0.86424	ELF1,FOXA1,NR2F6
AKR1C3	chr10_5088957_5090957	0	0.99928	1.593	3.3031	0.082041	0.66477	0.43987	0.17733	0.35667	CEBPG,FOXA1,HOXA3,KLF5,NFE2L2,TGIF1
AKR1E2	chr10_5088957_5090957	220589	0.99928	1.593	2.083	0.28654	0.66477	3.7827e-06	0.17733	5.4222	ELF2,HMBOX1,LHX6,MEIS2,NFE2L2,RARB,SOX17,TAL1,TBX1,TBX18,ZNF354C
AKT1	chr14_105153942_105155942	106138	0.96113	4.565	6.7911	0.51402	0.52685	0.62163	0.27831	0.20647	FOSL2,FOXA1,HES1,MAFK,RELA,SOX13,TP53,ZBTB7A,ZBTB7B
AKT1	chr14_105329649_105331649	67569	0.98907	1.6736	6.7911	-0.17467	0.29171	0.62163	0.53505	0.20647	FOXA1,HES1,MAFK,RELA,SOX13,TP53,ZBTB7A
AKTIP	chr16_53735874_53737874	198704	0.99778	20.3834	2.7117	0.14412	0.11404	0.078934	0.94296	1.1027	FOXA1,ID2,MEF2C,NFYB,NR3C2,PBX1,PPARG
ALDH7A1	chr5_126111308_126112330	180226	0.96541	9.0999	4.672	0.21677	0.030038	0.33592	1.5223	0.47376	HIC2
ALDH7A1	chr5_126110314_126112314	179232	0.96541	4.2517	4.672	0.2671	0.021374	0.33592	1.6701	0.47376	HIC2,RARB
ALG8	chr11_77896466_77897271	45767	0.97411	11.2483	4.5291	-0.31269	0.43633	0.95926	0.36019	0.018062	E2F2,EPAS1,HIC1,KLF9,MYBL2,NFIX
ANAPC5	chr12_121837020_121837451	45008	0.98139	5.8752	5.4846	0.21298	0.84859	0.87688	0.071304	0.057062	E2F2,HOXB3,MZF1,NRF1
ANGEL2	chr1_213031480_213033480	155688	0.97056	15.058	3.0458	-0.15684	0.20393	0.8807	0.69051	0.055172	ETV1,KLF12,MGA,POU2F1,RFX3
ANGEL2	chr1_213032381_213034050	155118	0.96999	2.1994	3.0458	0.22783	0.26355	0.8807	0.57914	0.055172	ETV1,FOXP4,KLF12,MGA,POU2F1,RFX3
ANKLE2	chr12_133405288_133407288	66814	0.96535	10.0247	4.8708	-0.27405	0.65244	0.88117	0.18546	0.05494	MYBL1,NFAT5,NFATC4
ANKS3	chr16_4664927_4666927	117451	0.99352	17.1151	2.6632	0.1902	0.11187	0.15169	0.9513	0.81903	CREB3L4,E2F1,E2F4,E4F1,EGR1,ETV3,FOXK1,GMEB2,HOXB5,MAFK,MEIS2,MLX,MYBL1,MZF1,NFATC4,NR4A1,NRF1,TFEC,ZBTB33
ANKS3	chr16_4665045_4667250	117128	0.99352	13.3246	2.6632	0.18452	0.1019	0.15169	0.99183	0.81903	CREB3L4,E2F1,E2F4,E4F1,EGR1,ETV3,FOXK1,GMEB2,HOXB5,MAFK,MEIS2,MLX,MYBL1,MZF1,NFATC4,NR4A1,NRF1,TFEC,ZBTB33
ANKS3	chr16_4672824_4674824	109554	0.99159	9.9903	2.6632	0.17645	0.16516	0.15169	0.7821	0.81903	E2F1,E2F4,EGR1,ETV3,GLIS2,HOXB5,MAFK,MEIS2,MLX,MYBL1,MZF1,NRF1,TFEC,ZBTB33
ANKS3	chr16_4675691_4676915	107463	0.99992	2.8153	2.6632	0.16032	0.43321	0.15169	0.36331	0.81903	E2F1,EGR1,ETV3,GMEB2,HOXB5,MAFK,MEIS2,MLX,MYBL1,MZF1,NR4A1,TFEC,ZBTB33
ANTXR1	chr2_69388675_69392363	148400	0.95934	3.8645	4.4608	0.67983	0.32279	0.18441	0.49107	0.73422	FOXC2,FOXS1,SMAD3,SMAD4,SNAI2,TEAD1
ANXA4	chr2_69388675_69392363	576763	0.95934	3.8645	5.9396	-0.17704	0.32279	0.47678	0.49107	0.32168	ETS2,FOXA1,IRF1,NFE2L2
AP1AR	chr4_113153604_113156589	710	0.99999	6.2399	3.8839	0.04163	0.42196	0.91092	0.37473	0.04052	CEBPG,FOXA1,IRF1,MEF2D,MITF,NR1H2,SP4,ZNF711
AP4E1	chr15_51199593_51200309	559	0.97771	11.7649	2.3752	-0.58578	0.16007	0.93029	0.79569	0.03138	EGR1,USF2
AP4E1	chr15_51201211_51203495	343	0.9852	4.6799	2.3752	-0.2638	0.63717	0.93029	0.19575	0.03138	CLOCK,EGR1,ELK4,ETV3,HES1,PBX2,USF2,ZNF35
AP4E1	chr15_51198868_51200868	0	0.96518	12.5364	2.3752	-0.42594	0.11561	0.93029	0.93702	0.03138	CLOCK,EGR1,GLIS2,HES1,HINFP,PBX2,USF2,ZNF35
AP4S1	chr14_31674485_31675645	180174	0.98896	3.5446	2.0451	-0.43132	0.21477	0.72582	0.66803	0.13917	BDP1,CDC5L,MEF2D,NR1H2,PPARD
AP5S1	chr20_3912554_3914184	111384	0.95257	11.4206	3.9478	-0.63228	0.34827	0.14959	0.45809	0.82509	HOXA7,HSF2,PPARG,RUNX1
AP5S1	chr20_3870625_3875080	69455	0.96196	2.1693	3.9478	-0.66876	0.24828	0.14959	0.60506	0.82509	HOXA7,HSF2,MXD4,PPARG,RUNX1
APIP	chr11_35056680_35058978	118722	0.95473	13.9124	4.372	0.22385	0.14657	0.15018	0.83394	0.8234	DDIT3,E2F2,MXD4,NR2F1,TEF
APIP	chr11_35051623_35053183	113665	0.99952	12.7485	4.372	0.084827	0.84655	0.15018	0.072346	0.8234	DDIT3,E2F2,NR2F1,TEF
APLP1	chr19_36209504_36210381	149019	0.95186	2.8695	4.3718	0.27504	0.85006	0.18409	0.070548	0.73498	CREB3L2,ETV1,FOXO6,KLF12,NR2F1,THRA
ARFRP1	chr20_62365977_62367977	26612	1	1.8279	4.39	0.60543	0.61011	0.9287	0.21459	0.032124	ESRRA,MXD1,MZF1,NR4A1,RXRB,TFEB
ARG2	chr14_68146371_68148137	59793	0.99083	13.8606	4.7994	0.4822	0.36406	0.89216	0.43883	0.049557	AR,ARID3B,BHLHE40,CEBPD,CEBPG,KLF10,MYBL2,NFIC,NR3C1,POU2F1,RARG,TAL1,TGIF2
ARHGAP10	chr4_148634666_148636683	16769	0.97407	8.9819	3.4608	-0.3372	0.84105	0.842	0.075179	0.074686	AR,ARID3A,ARID5A,EPAS1,ETV4,FOXC1,FOXC2,FOXL1,FOXS1,GABPA,GATA6,HLX,KLF12,KLF4,MAF,MAFB,MEIS1,MEOX1,PBX1,PLAGL1,PPARG,RARB,RARG,RORA,SNAI2,TBX20,TFEC,TWIST2,ZBTB7A,ZFX
ARHGAP12	chr10_31813985_31817178	400626	0.95816	3.4213	2.7735	0.35604	0.90008	0.021389	0.04572	1.6698	BACH1,BDP1,CREB1,ELF4,FOXP1,GMEB2,KLF12,MAF,MYBL2,PPARD,TCF3,ZFX,ZNF354C
ARHGEF28	chr5_72899046_72903752	18230	0.95676	6.9211	5.187	-0.62329	0.43072	0.95623	0.3658	0.019439	AHR,BCL6B,ETS1,ETS2,FOXC1,FOXC2,HES2,HIC1,HOXA10,HOXA2,HOXA3,HOXA5,HOXA6,HOXD1,HOXD4,HOXD8,ID1,NFAT5,NFKB1,NR2F1,NR3C2,NR5A2,PPARG,SOX17,TBX3,TFEC
ARID1A	chr1_27068816_27073127	46295	0.99116	6.1004	4.6367	-0.018823	0.15794	0.66085	0.80152	0.17989	HOXB4,KLF9,POU2F2
ARID2	chr12_45609789_45611789	511830	0.96287	20.4174	2.3158	-0.15605	0.36005	0.25754	0.44363	0.58916	GABPA,NR2C2
ARID2	chr12_45611094_45613740	509879	0.97952	2.0207	2.3158	-0.21086	0.5374	0.25754	0.2697	0.58916	GABPA,NR2C2,TFE3
ARL10	chr5_175787860_175789175	3326	0.99966	26.4516	3.6448	0.74127	0.30289	0.16905	0.51872	0.77199	ARID5B,HIC1,HOXD4,KLF12,TBX20,ZNF711
ARL15	chr5_53382610_53384496	221907	0.99437	9.3787	2.5457	-0.178	0.78347	0.10081	0.10598	0.99648	GABPA,HOXA3,LHX6,MEF2C,MEIS2,NFIA,NRF1,ZNF35
ARL4A	chr7_12766574_12771891	40123	0.98157	9.5435	3.8539	0.37531	0.39282	0.72578	0.40581	0.13919	GATA2,LMO2,MXD1,NFATC3,RFX2
ARMC6	chr19_19142386_19144386	0	0.99509	8.62	4.7541	-0.60789	0.33603	0.34725	0.47362	0.45936	E2F2,GBX2,HOXC9,KLF4,MAF,PBX1,TFAP4,TP53
ARNTL	chr11_13466592_13471526	167268	0.96557	2.7295	2.1942	0.42215	0.98094	0.021288	0.0083575	1.6719	AR,BHLHE40,CREB5,FOXO3,KLF5,KLF7,MAFB,NR3C2,PBX3,RORA,RXRA,SIX4,STAT5A,TEF
ARPC1A	chr7_98870756_98872307	51188	0.98656	12.8589	7.3491	0.25404	0.92222	0.80157	0.035164	0.096056	FOXL1,FOXO4,JDP2,NFE2L3,TEAD2
ARPC1A	chr7_98971643_98974805	48148	0.97051	15.3681	7.3491	-0.096847	0.65375	0.80157	0.18459	0.096056	CREM,FOXL1,FOXO4,HMBOX1,JDP2,NFE2L3,RFX3,TEAD2
ARPC1A	chr7_98921495_98923495	0	0.99999	8.2493	7.3491	-0.44565	0.082723	0.80157	1.0824	0.096056	FOXL1,FOXO4,JDP2,NFE2L3,TEAD2
ARPC1A	chr7_98922866_98929924	0	0.99931	5.2761	7.3491	-0.36707	0.10276	0.80157	0.98816	0.096056	FOXL1,FOXO4,HMBOX1,JDP2,NFE2L3,RFX3,SIX1,TEAD2
ARPC1B	chr7_98922866_98929924	42373	0.99931	5.2761	8.1583	-0.32067	0.10276	0.19046	0.98816	0.72021	FOSL1,FOXL1,JUNB,TGIF1,ZNF711
ARPC1B	chr7_99006305_99008305	34008	0.9918	13.5076	8.1583	-0.32128	0.070963	0.19046	1.149	0.72021	FOXL1,JUNB,TGIF1,ZNF711
ARPC1B	chr7_98971643_98974805	0	0.97051	15.3681	8.1583	-0.089096	0.65375	0.19046	0.18459	0.72021	FOXL1,JUNB,TGIF1,ZNF711
ARPC2	chr2_219087052_219088959	5236	0.99702	3.0682	8.3855	0.1955	0.70102	0.59321	0.15427	0.22679	HIC2,HOXA4,KLF5,LHX6,RARG
ARPC2	chr2_219079816_219081816	0	0.992	4.9283	8.3855	-0.4407	0.17591	0.59321	0.75472	0.22679	HIC2,HOXA4,KLF5,LHX6,RARG
ARPP19	chr15_52861485_52862572	272	0.95493	8.2493	5.6728	-0.17673	0.11427	0.34568	0.94208	0.46133	BHLHE40,CREB1,DDIT3,EGR1,HMBOX1,HOXB5,MZF1,NR1H2,RFX7
ARRB2	chr17_4632722_4634722	18934	0.99196	6.008	4.2231	-0.34706	0.31652	0.94377	0.4996	0.025135	FOXM1,MYBL2,TCF7L2
ASB6	chr9_131907665_131909031	495417	0.98281	2.8097	3.3196	-0.29706	0.85769	0.85647	0.066672	0.067287	HOXB3,NFATC4,NR1D1
ASS1	chr9_133455396_133455824	135303	0.97195	8.2919	4.1944	0.19724	0.63091	0.84356	0.20003	0.073886	FOXS1,KLF5,MSX1,TBX3,TEF
ATE1	chr10_123550736_123553180	135136	0.95369	13.5079	3.1015	0.2894	0.84351	0.40278	0.073908	0.39494	ATF3,BACH1,ESRRA,HOXB5,HOXD8,IRF3,KLF13,KLF16,MAF,NFIA,NR3C2,RFX2,RFX3,RORA,ZBTB7B,ZNF354C
ATF7	chr12_53937328_53938253	81946	0.99589	6.6146	4.5679	-0.23757	0.13952	0.25188	0.85535	0.5988	HOXB5,HOXC6,NFYB,SP3
ATF7	chr12_53953059_53957252	62947	0.99914	3.1577	4.5679	-0.13322	0.051556	0.25188	1.2877	0.5988	AHR,ATF3,HOXB5,HOXC6,HOXC9,NFYB,SP3
ATOX1	chr5_151117855_151126748	11462	0.99356	8.7121	7.703	0.33068	0.078941	0.49261	1.1027	0.3075	ATF7,KLF16,MEF2D
ATP1B3	chr3_141515869_141517149	78320	0.98381	19.746	7.5265	-0.17739	0.20972	0.076425	0.67835	1.1168	HOXB7,YY1
ATP1B3	chr3_141596525_141597322	1056	0.98196	3.2946	7.5265	-0.3597	0.41059	0.076425	0.38659	1.1168	HOXB7,YY1
ATP5D	chr19_1246551_1248551	4803	0.95685	6.1204	6.7944	-0.44857	0.54393	0.25328	0.26445	0.5964	BACH1,EGR1,MYBL2
ATP5D	chr19_1236955_1237778	3970	0.95395	3.6949	6.7944	-0.44018	0.23074	0.25328	0.63688	0.5964	EGR1
ATP5F1	chr1_111970399_111972399	19343	0.99634	1.5286	5.7388	0.32556	0.092667	0.59071	1.0331	0.22862	ATF1,CDC5L,CEBPG,CREM,E2F2,HOXB7,JUNB,MYBL2,MZF1,NFATC4,NR2F1,TFCP2
ATP5G1	chr17_46984742_46985506	14595	0.96654	5.2019	8.2022	-0.20594	0.2706	0.98879	0.56767	0.0048964	CTCF,E2F1,ELF4,FOXO3,GABPA,HIC1,HOXB2,HOXB5,HOXB8,HOXC6,HOXC9,MLX,NR2C2,NR2F6,REST,RXRB,TBP,TCF12,TEAD1,TEAD4,TFEB,THAP1,ZEB1,ZFX,ZNF354C
ATP5H	chr17_73092019_73092939	48945	0.99127	7.0408	8.4922	0.144	0.15667	0.12204	0.805	0.9135	ATF1,KLF7,MLX,NR2F1
ATP5J2	chr7_99035573_99037777	26047	0.99952	18.5988	8.9647	-0.60036	0.70969	0.78226	0.14893	0.10665	ATF1,E2F3,E2F4,ELF4,ELK1,ERF,HOXB2,HOXB7,KLF16,NR2C2,SRF,TBP,ZEB1,ZFX
ATP5J2	chr7_99036462_99038462	25362	0.99952	16.6534	8.9647	-0.59495	0.90743	0.78226	0.042188	0.10665	ATF1,E2F3,E2F4,ELF4,ELK1,ERF,HOXB2,HOXB7,KLF16,NR2C2,SRF,TBP,ZEB1,ZFX
ATP5J2	chr7_99069211_99071699	5387	0.99798	13.2367	8.9647	-0.45871	0.040825	0.78226	1.3891	0.10665	ATF1,E2F3,ELF4,ELK1,ERF,HBP1,HOXB2,HOXB7,KLF16,NR2C2,SRF,TBP,ZEB1,ZFX
ATP5J2	chr7_99063824_99065824	0	0.99799	5.8616	8.9647	-0.3446	0.15034	0.78226	0.82293	0.10665	ATF1,E2F3,E2F4,ELF4,HOXB2,HOXB7,KLF16,NFAT5,NR2C2,SRF,TBP,ZEB1,ZFX
ATP5O	chr21_35139562_35142350	145808	0.99962	2.3906	7.2843	0.30884	0.5399	0.99461	0.26769	0.0023459	MYBL2,MZF1,PPARG,TBP
ATP6V1C1	chr8_104032742_104032991	256	0.95807	9.6526	3.5555	-0.22566	0.62378	0.57738	0.20497	0.23854	ETV5
ATP8B1	chr18_55583071_55584421	112744	0.99949	3.5876	4.6059	-0.11903	0.0053217	0.5667	2.2739	0.24665	E2F2,FOXL1,HES2,MXD4,NR2F1,STAT1
ATXN10	chr22_46390983_46394576	323306	0.95977	14.6564	4.4941	-0.30473	0.017536	0.66955	1.7561	0.17421	ESRRA,RFX7,RREB1,TFCP2,ZBTB7B
ATXN2	chr12_112006217_112009361	28119	0.9996	4.4093	3.6716	0.41892	0.77741	0.84534	0.10935	0.072969	ETS1,FOXO6,GLIS2,HOXB5,NR1D1,RXRB
ATXN2	chr12_112037480_112039480	0	0.97035	7.6793	3.6716	0.12314	0.032238	0.84534	1.4916	0.072969	ETS1,FOXO6,GLIS2,HOXB5,NR1D1,RXRB
AURKAIP1	chr1_1309373_1310190	628	0.99834	3.16	7.0589	-0.20095	0.45133	0.36044	0.34551	0.44316	AR,ELK1,FOXM1,GATA2,HES1,HMBOX1,HOXB8,MSX1,NFIB,TEAD4,ZNF354C
AVPI1	chr10_99485610_99487534	38595	0.98628	4.9219	2.7109	0.51315	0.83839	0.73517	0.076555	0.13361	CEBPB,ETS2,KLF5,MITF
AVPI1	chr10_99474735_99476226	27720	0.99018	4.5012	2.7109	0.098208	0.40647	0.73517	0.39097	0.13361	CEBPB,ETS2,KLF5
AZIN1	chr8_103666192_103668192	208205	0.9799	28.6595	5.0417	-0.44532	0.62871	0.67449	0.20155	0.17103	ERF,MLX,PBX1,PPARD,RFX2,RFX3,SP3,ZNF281,ZNF711
B3GALT4	chr6_33242916_33244916	0	0.97026	3.5872	2.4073	-0.089185	0.99781	0.72461	0.00095269	0.13989	E2F3,E2F6,ERG,ETS1,ETV4,IRF1,KLF4,MAFB,NFATC1,NR3C2,TEF,TFEC
B3GNT8	chr19_41901693_41903693	30942	0.96583	10.8893	2.8001	-0.0037677	0.016277	0.8677	1.7884	0.061629	RXRA,SOX7,TFEC
B3GNT8	chr19_41906715_41909456	25179	0.99891	8.1744	2.8001	0.25253	0.25431	0.8677	0.59464	0.061629	RXRA,SOX7,TFEC
B3GNT8	chr19_41912769_41913974	20661	0.98542	5.561	2.8001	0.23546	0.14073	0.8677	0.85161	0.061629	RXRA,SOX7,TFEC
B4GALT1	chr9_33129834_33132642	34714	0.98589	5.7455	5.0091	-0.44684	0.61046	0.010078	0.21434	1.9966	KLF5,MYC,PPARG,SMAD2,SNAI2,STAT6
B4GALT3	chr1_161102927_161103904	43854	0.98698	7.8859	4.0836	-0.17825	0.036321	0.006725	1.4398	2.1723	AHR,BATF3,DDIT3,E2F2,HOXB4,HOXB8,HOXC9,KLF12,KLF9,LHX6,MAF,MAFB,MGA,MSX1,MZF1,NFE2L3,NFIX,RORA,SP2,TEAD4,TFAP4
B4GALT3	chr1_161102256_161104256	43502	0.97929	18.6814	4.0836	-0.26714	0.24334	0.006725	0.61379	2.1723	AHR,BATF3,DDIT3,E2F2,FOXM1,HOXB4,HOXB8,HOXC9,KLF12,KLF9,LHX6,LYL1,MAF,MAFB,MGA,MSX1,MZF1,NFE2L3,NFIX,NR1D1,PBX1,RORA,SP2,TEAD4,TFAP4,TFEB
B9D2	chr19_41901693_41903693	31615	0.96583	10.8893	3.549	-0.16035	0.016277	0.25381	1.7884	0.59548	E2F1,HOXC6,MAF,MSX1,NR4A1
B9D2	chr19_41870078_41872078	0	0.98623	6.8677	3.549	-0.17268	0.10141	0.25381	0.99392	0.59548	E2F1,HOXC6,MAF,MSX1,NR4A1
BAD	chr11_63995752_63997752	54424	0.95414	1.3366	5.8262	0.10631	0.47527	0.46497	0.32306	0.33257	BDP1,CEBPD,ELF2,ELK1,FOXJ3,HOXA10,HOXA11,HOXA7,HOXB6,HOXD8,HOXD9,HSF1,MSX1,NFAT5,NFATC2,NR2F6,NRF1,RARA,RFX7,SIX1,TWIST2,ZBTB33,ZBTB7A
BAD	chr11_64000055_64002055	50121	0.99468	3.7362	5.8262	0.19632	0.48005	0.46497	0.31871	0.33257	BDP1,CEBPD,ELF2,ELK1,FOXJ3,HOXA10,HOXA11,HOXA7,HOXB6,HOXD8,HOXD9,MSX1,NR2F6,NRF1,PBX3,RARA,RFX7,SIX1,ZBTB33,ZBTB7A
BAIAP2	chr17_78965302_78966672	42274	0.99269	4.5011	3.0819	-0.2758	0.65635	0.1674	0.18287	0.77624	CEBPB,FOXO6,HINFP,HOXB6,HOXB8,MSX1,POU2F2,RELA
BANF1	chr11_65729650_65731326	38223	0.9942	0.7635	6.8219	0.29097	0.1043	0.80802	0.9817	0.09258	FOXM1,HBP1,HOXB5,MGA,MSX1,MYBL1,MYBL2,NR2C2,RARB
BANF1	chr11_65769637_65771637	88	0.95584	5.1172	6.8219	-0.29125	0.0041129	0.80802	2.3858	0.09258	AHR,ATF5,BATF3,E2F5,FOXM1,HBP1,HOXB5,HSF1,IRF3,MGA,MSX1,MYBL1,MYBL2,NFAT5,NR2C2,RARB,RFX1
BBS10	chr12_76516486_76518806	223416	0.95021	4.4318	2.6256	0.24015	0.13234	0.90135	0.87831	0.045107	ATF3,ERF,ETV1,HES1,KLF12,KLF16,NFATC2,REST,SIX2,SNAI2,TBX20,TEF,ZBTB33
BBS7	chr4_122745088_122747088	44564	0.96601	12.2938	3.2023	-0.17	0.057083	0.61358	1.2435	0.21213	E2F7,RFX2
BBS7	chr4_122790224_122792030	0	0.97999	36.1282	3.2023	-0.42335	0.15719	0.61358	0.80357	0.21213	ZNF711
BBS9	chr7_33078919_33079901	89250	0.98314	3.4966	2.0437	0.33634	0.47091	0.96469	0.32706	0.015612	ETV1,HOXB8,NR2F1,PBX1,RARB,RORA
BCCIP	chr10_127511209_127511390	713	0.9769	5.5338	6.3428	0.18153	0.5079	0.98263	0.29422	0.0076096	E2F1,E2F2,MAZ,MSX1
BCKDHA	chr19_41870078_41872078	31615	0.98623	6.8677	5.3718	0.28026	0.10141	0.056304	0.99392	1.2495	ESRRA,FOXO6
BCKDHA	chr19_41912769_41913974	9076	0.98542	5.561	5.3718	0.40251	0.14073	0.056304	0.85161	1.2495	CLOCK,ESRRA,FOXO6,NR1D1
BCL6	chr3_187724141_187725232	260628	0.95695	29.7722	3.1374	0.53854	0.77793	0.0028703	0.10906	2.5421	ID2,KLF4,MAFB,TBX3,TEF
BCL7A	chr12_122499936_122503537	40076	0.95216	12.9176	3.2351	0.378	0.0088621	0.68684	2.0525	0.16315	E2F1,PPARG
BDH2	chr4_104056064_104060612	35040	0.98751	10.8966	2.8967	0.5984	0.31749	0.54305	0.49827	0.26516	CEBPD,FOXO1,HOXA5,MAF,TBX1,TBX3
BICD1	chr12_32574633_32576397	314449	0.992	3.3798	2.5637	-0.47264	0.48075	0.92212	0.31808	0.035213	MAX,TCF3
BID	chr22_18454260_18456930	196829	0.97936	7.2671	4.535	-0.27005	0.37953	0.23771	0.42076	0.62395	FOXM1,GBX2,IRF1,KLF9,MAF,PBX1
BID	chr22_18432641_18435026	175210	0.99944	10.1325	4.535	0.32554	0.034344	0.23771	1.4642	0.62395	FOXM1,IRF1,KLF9,MAF
BNIP3	chr10_133795435_133797435	0	0.95466	17.2216	7.4609	0.70585	0.71293	0.15055	0.14695	0.82232	ELK1,FOXL1,HINFP,TBX20
BRAT1	chr7_2859444_2863148	264052	0.97754	6.8197	4.058	0.27648	0.72305	0.54838	0.14083	0.26092	GATA2,GATA3,MEF2D,NFIL3,NR4A1,TFAP4
BRAT1	chr7_2841047_2843602	245655	0.99327	3.1627	4.058	-0.57842	0.53702	0.54838	0.27001	0.26092	GATA2,GATA3,MEF2D,NFIL3,NR4A1,TFAP4,ZNF691
BRAT1	chr7_2550162_2552162	43230	0.97829	10.8493	4.058	0.50757	0.155	0.54838	0.80967	0.26092	GATA2,GATA3,TFAP4
BRD2	chr6_32937130_32939531	694	0.99743	17.2449	5.3985	-0.090176	0.24452	0.67	0.61168	0.17392	ARID3B,ATF4,EGR1,HMBOX1,MNT,MXD1,PBX2,RFX5,RUNX1,SP1,USF1
BRD2	chr6_32934436_32936436	0	0.98189	13.838	5.3985	0.063564	0.0903	0.67	1.0443	0.17392	ARID3B,EGR1,HMBOX1,MNT,MXD1,NR4A1,RFX5,RUNX1,SP1,USF1
BRF1	chr14_105994507_105994801	212593	0.99009	24.1967	4.0437	0.10154	0.71678	0.70828	0.14461	0.14979	MZF1
BRMS1	chr11_66102345_66105558	7024	0.99345	8.8605	5.3557	0.27074	0.31278	0.48545	0.50476	0.31386	BATF3,BCL6,ELF2,ELK1,ESRRA,FOXO1,HES2,HMBOX1,HOXA7,HOXB7,HOXB8,HOXC9,IRF3,KLF12,MAF,MAFB,MEIS1,MGA,MYC,NFAT5,NFIA,NFIB,NFIL3,NR1H2,NR3C2,PBX1,PKNOX1,PPARD,RFX3,SP4,SRF,THAP1,ZFX
BTBD1	chr15_83871258_83875570	135152	0.9901	5.266	5.0683	-0.64415	0.65123	0.89744	0.18626	0.046995	ATF3,BCL6,CREM,GLIS2,HBP1,MEF2C,MZF1
BTBD1	chr15_83760732_83762306	24626	0.96827	15.8851	5.0683	-0.31101	0.41088	0.89744	0.38629	0.046995	ATF3,CREM,GLIS2,MEF2C,MZF1
BTBD1	chr15_83736106_83738106	0	0.99085	13.1678	5.0683	0.085448	0.20702	0.89744	0.68398	0.046995	ATF3,BCL6,HBP1,HINFP,KLF16,MEF2C,MZF1,ZFX
BTBD10	chr11_13466592_13471526	13312	0.96557	2.7295	5.5574	-0.34752	0.98094	0.43548	0.0083575	0.36103	ARNTL,ARNTL2,BACH1,CDC5L,CLOCK,DDIT3,EGR1,FLI1,FOXO4,HOXD8,HSF1,HSF2,KLF12,MECOM,MGA,MLX,MNT,NR1D1,PBX2,RARB,SMAD2,SMAD4,SOX17,SOX4,SRF,TCF7L2,USF2,ZBTB33,ZFX,ZNF281
BTBD6	chr14_105635161_105637161	77717	0.99194	6.6474	5.0327	-0.12025	0.12052	0.049366	0.91894	1.3066	ETS1,HIC1,KLF9,MAFB,NFE2L1,SOX17,ZNF354C
BTBD6	chr14_105635364_105637894	76984	0.99313	5.6597	5.0327	-0.13967	0.14594	0.049366	0.83583	1.3066	ETS1,HIC1,KLF9,MAFB,NFE2L1,SOX17,ZNF354C
BTBD6	chr14_105639531_105643820	71058	0.99558	4.5114	5.0327	-0.0068349	0.073372	0.049366	1.1345	1.3066	ETS1,HIC1,KLF9,MAFB,NFE2L1,SOX17,ZNF354C
BTBD6	chr14_105647660_105649660	65218	0.99567	1.8434	5.0327	-0.051634	0.56351	0.049366	0.2491	1.3066	ETS1,HIC1,KLF9,MAFB,NFE2L1,SOX17,ZNF354C
BTF3L4	chr1_52362549_52365476	156380	0.96552	11.8387	3.1864	-0.15118	0.012948	0.58524	1.8878	0.23266	CEBPB,IRF1,MAFK,MZF1,THAP1,ZBTB12,ZBTB33
BTN2A1	chr6_26350737_26352709	105422	0.99025	6.0105	4.0712	-0.37772	0.54601	0.15044	0.2628	0.82263	ARID5A,ATF3,EGR1,HOXA4,HOXB3,HOXB5,ID2,IRF1,NR1D1,PKNOX1,POU2F2,SMAD3,TFEB
BTN3A1	chr6_26350737_26352709	49755	0.99025	6.0105	2.3687	-0.19617	0.54601	0.72824	0.2628	0.13773	IRF2,TEF,TFEB
BTN3A1	chr6_26440028_26441360	37564	0.99989	7.7739	2.3687	0.087712	0.3998	0.72824	0.39816	0.13773	IRF2,TEF
BTN3A1	chr6_26438699_26440699	36235	0.9999	3.0354	2.3687	0.080428	0.56011	0.72824	0.25172	0.13773	IRF2,TEF
BTN3A1	chr6_26381323_26383323	19141	0.9962	3.7176	2.3687	0.11007	0.96479	0.72824	0.015565	0.13773	IRF2,TEF
BTN3A3	chr6_26350737_26352709	87990	0.99025	6.0105	2.7836	-0.24991	0.54601	0.6619	0.2628	0.1792	BHLHE40,FOXL1,IRF1,NFIX,TFEB
BUD31	chr7_98971643_98974805	31795	0.97051	15.3681	5.948	-0.22814	0.65375	0.6275	0.18459	0.20239	CEBPG,HOXC9,ID2,MTF1,MYBL2,NFAT5,PKNOX1,RARA,RFX2,RORA
BUD31	chr7_99035573_99037777	28973	0.99952	18.5988	5.948	-0.66318	0.70969	0.6275	0.14893	0.20239	MTF1,MYBL2
C11orf91	chr11_33276217_33278217	444069	0.9889	0.99387	2.8539	0.33119	0.96591	0.60677	0.015065	0.21698	E2F1,FOXM1,HOXA3,HOXD1,TEAD4
C12orf10	chr12_53738201_53740078	44732	0.99992	7.4021	5.1919	-0.47279	0.96208	0.049818	0.01679	1.3026	ALX1,ARNTL2,CLOCK,ELK1,FOXM1,HIC2,HOXA4,HOXA7,IRF3,JDP2,LHX6,LMO2,NFATC2,NFATC3,NFE2L3,NFIA,PKNOX1,RARG,SP2,STAT5A,TBX1,TP53,USF2
C14orf79	chr14_105558095_105560237	105480	0.99847	6.7043	2.325	0.56273	0.81163	0.70289	0.090642	0.15311	FOXJ2,FOXL1,GATA3,KLF5,MYBL1,MZF1
C16orf72	chr16_9140938_9143430	42106	0.98711	23.8308	4.1426	-0.33882	0.2841	0.023507	0.54653	1.6288	ARID3B,ARNTL2,BACH1,CLOCK,CREB3L4,E2F1,EGR1,ELF1,ETV3,FOXK1,FOXM1,FOXO3,FOXP1,GABPA,GATA6,HOXB5,HOXC6,MAF,MGA,MLX,MYBL2,NFIX,NR3C1,NR4A1,RFX1,TFAP4,ZFX
C19orf25	chr19_1479228_1481228	0	0.98022	3.9875	3.4615	-0.52603	0.78763	0.2862	0.10368	0.54333	BDP1,ELK1,HIC2,HOXB4,HOXC9,IRF3,MAZ,MNT,RARA,TBX1,TCF3,TFAP4,TRIM28
C19orf44	chr19_16582169_16583417	23704	0.99044	16.7488	1.8057	0.10442	0.11813	0.66418	0.92763	0.17771	HOXB3,YY1
C19orf47	chr19_40919271_40921271	64837	0.98793	1.5705	3.8343	0.46335	0.2048	0.62185	0.68868	0.20631	BACH1,BATF3,E2F1,E2F3,FOXO6,HBP1,HOXB5,HOXB8,HOXC6,KLF16,KLF9,MAF,MEIS1,MYBL2,NR1D1,SP2,TBX1
C19orf54	chr19_41221011_41223011	32817	0.99943	17.9531	2.7079	0.13112	0.056806	0.65163	1.2456	0.186	E2F5,FOXM1,KLF9,MZF1,NR1D1,POU2F2,SNAI2
C19orf68	chr19_48673860_48675860	0	0.98269	5.4163	3.4257	0.25941	0.048116	0.93813	1.3177	0.027737	FOXP4,GATA3,HOXA2,NR1D1,PATZ1,RARA,RARG,RXRA,SP2,TRIM28
C1orf216	chr1_36097138_36099138	85652	0.99965	0.87455	3.3884	0.50763	0.4268	0.011224	0.36978	1.9499	ETV1,HOXB4,HOXB8,HOXC6,RARG,RUNX1
C1orf216	chr1_36183108_36185082	0	0.99315	13.5398	3.3884	-0.19854	0.60118	0.011224	0.221	1.9499	E2F7,ETV1,HOXB4,HOXB8,HOXC6,RARG,RUNX1
C1orf216	chr1_36184790_36186790	0	0.9896	2.4664	3.3884	0.24334	0.10213	0.011224	0.99084	1.9499	ETV1,HOXB4,HOXB8,HOXC6,RARG,RUNX1
C2orf69	chr2_200775325_200775920	58	0.99526	34.8767	3.1218	0.4881	0.25329	0.55405	0.59639	0.25645	ATF3,BHLHE40,EGR1,HOXB3,MAFK,RFX7,ZNF410
C2orf69	chr2_200773978_200775978	0	0.97311	13.6994	3.1218	0.31224	0.25501	0.55405	0.59344	0.25645	ATF3,BHLHE40,EGR1,GLIS2,HOXB3,MAFK,RFX7,THAP1,ZNF410
C4orf32	chr4_113153604_113156589	87052	0.99999	6.2399	5.4342	-0.23438	0.42196	0.16135	0.37473	0.79222	MECOM,TBX1,TFEC
C5orf15	chr5_133304406_133306406	0	0.96099	8.2688	4.2151	-0.24703	0.075886	0.40011	1.1198	0.39782	FOXC1,HOXC9,JDP2,MYBL1,STAT1,TBX3
C5orf24	chr5_134177787_134178896	2473	0.98507	8.2243	5.1181	0.09593	0.62623	0.00034023	0.20327	3.4682	FOXC1,FOXJ3,HOXD4,KLF12,MEF2A,MEIS2,MXI1,TBX20,THRA,ZNF354C
C6orf48	chr6_31800691_31802691	0	0.95155	3.7135	8.7701	0.22364	0.32116	0.40213	0.49328	0.39563	AR,ATF3,ATF4,ETS1,ETV4,FOXK2,HIC2,HIF1A,HOXB4,HOXB8,LHX6,LYL1,MSX1,MTF1,MXD1,NRF1,PPARD,TFEC
C6orf62	chr6_24721881_24722601	2478	0.99165	10.1905	5.9223	-0.24353	0.16371	0.029944	0.78592	1.5237	ATF2,HIF1A,REST,SP3
CADPS2	chr7_122441436_122444016	82797	0.99691	8.4226	2.8997	-0.57885	0.22115	0.84492	0.65531	0.073186	AR,EPAS1,HOXD1,KLF9,MAF,MAFB,MECOM,NFIL3,NR2F1,NR5A2,PPARG,TBX1,TFCP2,TFEC,ZFX
CAPRIN2	chr12_30908139_30908557	691	0.95884	18.9864	3.7101	-0.086802	0.33814	0.97197	0.47091	0.012347	ELF4,MZF1
CAPRIN2	chr12_30907448_30909448	0	0.95312	22.8583	3.7101	-0.25308	0.42887	0.97197	0.36767	0.012347	ELF4,MZF1,NPAS2
CAPZA1	chr1_112971027_112979728	182346	0.99357	2.2835	6.7521	-0.72654	0.14282	0.82658	0.8452	0.082715	ARNTL2,BBX,BDP1,CDC5L,E2F7,ETS1,GABPA,GLIS2,GMEB1,ID2,MECOM,MGA,MZF1,NFYB,NPAS2,NR4A1,STAT1,THAP1
CAPZA1	chr1_113159997_113160895	1179	0.95492	1.8293	6.7521	0.25882	0.3473	0.82658	0.45929	0.082715	ARNTL2,BDP1,ETS1,GABPA,ID2,MGA,MZF1,NPAS2,NR1D1
CAPZA2	chr7_116311647_116315617	186945	0.99914	7.1761	6.1996	-0.20146	0.7907	0.99497	0.10199	0.0021905	ARNTL2,BCL6B,CLOCK,ERF,GABPA,HIF1A,MEF2D,MGA,MLX,MLXIP,MNT,NR1D1,NR3C1,NR4A1,PATZ1,PPARD,RARB,SP3,STAT1,STAT6,TFAP4,ZBTB33,ZBTB7B,ZNF35
CARD8	chr19_48674170_48674822	84381	0.98269	2.833	5.9822	-0.30014	0.63007	0.68262	0.20061	0.16582	IRF1,JDP2,POU2F2,RFX5,TFEB
CARD8	chr19_48673860_48675860	83343	0.98269	5.4163	5.9822	-0.031572	0.048116	0.68262	1.3177	0.16582	IRF1,JDP2,POU2F2,RFX5,SIX4,TFEB
CASP8	chr2_202296165_202298747	198000	0.98184	6.2055	2.3562	0.090557	0.97537	0.73064	0.010829	0.13629	ARID5A,ETV1,HOXA3,RUNX1,TFAP4
CAV1	chr7_116227914_116229223	63076	0.99546	8.2981	9.6179	0.32001	0.10342	0.39564	0.98538	0.4027	FOXC1,RARG
CBL	chr11_118953586_118955586	121399	0.97737	3.1977	3.847	0.31147	0.0014996	0.20986	2.824	0.67807	NR2C2,POU2F1,POU2F2,SMAD3,ZNF35
CBLN3	chr14_24834116_24836116	62615	0.98822	12.6149	2.3507	0.39758	0.2367	0.65733	0.62579	0.18222	BHLHE40,EGR1,HLX,HOXA4,IRF1,IRF7,NFATC4,POU2F2
CBR4	chr4_170318926_170320449	387458	0.97975	4.6741	3.2547	0.27553	0.25194	0.83595	0.5987	0.077818	BHLHE40,ELK3,FOSL2,FOXC2,FOXF1,FOXL1,HOXA4,HSF2,JDP2,MEF2A,MEF2C,MGA,NPAS2,NR1H2,NR2F2,RARG,RUNX1,SMAD3,SRF,TGIF1,ZNF35
CC2D2A	chr4_15666538_15670873	195050	0.98141	3.3083	2.6646	0.073727	0.67818	0.0002114	0.16865	3.6749	CEBPD,FOXC1,FOXF1,FOXL1,HOXA11,HOXB4,JDP2,KLF4,MEIS2,MYBL1,MYBL2,NFIX,PBX1,SIX2,TBX20,TWIST2,ZNF354C
CCAR1	chr10_70478900_70480900	0	0.96621	15.3804	4.9997	-0.33433	0.17256	0.89423	0.76307	0.048553	CUX1,E2F2,FOXO4
CCDC138	chr2_109337141_109337793	65425	0.98166	1.4471	2.4352	-0.11576	0.22658	0.62315	0.64479	0.20541	E2F2,JDP2,TEF
CCDC174	chr3_14520997_14524679	168573	0.95317	5.6272	3.7022	0.59775	0.63421	0.79137	0.19777	0.10162	ATF3,E2F2,E2F3,ETV6,FOXO4,GATA2,MTF1,MXD1,NFATC2,NFE2L3,NFKB2,NFYB,NR2F1,RARA,ZNF143
CCDC43	chr17_42785227_42787240	18062	0.9989	3.8522	4.7278	0.00050059	0.52395	0.22371	0.28071	0.65031	BCL6,BHLHE40,EGR1,ETV4,FOXA1,GBX2,ID2,IRF1,KLF4,MAFB,NR4A1,SIX4,TBX18,THAP1
CCDC77	chr12_510546_511779	12031	0.98208	28.2875	3.4104	-0.13129	0.023664	0.77405	1.6259	0.11123	CEBPD,E2F2,E2F8,FOXM1,GATA6,KLF4,KLF9,MYBL2,NFIX,NFYA,RFX7,TFAP4
CCDC77	chr12_494733_497865	650	0.97979	1.8412	3.4104	-0.36196	0.77194	0.77405	0.11241	0.11123	CDC5L,CEBPD,CREB3L4,E2F2,FOXM1,GATA6,KLF4,LHX6,MYBL2,NFIX,RFX7
CCDC85B	chr11_65686531_65688531	28657	0.95568	8.2209	8.2748	-0.023339	0.88851	0.18481	0.051336	0.73328	ETV5,FOXL1,NR1H2,RARA
CCDC88A	chr2_55644109_55646239	818	0.98101	1.8626	3.8158	-0.27836	0.33172	0.30694	0.47922	0.51295	ETV1,LHX6,ZNF35
CCDC88A	chr2_55647294_55647826	237	0.97488	17.1513	3.8158	0.016108	0.2061	0.30694	0.68592	0.51295	ETV1,LHX6,ZNF35
CCDC88C	chr14_91835875_91836664	47524	0.99599	7.9896	3.0116	0.65275	0.24835	0.22707	0.60494	0.64384	CEBPB,NRF1,POU2F2,TCF3,TFEC,TWIST2
CCDC90B	chr11_82750396_82751214	246236	0.99484	3.8616	4.0968	0.26971	0.66609	0.54203	0.17646	0.26598	CEBPB,CREM,NR1D1,PPARD
CCNA2	chr4_122790224_122792030	45136	0.97999	36.1282	5.383	-0.42261	0.15719	0.4138	0.80357	0.38321	CEBPD,E2F2,FOXK2,FOXM1,KLF4,KLF7,MAF,MSX1,NFE2L3
CCNA2	chr4_122710149_122712527	32561	0.99184	9.2594	5.383	-0.57119	0.5065	0.4138	0.29542	0.38321	BATF3,CEBPD,E2F2,FOXK2,FOXM1,KLF4,KLF7,MAF,MSX1,NFE2L3,NR4A1,ZNF691
CCNA2	chr4_122745088_122747088	0	0.96601	12.2938	5.383	-0.1875	0.057083	0.4138	1.2435	0.38321	CEBPD,E2F2,EPAS1,FOXK2,FOXM1,KLF4,KLF7,MAF,MSX1,NFE2L3
CCNC	chr6_99963872_99964021	52669	0.97903	36.428	4.2318	0.078501	0.041708	0.35137	1.3798	0.45424	BHLHE40,GABPA,HOXC6,MAFK,MZF1,NR2F1,NR4A1,RARG,SP3,ZBTB7A
CCNL1	chr3_156922393_156923311	43911	0.99995	7.082	4.0062	-0.1392	0.00059842	0.36237	3.223	0.44084	HOXB3,RFX5,RXRB
CCT7	chr2_73612398_73613863	151035	0.99957	24.2616	7.7578	-0.21194	0.20718	0.90402	0.68364	0.04382	CEBPD,E2F5,E2F7,ETV4,FOXM1,KLF3,MAF,MAFG,MEIS1,MSX1,MYBL2,TFAP4
CCT7	chr2_73440645_73442728	18635	0.95007	12.6273	7.7578	-0.50036	0.35327	0.90402	0.45189	0.04382	CEBPD,CEBPG,E2F5,E2F7,ETV4,FOXM1,HOXC9,KLF3,MAF,MAFG,MEIS1,MSX1,MYBL2,PBX1,TFAP4
CD109	chr6_74294651_74296961	108846	0.97652	9.4166	5.8279	0.72839	0.90674	0.4048	0.042519	0.39276	AHR,AR,ARNTL2,ELK3,ETS1,FOXL1,HOXA10,HOXA2,HOXA6,JDP2,MAFF,NFATC4,RARG,RUNX1,SIX2,SMAD4,SNAI2,SOX7,STAT1,STAT2,TGIF1,TWIST2,ZEB1
CD47	chr3_107754053_107756543	53392	0.99716	8.6507	3.9983	-0.29894	0.18566	0.68582	0.73128	0.16379	ERF,ETS2,ETV4,FOXA1,FOXK2,SOX13,SRF,TEAD4,ZNF35,ZNF354C
CD93	chr20_23158902_23161582	91925	0.99984	7.6044	7.3677	-0.29097	0.38014	0.43749	0.42006	0.35903	EPAS1,ETS2,NR3C2,NR5A2,SOX7,TFEC
CDC16	chr13_114822284_114824472	175889	0.95342	5.8716	4.7877	-0.27813	0.65929	0.0011804	0.18092	2.928	E2F3,MAFG,MZF1
CDC20	chr1_43836502_43840080	11877	0.9778	6.3516	6.945	0.56836	0.60006	0.55028	0.2218	0.25942	AHR,ARID3A,BATF3,CEBPD,E2F7,FOXM1,FOXP1,GATA2,GBX2,HOXB4,HOXB8,KLF4,MAFB,MEIS1,MSX1,MTF1,MXI1,MYBL2,PBX1,RORA,TEF,THRA,ZBTB12,ZFX
CDC20	chr1_43823646_43826478	0	0.96019	9.9024	6.945	0.43512	0.078195	0.55028	1.1068	0.25942	AHR,ARID3A,BATF3,CEBPD,E2F7,FOXM1,FOXP1,GATA2,HOXB4,HOXB8,KLF13,KLF16,KLF4,KLF9,MAFB,MEIS1,MSX1,MXI1,MYBL2,NFYA,PBX1,RORA,TEF,ZBTB12,ZFX
CDC25B	chr20_3912554_3914184	145136	0.95257	11.4206	5.2975	-0.50327	0.34827	0.57705	0.45809	0.23879	E2F1,FOXC1,FOXM1,GBX2,HOXC6,HOXC9,KLF5,MYBL1,TFAP4
CDC25B	chr20_3870625_3875080	103207	0.96196	2.1693	5.2975	-0.68485	0.24828	0.57705	0.60506	0.23879	E2F1,FOXC1,FOXM1,GBX2,HOXC6,HOXC9,KLF5,MNT,MYBL1,NPAS2,NR1H2,RELA,SIX1,TCFL5,TFAP4
CDC37L1	chr9_4762786_4763895	83221	0.98305	23.995	2.7707	-0.27055	8.5785e-06	0.55296	5.0666	0.25731	FOXM1,MAFG
CDC42BPA	chr1_227412319_227415178	90648	0.99489	9.322	4.6438	-0.46147	0.71458	0.31235	0.14595	0.50535	AR,E2F5,FOXM1,KLF9,LHX6,ZNF354C
CDC42EP3	chr2_37787567_37790987	108691	0.99289	8.4386	4.6055	0.48948	0.4146	0.20257	0.38237	0.69343	CREB3L1,FOSL2,HLX,MYBL1,NFATC4,RARG,SIX1,SNAI2
CDC45	chr22_19509416_19514766	42068	0.97944	5.9434	4.801	-0.38967	0.12624	0.70333	0.89882	0.15284	E2F2,E2F5,HOXB3,HOXB5,MAFG,MYBL2
CDC45	chr22_19467065_19468498	0	0.95006	15.2753	4.801	-0.19081	0.06274	0.70333	1.2025	0.15284	E2F2,E2F5,HOXB3,HOXB5,MAFG,MYBL2
CDC6	chr17_38376294_38376635	67510	0.96447	2.6925	5.4018	-0.15015	0.84425	0.76828	0.073527	0.11448	AR,E2F1,HOXB8,KLF7,NR3C2,TEF
CDIP1	chr16_4663145_4664162	74329	0.99457	5.0707	4.8198	0.36882	0.96469	0.0055014	0.015614	2.2595	HIC2,NR2F1,NRF1,TBX1
CDK13	chr7_39670949_39674272	315686	0.96991	3.0222	3.6445	-0.40603	0.98743	0.97148	0.0054934	0.012568	BBX,CLOCK,ELF2,ETV3,FOXK1,HIC1,HMBOX1,HSF2,IRF2,KLF12,MEIS2,MGA,MSX1,NFAT5,NFATC4,NR3C1,NR3C2,REST,RFX3,RORA,SP4,TEAD4,THAP1,USF1,ZFX,ZNF711
CDK6	chr7_92254120_92256981	208960	0.99507	3.5576	3.0993	0.21901	0.31664	0.46894	0.49943	0.32888	CREB5,NR3C1,SP3,SP4,TCF12,TEAD1
CDK6	chr7_92273415_92276148	189793	0.96918	11.5123	3.0993	0.32194	0.40684	0.46894	0.39058	0.32888	NR3C1,SP3,SP4,TCF12,TEAD1
CDK6	chr7_92346479_92348627	117314	0.97549	10.1396	3.0993	0.43092	0.16284	0.46894	0.78824	0.32888	CREB5,NR3C1,SP3,SP4,TCF12,TEAD1
CDK6	chr7_92360489_92362672	103269	0.97529	4.4238	3.0993	0.4723	0.22293	0.46894	0.65182	0.32888	NR3C1,SP3,SP4,TCF12,TEAD1
CDK6	chr7_92460336_92462336	3605	0.97464	6.769	3.0993	0.24015	0.15307	0.46894	0.8151	0.32888	NR3C1,SP3,SP4,TCF12,TEAD1
CEBPZ	chr2_37421634_37423634	35106	0.9786	2.9933	4.6681	-0.018148	0.42813	0.56519	0.36842	0.2478	BDP1,CEBPG,CTCF,ELK4,ETV4,GABPA,JUNB,MXD4,NFE2L3,PPARD,SP3,THAP1,YY1,ZBTB33,ZNF35,ZNF410
CECR2	chr22_18041182_18043182	200344	0.95554	1.091	2.0046	0.24371	0.77904	0.38209	0.10844	0.41784	ARID3B,ETV1,FOXO6,HEY2,SOX13,TCF7L2,TGIF2
CELF1	chr11_47586478_47587753	11686	1	7.6895	4.8578	-0.33567	0.95572	0.6037	0.019669	0.21918	JDP2,MSX1,NRF1,POU2F1,ZNF711
CELF1	chr11_47584981_47586981	10189	0.98938	1.8827	4.8578	0.064603	0.55398	0.6037	0.2565	0.21918	JDP2,MEIS2,NRF1,POU2F1,SIX4
CENPB	chr20_3912554_3914184	145217	0.95257	11.4206	6.2922	-0.71592	0.34827	0.69423	0.45809	0.1585	AHR,CEBPD,ELK1,FOXL1,GBX2,JUNB,MAFF,MYBL1,NFATC2,PPARG,TEAD1,THRA
CENPB	chr20_3870625_3875080	103288	0.96196	2.1693	6.2922	-0.72212	0.24828	0.69423	0.60506	0.1585	CEBPD,ELK1,FOXL1,GBX2,HLX,JUNB,MAFF,MXD4,MYBL1,NFATC2,PPARG,SIX2,TEAD1,THRA
CENPE	chr4_104056064_104060612	58954	0.98751	10.8966	4.3448	0.71765	0.31749	0.45224	0.49827	0.34463	CTCF,FOXM1,GMEB1,HOXB4,MXD4,MXI1,NFE2L3,ZNF35
CENPM	chr22_42336223_42338223	4925	0.99868	5.0197	5.0592	-0.3706	0.12608	0.61688	0.89935	0.2098	ATF5,BACH1,E2F1,E2F2,FOSL1,FOXM1,GMEB2,MYBL2,RFX2
CEP120	chr5_122848811_122849262	89525	0.97082	12.391	2.6244	-0.11703	0.44755	0.86009	0.34916	0.065454	ALX1,HES2,HMBOX1,MGA,NR3C1,POU2F1,RFX7,RXRA,SP4,TCF7L1,TEAD4,ZFX,ZNF410,ZNF711
CEP170B	chr14_105329649_105331649	0	0.98907	1.6736	4.6515	0.093593	0.29171	0.11987	0.53505	0.9213	FOXL1,HES2
CEP57L1	chr6_109222830_109224970	191385	0.98306	10.5965	1.995	-0.10827	0.077194	0.48086	1.1124	0.31798	E2F2,ETV1,HOXC9,MXD4,NFYB
CERK	chr22_46390983_46394576	739576	0.95977	14.6564	6.0314	0.54153	0.017536	0.029367	1.7561	1.5321	FOXA1,KLF5,NR2F1,ZEB1
CHAF1B	chr21_37838739_37840739	81051	0.97082	4.9122	3.9923	0.16838	0.024178	0.60717	1.6166	0.21669	ATF1,ATF3,CREM,E2F1,E2F2,ETV4,GATA2,GATA6,GBX2,HOXB5,HOXB8,HOXC9,KLF16,KLF4,KLF7,MAF,MNT,MYBL2,NFYB,NR3C2,PATZ1,PBX1,THRA,ZNF354C
CHAF1B	chr21_37824808_37832964	67120	0.96683	4.6952	3.9923	-0.33027	0.93342	0.60717	0.029923	0.21669	ARID5B,ATF1,ATF3,CDC5L,CREM,E2F1,E2F2,ETV4,GATA2,GATA6,GBX2,HOXB5,HOXB8,HOXC9,KLF16,KLF4,KLF7,MAF,MNT,MYBL2,NFYB,NR3C2,PATZ1,PBX1,STAT5B,THRA,ZFX,ZNF354C,ZNF691
CHAF1B	chr21_37821408_37823168	63720	0.99546	3.5931	3.9923	-0.17561	0.13101	0.60717	0.88268	0.21669	ATF1,ATF3,CREM,E2F1,E2F2,E2F8,ETV4,GATA2,GATA6,GBX2,HOXB5,HOXB8,HOXC9,KLF16,KLF4,KLF7,MAF,MYBL2,NR3C2,PATZ1,PBX1,STAT5B,ZFX,ZNF354C,ZNF691
CHAF1B	chr21_37794064_37795318	36376	0.99499	6.8027	3.9923	-0.60284	0.1004	0.60717	0.99827	0.21669	ATF1,ATF3,CREM,E2F1,E2F2,ETV4,GATA2,GATA6,HOXB5,HOXB8,KLF16,KLF4,KLF7,MAF,MYBL2,NR3C2,PATZ1,STAT5B,ZFX,ZNF354C
CHAF1B	chr21_37755688_37757688	0	0.97499	7.8814	3.9923	-0.03873	0.63046	0.60717	0.20034	0.21669	ATF3,E2F1,E2F2,ETV4,GATA2,GATA6,HOXB5,HOXB8,HOXC9,KLF16,KLF4,KLF7,MAF,MNT,MYBL2,NFYB,NR3C2,PATZ1,PBX1,ZFX,ZNF354C
CHPF2	chr7_150810455_150813055	116519	1	4.8975	5.9121	-0.088655	0.76627	0.28403	0.11562	0.54663	CEBPD,FOSL1,FOXC2,GATA6,HIC1,MZF1,NFIX,SNAI2
CHSY3	chr5_129238522_129240522	0	1	30.8071	2.5179	-0.023415	0.35886	0.8051	0.44508	0.094152	ATF3,ATF7,FOXO3,FOXS1,HIF1A,KLF12,MAF,MEF2C,NFIB,NFIX,SMAD4,SNAI2,SP2,SP3,TBX20,TCF4,TEAD1,ZFX,ZNF354C
CKB	chr14_103838644_103839611	149585	0.99449	20.534	2.0083	-0.31578	0.21385	0.81877	0.66989	0.086837	FOXO4,TFAP4
CLASP2	chr3_33481870_33483870	275835	0.97412	36.0834	3.225	0.066018	0.034805	0.85795	1.4584	0.066536	BDP1,FOXJ3,HSF2,KLF12,MEF2C,MEIS2,MGA,NFIA,NFIB,RFX3,SOX4,SP4,TCF4,THRA,ZNF354C,ZNF711
CLCN6	chr1_11986485_11988485	120333	0.9598	3.6458	2.7866	0.55947	0.021465	0.62528	1.6683	0.20393	ARID3B,DDIT3,NFATC3,NFATC4,POU2F2,SREBF1
CLDN14	chr21_37838739_37840739	108128	0.97082	4.9122	2.8793	0.70216	0.024178	0.026632	1.6166	1.5746	ATF5,FLI1,HOXD1,IRF1,POU2F2,TFEB
CLDN5	chr22_19509416_19514766	0	0.97944	5.9434	7.1278	0.71807	0.12624	0.84114	0.89882	0.075132	HBP1,SOX18
CLIC4	chr1_25056905_25057834	13925	0.99677	15.7558	7.2038	-0.53166	0.7522	0.016144	0.12367	1.792	AHR,AR,CEBPD,EPAS1,ETV1,FOXL1,GATA6,HOXA7,JDP2,KLF12,MAF,MAFF,MYBL1,RARB,RARG,TBX20,TFAP4,ZNF354C
CLSPN	chr1_36553883_36555962	318332	0.99133	12.4706	4.3686	-0.5441	0.7616	0.69862	0.11827	0.15576	ATF1,CEBPD,E2F2,E2F5,E2F6,E2F7,ELK4,FOXM1,GBX2,GMEB1,HOXC9,JDP2,LHX6,LYL1,MAF,MYBL2,NFATC2,NFATC3,TEF,TFAP4
CLSPN	chr1_36184790_36186790	48761	0.9896	2.4664	4.3686	0.090587	0.10213	0.69862	0.99084	0.15576	ATF1,CEBPD,E2F2,ELK4,FOXM1,GBX2,HOXC9,JDP2,LHX6,MAF,MXD4,MYBL2,NFATC2,NFATC3,SIX4,TEF,TGIF2
CLUH	chr17_2614927_2616927	0	0.98528	12.6311	5.1833	-0.46871	0.29512	0.61776	0.53	0.20918	ATF3,BHLHE40,E2F1,ESRRA,ETV4,GLIS2,HES1,HOXA3,HOXB3,MAFK,MEF2D,MLX,MYC,NR4A1,RFX5,THAP1,ZNF740
CLUH	chr17_2614085_2615715	0	0.96536	18.7391	5.1833	-0.45551	0.49006	0.61776	0.30975	0.20918	ATF3,BHLHE40,E2F1,ESRRA,ETV4,HES1,HOXA3,HOXB3,MAFK,MLX,MYC,NR4A1,RFX5,THAP1,ZNF740
CMAS	chr12_21808537_21811231	387878	0.98938	21.0992	5.2485	-0.59219	0.17932	0.71048	0.74638	0.14845	CEBPG,CTCF,FOXL1,NFAT5,NFATC4,NR2F1,TFCP2
CNOT4	chr7_134895641_134897054	297821	0.99981	31.7843	3.2604	-0.39745	0.72849	0.85679	0.13757	0.067124	ETV1,NFATC1,NFIA,ZBTB6,ZNF711
CNOT4	chr7_134896316_134898316	296559	0.99974	14.3024	3.2604	-0.38493	0.6499	0.85679	0.18716	0.067124	CREB5,ETV1,NFATC1,NFIA,ZBTB6,ZNF711
CNOT7	chr8_16882746_16884746	219641	0.98404	9.2551	5.1728	-0.60563	0.53485	0.93611	0.27177	0.028672	BCL6,BHLHE40,CEBPB,CREB1,CREM,EGR1,ELK4,FOXL1,GABPA,HES1,HOXB3,HOXB5,HSF2,MAFK,MAZ,MZF1,NR4A1,RUNX1,SMAD2,SOX13,SP4,SRF,TCF7L2,TCFL5,THAP1,ZBTB33,ZNF281,ZNF35
CNOT7	chr8_16884057_16886684	217703	0.97844	14.0633	5.1728	-0.47579	0.55747	0.93611	0.25378	0.028672	BCL6,BHLHE40,CDC5L,CEBPB,CREB1,CREM,EGR1,ELK4,FOXL1,GABPA,HES1,HOXB3,HOXB5,HSF2,JUNB,MAFK,MAZ,MZF1,NR4A1,RUNX1,SMAD2,SOX13,SP4,SRF,TCF7L2,TCFL5,THAP1,ZBTB33,ZNF281,ZNF35
CNPY2	chr12_56694175_56696175	13953	0.95516	7.3985	5.9841	0.078754	0.16645	0.14715	0.77871	0.83225	ATF1,ATF7,CREB3,CREM,HOXC6,JUN,KLF12,MAF,NFIX,TGIF2,XBP1
CNPY2	chr12_56694369_56696262	13866	0.9897	2.9148	5.9841	0.22091	0.61162	0.14715	0.21352	0.83225	ATF1,ATF7,CREB3,CREM,HOXC6,JUN,KLF12,MAF,NFIX,TGIF2,XBP1
CNPY2	chr12_56708477_56709183	945	0.97825	2.8141	5.9841	0.040902	0.73783	0.14715	0.13204	0.83225	HOXC6,KLF12,MAF,NFIX
CNPY2	chr12_56710128_56712128	0	0.98291	3.637	5.9841	-0.21902	0.10566	0.14715	0.97611	0.83225	HOXC6,JUN,KLF12,MAF,NFIX,TGIF2
COA5	chr2_99414935_99417178	189954	0.99841	11.8333	3.6603	0.30736	0.050024	0.86858	1.3008	0.061191	ERG,FOXC2
COMMD5	chr8_146017729_146019729	59234	0.99903	11.661	4.3461	-0.5387	0.11609	0.10348	0.93522	0.98516	BDP1,CEBPB,ID1,KLF16,MSX1,TEAD4
COMMD5	chr8_146023668_146024127	54836	0.95709	9.1801	4.3461	-0.50536	0.22694	0.10348	0.64409	0.98516	BDP1,CEBPB,KLF16,TEAD4
COMMD7	chr20_31294493_31298413	33401	0.96856	4.3137	5.237	0.16006	0.05102	0.4191	1.2923	0.37769	E2F1,MSX1
COQ10A	chr12_56710128_56712128	49487	0.98291	3.637	2.7238	-0.068495	0.10566	0.85652	0.97611	0.067261	AHR,KLF11,MAFG,MZF1
COQ10A	chr12_56708477_56709183	47836	0.97825	2.8141	2.7238	-0.54005	0.73783	0.85652	0.13204	0.067261	MZF1
COQ10A	chr12_56694369_56696262	33728	0.9897	2.9148	2.7238	-0.16617	0.61162	0.85652	0.21352	0.067261	CREB3L4,E4F1,MAFG,MZF1,NR4A1
COQ10A	chr12_56694175_56696175	33534	0.95516	7.3985	2.7238	-0.029955	0.16645	0.85652	0.77871	0.067261	CREB3L4,E4F1,MAFG,MZF1,NR4A1
COQ5	chr12_121019197_121021197	52233	0.9815	8.0489	4.533	-0.1187	0.26321	0.0030097	0.57969	2.5215	CTCF
COQ5	chr12_120987020_120989781	20056	0.99975	1.9023	4.533	-0.5326	0.088182	0.0030097	1.0546	2.5215	CTCF,E2F5
COQ5	chr12_120963933_120964455	2509	0.98175	11.8032	4.533	0.46717	0.96628	0.0030097	0.014895	2.5215	CTCF
COQ6	chr14_74354195_74356146	60490	0.99904	1.8196	3.0542	-0.47724	0.65625	0.74557	0.18293	0.12751	HOXB5,MZF1,NR4A1,RARG
CORO7	chr16_4466962_4468962	0	0.97363	1.4882	3.5038	0.22261	0.6426	0.51545	0.19206	0.28781	LMO2,MZF1,POU2F2,TBX1
CPSF2	chr14_91835875_91836664	751633	0.99599	7.9896	4.3413	-0.78442	0.24835	0.72114	0.60494	0.14198	ARNTL2,ATF6,EGR1,ELK4,ID2,MLXIP,MZF1,RFX5,RXRB,TFEB,ZNF35,ZNF410
CPSF4	chr7_99006305_99008305	28257	0.9918	13.5076	4.4555	-0.48218	0.070963	0.89018	1.149	0.050522	ARID3A,ARID3B,E2F2,E2F5,EGR1,HMBOX1,HOXB5,HOXC6,LHX6,MAF,MTF1,NR3C2,NR4A1,NRF1,REST,RFX5,SP2,TFAP4
CPSF4	chr7_99036462_99038462	0	0.99952	16.6534	4.4555	-0.38902	0.90743	0.89018	0.042188	0.050522	ARID3A,ARID3B,E2F2,E2F5,EGR1,HMBOX1,HOXB5,HOXC6,LHX6,MAF,MTF1,NR3C2,NR4A1,NRF1,REST,RFX5,SP2,SREBF1,TFAP4,ZNF691
CRAT	chr9_131888674_131890201	15604	0.9711	3.7892	4.3271	0.6226	0.02718	0.97127	1.5657	0.01266	BCL6,FOXL1,NR1D1,SOX13,TBX3,TEF,THRA,TWIST2
CRIPT	chr2_47039499_47042057	195189	0.99948	7.2374	2.0297	-0.61005	0.37139	0.06965	0.43017	1.1571	CEBPG,MYC,TCF3
CRIPT	chr2_46844577_46845462	267	1	2.6517	2.0297	-0.38003	0.36982	0.06965	0.43201	1.1571	MYC,TCF3
CRKL	chr22_21269713_21271713	0	0.97652	22.2707	4.6076	-0.18087	0.11563	0.74739	0.93691	0.12645	ATF2,E2F2,ETV1,LHX6,MYBL1,TBX1
CRTAC1	chr10_99790585_99792585	0	0.96548	3.9348	1.7649	0.16856	0.47115	0.66204	0.32684	0.17912	SOX4
CRYZL1	chr21_35139562_35142350	125402	0.99962	2.3906	3.9896	0.1168	0.5399	0.73394	0.26769	0.13434	ELF2,POU2F1
CRYZL1	chr21_34980158_34982538	31622	0.99759	5.7301	3.9896	0.4038	0.017486	0.73394	1.7573	0.13434	ELF2,POU2F1
CS	chr12_56694369_56696262	194	0.9897	2.9148	6.1643	0.05403	0.61162	0.20601	0.21352	0.6861	E2F3,ELF4,FOXA1,FOXM1,MLX,NFYA,SOX12
CSF2RB	chr22_37269602_37271233	38441	0.99958	8.0062	4.6746	-0.20455	0.056191	0.67435	1.2503	0.17112	ETS1,NFATC2,TFEC
CSF2RB	chr22_37273933_37278416	31258	0.96083	2.9094	4.6746	0.48215	0.1661	0.67435	0.77962	0.17112	ARID5A,ETS1,NFATC2,STAT6,TFEC
CSF2RB	chr22_37308424_37310388	0	0.99872	6.5839	4.6746	-0.11511	0.018084	0.67435	1.7427	0.17112	ARID5A,ETS1,TFEC
CSF2RB	chr22_37307674_37309674	0	0.99926	3.798	4.6746	-0.084218	0.046477	0.67435	1.3328	0.17112	ARID5A,ETS1,NFATC2,TFEC
CSTF3	chr11_33061663_33062212	120825	0.98966	12.3141	6.3229	-0.084825	0.029845	0.98546	1.5251	0.0063597	MAFB,TEF
CSTF3	chr11_33276217_33278217	93180	0.9889	0.99387	6.3229	0.36	0.96591	0.98546	0.015065	0.0063597	MAFB,MYBL2,TEF
CTNNBL1	chr20_36651529_36653579	329173	0.97824	5.5688	4.7214	-0.81273	0.4258	0.93568	0.37079	0.028874	E2F1,MAF,MYBL2,TEAD4
CTTN	chr11_70151218_70154744	89867	0.99921	5.0909	6.9269	-0.1755	0.12208	0.19601	0.91334	0.70772	MZF1
CTTNBP2NL	chr1_113159997_113160895	221198	0.95492	1.8293	4.0406	-0.14626	0.3473	0.18069	0.45929	0.74307	AHR,FOXL1,HOXD8,LHX6,RARG,TBX1
CTTNBP2NL	chr1_112971027_112979728	32228	0.99357	2.2835	4.0406	0.13975	0.14282	0.18069	0.8452	0.74307	AHR,FOXL1,HES2,HOXD8,LHX6,RARG,TBX1
CTTNBP2NL	chr1_112939806_112950211	1007	0.95165	1.6709	4.0406	-0.10082	0.2739	0.18069	0.56241	0.74307	AHR,FOXL1,HES2,HOXD8,LHX6,RARG,TBX1
CYB561D2	chr3_50336293_50338293	49832	0.97961	20.6583	3.6571	0.2054	0.17778	0.13743	0.75012	0.86193	BACH1,BHLHE40,FOXL1,HOXB5,HOXC6,IRF1,KLF4,MAFK,MYBL1,NFKB2,NR4A1,RARG,TFEB,USF1
CYB5B	chr16_69597868_69599868	139371	0.99972	11.9156	4.7746	-0.30132	0.43456	0.9093	0.36195	0.041294	CEBPG,CTCF,E2F3,E2F5,E2F6,ETV4,FOXA1,FOXK1,FOXM1,HOMEZ,HOXD1,IRF2,MAX,MLX,MTF1,MYBL2,NFE2L2,TFCP2,TGIF2,THAP1
CYB5R4	chr6_84576849_84578596	7480	0.99984	9.5184	2.6482	0.32776	0.0065737	0.0027541	2.1822	2.56	E2F2,MAF,NFATC3,RARG
CYP20A1	chr2_203970356_203972523	130640	0.99368	14.79	2.4382	0.35757	0.84134	0.92963	0.07503	0.031692	E2F1,FOXM1,HIC1,MAF,MYBL2,PPARG,RORA
CYP27A1	chr2_219595633_219597305	49166	0.9895	6.6355	3.0651	0.015876	0.19125	0.24812	0.7184	0.60534	ETV5,FOXA1,HOXD1,MAFB,NR5A2,TBX3,ZNF35
CYP27A1	chr2_219644471_219646471	0	0.97113	1.4257	3.0651	0.78622	0.30165	0.24812	0.5205	0.60534	ETV5,FOXA1,HOXD1,MAFB,TBX3,ZNF35
CYP27C1	chr2_127900891_127903662	59681	0.96529	6.7375	2.5018	0.61292	0.78648	0.94215	0.10431	0.025879	FOXS1,HOXA2,RARG,TEAD1,TEAD2
CYP27C1	chr2_127906802_127907702	55641	0.98552	8.8765	2.5018	0.76332	0.83103	0.94215	0.080385	0.025879	FOXS1,HOXA2,RARG,SNAI2,TEAD1,TEAD2
CYTH2	chr19_48970464_48972464	0	0.98509	12.6927	5.202	0.40462	0.086535	0.92835	1.0628	0.032288	ATF3,FOXC1,FOXC2,HOXA2,HOXB3,MEIS2,MZF1,NR2F2,RARG,TCF7L1,TCF7L2
DBF4B	chr17_42785227_42787240	0	0.9989	3.8522	3.3399	0.011549	0.52395	0.82016	0.28071	0.086099	ARNT,E2F2,E2F5,E2F7,ELK1,FOXM1,HOXB8,HOXC9,KLF9,MAF,MYBL1,NFIB,NFIX,POU2F2,RORA,SNAI2,ZNF354C
DBNDD1	chr16_90076529_90078529	8010	0.97388	2.1945	4.6234	-0.14328	0.93491	0.014436	0.029231	1.8406	HOXC9,MYBL2,NFE2L3,NR3C1,TP53
DBNDD2	chr20_43988576_43990576	44056	0.9587	4.3227	4.7295	-0.24575	0.60472	0.83865	0.21844	0.076419	ATF7,BBX,ESRRA,FOXO4,FOXP4,HOXA4,HOXC9,MAZ,MLX,MYBL2,NFYB,REST,RXRA,SRF,TBP,TFAP4,USF2
DCAF4	chr14_73453664_73455664	60625	0.98844	0.95661	2.8765	0.017551	0.18336	0.00011332	0.7367	3.9457	BHLHE40,FOXJ3,MYC
DCAF4	chr14_73349601_73352467	40572	0.99194	13.1545	2.8765	0.071094	0.23035	0.00011332	0.63762	3.9457	BHLHE40,FOXJ3,MYC
DCAF4	chr14_73359357_73361357	31682	0.96217	14.1163	2.8765	-0.012403	0.067638	0.00011332	1.1698	3.9457	BHLHE40,FOXJ3,MYC
DCAF5	chr14_69543380_69548940	70974	0.99767	3.8161	3.4976	0.14165	0.025806	0.70399	1.5883	0.15243	ATF3,BCL6,EGR1,HOXB5,ID2,RFX2,TEF
DCAF5	chr14_69656193_69658193	36279	0.9856	2.3778	3.4976	0.092112	0.13317	0.70399	0.87559	0.15243	ATF3,BCL6,EGR1,HOXB5,ID2,RFX2,TEF
DCLRE1A	chr10_115801805_115803805	187642	0.95354	7.5064	2.2788	-0.54309	0.989	0.76008	0.0048019	0.11914	ATF1,BCL6,CEBPD,CTCF,E2F2,E2F3,FOXO3,HOXB8,JUNB,KLF4,KLF9,MAF,MYBL2,NFIX,NFYB,POU2F1,RFX7,SNAI2
DCTN1	chr2_74601862_74603862	15352	0.96512	1.8779	5.8066	0.17623	0.40584	0.91753	0.39165	0.037381	ARID3B,FOXL1,HIF1A,HOXA2,KLF7,MAFF,NFE2L3,PATZ1,RARG,RFX1,TCFL5,TEF
DCTN1	chr2_74618294_74619517	0	0.95295	13.6862	5.8066	-0.21434	0.18614	0.91753	0.73017	0.037381	ARID3B,CENPB,FOXL1,HIF1A,HOXA2,KLF7,MAFF,NFE2L3,PATZ1,TCFL5,TEF
DCTN5	chr16_23653136_23654689	450	0.98424	3.5476	4.1354	0.40917	0.36196	0.25308	0.44134	0.59674	CEBPD,ETV4,HEY2,HOXD1,MAFB,MYBL1,SP4,TCFL5
DCTN5	chr16_23652678_23654678	0	0.98424	13.5313	4.1354	-0.070941	0.23939	0.25308	0.6209	0.59674	CEBPD,ETV4,HEY2,HOXD1,MAFB,MYBL1,SP4,TCFL5
DDX10	chr11_108487041_108488458	47293	0.99047	15.6092	4.2877	0.44171	0.57181	0.28007	0.24275	0.55273	ETV4,GBX2,MAF,MYC,TAL1,TBX1,TFCP2
DDX27	chr20_47881386_47882723	45555	0.9783	3.6466	4.3936	0.31628	0.89768	0.57376	0.046878	0.24127	E2F1,ETV4,FOXA1,GATA3,GLIS2,HOXC6,HOXC9,IRF3,MAF,MAFB,MAFK,MYBL1,NFIA,NR1D1,NR3C2,RFX2,SNAI2,SOX17,TFAP4,ZNF354C
DDX28	chr16_68057770_68059770	0	0.96719	0.78766	2.4393	0.16079	0.99791	0.85242	0.00090942	0.069345	FOXO3,MYBL2,PPARG,TEAD4,TFAP4
DDX46	chr5_134177787_134178896	83327	0.98507	8.2243	4.8646	0.4358	0.62623	0.6905	0.20327	0.16084	E2F2,HOXB8,MYBL2,SNAI2
DDX58	chr9_32384019_32385349	140973	0.99658	48.5935	3.5927	-0.2793	0.19279	0.0073999	0.71491	2.1308	AHR,BCL6B,ELF1,FLI1,HES2,HOXA7,IRF1,NFE2L3,REST,SOX17,SOX7,TFEC,ZNF410
DDX59	chr1_200637535_200638316	810	0.98225	2.8699	2.7958	0.14274	0.0018188	0.065328	2.7402	1.1849	E2F5,HOXC9,MXD1,NFATC2,RFX5
DEDD	chr1_161102927_161103904	449	0.98698	7.8859	4.238	0.33826	0.036321	0.67718	1.4398	0.1693	BACH1,ELK1,GBX2,HOXB5,HOXC6,HOXD9,MAFK,TEAD4
DEDD	chr1_161102256_161104256	0	0.97929	18.6814	4.238	0.37094	0.24334	0.67718	0.61379	0.1693	BACH1,ELK1,GBX2,HOXB5,HOXC6,HOXD9,MAFK,MLX,NR1D1,PBX2,PPARD,TEAD4,TFEB
DGKH	chr13_42535221_42537221	76950	0.97314	7.0869	2.6206	0.18534	0.26224	0.23064	0.58131	0.63706	ETS1,TFEC
DHRS1	chr14_24740833_24742833	26206	0.97892	2.9331	4.0515	0.4155	0.93219	0.15138	0.030498	0.81995	KLF5,NFE2L2,POU2F2,RXRB,TBX3
DHRS13	chr17_27278508_27280508	48419	0.99978	28.3404	2.1501	-0.042629	0.078009	0.37215	1.1079	0.42929	ARID5B,E2F2,TEAD1
DHRS3	chr1_12520344_12522103	155634	0.99991	7.4824	5.2654	0.70372	0.44883	0.7299	0.34792	0.13674	CEBPD,CREB3L2,CTCF,ETS2,HBP1,HOXA3,HOXA5,ID1,KLF9,NFIC,NFIX,NR5A2,RARB,RFX5,RFX7,TGIF1
DHRS7B	chr17_21089288_21090652	59048	0.98169	8.0433	2.6971	-0.76008	0.27273	0.93337	0.56426	0.029946	ATF3,BDP1,EGR1,ELK1,ESRRA,FOXJ2,GMEB2,HOXA7,ID2,KLF12,KLF5,MAX,MSX1,NR2F6,PKNOX1,PPARD,SRF,TCF4,ZNF354C
DHX40	chr17_57511409_57515416	127469	0.9914	3.3176	4.0786	0.21342	0.0022006	0.37192	2.6575	0.42955	EGR1,HOXD8,HOXD9,MEIS1,NR1D1,ZNF711
DIS3L	chr15_66649054_66651054	63422	0.97832	5.7147	3.7735	-0.29718	0.66632	0.35693	0.17632	0.44742	ALX1,CEBPG,CTCF,ELK4,FOXA1,GABPA,HES2,HOXB2,RUNX1,SNAI2,SP3,TGIF2,ZBTB33
DLEU1	chr13_50939410_50941180	283106	0.99746	10.6451	2.3313	0.010073	0.59416	0.31996	0.22609	0.4949	ATF3,BATF3,E2F2,ETV4,IRF9,JUNB,KLF12,MAF,MAFB,MYBL2,NR2F1,TBX1,TEAD4,TEF,TFAP4
DNAJA3	chr16_4466962_4468962	6843	0.97363	1.4882	4.8643	-0.20942	0.6426	0.74891	0.19206	0.12557	ALX1,CEBPB,CEBPG,DDIT3,E2F1,E2F2,E2F3,ERF,ETV4,FOXM1,FOXO3,FOXP1,HOXB6,HOXB8,HOXC6,IRF3,KLF12,KLF16,KLF7,MAF,MAFB,MAFG,MYC,NFIB,NRF1,PBX1,PKNOX1,SOX4,TCF4,TFAP4,THRA,ZEB1,ZFX,ZNF354C
DNAJA4	chr15_78590551_78592588	34065	0.97435	11.1997	4.0843	-0.44908	0.29661	0.48925	0.52782	0.31047	FOXO4,HEY2,NFIB,NR3C2
DNAJC4	chr11_63972555_63976964	20788	0.96127	6.7648	5.1929	-0.25847	0.045493	0.9129	1.3421	0.039576	ATF3,BACH1,DDIT3,HOXB5,MZF1,SOX12
DNAJC4	chr11_64000055_64002055	2303	0.99468	3.7362	5.1929	0.66905	0.48005	0.9129	0.31871	0.039576	ATF3,HOXB5,MZF1,SOX12
DNAJC4	chr11_63995752_63997752	0	0.95414	1.3366	5.1929	-0.072511	0.47527	0.9129	0.32306	0.039576	ATF3,HOXB5,MZF1,SOX12
DNAJC9	chr10_74925876_74927876	79149	0.99089	13.2624	5.9615	-0.43399	0.14034	0.79861	0.85283	0.097665	ATF1,E2F2,E2F5,FOXM1,MAF,MYBL2,TEF
DNALI1	chr1_38059939_38062145	37420	0.99998	10.279	1.8127	0.43721	0.042844	0.20018	1.3681	0.69859	MXD4,NFYB,SOX12,TCF7L1,ZBTB33
DNALI1	chr1_38039862_38043695	17343	0.98915	7.7984	1.8127	-0.050742	0.61277	0.20018	0.21271	0.69859	NFYB,SOX12,TCF7L1,ZBTB33
DNALI1	chr1_38019945_38021945	574	0.99471	2.639	1.8127	0.40874	0.35102	0.20018	0.45467	0.69859	MXD4,NFYB,SOX12,TCF7L1,ZBTB33
DOLPP1	chr9_131841382_131843382	0	0.99899	14.8282	3.7542	-0.25546	0.090528	0.41723	1.0432	0.37962	AHR,ATF3,DDIT3,E2F1,E2F2,ELK1,ETS1,GBX2,GMEB2,HBP1,HOXB8,HOXC6,KLF4,MAF,MAFB,MEIS1,MGA,TEAD4,TP53,ZNF354C
DONSON	chr21_34980158_34982538	19144	0.99759	5.7301	4.167	0.21063	0.017486	0.67039	1.7573	0.17367	CEBPD,DDIT3,E2F2,E2F3,HIC2,HOXB8,HOXC9,JUNB,KLF9,LHX6,MAF,MAFB,MSX1,NFATC2,NR3C2,NRF1,PBX1,PKNOX1,RORA
DONSON	chr21_34950294_34952439	8575	0.97309	3.6153	4.167	0.021356	0.3565	0.67039	0.44794	0.17367	CEBPD,E2F2,E2F3,E2F5,HIC2,HOXB8,HOXC9,JUNB,LHX6,MAF,MAFB,MSX1,NFATC2,NR3C2,PKNOX1
DPF1	chr19_38398508_38400637	319717	0.96814	2.0239	2.2277	-0.2084	0.079634	0.93034	1.0989	0.031356	E2F2,FOXM1,GMEB2,KLF9,MAF,MAFB,MYBL1,MYBL2,PKNOX1
DPF1	chr19_38421749_38424737	295617	0.96135	4.5308	2.2277	-0.28209	0.80943	0.93034	0.091819	0.031356	CREB3L4,E2F2,E2F4,E2F5,FOXM1,KLF9,MAF,MAFB,MYBL1,MYBL2,PKNOX1
DPH1	chr17_1620134_1621911	311519	0.95576	14.9748	3.8117	0.20041	0.11322	0.36613	0.94608	0.43636	ATF3,BHLHE40,CEBPB,HOXC6,MAFG,MLX,MNT,NR2F2,TBX3
DPH1	chr17_1627515_1628657	304773	0.98801	9.1322	3.8117	-0.52476	0.50847	0.36613	0.29373	0.43636	ATF3,BHLHE40,CEBPB,HOXC6,MAFG,MLX,MNT,NR2F2,TBX3
DPH1	chr17_1687036_1687444	245986	0.96438	8.2664	3.8117	-0.45765	0.47401	0.36613	0.32421	0.43636	ATF3,BHLHE40,CEBPB,HOXC6,MAFG,NR2F2,TBX3
DPH1	chr17_1733175_1735175	198255	0.98402	5.6019	3.8117	-0.21723	0.8279	0.36613	0.08202	0.43636	ATF3,BHLHE40,CEBPB,HOXC6,MAFG,MLX,MNT,NR2F2,TBX3,TRIM28
DPH3	chr3_16321608_16322750	15112	0.96535	7.2228	3.2802	-0.38897	0.32866	0.38919	0.48325	0.40984	E2F6,MNT,MZF1,NFYB
DPP7	chr9_140098575_140101783	89380	0.97227	2.4396	6.0067	0.025015	0.86201	0.45218	0.064488	0.34469	MZF1
DRAP1	chr11_65686531_65688531	0	0.95568	8.2209	8.2605	-0.56122	0.88851	0.35843	0.051336	0.44559	CEBPB,CREB3L1,ESRRA,FOXO1,HOXB2,HOXB5,HOXC6,JDP2,MAFF,MAFK,MYBL1,NFIA,POU2F1,RARG,TWIST2
DSCC1	chr8_120845074_120847074	21096	0.98891	6.9594	2.5309	-0.26427	0.096998	0.90373	1.0132	0.043962	ARID3B,ATF1,BCL6,CREM,CTCF,E2F1,E2F2,E2F6,E2F7,EPAS1,ETV4,FOXM1,FOXO1,FOXO3,GBX2,HOXB8,HOXC9,KLF16,KLF3,KLF7,MAF,MYBL2,NR3C2,RARB,TBP,TEAD4,THAP1,ZBTB12,ZEB1,ZNF354C,ZNF691
DSCR3	chr21_38446315_38446901	192932	0.95109	6.9996	4.2731	-0.011138	0.78726	0.065114	0.10388	1.1863	ETS1,IRF1,MAFF
DTNB	chr2_25896718_25896879	202	0.99949	40.9403	2.3077	0.32282	0.055943	0.70764	1.2523	0.15019	FOXM1,GATA3
DTX3L	chr3_122200959_122203824	79360	0.99537	4.7116	3.8985	0.058048	0.2486	0.91076	0.6045	0.040596	BBX,EPAS1,ETV6,HIC1,HOXA6,IRF1,MAF,MAFF,NFIC,NFKB1
DTX3L	chr3_122231739_122232857	50327	1	2.4482	3.8985	-0.10106	0.17171	0.91076	0.7652	0.040596	HIC1,HOXA6,IRF1,KLF13,KLF9,MAF,NFIC,NFKB1,STAT1,STAT3,ZBTB12
DUS2	chr16_68120242_68121343	63396	0.95042	4.4023	3.0118	-0.57367	0.78931	0.36429	0.10275	0.43855	ARNT,ATF3,CEBPD,CREB3L4,E2F1,EGR1,ELF4,ETV3,FOXO3,GATA6,GMEB1,GMEB2,HOXB4,IRF1,KLF12,MAF,MAFB,MAFG,MEIS1,MYBL1,MZF1,NFIX,NFYA,PKNOX1,POU2F2,RFX5,RORA,STAT5B
DUS2	chr16_68057770_68059770	924	0.96719	0.78766	3.0118	0.13784	0.99791	0.36429	0.00090942	0.43855	ATF3,BHLHE40,CEBPD,E2F1,EGR1,ELF4,ETV3,FOXO3,GATA6,GMEB2,HES1,HOXB4,IRF1,IRF3,IRF7,KLF12,KLF16,MAF,MAFB,MAFG,MEF2D,MEIS1,MYBL1,MZF1,NFIX,NFYA,PKNOX1,POU2F2,RFX5,RORA
DUS2	chr16_68057610_68058153	764	0.96719	2.1401	3.0118	-0.44828	0.3744	0.36429	0.42666	0.43855	ATF3,BHLHE40,CEBPD,E2F1,ELF4,FOXO3,GATA6,GMEB2,HES1,HOXB4,IRF1,IRF3,KLF12,MAF,MAFB,MAFG,MEF2D,MEIS1,MYBL1,MZF1,NFIX,PKNOX1,POU2F2,RORA
DUS3L	chr19_5784776_5786776	4473	0.95908	1.5596	4.1186	0.50397	0.21507	0.14677	0.66741	0.83336	ATF3,BATF3,GLIS2,HOXB8,HOXC6,MAFK,NFE2L3,NR4A1,RUNX1,TFAP4
DUSP11	chr2_73973235_73974990	32294	0.98134	6.5696	4.7445	-0.26757	0.33928	0.64139	0.46944	0.19288	SMAD2,SNAI2
DUT	chr15_48935106_48936924	311486	0.99499	5.0278	5.9049	-0.38095	0.17011	0.52822	0.76927	0.27718	E2F2,FOXM1,HOXC9,MAF,MSX1,MYBL1,NFYB,TFAP4,ZFX,ZNF691
DUT	chr15_48839161_48840561	215541	0.98603	5.8435	5.9049	-0.72298	0.037819	0.52822	1.4223	0.27718	E2F2,FOXM1,HOXC9,KLF9,MAF,MSX1,MYBL1,TFAP4
DUT	chr15_48784989_48786397	161369	0.9811	7.2911	5.9049	0.46193	0.091111	0.52822	1.0404	0.27718	BACH1,E2F2,FOXM1,HOXC9,MAF,MSX1,MYBL1,TFAP4
DYM	chr18_46733298_46734531	252548	0.98918	6.5325	4.0387	0.070505	0.17931	0.87885	0.74641	0.056085	BACH1,CUX1,MLX,RFX3,RORA,USF1
DYNLL1	chr12_120963933_120964455	56274	0.98175	11.8032	9.0695	0.53605	0.96628	0.48788	0.014895	0.31169	CLOCK,HOXB8,HOXC6,MYBL1
DYNLL1	chr12_120905659_120907659	0	0.99969	10.1217	9.0695	-0.65563	0.35641	0.48788	0.44805	0.31169	GLIS2,HOXB8,HOXC6,MYBL1
DYSF	chr2_71685498_71688817	4746	0.99808	10.1475	6.8732	0.53675	0.12252	0.5988	0.9118	0.22272	EPAS1,FLI1,FOXC2,FOXO1,GBX2,HES2,HIC1,HOXA7,HOXD1,HOXD9,LYL1,NFATC1,NFIB,NR3C2,NR5A2,SOX17,SOX18,SOX7,TAL1,TBX1,TFEC
DYSF	chr2_71680547_71683839	0	0.9985	10.0694	6.8732	0.42707	0.022437	0.5988	1.649	0.22272	EPAS1,FLI1,FOXC2,FOXO1,HES2,HIC1,HOXA7,LYL1,NFATC1,NFIB,NR3C2,NR5A2,SOX17,SOX18,SOX7,TAL1,TBX1,TFEC
EAF2	chr3_121378824_121380596	173437	0.98762	14.0363	1.7471	-0.25143	0.17733	0.50094	0.75121	0.30022	ARID5A,E2F2,NFATC2,RFX5,SP4,TEAD1,TFEB,TFEC,THAP1
EAF2	chr3_121379795_121381795	172238	0.99617	6.1959	1.7471	-0.2232	0.067754	0.50094	1.1691	0.30022	ARID5A,E2F2,MAX,RFX5,SP4,TEAD1,TFEB,TFEC,THAP1
EBI3	chr19_4227539_4229539	0	0.98951	2.5941	2.8651	0.89047	0.048174	0.36684	1.3172	0.43552	ETS1,IRF7,NFKB2
EEF1A1	chr6_74294651_74296961	63896	0.97652	9.4166	10.4492	0.70964	0.90674	0.77881	0.042519	0.10857	ARNTL2,CDC5L,ETS1,FOXJ2,GATA3,HOXC6,HSF1,MZF1,NR1D1,SMAD2,SP2,SREBF1,TCF7L2
EGLN1	chr1_231552616_231555825	4965	0.99805	1.6943	4.7832	0.22297	0.94773	0.65558	0.023316	0.18338	BBX,ETS1,FOXP1,GATA6,SMAD4,TBP,TCF3
EIF1AD	chr11_65729650_65731326	38311	0.9942	0.7635	3.6708	0.36706	0.1043	0.58666	0.9817	0.23162	E2F1,E2F3,FOXK2,FOXO1,HIC2,HOXB7,HOXB8,HOXC6,MAF,MYC,NFE2L3,NR2C2,NR3C2,PBX1,PPARD,RARB,RUNX1,SRF,TBP,TCF3,TCFL5,TFAP4
EIF1AD	chr11_65769637_65771637	0	0.95584	5.1172	3.6708	-0.35852	0.0041129	0.58666	2.3858	0.23162	BATF3,E2F1,E2F3,ELK1,FOXO1,GMEB2,HIC2,HOXB7,HOXB8,HOXC6,IRF3,MAF,MYC,NFATC2,NFATC3,NFE2L3,NR2C2,NR3C2,NRF1,PBX1,PPARD,RARB,RFX1,RFX2,RUNX1,SRF,STAT5B,TBP,TCF3,TCFL5,TFAP4
EIF2AK1	chr7_6143441_6143792	44581	0.99788	4.0271	4.8222	0.15964	0.54753	0.027401	0.26159	1.5622	FOXA1,FOXM1,HOXB8,SOX12
EIF2AK1	chr7_6142549_6144549	43689	0.99788	16.113	4.8222	-0.33522	0.22666	0.027401	0.64462	1.5622	FOXA1,FOXM1,HOXB8,MYBL2,SOX12
EIF2AK4	chr15_39949269_39950796	275528	0.99702	2.5874	4.4929	0.4817	0.46481	0.68048	0.33273	0.16718	ETV5,SMAD4
EIF2S2	chr20_32891215_32893215	191130	0.97642	6.593	5.0189	0.35798	0.20277	0.30455	0.69299	0.51635	CEBPG,DDIT3,E2F7,ETV4,HMBOX1,ID2,MZF1,THAP1
EIF2S2	chr20_32696109_32699164	921	0.99683	1.901	5.0189	0.13098	0.65667	0.30455	0.18265	0.51635	CEBPG,ETV4,HMBOX1,ID2,MZF1,SIX4,THAP1
EIF3A	chr10_120840334_120842334	0	0.96182	10.4885	6.7931	-0.32831	0.53834	0.70552	0.26894	0.15149	ARNT,BDP1,CEBPG,E2F2,ELF1,ETS1,HIF1A,MGA,NFE2L1,NFE2L3,PLAG1,SMAD2,SP1,SP3,TCFL5,TFCP2,ZBTB33,ZFX,ZNF35
EIF3B	chr7_2353399_2353719	40754	0.96453	7.8665	6.8239	-0.22408	0.87138	0.74135	0.059794	0.12997	ATF3,E2F2,E2F3,E2F4,HOXB8,HOXC6,MAFK,MYC,NFE2L1,RFX5
EIF4E	chr4_99916039_99916447	64253	0.95814	32.5459	3.8655	-0.47176	0.11944	0.93856	0.92283	0.02754	MZF1,NR2F1,ZBTB7B
EIF4EBP2	chr10_71891958_71893163	270697	0.97	6.705	4.5913	0.20504	0.26386	0.19402	0.57862	0.71215	ARID3B,BHLHE40,FOXO4,GABPA,KLF3,MAFK,MYC,NFKB2,RARG,TEAD2
EIF5	chr14_103838644_103839611	38306	0.99449	20.534	5.484	0.21034	0.21385	0.83088	0.66989	0.080461	CTCF,GLIS2,HOXB6,HOXB8,HOXC6
ELL	chr19_18548119_18550119	82818	0.98566	5.3547	3.4961	0.023763	0.93077	0.13933	0.031159	0.85594	RARG
ELOVL1	chr1_43855962_43856215	22217	0.99494	3.9505	6.8757	-0.079701	0.90833	0.30436	0.041757	0.51662	HOXC6,TGIF1
ELOVL1	chr1_43836502_43840080	2757	0.9778	6.3516	6.8757	0.54617	0.60006	0.30436	0.2218	0.51662	ATF7,E2F7,FOXM1,HOXC6,MYBL1,RORA,TGIF1,ZNF354C,ZNF711
ELOVL1	chr1_43833409_43835409	0	0.99213	11.9445	6.8757	-0.4962	0.37919	0.30436	0.42115	0.51662	E2F7,FOXM1,HOXC6,MYBL1,RORA,TGIF1,ZNF354C,ZNF711
ELP2	chr18_33742246_33743852	32410	0.97495	6.9381	4.7	0.42742	0.053408	0.68414	1.2724	0.16485	ARNT,BACH1,BDP1,CUX1,ELF2,ELK4,FOXJ3,GABPA,HBP1,MGA,NFAT5,NR2C2,NRF1,POU2F1,RFX3,SP4,TCF12,ZNF740
EMC3	chr3_10029122_10029902	600	0.98826	4.2453	5.4057	0.2401	0.011026	0.13942	1.9576	0.85566	ATF3,ELK1,HOXB4,NFE2L2
EMC3	chr3_10027459_10028067	455	0.99987	1.2935	5.4057	0.4232	0.9274	0.13942	0.032733	0.85566	ATF3,HOXB4,LHX6,NFE2L2,RORA
EMC3	chr3_10028522_10030522	0	0.9953	5.796	5.4057	-0.41366	0.083691	0.13942	1.0773	0.85566	ATF3,ELK1,HOXB4,LHX6,NFE2L2,RORA
EMC3	chr3_10026576_10028576	0	0.99995	4.2224	5.4057	-0.44624	0.41345	0.13942	0.38358	0.85566	ATF3,ELK1,HOXB4,LHX6,NFE2L2,RFX3,RORA
EMCN	chr4_101577068_101579468	137818	0.97886	25.3857	6.5262	0.33238	0.020932	0.24531	1.6792	0.61028	BCL6B,ELF1,EPAS1,HOXD1,LMO2,MAF,MAFB,NR5A2,SOX17,SOX18,TFEC
EMCN	chr4_101569370_101572361	130120	0.98861	5.8667	6.5262	-0.46254	0.056665	0.24531	1.2467	0.61028	ELF1,HOXD1,LMO2,MAF,MAFB,MEF2A,NR5A2,SOX17,SOX18,TFEC
ENAH	chr1_225942690_225944142	101845	0.99742	11.4048	3.4631	0.2481	0.13965	0.6508	0.85496	0.18656	FOXS1,GBX2,GLI3,RARG,TEAD1
ENGASE	chr17_77069018_77071018	0	0.99893	8.773	2.9695	-0.039986	0.87448	0.028454	0.05825	1.5459	E4F1,HINFP,HMBOX1,HOXB3,HSF1,JUNB,MAFG,MAFK,MLX,MLXIP,MZF1,NR2C2,NR4A1,PBX2,RXRB,STAT6,TCF7L2,TRIM28,USF1
ENGASE	chr17_77070533_77071733	0	0.99557	17.5442	2.9695	-0.070657	0.9835	0.028454	0.0072246	1.5459	BCL6,E2F4,E4F1,HINFP,HOXB3,HSF1,JUNB,MAFG,MAFK,MLX,MZF1,NR2C2,PBX2,RXRB,TCF7L2,TRIM28
ENY2	chr8_110273444_110276268	70283	0.97184	13.9786	5.1849	-0.42054	0.37628	0.91848	0.42449	0.036932	CREM,JUNB,MYBL2,SNAI2
EPAS1	chr2_46574334_46580523	49794	1	5.4425	6.0232	-0.11595	0.062101	0.75395	1.2069	0.12266	AHR,ARNTL,CEBPD,ETS2,FOXL1,FOXP1,HOXA2,HOXA6,ID1,JDP2,KLF4,KLF5,KLF9,MAF,MAFB,NFYA,NR3C2,SNAI2,SOX13,SOX17,SOX18,STAT3,TBX3,TEF,TFAP4
EPAS1	chr2_46526204_46529309	1664	0.99525	3.6029	6.0232	0.27615	0.08405	0.75395	1.0755	0.12266	AHR,CEBPD,ETS2,FOSL2,FOXF1,FOXL1,FOXP1,HOXA2,HOXA6,ID1,JDP2,KLF4,KLF5,KLF9,MAF,MAFB,NFYA,NR3C2,SNAI2,SOX13,SOX17,SOX18,TBX3,TEF,TFAP4
EPS15L1	chr19_16582169_16583417	0	0.99044	16.7488	3.7442	-0.25452	0.11813	0.54892	0.92763	0.26049	AHR,KLF9,NR4A1,SP2
ERBB2	chr17_37792863_37794374	49962	0.99998	11.4327	4.04	0.10099	0.20053	0.41931	0.69782	0.37746	JDP2
ERBB2	chr17_37815430_37816753	27583	0.99985	7.2652	4.04	0.13382	0.22786	0.41931	0.64232	0.37746	JDP2
ERGIC2	chr12_29472551_29473923	60220	0.95552	16.9997	4.9794	0.2405	0.90573	0.81471	0.043	0.088996	CREB3,JUNB,MZF1,NR2C2
ERLIN1	chr10_101944053_101945360	454	0.99993	6.0294	5.1366	-0.091214	0.14102	0.36499	0.85071	0.43772	ELK3,ETS2,FOXA1,HMBOX1,HOXA10,HOXA4,HOXA5,HOXA7,HOXB7,IRF2,MSX1,MYBL1,NFE2L2,NFIL3,PKNOX1,RARG,RXRA,SIX1,SIX4,SMAD3,TGIF1,TP53
ERLIN1	chr10_101945734_101947734	0	0.99587	12.7243	5.1366	-0.31895	0.37632	0.36499	0.42444	0.43772	ELK3,EPAS1,ETS2,FOXA1,HMBOX1,HOXA10,HOXA4,HOXA5,HOXA7,HOXB7,IRF2,MSX1,MYBL1,NFE2L2,NFIL3,NFKB1,NFYA,PKNOX1,PPARG,RARG,RXRA,SMAD3,TCFL5,TGIF1,TP53
ESCO1	chr18_19191688_19193510	10995	0.99921	20.6302	2.2799	0.16169	0.11563	0.99408	0.93695	0.0025779	BHLHE40,FOXC2,FOXL1,NFATC3,POU2F1,RARG,RFX7,SP4,ZFX
ESCO1	chr18_19180693_19182693	0	0.99799	23.245	2.2799	0.44334	0.29206	0.99408	0.53453	0.0025779	BHLHE40,FOXC2,FOXL1,MEF2C,NR1H2,POU2F1,RARG,RFX7,SP4,ZFX
ESF1	chr20_13745353_13747158	18421	0.95399	6.1277	4.3022	-0.18417	0.73168	0.89984	0.13568	0.045834	CEBPG,MYBL2,THAP1
ESRRA	chr11_64070999_64072999	0	0.99767	13.8202	4.785	-0.21675	0.53753	0.00029943	0.2696	3.5237	CEBPB,DDIT3,HOXB8,LYL1,MYC,RFX7,RREB1,ZBTB7B,ZNF711
ETS1	chr11_128392205_128394205	63248	0.9884	17.6969	6.0311	0.30677	0.58982	0.0694	0.22928	1.1586	E2F5,ELK3,JUNB,KLF9,MAF,RARG,SOX17
EVA1C	chr21_33969088_33970473	184344	0.96463	12.8746	4.0559	0.37296	0.14753	0.61467	0.83112	0.21136	ARID3A,CEBPD,ERG,FOXF1,FOXL1,KLF10,KLF4,KLF9,NFIB,NFIC,NFYA,SNAI2
EXD2	chr14_69543380_69548940	109253	0.99767	3.8161	2.6292	-0.30999	0.025806	0.29918	1.5883	0.52406	LYL1,MYBL1,ZBTB6
EXD2	chr14_69656193_69658193	0	0.9856	2.3778	2.6292	0.33625	0.13317	0.29918	0.87559	0.52406	LYL1,MYBL1,ZBTB6
EXOC3	chr5_394181_396550	46783	0.9942	7.204	4.1881	-0.0070549	0.039834	0.42906	1.3997	0.36748	HOXB5,HOXC6,HSF1,IRF1,MAFK,MYBL1,NFATC1,NFATC4,NR1D1,SP2,ZNF740
EXOC8	chr1_231543254_231546135	69676	0.99995	3.6368	2.6089	-0.64121	0.96635	0.73246	0.014864	0.13521	HOXA4,MAF,NFIX
EXOC8	chr1_231485745_231488853	12167	0.99903	3.8565	2.6089	-0.23035	0.34321	0.73246	0.46444	0.13521	HOXA4,MAF,NFIX,ZNF711
EXOG	chr3_38691163_38693163	153401	0.9894	8.6142	2.9483	-0.44058	0.10421	0.97932	0.98208	0.009075	CEBPD,E2F2,GATA6,MYBL1,POU2F2,PPARG,SMAD3,ZNF740
EXOG	chr3_38690412_38691590	152650	0.98239	12.7162	2.9483	-0.42494	0.12119	0.97932	0.91654	0.009075	CEBPD,E2F2,GATA6,MYBL1,POU2F2,PPARG,SMAD3
EXOSC5	chr19_41870078_41872078	31178	0.98623	6.8677	4.5555	-0.28592	0.10141	0.25051	0.99392	0.60118	ALX1,ARID3B,E2F1,E2F2,E2F6,E2F7,ERF,FOXO3,GBX2,HOXB8,HOXC6,HSF1,KLF16,MAF,MAFG,MEF2D,MEIS1,NFAT5,PKNOX1,POU2F2,REST,RFX1,RFX2,SOX12,STAT2,TEAD4,TFAP4,TFEB,TP53
EXOSC5	chr19_41912769_41913974	9513	0.98542	5.561	4.5555	-0.41744	0.14073	0.25051	0.85161	0.60118	ALX1,ARID3B,ATF4,ATF5,CLOCK,E2F1,E2F2,FOXO3,GBX2,HOXB8,HOXC6,IRF3,JUN,KLF16,MAF,MAFG,MEIS1,NFIL3,PKNOX1,POU2F2,REST,RFX1,RFX2,SOX12,TEAD4,TFAP4,TFEB,TP53,ZBTB12,ZFX
EXOSC5	chr19_41906715_41909456	3459	0.99891	8.1744	4.5555	0.2963	0.25431	0.25051	0.59464	0.60118	ALX1,ARID3B,ATF1,ATF4,ATF5,BACH1,BATF3,CLOCK,E2F1,E2F2,ERF,FOSL1,FOXO3,GBX2,GLIS2,HOXB8,HOXC6,HSF1,IRF3,JUN,KLF16,MAF,MAFG,MEF2D,MEIS1,NFAT5,NFKB2,PKNOX1,POU2F2,REST,RFX1,RFX2,SOX12,TEAD4,TFAP4,TFEB,TP53,ZFX
EXOSC5	chr19_41901693_41903693	0	0.96583	10.8893	4.5555	-0.22603	0.016277	0.25051	1.7884	0.60118	ALX1,ARID3B,ATF1,CLOCK,E2F1,E2F2,ERF,FOXO3,GLIS2,HOXB8,HOXC6,JUN,KLF16,MAF,MAFG,MEF2D,MEIS1,PKNOX1,POU2F2,REST,SOX12,TEAD4,TFAP4,TFEB,TP53,ZFX,ZNF691
EXOSC9	chr4_122710149_122712527	9944	0.99184	9.2594	5.1285	-0.59287	0.5065	0.79064	0.29542	0.10202	CEBPB,FOXO3,GBX2,HOXB8,MAF,MYBL1,MYBL2,TEF,ZNF691
EYA3	chr1_28241308_28243308	171840	0.98394	5.7919	3.2726	0.075201	0.10813	0.77772	0.96606	0.10918	FOXM1,HOXB2,HOXB4,JDP2,LHX6,NFATC2,ZBTB33
FAM109B	chr22_42665157_42667096	194903	0.96369	7.9618	4.2175	0.13962	0.84618	0.006145	0.072535	2.2115	CREB3L1,CREB3L2,FOXC2,RARG,SNAI2
FAM109B	chr22_42484936_42486936	14682	0.95597	17.016	4.2175	-0.27326	0.036902	0.006145	1.4329	2.2115	FOXC2,RARG
FAM109B	chr22_42468254_42470254	0	0.99774	3.2767	4.2175	0.32525	0.28854	0.006145	0.53979	2.2115	FOXC2,FOXF1,RARG
FAM109B	chr22_42469760_42471632	0	0.99886	7.062	4.2175	0.219	0.47334	0.006145	0.32483	2.2115	CREB3L1,CREB3L2,FOXC2,RARG,SNAI2
FAM118B	chr11_126138877_126140877	57259	0.99789	14.8057	3.5656	0.13532	0.14253	0.79841	0.84611	0.097775	GBX2,NFE2L3,TFCP2,THAP1
FAM124A	chr13_51776182_51777650	18819	0.97634	12.6572	2.1905	0.3056	0.068774	0.37438	1.1626	0.42669	ETV1,HEY2
FAM124B	chr2_225281238_225283626	14527	0.99875	9.0057	4.7876	0.56528	0.097898	0.25488	1.0092	0.59367	FLI1,FOXO1,NFIB,SOX17
FAM126A	chr7_23018374_23021328	32442	0.97214	2.7579	3.5992	0.83923	0.53226	0.89497	0.27387	0.048194	BBX,ETV1,MGA,SIX4
FAM129B	chr9_130331604_130332842	8444	0.98379	5.6988	7.6349	-0.15186	0.75327	0.58359	0.12305	0.23389	HIC2,SNAI2
FAM129B	chr9_130331396_130333396	7890	0.98441	4.8241	7.6349	-0.26112	0.80502	0.58359	0.094195	0.23389	HIC2,SNAI2
FAM133B	chr7_92273415_92276148	53707	0.96918	11.5123	2.6747	0.24592	0.40684	0.027355	0.39058	1.563	E2F2,MYBL2,NFATC2,NFYB,RARG
FAM160B1	chr10_116248985_116249991	331511	0.9979	11.0858	3.5351	0.78093	0.15574	0.062491	0.80759	1.2042	ATF3,E2F1,KLF12,KLF9,MAF,RORA,TBX1,ZNF354C
FAM161A	chr2_61990256_61992010	89268	0.98741	28.3395	2.2092	-0.13732	0.00054415	0.72995	3.2643	0.13671	BDP1,CREB1,CTCF,NFYB,NR1H2,RFX3,SOX4,SP4,ZNF354C,ZNF711
FAM161B	chr14_74317747_74319660	97457	0.97004	11.502	1.9161	0.39367	0.094116	0.59194	1.0263	0.22772	MEIS2
FAM171B	chr2_187556788_187558788	0	0.95368	10.6086	3.4597	0.063686	0.73298	0.23307	0.13491	0.63251	MEF2C,NFIX,RORA,SOX4,TCF12
FAM172A	chr5_93446525_93448071	0	0.99586	30.0224	3.0047	-0.29346	0.075422	0.62747	1.1225	0.20241	AHR,AR,ARID3A,CLOCK,ESRRA,FOXM1,FOXO3,GATA6,KLF12,KLF9,LHX6,MAF,MEIS2,MGA,NR3C2,RARB,SNAI2,STAT1,ZNF354C
FAM189A2	chr9_71993977_71995523	54490	0.99645	14.095	3.2153	0.22736	0.72778	0.97672	0.138	0.01023	HEY2,NFIB,NR3C2
FAM189A2	chr9_71984739_71986796	45252	0.95793	9.1184	3.2153	0.86916	0.53856	0.97672	0.26877	0.01023	HES1,HEY2,NFIB,NR3C2
FAM200B	chr4_15666538_15670873	12478	0.98141	3.3083	2.5168	0.23072	0.67818	0.23155	0.16865	0.63535	NR2C2
FAM208A	chr3_56717414_56717675	279	0.98417	22.6757	3.1453	-0.047149	0.35866	0.80966	0.44532	0.0917	ETS1
FAM20C	chr7_190968_192968	0	0.97352	19.7763	5.0855	0.25133	0.32471	0.14235	0.48851	0.84663	AR,FOXS1,TBX3
FAM212B	chr1_111970399_111972399	326020	0.99634	1.5286	3.5705	0.19265	0.092667	0.051769	1.0331	1.2859	FOXO6
FAM219A	chr9_34456610_34458011	557	0.9946	11.1721	4.8433	0.67037	0.22811	0.079203	0.64185	1.1013	CEBPB,ELF1,FOSL1,FOXC1,FOXC2,FOXL1,FOXO6,GMEB2,HOXC6,HOXD4,KLF7,MYBL1,NFE2L3,NR3C1,NR4A1,SIX4,SOX12,SOX7
FAM222B	chr17_27071963_27074096	95761	0.97305	4.8651	3.6262	0.11342	0.030262	0.077962	1.5191	1.1081	HEY2,HOXB2,NR1D1
FAM57A	chr17_421125_425747	210099	0.95553	6.0281	4.7463	-0.19782	0.027924	0.082629	1.554	1.0829	ALX1,ATF4,E2F7,HOXA7,MYBL1,SIX1,TGIF1
FAM57A	chr17_617098_619185	16661	0.97876	6.3048	4.7463	-0.15069	0.67843	0.082629	0.1685	1.0829	ALX1,ATF4,HOXA7,MYBL1,TGIF1
FAM57A	chr17_618096_620096	15750	0.96891	5.5014	4.7463	-0.17873	0.40679	0.082629	0.39062	1.0829	ALX1,ATF4,E2F7,HOXA7,MYBL1,TGIF1
FAM76A	chr1_28053039_28053979	550	0.99241	3.5923	1.8558	-0.14274	0.27993	0.68144	0.55296	0.16657	CEBPG,FOXC2,JUNB,MEF2D,NR2F1,THAP1,ZNF35
FANCD2	chr3_10029122_10029902	38210	0.98826	4.2453	3.9358	0.32734	0.011026	0.36838	1.9576	0.43371	DDIT3,E2F2,FOXK2,KLF4,MAF,MAFB,MAFG,MAZ,MYBL1,MYBL2,RXRB
FANCD2	chr3_10028522_10030522	37590	0.9953	5.796	3.9358	-0.41953	0.083691	0.36838	1.0773	0.43371	BATF3,DDIT3,E2F2,E2F4,E2F7,FOXK2,KLF4,MAF,MAFB,MAFG,MAZ,MYBL1,MYBL2,RXRB
FANCD2	chr3_10056769_10057926	10186	0.959	8.6699	3.9358	-0.8198	0.60466	0.36838	0.21849	0.43371	DDIT3,E2F2,E2F4,E2F7,FOXK2,HSF2,KLF4,MAF,MAFB,MAZ,MYBL1,MYBL2,PPARG,RXRB,TFAP4
FAR1	chr11_13466592_13471526	218679	0.96557	2.7295	4.5516	-0.48901	0.98094	0.67411	0.0083575	0.17127	CLOCK,ETV4,HOXD1,NR1H2,PPARG,SOX12,TEAD4,ZNF711
FASTKD1	chr2_170441542_170443047	11111	0.99297	3.9941	2.7874	-0.42426	0.91201	0.62172	0.04	0.20641	GATA6,HIC1,HOXA6,HOXB4,LHX6,MEF2C,MXD4,NFATC2,ZNF711
FBN1	chr15_48935106_48936924	1061	0.99499	5.0278	5.2162	-0.027945	0.17011	0.21677	0.76927	0.66401	EPAS1,ETS1,FOXF1,FOXL1,FOXS1,GATA6,HIF1A,MAF,MEIS1,PBX1,TBX20
FBXL14	chr12_1292169_1295324	408007	0.95355	3.8061	3.4046	-0.13849	0.058878	0.81563	1.23	0.088509	E2F1,FOXC1,GMEB2,PKNOX1,SOX12
FBXL2	chr3_33353635_33361472	34702	0.98809	6.38	3.1158	0.57613	0.2113	0.92784	0.6751	0.032526	EPAS1,FOXL1,FOXP1,HOXD4,MZF1
FBXO38	chr5_147795580_147797400	32083	0.9736	9.6943	3.6652	0.42029	0.0033153	0.18095	2.4795	0.74245	ETV4,RORA
FBXW2	chr9_123703916_123705345	148176	0.95941	4.8692	3.6473	-0.60731	0.16906	0.4015	0.77195	0.39631	MTF1,PBX2,SOX13
FBXW2	chr9_123690393_123692017	134653	0.98591	11.446	3.6473	-0.44772	0.88235	0.4015	0.054357	0.39631	MLX,MYBL1,PBX2,SOX13
FBXW2	chr9_123676850_123678850	121110	0.99838	1.0203	3.6473	0.38062	0.04031	0.4015	1.3946	0.39631	MLX,MTF1,MYBL1,PBX2,SOX13
FBXW2	chr9_123653948_123657186	98208	0.99997	6.8896	3.6473	-0.26892	0.00028457	0.4015	3.5458	0.39631	MLX,MTF1,MYBL1,PBX2,SOX13
FBXW5	chr9_139760788_139762788	76418	0.96106	2.8679	5.6859	0.18882	0.0099015	0.26871	2.0043	0.57072	E2F1,EPAS1,ESRRA,FOXL1,HOXB3,HOXB6,MAFF,MAFG,MYC,MZF1,NFYB,NR1D1,NR4A1,RFX5,RFX7,RXRA,TBX3,USF1,ZBTB33,ZBTB7A
FERMT3	chr11_64000055_64002055	25904	0.99468	3.7362	6.4401	-0.51735	0.48005	0.93064	0.31871	0.031219	ARID5A,ARNTL,ELF4,FLI1,HIC2,HOXB8,MAFG,PPARG,RUNX1,SOX18,TBX3,TFEC
FERMT3	chr11_63995752_63997752	21601	0.95414	1.3366	6.4401	-0.13508	0.47527	0.93064	0.32306	0.031219	ELF4,FLI1,HIC2,HOXB8,MAFG,NFATC2,PPARG,RUNX1,SOX18,TBX3,TFEC
FERMT3	chr11_63972555_63976964	0	0.96127	6.7648	6.4401	0.41167	0.045493	0.93064	1.3421	0.031219	ARID5A,ARNTL,ATF5,BATF3,ELF4,FLI1,HIC2,HOXB8,MAFG,NFATC2,PPARG,RFX2,RUNX1,SOX18,TBX3,TFEC
FGD6	chr12_95695640_95699118	84400	0.99338	3.2439	2.4188	0.032071	0.39481	0.85172	0.40361	0.069705	RFX7,SOX7
FIGNL1	chr7_50518088_50520088	0	0.9592	8.3042	3.9907	-0.3907	0.85682	0.69009	0.067111	0.16109	ALX1,ARNTL2,BCL6,CDC5L,CEBPD,CREB3L1,CTCF,E2F2,E2F7,EGR1,EPAS1,GABPA,GATA6,HSF2,JDP2,KLF4,LHX6,MXD4,MYBL1,NFE2L3,POU2F1,RFX5,RFX7,RXRA,TCF7L2,ZBTB33,ZNF35
FJX1	chr11_35772854_35775332	133120	0.95306	6.4258	5.1875	-0.28373	0.39744	0.1807	0.40073	0.74304	AR,FOSL1,FOXC2,FOXL1,FOXO4,FOXS1,GATA3,GBX2,HOXD4,HOXD8,JDP2,RARG,SIX2,SNAI2,TEAD2,TWIST2,ZNF35
FKBP1A	chr20_1373908_1382293	92	0.97454	4.3861	9.8213	0.42298	0.1914	0.11286	0.71807	0.94745	CREB3L2,HES2,HOXC6,HOXD1,MGA,NFE2L3,NPAS2,SMAD3,SOX7,TFCP2
FKBP2	chr11_63995752_63997752	10660	0.95414	1.3366	6.6737	0.11819	0.47527	0.58115	0.32306	0.23571	ESRRA,HOXB2
FKBP9	chr7_33078919_33079901	81904	0.98314	3.4966	5.9175	0.5611	0.47091	0.8426	0.32706	0.074379	CEBPD,E2F1,GATA6,MAF,MEIS1,NFE2L1,PBX1,TGIF2
FLOT2	chr17_27071963_27074096	150619	0.97305	4.8651	6.0922	-0.45515	0.030262	0.63916	1.5191	0.19439	ELF4,IRF1,POU2F2,RARA,TBP
FLVCR1	chr1_213031480_213033480	0	0.97056	15.058	1.9233	-0.48442	0.20393	0.41301	0.69051	0.38404	E2F1,NFAT5,NFIX,TFAP4
FN3K	chr17_80674975_80675257	18194	0.98534	6.1535	3.5839	-0.222	0.2747	0.54718	0.56114	0.26187	EGR1,FOXA1,FOXO6,GATA3,KLF13,KLF3,MAZ,MLX
FN3KRP	chr17_80674975_80675257	394	0.98534	6.1535	5.1316	0.28448	0.2747	0.65102	0.56114	0.1864	CEBPD,E2F2,FOXM1,HOXB8,HOXC6,KLF10,MAF,MYBL1,PLAG1
FNBP4	chr11_47789239_47790662	246	0.98099	12.2079	4.6177	0.46626	0.046602	0.26954	1.3316	0.56938	ETV6,HMBOX1,IRF1,MZF1,NR2C2,NR4A1,NRF1,POU2F1,THAP1,USF1
FNDC4	chr2_27851745_27853745	133619	0.96934	6.927	4.6134	-0.136	0.00070746	0.022097	3.1503	1.6557	BDP1,ERG,FOXP1,GATA6,MAFB,MXD4,RORA,SP1,TEF
FNDC4	chr2_27787815_27791036	69689	0.99741	5.5638	4.6134	0.22609	0.11118	0.022097	0.95399	1.6557	BDP1,ERG,FOXP1,GATA6,MAFB,MXD4,RORA,SP1,TEF,THRA
FOLH1	chr11_49230222_49232222	0	0.96927	6.7315	3.4545	0.75131	0.15384	0.45018	0.81294	0.34661	MAF,NR5A2
FOSL2	chr2_28181772_28183604	432174	0.99824	4.4815	5.9036	0.58205	0.054097	0.24794	1.2668	0.60565	CEBPB,FOXC2,JUNB,KLF5,MAFF
FOXC2	chr16_86856644_86859698	255788	0.9572	6.3607	5.5652	0.039456	0.29153	0.87639	0.53532	0.057302	ERG,FOXC1,NR2F1
FOXC2	chr16_86623481_86624815	22625	0.95981	8.8538	5.5652	-0.35825	0.48854	0.87639	0.3111	0.057302	ERG,FOXC1,NR2F1
FOXN2	chr2_48475073_48477243	64551	0.9806	9.2442	2.8018	-0.44712	0.12338	0.89564	0.90876	0.047864	ATF2,GLIS2,HOXC6,MEF2C,ZNF35
FOXN3	chr14_89881727_89882949	202545	0.99938	18.8901	3.6307	0.69994	0.2932	0.74999	0.53283	0.12495	BCL6,E2F2,HEY2,HIF1A,MAF,NFAT5,NR2F1,RORA,TCF7L2,TFEC
FOXO1	chr13_40689080_40691268	549466	0.95275	6.6326	4.4845	0.18499	0.75563	0.016266	0.12169	1.7887	CEBPD,ETS2,HEY2,HOXC9,MAF,NFIA,NR5A2
FOXO6	chr1_41807099_41808304	19298	0.96674	11.946	1.9172	0.39358	0.53403	0.92999	0.27244	0.031521	ARID3B,KLF16
FOXRED1	chr11_126138877_126140877	0	0.99789	14.8057	3.6409	-0.10884	0.14253	0.92329	0.84611	0.034661	ARID3A,CTCF,DDIT3,E2F1,E2F2,EGR1,ETV4,FOXM1,HIC2,HOXC6,KLF12,KLF9,MYBL2,NFATC2,NR1D1,NR3C2,SNAI2
FPGS	chr9_130375637_130375994	189142	0.99988	5.1984	5.4425	-0.27285	0.089379	0.1456	1.0488	0.83683	E2F1,FOXJ2,HOXB5,MGA
FRA10AC1	chr10_95462604_95463199	275	0.95904	12.563	3.3146	-0.2663	0.30516	0.93219	0.51547	0.030496	FOXL1,HIC1,MEOX1
FRMD4B	chr3_69469576_69471750	34121	0.95126	11.2304	3.8057	0.60778	0.23369	0.25825	0.63137	0.58796	HBP1,HES1,HOXD1,MAFB,MEF2C,NR3C2
FRMD6	chr14_52119572_52123445	163734	0.99815	2.6001	6.1458	-0.064051	0.55891	0.090219	0.25265	1.0447	AHR,FOXF1,MEIS1,NFATC4,SNAI2,TBX3
FRS3	chr6_41862357_41864391	114714	0.99856	9.8121	2.2961	0.46515	0.31449	0.59601	0.50239	0.22475	ARID3A,CLOCK,E2F1,E2F3,E2F5,FOXM1,FOXO6,FOXP4,HIC2,HOXC6,KLF11,MAF,MSX1,MZF1,NFYA,NRF1
FRYL	chr4_48593595_48599908	182408	0.98199	3.7302	3.2276	0.065005	0.020048	0.3203	1.6979	0.49445	AHR,ATF7,BBX,CREB5,FOXO3,HBP1,HIC1,KLF16,KLF9,LMO2,MAF,MAFB,MEIS1,NFATC1,RARB,RORA,USF2,ZBTB12,ZFX,ZNF35,ZNF711
FSCN1	chr7_5601737_5603537	28898	0.96946	17.4124	7.9415	-0.57689	0.25638	0.51476	0.59111	0.2884	ETS1,NFE2L3,RARG
FTO	chr16_53659948_53661333	76541	0.99819	12.4154	3.7202	-0.78668	0.78603	0.94128	0.10456	0.026279	E2F2,FOXC1,MAF,MEIS1,NFIX,RARG
FTO	chr16_53735874_53737874	0	0.99778	20.3834	3.7202	-0.40622	0.11404	0.94128	0.94296	0.026279	ATF3,DDIT3,E2F2,FOXC1,MAF,MEIS1,NFIX,RARG
FUBP3	chr9_133455396_133455824	437	0.97195	8.2919	4.8954	-0.28776	0.63091	0.93675	0.20003	0.028377	ETV4,HOXB5,MAFK,MYBL1
FXN	chr9_71734179_71736179	83701	0.98973	4.416	3.4417	-0.29906	0.49226	0.70858	0.30781	0.14961	AHR,BACH1,BBX,E2F5,ETV3,ETV4,FOXK1,FOXM1,FOXO3,FOXP4,HOXB8,HOXC9,KLF16,NFYB,NR1D1,SRF,TEAD1,TFAP4,ZFX,ZNF354C
G3BP1	chr5_151117855_151126748	24727	0.99356	8.7121	7.038	0.24328	0.078941	0.51952	1.1027	0.2844	ELF1,JUND,KLF11,NR1D1,ZNF35
G3BP1	chr5_151149782_151150962	513	0.97456	20.4205	7.038	-0.12736	0.093534	0.51952	1.029	0.2844	ELF1,KLF11
GAB2	chr11_78054896_78056809	72059	0.96149	5.321	4.69	0.036862	0.32333	0.74564	0.49036	0.12747	FOXO4,FOXO6,HOXD4,JUND,KLF3,MAFG
GALNT4	chr12_89674712_89675320	243263	0.95475	10.7232	3.0414	0.48338	0.23449	0.040415	0.62987	1.3935	ARNTL2,ETV3,GABPA
GART	chr21_34958309_34962227	43111	0.99866	9.5666	5.1439	-0.35361	0.3098	0.60465	0.50891	0.21849	E2F2,E2F3,E2F7,HOXB4,HOXB8,HOXC9,ID2,KLF13,LYL1,MGA,MXD4,MYC,NFATC2,NFATC3,NFE2L3,NR4A1,STAT5A,TBX1,TEF,TFAP4,TFCP2,ZBTB33,ZNF281
GART	chr21_34950294_34952439	35096	0.97309	3.6153	5.1439	0.15654	0.3565	0.60465	0.44794	0.21849	BATF3,E2F2,E2F3,E2F7,FOSL1,HOXB4,HOXB8,HOXC9,LYL1,MGA,MYC,NFATC2,NFATC3,NFE2L3,SIX4,TBX1,TEF,TFCP2,ZBTB33
GATAD1	chr7_91875212_91877212	199549	0.95911	17.1114	3.5182	0.42766	0.20665	0.76769	0.68476	0.11482	CREM,E2F3,ETV1,HES2,HOXB5,MAFG,PLAGL1
GATC	chr12_120905659_120907659	21419	0.99969	10.1217	3.7605	-0.59897	0.35641	0.84545	0.44805	0.072914	E2F2,MYBL2,PKNOX1
GBP2	chr1_89664633_89666633	72791	0.98794	4.5669	4.0905	0.63595	0.006611	0.11281	2.1797	0.94765	AR,BBX,BCL6,CEBPD,ELK4,FOXF1,GATA6,HLX,IRF1,KLF9,MAF,MAFB,MEIS1,NFKB1,NR2F2,TBX3,TFCP2,TFEC
GBP3	chr1_89664633_89666633	176084	0.98794	4.5669	3.8259	-0.47241	0.006611	9.3157e-06	2.1797	5.0308	KLF10,POU2F1
GCC2	chr2_109195513_109197871	129937	0.98612	17.7852	3.7464	0.47126	0.15597	0.77864	0.80695	0.10867	ARNT,MGA,NFAT5,NR3C1
GCH1	chr14_55343429_55345122	24420	0.99379	7.8141	2.3355	-0.49172	0.38749	0.072572	0.41173	1.1392	CTCF,FOXA1,IRF2,KLF13,POU2F2
GCH1	chr14_55347905_55349335	20207	0.99894	7.8072	2.3355	-0.68695	0.30535	0.072572	0.5152	1.1392	CTCF,FOXA1,IRF2,IRF7,POU2F2
GCKR	chr2_27787815_27791036	68110	0.99741	5.5638	2.6028	0.30451	0.11118	0.050669	0.95399	1.2953	FOXA1,HOXD1,NR5A2,RXRA
GEMIN4	chr17_617098_619185	36316	0.97876	6.3048	4.1779	-0.56392	0.67843	0.93149	0.1685	0.030823	ATF3,E2F8,GBX2,HOXB5,HOXB8,MAF,MEIS1
GEMIN4	chr17_618096_620096	35405	0.96891	5.5014	4.1779	-0.55924	0.40679	0.93149	0.39062	0.030823	ATF3,BACH1,GBX2,HOXB5,HOXB8,MAF,MEIS1
GEMIN4	chr17_654563_656307	0	0.97541	16.732	4.1779	-0.46974	0.55621	0.93149	0.25476	0.030823	ATF3,HOXB5,HOXB8,MAF,MEIS1,MXI1
GFPT1	chr2_69388675_69392363	222023	0.95934	3.8645	4.0174	-0.0094798	0.32279	0.87642	0.49107	0.057288	BACH1,CEBPG,E4F1,ERF,HIF1A,HSF1,KLF16,NFIL3,NR3C1,REST,SMAD2,SP3,ZFX
GFPT1	chr2_69441107_69442317	172069	0.98874	8.0062	4.0174	-0.49615	0.41427	0.87642	0.38271	0.057288	CEBPG,ERF,HSF1,NFIL3,NR3C1,RELA,REST,SP3,ZFX
GFPT2	chr5_179919416_179921416	139101	0.99906	10.4444	4.0679	-0.35844	0.73044	0.065808	0.13642	1.1817	AR,CEBPD,HEY2,HOXA10,TBX20
GINS2	chr16_85722178_85722585	3	0.97689	18.9243	5.1896	0.16895	0.14688	0.77182	0.83304	0.11249	CEBPD,E2F1,E2F2,E2F5,GATA6,KLF7,MAF,MAFB
GLCE	chr15_69454039_69459932	1067	0.96798	2.6982	6.2534	-0.37344	0.44763	0.96423	0.34908	0.015821	HOXA5,NR5A2,SOX17,SOX7,ZEB1
GLO1	chr6_38753972_38757813	83020	0.96437	5.6061	6.5148	-0.12568	0.66508	0.21804	0.17713	0.66147	CDC5L,NR4A1,SP3,ZBTB33
GLO1	chr6_38682655_38683278	11703	0.99906	14.8465	6.5148	-0.19259	0.021732	0.21804	1.6629	0.66147	E2F7,NR4A1,SP3,ZBTB33
GLO1	chr6_38681116_38683116	10164	0.98963	10.7466	6.5148	0.19318	0.44541	0.21804	0.35124	0.66147	CDC5L,E2F7,NR4A1,SP3,ZBTB33
GLOD4	chr17_836202_837600	150631	0.97546	10.9779	5.4857	-0.5347	0.86367	0.67668	0.063653	0.16961	ALX1,E2F6,FOXM1,YY1
GLOD4	chr17_654563_656307	29264	0.97541	16.732	5.4857	-0.24006	0.55621	0.67668	0.25476	0.16961	ALX1,FOXM1,YY1
GLRX5	chr14_96001761_96002384	439	0.98598	8.5067	6.1804	-0.45972	0.46477	0.33206	0.33276	0.47878	MYBL2,TEAD4,TFAP4
GLRX5	chr14_96001209_96003209	0	0.95141	16.018	6.1804	-0.54859	0.29428	0.33206	0.53123	0.47878	FOXM1,MYBL2,TEAD4,TFAP4
GLT8D1	chr3_52796932_52798348	56833	0.99978	7.9508	4.9492	-0.00044951	0.46529	0.72742	0.33228	0.13821	FOXL1,GATA6,IRF2,JDP2,MEIS1,NFATC4,PKNOX1,TBX3
GLYCTK	chr3_52313025_52314712	7123	0.96767	3.8168	2.7991	-0.5938	0.1258	0.38392	0.90031	0.41576	ETV4,FOXA1,HOXD1,ZNF35
GMFB	chr14_55343429_55345122	387685	0.99379	7.8141	3.9558	-0.59095	0.38749	0.48764	0.41173	0.3119	MZF1,PBX1,SNAI2,TWIST2
GMNN	chr6_24721881_24722601	52557	0.99165	10.1905	5.408	-0.41912	0.16371	0.72989	0.78592	0.13674	E2F2,EPAS1,KLF12,KLF4,MAF,MEIS1,MYBL2,NFIX,TEAD1
GMPPB	chr3_49823627_49825627	62220	0.96543	12.0772	5.5231	-0.56352	0.050239	0.50119	1.299	0.29999	MXI1,NFKB2,NR4A1,RFX3,TP53
GMPPB	chr3_49821713_49823421	60306	0.98878	1.4806	5.5231	-0.17405	0.16325	0.50119	0.78714	0.29999	IRF3,MXI1,RFX3,TP53
GNAQ	chr9_80566854_80569986	76379	0.98129	3.4058	4.4229	0.16242	0.96799	0.32606	0.014129	0.4867	BACH1,FOSL2,NFE2L1,SNAI2,TFEB
GNGT2	chr17_47097826_47101216	186720	0.96391	4.6676	3.5889	-0.64493	0.20654	0.78031	0.68499	0.10773	IRF2,MAX,NR3C1
GNL2	chr1_38018760_38020316	41270	0.99439	5.8003	5.202	-0.45477	0.17394	0.17424	0.7596	0.75885	ATF1,BATF3,DDIT3,E2F2,E2F7,EPAS1,HOXB8,TEF
GNL2	chr1_38039862_38043695	17891	0.98915	7.7984	5.202	-0.13756	0.61277	0.17424	0.21271	0.75885	ATF1,BATF3,DDIT3,E2F2,EPAS1,HOXB8,RFX1,RFX2,TEF,TFAP4
GNL2	chr1_38061586_38063586	0	0.99996	7.6468	5.202	-0.54292	0.17936	0.17424	0.74628	0.75885	E2F2,HOXB8,RFX1,RFX2,TEF,TFAP4
GNL3	chr3_52703625_52706924	13011	0.99996	7.2387	6.302	0.13884	0.24976	0.73581	0.60248	0.13323	E2F2,GMEB1,RFX5,TFAP4
GNL3	chr3_52717935_52719935	0	0.97986	7.2185	6.302	-0.47812	0.95309	0.73581	0.020866	0.13323	E2F2,E2F5,E2F7,E2F8,RFX5,TFAP4
GNPDA2	chr4_44678432_44680432	48219	0.95424	25.8869	3.2521	-0.34364	0.24512	0.054336	0.61063	1.2649	FOXO4,SNAI2
GNS	chr12_65153226_65155226	0	0.98235	11.2438	6.2442	0.48886	0.82361	0.13348	0.084278	0.87459	AR,ARID3A,CLOCK,E2F2,ELF1,FOXL1,FOXM1,FOXS1,HES2,HIC2,HOXA11,HOXA6,HOXA7,HOXD8,HOXD9,MAF,MAFB,MEIS1,MITF,MXD4,MYBL2,NFAT5,RFX2,RORA,STAT5A,TBX3,ZNF354C
GOLGA1	chr9_127944748_127946302	241362	0.98576	4.4651	2.7607	-0.60266	0.9297	0.96469	0.031659	0.015612	FOXO4,MAFK,MZF1
GOLGA1	chr9_127624508_127626165	77221	0.98678	6.8307	2.7607	0.23692	0.29354	0.96469	0.53234	0.015612	ATF7,FOXO4,MAFK,MZF1,TCFL5
GOLGA1	chr9_127703386_127705386	0	0.97782	15.04	2.7607	0.33977	0.065077	0.96469	1.1866	0.015612	ATF5,ATF7,E2F4,FOXO4,MAFK,MZF1,TCFL5
GOLIM4	chr3_167453018_167453345	360072	0.99837	85.6421	5.1907	-0.083008	0.99466	0.80623	0.0023244	0.093541	ELK3,ETS2,GATA6,TBX20,TBX3
GOLIM4	chr3_167452594_167454594	358823	0.98275	52.4598	5.1907	-0.39009	0.52842	0.80623	0.27702	0.093541	ARNT,CUX1,ELK3,ETS2,GATA6,TBX20,TBX3,TWIST2,ZFX
GOLM1	chr9_88712661_88713544	1572	0.99591	7.0782	6.3689	-0.53675	0.95747	0.6473	0.018874	0.18889	CEBPD,E2F2,KLF4,KLF5,LYL1,MAF,MEIS1,PBX1,PBX3,RARG,TBX3,TCF7L1,TEF,TFE3,TWIST2
GPALPP1	chr13_45546906_45549117	14569	0.9986	5.0871	3.7015	-0.31381	0.48086	0.023419	0.31798	1.6304	CEBPB,GMEB2,ZNF410,ZNF711
GPATCH1	chr19_33555824_33557824	13961	0.97282	4.989	2.5409	-0.36048	0.10562	0.49185	0.97624	0.30816	ATF3,CEBPD,CUX1,DDIT3,E2F2,FOXO3,HOXC9,KLF9,MYBL1,MYBL2,NR1D1,SNAI2
GPATCH11	chr2_37421634_37423634	110041	0.9786	2.9933	3.2111	0.032083	0.42813	0.89266	0.36842	0.049312	BATF3,CEBPG,E2F2,ELK4,EPAS1,JUNB,KLF4,LHX6,MXD4,MYBL2,NFATC4,TBP,THAP1,ZNF35
GPATCH8	chr17_42676512_42677595	95555	0.99041	20.8597	3.8721	-0.023886	0.081166	0.015351	1.0906	1.8139	ARID3B,CEBPD,HEY2,HMBOX1,NFYA,NR2C2,RFX3,SMAD4,SP1,ZNF711
GPER1	chr7_1177893_1179893	51451	0.99568	7.0288	2.3866	0.14413	0.051268	6.4674e-06	1.2902	5.1893	FOXA1,HOXA4,HOXD1,NPAS2,NR4A1,RXRA,TGIF2,ZNF35
GPN1	chr2_27851745_27853745	231	0.96934	6.927	4.8375	-0.00056877	0.00070746	0.4829	3.1503	0.31615	FOXM1,GBX2,MAF,STAT2
GPN2	chr1_27068816_27073127	143742	0.99116	6.1004	4.2362	-0.065355	0.15794	0.21484	0.80152	0.66788	ATF5,EGR1,GATA3,HOXC6,NR2F2,STAT5A,TFAP4
GPR107	chr9_132805473_132807473	8511	0.95706	11.576	4.3178	0.49445	0.40245	0.61943	0.39529	0.20801	EPAS1,HOXC6,MAFK,NFE2L1
GPR137	chr11_63972555_63976964	74846	0.96127	6.7648	3.9976	-0.22189	0.045493	0.99326	1.3421	0.0029366	AHR,FOXP4,GABPA,HOXB5,HOXB6,HOXB8,HOXC6,HOXC9,KLF10,MNT,MSX1,MXD4,NFKB2,NR1D1,PKNOX1,RARG,RFX1,SOX13,SREBF1,TCF3,TFAP4,USF2,ZFX
GPR137	chr11_63995752_63997752	54058	0.95414	1.3366	3.9976	-0.096496	0.47527	0.99326	0.32306	0.0029366	FOXP4,GABPA,HOXB5,HOXB6,HOXB8,HOXC6,HOXC9,MSX1,NFKB2,NR1D1,NR4A1,PKNOX1,RARG,SOX13,TCF3,TFAP4,USF2,ZFX
GPR137	chr11_64000055_64002055	49755	0.99468	3.7362	3.9976	0.24776	0.48005	0.99326	0.31871	0.0029366	FOXP4,GABPA,HOXB5,HOXB6,HOXB8,HOXC6,HOXC9,KLF10,MSX1,NR1D1,PKNOX1,RARG,SOX13,SREBF1,TCF3,TFAP4,USF2,ZFX
GPR146	chr7_1095140_1097140	0	0.9721	5.9883	3.5199	0.93984	0.34164	0.2694	0.46643	0.56961	FOXO4,HOXD4,KLF9,MAFB,RXRA,SOX18,TAL1
GPRC5A	chr12_13064783_13065716	20828	0.99127	6.0833	5.8771	-0.10643	0.85457	0.00066026	0.06825	3.1803	FOXL1,GBX2,HOXA7,HOXC6,KLF4,SIX2
GPRC5B	chr16_19728128_19729155	166996	0.96648	6.4196	4.661	-0.053043	0.26712	0.034225	0.57329	1.4657	NR3C2,ZNF410
GPRC5B	chr16_19775373_19778002	118149	0.95635	8.3641	4.661	0.5423	0.24349	0.034225	0.61352	1.4657	NR3C2,RORA,ZNF423
GPSM1	chr9_138984945_138986548	235383	0.97203	5.1357	5.1567	0.33776	0.80457	0.38196	0.094436	0.41798	CREB3L1,FOXC2,FOXS1,HOXD4,MEIS2,NFATC4,NR2F1,RARG,SNAI2,USF1
GPX4	chr19_1183366_1184323	79442	0.99745	2.6418	8.5901	0.73445	0.03131	0.99845	1.5043	0.00067348	BDP1,CREM,E2F1,ETV4,GABPA,ID1,JDP2,MSX1,MXD1,MXD4,NR1D1,NR2F6,PPARD,RARA,SRF,TEAD4,TFEB
GPX4	chr19_1180153_1181194	76229	0.99804	5.4843	8.5901	0.67007	0.36085	0.99845	0.44268	0.00067348	BDP1,E2F1,ETV4,GABPA,HOXD1,ID1,JDP2,MSX1,NR2F6,SRF,TEAD4
GRAMD4	chr22_46390983_46394576	628081	0.95977	14.6564	3.1649	0.39647	0.017536	0.46486	1.7561	0.33268	HMBOX1,KLF10,MAFG,MITF,MLXIP,MXI1,NR2C2,PBX2,RREB1,USF1
GSE1	chr16_85722178_85722585	77150	0.97689	18.9243	2.2157	-0.12204	0.14688	0.45438	0.83304	0.34258	FOXA1,GATA2,GATA3,HMBOX1,HOXC6,NRF1
GTF2H1	chr11_18341815_18343815	0	0.99701	11.4567	3.8976	-0.28601	0.11308	0.90391	0.94662	0.043875	BACH1,BDP1,FOXO6,GABPA,MGA,MITF,NFATC4,SP3,ZBTB6
GTF2H4	chr6_31040061_31040672	164085	0.98839	8.95	4.3558	-0.66699	0.50431	0.64426	0.2973	0.19094	E2F1,EGR1,TAL1
GTF3C1	chr16_27502681_27504344	56907	0.99432	7.9812	4.5652	0.40189	0.23005	0.70646	0.63818	0.15091	ARID3B,FOXC1,FOXC2,FOXO6,GBX2,HES1,HOXA6,HOXB5,JUNB,NFATC4,NFE2L1,NR2F1,PKNOX1,RFX7,SMAD3,SREBF2,TBX3,TCF7L2,TEAD1,USF1
GTF3C1	chr16_27531767_27533183	28068	0.9538	9.5561	4.5652	-0.6511	0.79247	0.70646	0.10102	0.15091	ARID3B,FOXC1,FOXC2,FOXO6,GBX2,HES1,HOXA6,HOXB5,HOXD9,JUNB,NFE2L1,NR2F1,PKNOX1,RFX7,SIX4,SMAD3,TBX3,TCF7L2,TEAD1
GTSE1	chr22_46390983_46394576	298061	0.95977	14.6564	5.1099	-0.35686	0.017536	0.34628	1.7561	0.46057	CEBPD,FOXM1,HOXB4,HOXB5,MAF,MSX1,MYBL2,SNAI2
H2AFX	chr11_118953586_118955586	10591	0.97737	3.1977	7.2465	0.22444	0.0014996	0.55081	2.824	0.25899	ARNTL,E2F1,E2F2,GBX2,GMEB2,HES1,MSX1,MXI1,MYBL2,SOX12,TFAP4
H2AFX	chr11_118955062_118956671	9506	0.96731	9.3366	7.2465	-0.31451	0.019163	0.55081	1.7175	0.25899	ARNTL,E2F1,E2F2,ELK1,HES1,HSF1,MSX1,MXI1,MYBL2,SOX12,TFAP4
HCLS1	chr3_121378824_121380596	0	0.98762	14.0363	6.452	0.2985	0.17733	0.57214	0.75121	0.2425	ARID5A,BCL6B,ELF1,ELK4,ETS1,ETV6,FLI1,HOXB4,IRF1,IRF2,LMO2,NFATC1,NFATC2,NR3C1,POU2F2,RFX5,SIX4,SOX7,TAL1,TEAD1,TFEB,TFEC
HCLS1	chr3_121379795_121381795	0	0.99617	6.1959	6.452	0.20277	0.067754	0.57214	1.1691	0.2425	ARID5A,BCL6B,ELF1,ELK4,ETS1,ETV6,FLI1,HOXB4,IRF1,IRF2,LMO2,MAX,NFATC1,NR3C1,POU2F2,RFX5,SIX4,SOX7,TAL1,TEAD1,TFEB,TFEC
HDAC10	chr22_50683400_50685400	4434	0.99002	4.8982	3.4125	0.19276	0.14823	0.44184	0.82906	0.35473	EGR1,ETV6,GMEB2,HOXB5,HOXB6,HOXD4,IRF1,IRF3,MZF1,NFKB2,PLAGL1,POU2F2,SREBF1,SREBF2,THAP1,ZNF740
HEBP1	chr12_13064783_13065716	87527	0.99127	6.0833	5.663	0.4194	0.85457	0.46698	0.06825	0.3307	MSX1,RXRA,TCF7L1,YY1
HEBP2	chr6_138785762_138786884	60427	0.97143	19.0867	6.2106	0.29913	0.058288	0.29332	1.2344	0.53266	ETV4,FOXA1
HECTD4	chr12_112740447_112741715	78181	0.99304	17.3916	2.9969	0.52788	0.51919	0.90386	0.28467	0.043901	HMBOX1,HOXA10,MEF2C,MEIS2,MZF1,NFIA,POU2F1,RORA,ZNF354C
HECW2	chr2_197093532_197094406	362929	0.96788	0.98818	4.9068	0.19565	0.35096	0.67603	0.45475	0.17003	BDP1,HIC1,LMO2,NR3C2,TBX18
HELQ	chr4_84405217_84406859	28192	0.97676	31.6302	1.8819	-0.37142	0.49021	0.72266	0.30962	0.14107	CEBPB,MAFK,NFATC1
HELQ	chr4_84375709_84376391	634	0.98938	4.6044	1.8819	-0.46005	0.10571	0.72266	0.97589	0.14107	CEBPB,MAFK
HELZ	chr17_64454924_64459473	781846	0.99527	7.9099	2.9183	-0.010003	0.046859	0.069538	1.3292	1.1578	SP2
HERPUD2	chr7_35293711_35295711	439061	0.96693	11.1266	3.6515	0.2785	0.41294	0.4025	0.38411	0.39524	ATF4,BHLHE40,ELK3,EPAS1,IRF1,KLF11,KLF5,MTF1,NFE2L2,NR1H2,NR2F2,PKNOX1,SRF,TGIF1
HFE	chr6_26156348_26158348	68840	0.97573	10.3124	1.972	-0.59731	0.13491	0.57862	0.86994	0.23761	BCL6,CEBPB,MAFF,RARG,XBP1
HIF1AN	chr10_102279595_102281595	14045	0.9986	5.0194	3.0124	0.12031	0.044872	0.56994	1.348	0.24417	FOXM1,KLF5,RARG
HIP1	chr7_75267470_75268086	100204	0.99434	9.799	3.4991	0.43071	0.059012	0.51321	1.2291	0.28971	AR,HEY2,NFE2L3
HIPK3	chr11_33276217_33278217	0	0.9889	0.99387	3.5329	-0.37504	0.96591	0.033412	0.015065	1.4761	E2F1,MAFB,MGA,MYBL2,PBX1,ZNF354C
HIST1H4C	chr6_26156348_26158348	52173	0.97573	10.3124	2.7919	-0.28516	0.13491	0.76085	0.86994	0.1187	MEF2C,ZBTB6,ZFX
HIVEP2	chr6_143162879_143169758	96580	0.98627	7.1404	1.7994	0.4946	0.014676	0.25067	1.8334	0.60089	ARID5B,FOXO3,HIF1A,MEF2A,RFX3,SP4,ZFX
HIVEP2	chr6_143205639_143208644	57694	0.96932	7.3876	1.7994	0.58619	0.3247	0.25067	0.48851	0.60089	FOXO3,HIF1A,MEF2A,SP4
HLX	chr1_221342336_221343595	289594	0.97011	14.9476	3.7425	-0.10967	0.052308	0.95675	1.2814	0.019203	FOXC2,FOXL1,GATA6,HOXD9,IRF1,NFIX,SOX18
HLX	chr1_221334562_221335680	281820	0.97381	10.0084	3.7425	0.11514	0.086033	0.95675	1.0653	0.019203	FOXC2,FOXL1,GATA6,HOXD9,IRF1,NFIX,SOX18,TFEC
HMBS	chr11_118953586_118955586	0	0.97737	3.1977	3.7303	0.22628	0.0014996	0.86316	2.824	0.063907	AHR,ARID3B,ATF1,ATF3,DDIT3,E2F2,E2F5,GLIS2,HOXB5,HOXB8,MYBL2,PPARD,REST
HMG20A	chr15_77363570_77365570	347672	0.98606	6.3821	3.8147	0.29998	0.13608	0.99402	0.86622	0.0026059	ARID3B,ARNT,ATF1,BHLHE40,CEBPB,CEBPD,FOXJ3,IRF2,MTF1,NFE2L2,NFE2L3,PBX3,POU2F2,PPARG,RFX7,SP4,TFCP2,ZBTB33,ZNF740
HMGA2	chr12_65955031_65956859	261380	0.97682	7.1087	6.5041	0.48828	0.76205	0.30719	0.11801	0.51259	GBX2,HOXD1,MSX1
HMGA2	chr12_65959392_65962826	255413	0.99131	4.739	6.5041	-0.14236	0.27473	0.30719	0.5611	0.51259	FOSL1,GBX2,HOXA11,HOXD1,MSX1
HMGA2	chr12_65995651_66008157	210082	0.97863	4.0774	6.5041	0.15555	0.018535	0.30719	1.732	0.51259	FOSL1,GBX2,HOXA11,HOXD1,MSX1
HMGA2	chr12_66023928_66032953	185286	0.98744	8.0383	6.5041	0.6795	0.13645	0.30719	0.86501	0.51259	FOSL1,GBX2,HOXA11,HOXD1,MSX1
HMGA2	chr12_66036152_66038152	180087	0.99972	1.98	6.5041	0.41883	0.74591	0.30719	0.12731	0.51259	GBX2,HOXA11,HOXD1,MSX1
HMGA2	chr12_66047001_66054162	164077	0.99654	5.9958	6.5041	0.40357	0.96119	0.30719	0.01719	0.51259	FOSL1,GBX2,HOXA11,HOXD1,MSX1
HNRNPA1	chr12_54745474_54747474	70987	0.99965	1.5106	7.1533	-0.088651	0.014295	0.88415	1.8448	0.053475	FOXM1,TFAP4
HNRNPA3	chr2_178196780_178197683	119359	0.9864	6.3585	5.9848	-0.62299	0.018298	0.56422	1.7376	0.24855	CEBPD,FOXA1,FOXL1,FOXM1,GATA3,HOXB8,HOXC6,KLF9,MAFF,MAZ,NFATC2,RFX7
HOXC6	chr12_54582741_54584741	172106	0.98259	4.6427	2.0295	-0.018125	0.036617	0.03703	1.4363	1.4314	BHLHE40,ELK1,GATA3,HOXB2,HOXB5,HOXB8,HOXC9,KLF5,MZF1,RARG,SIX1,SOX13,SP2,SP3
HOXC9	chr12_54391876_54393876	0	0.99678	1.5979	2.1566	0.69425	0.032733	0.51893	1.485	0.28489	GATA2,GBX2,HOXB3,HOXB8,HOXC6,LHX6,SIX1,TEF
HOXD1	chr2_177042857_177044857	8449	0.95127	14.6818	3.8159	0.57088	0.36425	0.24562	0.43859	0.60974	ARID3A,ETV4,HOXA3,NFATC2,PPARG
HOXD4	chr2_177098534_177099863	82422	0.96425	8.4279	3.0533	0.20411	0.67281	0.64825	0.17211	0.18826	ALX1,ERG,ETS1,FLI1,FOXC1,FOXC2,HIC1,HOXA11,HOXA3,HOXA6,HOXA7,HOXB6,HOXD1,HOXD8,HOXD9,MAFF,RARA,SOX17,SOX18,SOX7
HOXD4	chr2_177042857_177044857	26745	0.95127	14.6818	3.0533	0.11862	0.36425	0.64825	0.43859	0.18826	ALX1,BCL6B,ERG,ETS1,FLI1,FOXC1,FOXC2,HIC1,HOXA11,HOXA3,HOXA6,HOXA7,HOXB6,HOXD1,HOXD8,HOXD9,MAFF,RARA,SOX17,SOX18,SOX7,TFEC
HOXD4	chr2_177014112_177016112	0	0.99006	1.4034	3.0533	0.108	0.22726	0.64825	0.64348	0.18826	ALX1,BCL6B,ERG,ETS1,FLI1,FOXC1,FOXC2,HIC1,HOXA11,HOXA3,HOXA6,HOXA7,HOXB6,HOXD1,HOXD8,HOXD9,MAFF,RARA,SOX17,SOX18,SOX7
HOXD8	chr2_177098534_177099863	104113	0.96425	8.4279	3.3867	0.18716	0.67281	0.18845	0.17211	0.72481	ALX1,HOXA11,HOXD9,MEOX1,NFKB1
HOXD8	chr2_177014112_177016112	19691	0.99006	1.4034	3.3867	-0.0043729	0.22726	0.18845	0.64348	0.72481	ALX1,HOXA11,HOXD9,MEOX1,NFKB1
HPS5	chr11_18416903_18418608	73182	1	22.544	2.9933	-0.068983	0.17734	0.90621	0.7512	0.042769	BBX,ETS2,ETV3,ETV4,FOXM1,KLF12,KLF16,NR1D1,ZBTB6,ZFX
HPS5	chr11_18341815_18343815	0	0.99701	11.4567	2.9933	-0.38834	0.11308	0.90621	0.94662	0.042769	ATF2,BACH1,BBX,CDC5L,CREB1,ETS2,ETV3,ETV4,FOXM1,HBP1,KLF12,MITF,MLX,NR1D1,PBX2,ZBTB6
HPSE	chr4_84375709_84376391	119403	0.98938	4.6044	2.6645	-0.39086	0.10571	0.65972	0.97589	0.18064	ETS2,GBX2,HOXD9,SOX17
HRAS	chr11_507646_508075	27475	0.95259	8.2794	6.3983	-0.60556	0.74924	0.74454	0.12538	0.12811	BDP1,E2F1,ELF1,ESRRA,MAFB,RARG,SP2,ZBTB12,ZBTB33
HSBP1L1	chr18_77748532_77750532	23951	0.97487	12.0357	3.3314	0.28193	0.4057	0.059897	0.3918	1.2226	GABPA,HOXD1,TBX3,TEF
HSPA1A	chr6_31781596_31783522	0	0.99478	12.0535	7.386	-0.65137	0.56691	0.93479	0.24648	0.029286	BHLHE40,ELF2,ETS2,FOXA1,FOXO3,HBP1,HES1,HOXB8,NFAT5,NFIA,PBX1,STAT3,TBX3,ZFX
HSPA1B	chr6_31781596_31783522	11989	0.99478	12.0535	7.123	-0.65064	0.56691	0.89756	0.24648	0.046934	CUX1,ESRRA,ETS2,HOXB8,MEIS1,MGA
HSPA4	chr5_132296134_132297838	89823	0.99036	1.7565	6.0999	-0.062384	0.43862	0.28655	0.35791	0.54279	CEBPG,CLOCK,HIF1A,ID2,JUNB,JUND,MYBL1,PPARD,SMAD2,SP3,TFEB,THAP1,ZNF35
HSPA5	chr9_127624508_127626165	377501	0.98678	6.8307	9.3676	-0.16193	0.29354	0.2378	0.53234	0.62378	ATF7,NFE2L2,TGIF1
HSPA5	chr9_127944748_127946302	57364	0.98576	4.4651	9.3676	0.40124	0.9297	0.2378	0.031659	0.62378	DDIT3,NFE2L2,TGIF1
HYI	chr1_43855962_43856215	63445	0.99494	3.9505	7.8625	0.31494	0.90833	0.75521	0.041757	0.12193	HOXD4
HYOU1	chr11_118955062_118956671	27105	0.96731	9.3366	7.2943	-0.063238	0.019163	0.025814	1.7175	1.5881	ARID3A,E2F4,NFE2L3
HYOU1	chr11_118900278_118902278	25679	0.96903	9.2052	7.2943	-0.061148	0.072445	0.025814	1.14	1.5881	ARID3A,DDIT3,E2F4,NFE2L3,SIX4
HYOU1	chr11_118953586_118955586	25629	0.97737	3.1977	7.2943	-0.26463	0.0014996	0.025814	2.824	1.5881	ARID3A,DDIT3,E2F4,NFE2L3,SIX4
HYOU1	chr11_118937589_118939124	9632	0.99754	7.0562	7.2943	0.1346	0.66761	0.025814	0.17548	1.5881	ARID3A,E2F4,NFE2L3,SIX4
HYOU1	chr11_118928303_118928891	346	0.96515	6.2279	7.2943	0.26189	0.88436	0.025814	0.053372	1.5881	ARID3A,NFE2L3,SIX4
IAH1	chr2_9821450_9822175	206781	0.97884	9.4908	5.3105	0.19579	0.27154	0.97198	0.56616	0.012342	AR,E2F2,HOXA3,KLF5,LMO2,MYBL2,RARB,SNAI2,TBX1,TBX3,TEF
IAH1	chr2_9747560_9749319	132891	0.96414	4.0405	5.3105	0.42369	0.75206	0.97198	0.12375	0.012342	AR,ARID3A,E2F2,ELK3,FOSL2,HMBOX1,HOXA3,KLF5,LHX6,LMO2,MYBL2,RARB,SMAD2,SNAI2,TBX1,TBX3,TEF,TFAP4
ID3	chr1_23894246_23895679	7961	0.97916	3.8813	7.5363	-0.3975	0.40243	0.94816	0.39531	0.023118	NR2F1,REST
IFRD2	chr3_50336293_50338293	6267	0.97961	20.6583	6.0339	0.2342	0.17778	0.59931	0.75012	0.22235	E2F1,E2F7,ESRRA,FOXM1,HES1,HOXB3,HOXB5,HOXB6,HOXB8,MAFK,MLX,MLXIP,MXI1,PBX1,SP1,SREBF1,TBX1,TEAD4,TFAP4,TRIM28,USF1
IFT27	chr22_37273933_37278416	101756	0.96083	2.9094	4.4512	-0.51149	0.1661	0.13542	0.77962	0.86832	AR,ATF1,FOXA1,FOXO6,ID2,LMO2,MSX1,MYBL1,NFATC4,PBX1
IGFLR1	chr19_36206920_36208920	24431	0.96053	16.4439	2.0404	-0.40101	0.47209	0.66824	0.32598	0.17507	ARID3B,E2F1,E2F2,E2F5,ELK1,FOXM1,IRF1,MTF1,NR1D1,POU2F2,REST,SMAD4,SP2,TCF3,TEAD1,TFAP4,TRIM28,ZFX
IGFLR1	chr19_36234477_36236477	1126	0.96184	13.4194	2.0404	-0.40666	0.30735	0.66824	0.51236	0.17507	ARID3B,ATF5,E2F1,E2F2,ELK1,FOXM1,FOXP1,IRF1,MTF1,NR1D1,POU2F2,REST,SMAD4,SP2,STAT5A,TCF3,TEAD1,TFAP4,USF2,ZFX
IGHMBP2	chr11_68672029_68672611	711	0.96568	3.9516	2.9772	-0.28036	0.65086	0.90381	0.18651	0.043922	ALX1,E2F1,E2F2,EGR1,HIC2,HOXB3,HOXC6,IRF3,MLX,NFATC1,NFATC2,PKNOX1
IL10RB	chr21_34773243_34775348	134579	0.99262	2.136	3.8397	-0.036818	0.59143	0.20019	0.2281	0.69856	BHLHE40,ELF1,FLI1,IRF1,MYC,POU2F1
IL10RB	chr21_34773201_34775201	134537	0.99262	2.1814	3.8397	-0.0060338	0.58934	0.20019	0.22963	0.69856	BHLHE40,ELF1,FLI1,IRF1,MYC,POU2F1
IL1RL1	chr2_102918261_102918888	9073	0.98282	12.0626	7.389	0.22951	0.075772	0.64519	1.1205	0.19031	SOX17,TAL1
IL1RL1	chr2_102927647_102932972	0	0.95237	8.4734	7.389	0.58475	0.20484	0.64519	0.68859	0.19031	ELK4,HES2,SOX17,TAL1
IMMP2L	chr7_110669240_110671448	531125	0.98831	16.1395	2.6925	0.40733	0.27355	0.13588	0.56297	0.86683	LHX6
IMPA1	chr8_82598589_82600589	0	0.99737	8.2645	3.3042	-0.040515	0.084869	0.059593	1.0713	1.2248	ARID3A,BHLHE40,EGR1,GLIS2,HINFP,JUNB,KLF13,NFE2L3,RELA,RUNX1,SOX13,SP2,SP3,THAP1,ZBTB6,ZNF281
INF2	chr14_105153942_105155942	0	0.96113	4.565	5.5738	0.17754	0.52685	0.89887	0.27831	0.046304	ATF3,BHLHE40,FOSL1,FOSL2,FOXL1,HES2,HOXA2,HOXA3,HOXA6,HOXB6,HOXD4,HOXD8,HSF1,HSF2,ID1,IRF1,JDP2,KLF5,MAFG,MAFK,MYBL1,NR2F1,RARG,RUNX1,TBX3,TCF7L2,TGIF1,ZBTB33,ZNF711
INPPL1	chr11_71814433_71816433	119448	0.95092	9.5166	5.0854	-0.064764	0.015128	0.78458	1.8202	0.10536	BHLHE40,MAFK,NRF1,RUNX1,SMAD3
IP6K1	chr3_49821713_49823421	552	0.98878	1.4806	4.4141	-0.49116	0.16325	0.44439	0.78714	0.35223	CREB3L2,CUX1,EPAS1,FOXC2,HIC1,HMBOX1,HOXA6,HOXD4,KLF12,MEIS2,MXD1,MXD4,NFE2L1,NR2C2,NR2F1,PKNOX1,RARG,SMAD3,STAT2,TCF12,TEF
IPO7	chr11_9382899_9386792	19376	0.9876	8.9291	5.5813	0.28698	1.0235e-05	0.43611	4.9899	0.36041	ARID5A,CREB1,DDIT3,IRF7,NR4A1,TFEB,ZFX
IQCK	chr16_19775373_19778002	47596	0.95635	8.3641	2.395	0.53823	0.24349	0.94759	0.61352	0.02338	EPAS1,NFIA,TEAD2
IQCK	chr16_19728128_19729155	351	0.96648	6.4196	2.395	0.033401	0.26712	0.94759	0.57329	0.02338	EPAS1,NFIA,TEAD2
IRAK2	chr3_10206543_10207059	0	0.98695	15.6499	3.1499	0.41255	0.83579	0.49939	0.077901	0.30156	EPAS1,HES2,PPARG
ISYNA1	chr19_18548119_18550119	0	0.98566	5.3547	4.6918	0.48023	0.93077	0.96919	0.031159	0.01359	E2F1,EGR1,GATA2,GLIS2,MLX
ITGA6	chr2_173273381_173275745	16568	0.97271	4.8442	7.3153	-0.21635	0.21084	0.17362	0.67604	0.76041	AHR,HOXD1,KLF5,NR3C2,SNAI2
ITPKC	chr19_41090284_41092267	130740	0.95639	2.6815	3.7547	0.30693	0.66952	0.59571	0.17423	0.22497	ATF3,CEBPB,ETS2,MAF,PPARG
ITSN1	chr21_35139562_35142350	124779	0.99962	2.3906	4.3051	0.3872	0.5399	0.64484	0.26769	0.19055	AR,FOXC1,ID2,NR2F1,PPARG,RORA,SNAI2,ZNF354C
ITSN1	chr21_35130761_35137535	115978	0.99874	3.345	4.3051	-0.2434	0.37293	0.64484	0.42837	0.19055	AR,ARID5B,FOXC1,ID2,NR2F1,PPARG,RORA,SNAI2,ZNF354C
JAG2	chr14_105639531_105643820	4370	0.99558	4.5114	5.8682	0.65317	0.073372	0.23404	1.1345	0.63072	HOXA7,MZF1,RXRB,SOX17
JAG2	chr14_105635364_105637894	203	0.99313	5.6597	5.8682	0.64418	0.14594	0.23404	0.83583	0.63072	HOXA7,MZF1,RXRB,SOX17
JAG2	chr14_105635161_105637161	0	0.99194	6.6474	5.8682	0.54848	0.12052	0.23404	0.91894	0.63072	HOXA7,MZF1,RXRB,SOX17
JAK2	chr9_4762786_4763895	221349	0.98305	23.995	2.3624	-0.069763	8.5785e-06	0.5846	5.0666	0.23314	CLOCK,LHX6,MEIS2,NFIA
JAM3	chr11_133988068_133992885	49249	0.99659	9.109	5.3282	-0.017314	0.077075	0.38862	1.1131	0.41047	KLF7
KARS	chr16_75599967_75602086	79499	0.97674	8.6125	6.2969	-0.46578	0.3389	0.59303	0.46993	0.22692	BATF3,CEBPD,E2F2,ID2,MAF,MYBL2,NFE2L3,NR2F1,TBP,TBX3
KBTBD4	chr11_47584981_47586981	13586	0.98938	1.8827	3.2259	0.10661	0.55398	0.67609	0.2565	0.17	ETV4,HOXA10,KLF3,MAFK,MYBL1,SIX4,TEF
KBTBD4	chr11_47586478_47587753	12814	1	7.6895	3.2259	-0.2777	0.95572	0.67609	0.019669	0.17	ETV4,KLF3,MAFK,MYBL1,TEF
KCMF1	chr2_85150791_85153450	44780	0.99569	12.1162	3.6504	-0.28116	0.83928	0.88778	0.076095	0.051693	ATF4,CEBPG,E2F5,HMBOX1,HOXB7,JDP2,KLF5,MEIS2,MLX,MSX1,TGIF1
KCMF1	chr2_85184481_85187509	10721	0.98507	9.1991	3.6504	0.21849	0.99933	0.88778	0.00029211	0.051693	ATF4,CEBPG,E2F5,HOXB7,JDP2,KLF5,MEIS2,MLX,MSX1,TGIF1
KCNJ2	chr17_67593769_67595765	569910	0.98351	11.2553	3.2812	0.39813	0.80212	0.42191	0.095758	0.37478	HIC1,NR3C1,ZEB1
KCTD21	chr11_78125676_78127907	226012	0.99984	8.1826	2.7143	0.41137	0.075074	0.60585	1.1245	0.21763	BDP1,BHLHE40,FOXL1,GLIS2,HOXC6,JDP2,JUNB,KLF9,MAFB,NR1D1,NR2F2,NR4A1,POU2F1,RARA,RARG,RUNX1,SNAI2,TBX3,TEF,THRA
KCTD21	chr11_78054896_78056809	155232	0.96149	5.321	2.7143	-0.1567	0.32333	0.60585	0.49036	0.21763	BDP1,BHLHE40,EPAS1,FOXL1,GLIS2,HOXC6,JDP2,JUNB,KLF9,MAFB,NR1D1,NR2F2,NR4A1,POU2F1,RARA,RARG,RUNX1,SNAI2,TBX3,TEF
KDM5A	chr12_494733_497865	756	0.97979	1.8412	3.3046	0.45092	0.77194	0.97506	0.11241	0.01097	CREB5,ETV4,FOXO3,KLF12,NR1D1
KDM6B	chr17_7741234_7743234	0	0.95401	1.5735	3.197	0.53165	0.86004	0.41989	0.065482	0.37687	ARID3B,EGR1,FOXO6,MLX,MXD1,NFKB2,NR1D1,NR4A1,PATZ1,POU2F1,POU2F2,RARA,RFX1,TCF7L2,ZBTB12
KIAA0319L	chr1_35752051_35755887	267150	0.99481	5.6424	4.1267	-0.26641	0.089655	0.12317	1.0474	0.90949	CREB3L2,FOXJ3,NFAT5,SREBF2
KIAA0319L	chr1_36097138_36099138	74101	0.99965	0.87455	4.1267	-0.28575	0.4268	0.12317	0.36978	0.90949	CUX1,FOXJ3,IRF7,NFAT5
KIAA0319L	chr1_36021893_36022670	367	0.98011	6.9082	4.1267	0.46986	0.993	0.12317	0.0030515	0.90949	FOXJ3,NFAT5
KIAA1191	chr5_175787860_175789175	0	0.99966	26.4516	5.9039	0.35318	0.30289	0.024989	0.51872	1.6023	E2F3,HES2,HOXA7,MSX1,NFE2L1,TGIF2
KIAA1191	chr5_175788810_175790810	0	0.99966	12.3106	5.9039	0.38621	0.68627	0.024989	0.1635	1.6023	CEBPG,E2F3,HES2,HOXA7,MSX1,NFE2L1,TGIF2
KIAA1211L	chr2_99414935_99417178	135506	0.99841	11.8333	2.0501	0.53592	0.050024	0.025432	1.3008	1.5946	FOXA1,FOXO1,GATA3,HOXA7,KLF5,MEOX1,NR2F2,NR5A2,SOX17,SOX18,TFEC
KIAA2013	chr1_12039584_12042555	53099	0.98008	13.6896	5.2648	0.20435	0.38069	0.62944	0.41943	0.20104	ELK1,FOXC2,HOXB6,PPARD,ZBTB7A
KIF14	chr1_200637535_200638316	47673	0.98225	2.8699	3.3597	0.099868	0.0018188	0.49362	2.7402	0.3066	CEBPD,E2F2,FOXM1,HOXC9,MAF,MXD4
KIFC2	chr8_145732551_145734551	40814	0.98069	8.7848	3.267	0.26951	0.67861	0.91426	0.16838	0.038932	E2F4,GMEB2,HES1,IRF3,MAFK,MZF1
KLF3	chr4_38190761_38193033	472756	0.95786	16.5395	4.6421	0.35707	0.011092	0.7338	1.955	0.13442	ARID3A,ATF3,BATF3,EGR1,ETS2,HOXD1,MAF,MYBL1,NFAT5,NFATC3,POU2F2,RXRA,TGIF1
KLF3	chr4_38664483_38664965	824	0.9775	10.541	4.6421	0.23361	0.63758	0.7338	0.19547	0.13442	ARID3A,ATF3,BCL6,EGR1,ETS2,HOXD1,MYBL1,NFAT5,NFATC3,PLAGL1,POU2F2,RXRA
KLF7	chr2_207938549_207940335	91635	0.99997	6.8118	3.9364	0.57307	0.3968	0.13749	0.40142	0.86172	ARNTL,E2F1,FOXO3,HES2,KLF12,KLF4,KLF5,NFATC3,SOX7,STAT1
KLHL23	chr2_170573028_170574509	15846	0.99996	21.4602	2.5252	0.16078	0.57472	0.19287	0.24054	0.71474	HSF2,NRF1,SNAI2,ZNF711
KLRG1	chr12_8839733_8841295	300925	0.98037	14.6051	3.3007	-0.20708	0.37705	0.14445	0.4236	0.84027	BATF3,CEBPD,MEIS2,PBX3,TFCP2
KLRG1	chr12_9066037_9068215	74005	0.99105	11.9824	3.3007	-0.2619	0.45361	0.14445	0.34331	0.84027	CEBPD,CREB3L1,JDP2,MEIS2,NRF1,TFCP2
KLRG1	chr12_9100838_9101855	40365	0.95338	6.1043	3.3007	-0.65902	0.76987	0.14445	0.11358	0.84027	CEBPD,PBX3,TFCP2
KLRG1	chr12_9102357_9104357	37863	0.9754	20.7446	3.3007	-0.19392	0.24616	0.14445	0.60878	0.84027	CEBPD,JDP2,MEIS2,NRF1,PBX3,TFCP2
KMT2B	chr19_36209504_36210381	584	0.95186	2.8695	3.7385	0.10475	0.85006	0.97953	0.070548	0.0089805	HOXB4,HOXC6,RXRB
KNOP1	chr16_19775373_19778002	45881	0.95635	8.3641	4.3877	-0.67738	0.24349	0.6271	0.61352	0.20267	ATF1,E2F1,ETS1,ETV4,FOXM1,FOXO3,GATA2,HOXB8,HOXC9,MYBL2,NR3C2,PKNOX1,SNAI2,TEF
KPNA1	chr3_122200959_122203824	29962	0.99537	4.7116	3.8165	-0.52651	0.2486	0.79745	0.6045	0.098298	CREM,GATA3,HOXA7,JUND,KLF5,MTF1,MYBL1,NFE2L1,SIX4,THAP1
KPNA1	chr3_122231739_122232857	929	1	2.4482	3.8165	-0.20903	0.17171	0.79745	0.7652	0.098298	E2F6,GATA3,HOXA7,KLF5,MTF1,MYBL1,SIX4,THAP1
KPNA1	chr3_122233786_122235786	0	0.98235	8.8794	3.8165	-0.4487	0.37394	0.79745	0.4272	0.098298	ARNTL,ATF7,E2F6,GATA3,HOXA7,KLF5,MTF1,MYBL1,NFE2L1,SIX4,THAP1,ZNF281
KPNA5	chr6_116968960_116971064	31302	0.99843	16.5735	2.0366	0.55194	0.32747	0.79548	0.48483	0.09937	RORA
KPNA5	chr6_117000366_117002366	0	0.99786	12.9104	2.0366	0.40082	0.0059185	0.79548	2.2278	0.09937	RFX3,RORA
KRIT1	chr7_91875212_91877212	0	0.95911	17.1114	3.0162	-0.32597	0.20665	0.16344	0.68476	0.78665	ELF2,HSF2,MEIS2,MGA,NFIA,NR3C1,PLAGL1
KSR1	chr17_25703382_25704507	94528	0.99976	3.8362	3.5663	0.12395	0.10752	0.15978	0.96851	0.79647	HOXB4,IRF1,NFAT5,RXRB
KSR1	chr17_25706236_25712732	86303	0.9995	9.8788	3.5663	-0.13675	0.00502	0.15978	2.2993	0.79647	CREB5,ETV6,HOXB4,IRF1,NFAT5,RXRB
KSR1	chr17_25782794_25783189	15846	0.95932	25.376	3.5663	-0.32527	0.23327	0.15978	0.63214	0.79647	HOXB4,IRF1,RXRB
L3MBTL2	chr22_41652111_41654449	50799	0.99953	3.7075	3.8148	-0.53553	0.23799	0.95188	0.62344	0.021418	GBX2,MAF,MAFG,MXI1,PPARG,TCF12
L3MBTL2	chr22_41612833_41614294	11521	0.99166	9.1184	3.8148	-0.50057	0.0052767	0.95188	2.2776	0.021418	GBX2,MAF,MAFG,MXI1,TCF12
LAMP3	chr3_182839496_182842401	38266	0.99939	8.9879	1.981	0.56139	0.29496	0.91301	0.53024	0.039523	CREB5,ELK4,FLI1,RFX5
LARP7	chr4_113556119_113558119	0	0.9624	6.4023	4.534	-0.084697	0.21403	0.47748	0.66953	0.32105	ARID3B,ATF1,ATF7,CTCF,E2F5,E2F6,E2F7,FOXK1,FOXL1,HIC1,HOXB7,NR2F1,POU2F1,PPARG,SP2,TBP,ZNF35
LDHB	chr12_21808537_21811231	0	0.98938	21.0992	9.0622	-0.49471	0.17932	0.91922	0.74638	0.036581	E2F7,EPAS1,ETV1,ID2,MXD4,NFATC1,RARG,TFCP2,THAP1,ZNF35
LFNG	chr7_2550162_2552162	0	0.97829	10.8493	4.1486	0.67567	0.155	0.42984	0.80967	0.36669	HES1,HOXA2,HOXA6,SOX4,TP53
LIG1	chr19_48673860_48675860	0	0.98269	5.4163	4.7457	0.060698	0.048116	0.5443	1.3177	0.26416	E2F2,E2F5,E2F7,EGR1,MAF,MYBL1,MYBL2,PATZ1,POU2F2,TEF
LIME1	chr20_62365977_62367977	0	1	1.8279	2.1955	-0.12421	0.61011	0.13722	0.21459	0.86259	ETV4,MLX,MZF1,TFAP4
LIMK2	chr22_31556673_31557168	51081	0.99976	2.8426	4.9082	-0.59547	0.66817	0.76784	0.17511	0.11473	ETV3,GATA3,NR3C2,SOX17,SOX7,TBX18
LIMK2	chr22_31642391_31643618	34142	0.99936	1.615	4.9082	-0.11593	0.82157	0.76784	0.085354	0.11473	AHR,GATA3,MXD4,NR3C2,SOX17,SOX7,TBX18
LIMK2	chr22_31623151_31632484	14902	0.96842	4.9763	4.9082	-0.30758	0.65004	0.76784	0.18706	0.11473	AHR,BBX,ETV3,GATA3,HOXD1,JUN,MXD4,NFKB1,NR3C2,SOX17,SOX7,TBX18
LIMK2	chr22_31606249_31608249	0	0.99481	14.6722	4.9082	0.048647	0.08845	0.76784	1.0533	0.11473	ETV3,GATA3,HOXD1,JUN,NFKB1,NR3C2,SOX17,SOX7,TBX18
LIMS1	chr2_109249426_109257813	98616	0.99222	6.8226	6.5455	0.14889	0.050433	0.49025	1.2973	0.30958	AHR,ARNTL2,BCL6B,CEBPB,CEBPD,CREB3L2,ETV5,FOSL1,FOSL2,FOXK1,FOXL1,HBP1,HOXA11,HOXA5,HOXA6,HOXD4,HOXD9,IRF1,JDP2,NFIC,NFIX,NFYB,NR3C1,RARG,REST,SMAD4,SOX17,STAT1,TBX1,TEAD1,TEAD2,ZEB1
LIN37	chr19_36209504_36210381	28880	0.95186	2.8695	3.3953	0.3245	0.85006	0.80821	0.070548	0.092475	ATF3,HES1
LIN9	chr1_226594216_226595218	96767	0.96354	2.4878	2.5148	0.36956	0.13264	0.58464	0.87732	0.23311	BATF3,CREM,E2F2,FOXM1,FOXO3,GBX2,HOXB4,JUNB,KLF4,LHX6,MXD4,MYBL2,NFATC2,NFATC4,TEF
LIN9	chr1_226497204_226499204	0	0.96919	4.0484	2.5148	0.2627	0.13336	0.58464	0.87496	0.23311	BATF3,BCL6,E2F2,EPAS1,FOXM1,FOXO3,GBX2,HOXB4,JUNB,KLF4,LHX6,MYBL2,NFATC2,NFATC4,NFYB,TEF
LMBR1L	chr12_49522688_49523929	18008	0.99962	2.527	4.3058	0.22906	0.85672	0.38465	0.067163	0.41494	CREB5,DDIT3,HIC1,HOXD4,JUNB,MEIS2,MLX,MLXIP,NFATC1,NFATC4,NR2C2,NR4A1,NRF1,RXRB,SREBF1,SREBF2,TBX1,TBX18,TCF4,USF1,ZNF691
LMNB1	chr5_126110314_126112314	0	0.96541	4.2517	6.2571	0.43069	0.021374	0.7778	1.6701	0.10913	BCL6,CEBPD,E2F2,FOXM1,FOXO3,GBX2,HIC2,KLF9,MAF,MAFB,MYBL1,MYBL2,TEF
LMTK2	chr7_97760394_97763528	24198	0.96674	8.9024	2.8971	0.1206	0.57524	0.5852	0.24015	0.2327	CREB3L1,ETS2,HEY2,KLF7,TGIF1
LPP	chr3_187724141_187725232	146430	0.95695	29.7722	3.8792	0.36493	0.77793	0.19713	0.10906	0.70524	FOXO3,GATA6,MAF,MAFB,MEIS1,NFAT5,NFIA,PBX1,ZEB1,ZFX
LPXN	chr11_58343390_58345390	249	0.98834	15.9198	5.6431	-0.27108	0.29021	0.017593	0.53729	1.7547	CREB5,ELF1,IRF1,IRF2,KLF13,MTF1,POU2F2,SREBF2
LRP3	chr19_33683598_33685598	0	0.99647	3.8224	3.7887	0.088291	0.19789	0.0056078	0.70358	2.2512	CEBPB,E2F2,JDP2,LHX6,MSX1,MXD1
LRP5	chr11_67888858_67890858	189218	0.99516	12.2257	5.525	-0.029919	0.57446	0.42595	0.24074	0.37064	CUX1,HOXA3,PPARG,RARA,RXRA,ZBTB7A
LRRC14	chr8_146023668_146024127	280320	0.95709	9.1801	2.7657	-0.63139	0.22694	0.79483	0.64409	0.099726	BHLHE40,EGR1,HOXB3,MYC,NR2C2
LRRC14	chr8_146012730_146014730	269382	0.99241	10.6545	2.7657	-0.23436	0.083659	0.79483	1.0775	0.099726	BHLHE40,EGR1,HOXB3,MYC,NR2C2
LRRC14	chr8_146011477_146016823	268129	0.99757	7.7886	2.7657	-0.35178	0.067632	0.79483	1.1698	0.099726	BHLHE40,EGR1,HOXB3,MYC,NR2C2
LRRC14	chr8_145992099_145996721	248751	0.99798	3.8911	2.7657	-0.18969	0.00021842	0.79483	3.6607	0.099726	BHLHE40,EGR1,HOXB3,MYC,NR2C2,NR4A1
LRRC14	chr8_145980280_145981574	236932	0.99572	21.0975	2.7657	-0.57851	0.22399	0.79483	0.64978	0.099726	BHLHE40,EGR1,HOXB3,MYC,NR2C2,NR4A1
LRRC14	chr8_145732873_145734997	8351	0.98069	11.5489	2.7657	-0.56163	0.97626	0.79483	0.010436	0.099726	BHLHE40,EGR1,HOXB3,MYC,NR2C2,NR4A1
LSM14B	chr20_60716821_60718821	19305	0.95241	12.2842	4.263	0.10152	0.85407	0.18888	0.068507	0.72382	FOXO6,TFAP4
LSM2	chr6_31781596_31783522	6835	0.99478	12.0535	5.9826	-0.61827	0.56691	0.57446	0.24648	0.24074	E2F1,FOXO3,KLF4,KLF9,MAF,NFE2L3,TEAD4,THAP1
LSM6	chr4_146699890_146701217	395617	0.95079	4.4642	5.3807	0.16162	0.028579	0.48361	1.5439	0.3155	E2F2,FOXM1,TFAP4
LSM6	chr4_146761579_146766327	330507	0.98438	7.9977	5.3807	-0.10094	0.121	0.48361	0.91723	0.3155	E2F2,FOSL2,FOXM1,MXD4,TFAP4
LY96	chr8_74754249_74755916	147647	0.97813	5.4659	4.5146	-0.40444	0.02747	0.00026386	1.5611	3.5786	CEBPD,ETS1,FOXL1,HOXA5,MAF,TFEC
LYPLA1	chr8_55238006_55243630	223429	0.98943	7.1102	5.1372	-0.57822	0.29382	0.22941	0.53192	0.63938	BCL6,CEBPG,CREB3L1,CREM,ELK1,ELK4,HES2,NFATC4,NFIX,SMAD2,SP3,TAL1,TBX3,TGIF2,THAP1,YY1,ZBTB33,ZNF410
LYPLAL1	chr1_218878260_218881203	465988	0.98262	13.146	3.2169	-0.3148	0.0071843	0.052474	2.1436	1.2801	BDP1,NR2F6,TEAD4
MACROD1	chr11_63950743_63952743	17158	0.9741	2.0456	4.3806	0.39241	0.55769	0.77031	0.25361	0.11334	ETV4,FOXA1,FOXO6,GATA3,GMEB2,HES1,HIF1A,HOXC9,ID1,MAFG,MAFK,NR1D1,NR2F6,SOX13,STAT1,TBX1,TFAP4
MAN2A1	chr5_108233528_108236990	788076	0.96035	5.1088	4.3441	-0.21925	0.7623	0.99798	0.11787	0.0008801	ELF1,ETS2,HBP1,NR3C2,RORA
MAN2C1	chr15_75747726_75748814	86758	0.99863	13.7794	4.7094	0.47399	0.49387	0.10896	0.30639	0.96272	KLF4,MZF1
MAP2K3	chr17_21089288_21090652	97315	0.98169	8.0433	4.6725	-0.82344	0.27273	0.81496	0.56426	0.088861	CEBPB,EGR1,ETS2,ETV4,ETV5,FOXA1,FOXL1,HOXA3,HOXA4,HOXA6,ID2,IRF1,JDP2,LMO2,MAFG,MNT,NR4A1,PKNOX1,RARG,RUNX1,STAT6,TAL1,TEAD4
MAP2K6	chr17_67588127_67590127	177290	0.98005	6.3219	3.7495	0.515	0.30801	0.91899	0.51144	0.036691	BHLHE40,CEBPB,ESRRA,HOXC9,HOXD1,MAFF,NFIC,NR1H2,POU2F1,PPARD,RFX7,RUNX1,SOX4,SP4,TCF12,TFEB,TGIF2,YY1,ZBTB12,ZBTB7A,ZBTB7B
MAP3K12	chr12_53774668_53776259	117185	0.98899	2.3566	3.6303	0.22715	0.71072	0.61278	0.1483	0.2127	MZF1,SNAI2
MAP4K3	chr2_39694441_39698043	29988	0.96219	10.2278	3.0058	0.72883	0.32012	0.65204	0.49469	0.18573	MGA,NFAT5,NR3C2,PBX1,POU2F2,TEF
MARK1	chr1_220473192_220474610	226914	0.99896	22.3707	1.7529	-0.16347	0.27667	0.57608	0.55804	0.23952	ZNF354C
MARK3	chr14_103838644_103839611	12089	0.99449	20.534	4.5645	0.27005	0.21385	0.44963	0.66989	0.34715	ATF3,KLF10,MYBL1,TCF3
MARK3	chr14_103852593_103854718	893	0.99951	2.1306	4.5645	-0.68647	0.98133	0.44963	0.0081849	0.34715	ATF3,CUX1,MYBL1,TCF3
MARVELD1	chr10_99485610_99487534	12146	0.98628	4.9219	5.4784	0.63248	0.83839	0.27662	0.076555	0.55811	ELK3,FOXC1,TWIST2
MBTPS1	chr16_84177977_84178822	27429	0.95376	14.2853	5.6198	0.14071	0.75104	0.80609	0.12434	0.093617	ATF7,EPAS1,ETS2,FOXA1,FOXC1,HES1,KLF7,MAFF,NR2F1,NR2F2,SREBF1,TEAD1,ZFX
MCC	chr5_112394089_112395750	428777	0.98314	12.314	3.7841	-0.67894	0.62642	0.26352	0.20314	0.57918	CEBPD,HEY2,HIC1,SOX17
MCCC1	chr3_182839496_182842401	22131	0.99939	8.9879	3.2209	-0.27795	0.29496	0.036592	0.53024	1.4366	MEOX1
MCCC1	chr3_182817365_182819365	0	0.99965	12.9071	3.2209	-0.19654	0.044286	0.036592	1.3537	1.4366	MEOX1
MCCC2	chr5_70895820_70898681	12706	0.96226	33.8472	3.2926	0.016174	0.023809	0.88405	1.6233	0.053523	ARID5B,CTCF,MYBL2,SNAI2
MCCC2	chr5_70882623_70883864	0	0.9791	46.9374	3.2926	0.20544	0.08254	0.88405	1.0833	0.053523	CREB3L1,CTCF,MYBL2,SNAI2
MCCC2	chr5_70881114_70883114	0	0.96954	18.7996	3.2926	0.26368	0.051905	0.88405	1.2848	0.053523	CREB3L1,CTCF,MYBL2,SNAI2
MCFD2	chr2_47039499_47042057	126937	0.99948	7.2374	6.2656	-0.80994	0.37139	0.94608	0.43017	0.024073	ARID3B,CREB3L2,CREB5,FOXF1
MDM4	chr1_204471941_204477309	8197	0.97854	9.0456	2.6288	-0.33477	0.058077	0.19778	1.236	0.70381	CUX1,NFAT5,POU2F1,RFX3,SREBF1
MED8	chr1_43823646_43826478	29005	0.96019	9.9024	4.5722	0.30284	0.078195	0.21279	1.1068	0.67204	CEBPB,CREB3L1,ETV5,JDP2,MLX,MSX1,NFE2L2,NFE2L3,PBX1,TCFL5
MED8	chr1_43833409_43835409	20074	0.99213	11.9445	4.5722	-0.58711	0.37919	0.21279	0.42115	0.67204	CEBPB,CREB3L1,ETV5,JDP2,MLX,MSX1,NFE2L2,NFE2L3,PBX1,TCFL5
MEF2D	chr1_156446604_156448044	22590	0.95925	4.1343	4.2894	0.035274	0.40983	0.57367	0.3874	0.24134	ATF3,FOXL1,KLF4,MZF1,NR1D1,SOX12,TBX3,TFEB
METTL16	chr17_2393913_2395924	19276	0.97899	2.0542	3.2457	-0.5859	0.64752	0.46553	0.18875	0.33206	E2F2,HOXB8,TGIF2,TP53
METTL5	chr2_170573028_170574509	106844	0.99996	21.4602	5.0865	-0.18883	0.57472	0.99691	0.24054	0.0013456	E2F2,JUNB,MYBL2,NFATC4
MFN2	chr1_12039584_12042555	0	0.98008	13.6896	5.1884	-0.12513	0.38069	0.72864	0.41943	0.13748	ESRRA,FOXJ2,FOXO4,HIC2,HOXB4,LHX6,MXD1,NFE2L1,NR1H2,SIX4,TBX1
MFSD10	chr4_2795023_2803725	132861	0.96263	6.7836	5.5803	0.21935	0.1114	0.41713	0.9531	0.37973	ATF3,E2F4,ETV6,GATA3,GMEB2,ID1,JUND,KLF16,MZF1,NFATC4,NFKB2,NR1D1,SREBF1,ZNF740
MGARP	chr4_140202946_140204363	1454	0.95111	12.541	6.8109	0.80613	0.40743	0.56418	0.38994	0.24859	GATA6,MEIS2,NFIX,RORA,TWIST2
MGAT1	chr5_180226432_180229140	7997	0.9934	3.8516	6.198	-0.4741	0.15785	0.67542	0.80176	0.17043	CEBPB,ETS2,FOXL1,HLX,HOXA3,NFATC1,RFX3,SNAI2,TBX3,ZNF354C
MGAT1	chr5_180234887_180238587	0	0.99429	10.662	6.198	-0.29894	0.48439	0.67542	0.31481	0.17043	CEBPB,ETS2,FOXF1,FOXL1,HOXA3,NFATC1,RFX3,SNAI2,TBX3,ZNF354C
MGRN1	chr16_4663145_4664162	10662	0.99457	5.0707	5.2828	0.049288	0.96469	0.12566	0.015614	0.90081	ARNT,CTCF,FOXC2,FOXO4,FOXO6,HOXA3,HOXD4,HSF1,JUND,NFATC1,NFE2L1,NFE2L3,NFIC,NR2C2,PATZ1,RARA,RREB1,RXRA,SOX12,TCF3,TCF7L1,TCF7L2,THAP1,ZBTB7A
MGRN1	chr16_4675691_4676915	867	0.99992	2.8153	5.2828	0.27002	0.43321	0.12566	0.36331	0.90081	ARNT,ATF1,CTCF,FOXC2,FOXO4,FOXO6,HOXA3,HOXD4,HSF1,NFE2L1,NFE2L3,NFIC,NR2C2,RARA,RXRA,SOX12,SOX13,TCF3,TCF7L1,TCF7L2,TFE3,THAP1,TP53,ZBTB7A,ZNF423
MGRN1	chr16_4672824_4674824	0	0.99159	9.9903	5.2828	-0.15679	0.16516	0.12566	0.7821	0.90081	ARNT,CTCF,FOXC2,FOXO4,FOXO6,HOXA3,HOXD4,NFE2L1,NFE2L3,NFIC,NFYA,NR2C2,RARA,RXRA,SOX12,SOX13,TCF3,TCF7L1,TCF7L2,TFE3,THAP1,TP53,ZBTB7A
MICU2	chr13_22156948_22159082	19273	0.95243	24.0222	4.5594	-0.53024	0.35467	0.27671	0.45017	0.55797	CUX1,GABPA,HOXA6,HSF2,MLXIP,SIX4,TBX1,TEF
MIDN	chr19_1239910_1242366	6185	0.99229	5.7085	4.9585	-0.52202	0.40714	0.062904	0.39025	1.2013	HIC2,MEF2D,THAP1
MIDN	chr19_1246551_1248551	0	0.95685	6.1204	4.9585	-0.36647	0.54393	0.062904	0.26445	1.2013	HIC2,MEF2D,THAP1,USF1
MIEN1	chr17_37792863_37794374	92414	0.99998	11.4327	6.3479	-0.26396	0.20053	0.11519	0.69782	0.93859	E2F5
MIEN1	chr17_37815430_37816753	70035	0.99985	7.2652	6.3479	-0.38474	0.22786	0.11519	0.64232	0.93859	CLOCK
MIER2	chr19_315255_316656	28135	0.98987	4.7452	4.4359	-0.14275	0.01143	0.00024725	1.9419	3.6069	EGR1,MEF2D
MITF	chr3_69379461_69380743	407842	0.9979	3.351	1.7384	-0.69153	0.29845	0.39861	0.52513	0.39945	HEY2,MAFF
MKLN1	chr7_130790226_130790568	4286	0.98801	10.9814	2.6201	0.43093	0.87651	0.27849	0.057242	0.55519	NR3C1,TCF3,ZBTB7A
MLXIP	chr12_122580960_122583848	64327	0.96701	4.8507	4.5723	0.60926	0.66688	0.31584	0.17595	0.50053	HOXB5,HSF1,NR1D1
MLXIP	chr12_122499936_122503537	13096	0.95216	12.9176	4.5723	0.59611	0.0088621	0.31584	2.0525	0.50053	HOXB5,HSF1,NR1D1
MLXIP	chr12_122517404_122521120	771	0.98924	5.6813	4.5723	0.32686	0.29802	0.31584	0.52575	0.50053	HOXB5,HSF1,NR1D1
MOCOS	chr18_33742246_33743852	23627	0.97495	6.9381	3.9228	-0.26309	0.053408	0.0040812	1.2724	2.3892	ELK1,KLF11,MAFG,TBX3
MORC2	chr22_31477799_31482802	113612	0.99412	8.3706	3.9154	0.17788	0.014056	0.8215	1.8521	0.08539	FOXO4,FOXO6,PKNOX1,SP2,TCF3,TFCP2
MORC3	chr21_37755688_37757688	63202	0.97499	7.8814	3.4054	0.35032	0.63046	0.09064	0.20034	1.0427	ELK1,FOXM1,FOXP4,MEIS2,MGA,MXI1,NFAT5,SP4
MOV10	chr1_113159997_113160895	56038	0.95492	1.8293	4.4131	-0.44215	0.3473	0.81505	0.45929	0.088818	EGR1,HOXA2,HOXB5,HOXB8,MXD1,MYC,NR2C2
MPC1	chr6_166795858_166796074	427	0.98877	11.8007	4.0776	0.017098	0.36393	0.60124	0.43898	0.22095	AR,ETV4,NFE2L1
MPLKIP	chr7_39670949_39674272	499979	0.96991	3.0222	5.3354	0.3712	0.98743	0.75363	0.0054934	0.12284	ARID5B,ETV4,FOXM1
MRAP2	chr6_84576849_84578596	164823	0.99984	9.5184	1.8472	-0.70342	0.0065737	0.099346	2.1822	1.0029	GATA2,HIC2,HOXB2,TBX1,TBX18
MRPL14	chr6_44095841_44096028	650	0.98031	10.0634	6.5144	-0.062775	0.3107	0.79903	0.50766	0.097439	ETV4,FOXO3,TCF3,TEAD1,TEAD4
MRPL21	chr11_68672029_68672611	726	0.96568	3.9516	6.1343	-0.30814	0.65086	0.46717	0.18651	0.33053	BATF3,E2F1,E2F2,HIC2,HOXB8,HOXC6,MAF,NFAT5,NFATC4
MRPL33	chr2_28199861_28203386	205278	0.99671	5.4575	7.4322	0.083235	0.25933	0.436	0.58614	0.36051	ETV3,ETV5
MRPL33	chr2_28181772_28183604	187189	0.99824	4.4815	7.4322	-0.25636	0.054097	0.436	1.2668	0.36051	ETV5
MRPL33	chr2_28175525_28179919	180942	0.99358	8.2265	7.4322	-0.29368	0.24412	0.436	0.6124	0.36051	ETV3,ETV5
MRPL33	chr2_27957932_27961893	32690	0.99953	8.0462	7.4322	0.20012	0.25749	0.436	0.58923	0.36051	ETV3,ETV5
MRPL33	chr2_28020909_28023881	26326	0.95704	7.6068	7.4322	-0.0046975	0.27532	0.436	0.56017	0.36051	ETV3,ETV5
MRPL33	chr2_27992583_27994583	0	0.99905	4.3646	7.4322	-0.090036	0.26903	0.436	0.5702	0.36051	ETV3,ETV5
MRPL40	chr22_19467065_19468498	47030	0.95006	15.2753	5.4029	-0.20684	0.06274	0.34829	1.2025	0.45805	ATF1,BATF3,E2F2,E2F3,FOXJ3,HIC2,HOXB4,HOXB8,KLF12,MYBL2,MYC,NR2C2,PBX1,RFX2,TBX1,THAP1
MRPL9	chr1_151733444_151735444	596	0.98471	3.5514	5.8116	-0.14519	0.03489	0.626	1.4573	0.20342	ATF3,BACH1,BCL6,CEBPG,E2F2,FOSL2,FOXA1,GATA3,HES1,HMBOX1,HOXC9,KLF9,MAF,MAFK,MLX,MSX1,MYBL1,NFATC4,NFIX,RORA,TEAD4
MRPS18B	chr6_30592612_30594612	7127	0.95446	3.766	4.9828	0.29229	0.87114	0.3805	0.059913	0.41964	ATF4,E2F5,MEIS1,NR2F1,NRF1
MRPS27	chr5_70895820_70898681	717403	0.96226	33.8472	4.8506	-0.085333	0.023809	0.65556	1.6233	0.18339	ELK4,KLF4,NFE2L3,REST,TCF7L1,TFAP4,TGIF1,THAP1
MSH2	chr2_47629395_47630058	147	0.9954	12.3259	4.6148	-0.36797	0.084997	0.37071	1.0706	0.43097	BCL6,CEBPD,E2F1,E2F2,EPAS1,HIC2,HSF2,KLF4,KLF9,MAFB,MYBL2,NFE2L3,SNAI2,TFCP2
MSH6	chr2_47630855_47631704	378516	0.99379	4.5926	4.5515	-0.26375	0.7444	0.30674	0.12819	0.51323	CDC5L,E2F2,FOXM1,POU2F1
MSRB3	chr12_66036152_66038152	363730	0.99972	1.98	5.1714	0.38913	0.74591	0.48105	0.12731	0.31781	HOXA3,RARB
MSRB3	chr12_66023928_66032953	351506	0.98744	8.0383	5.1714	0.48568	0.13645	0.48105	0.86501	0.31781	AHR,E2F5,HOXA3,PLAGL1,RARB
MSRB3	chr12_65955031_65956859	282609	0.97682	7.1087	5.1714	0.1638	0.76205	0.48105	0.11801	0.31781	E2F5,HOXA3,RARB
MTCH1	chr6_36842800_36844800	109527	0.96547	3.7626	7.2284	-0.44878	0.086602	0.57373	1.0625	0.24129	CREB3L1,FOXL1,ID1,NFATC4,NR2F6,TEAD2
MTFP1	chr22_30804197_30805630	15980	0.95304	10.2271	5.7757	0.2107	0.22444	0.46009	0.64891	0.33716	ARID5A,CREM,E2F5,E2F7,FOXM1,HOXB8,HOXC9,MEIS1,NFAT5,NFATC2,PATZ1,PKNOX1,TFAP4,ZFX,ZNF354C
MTFP1	chr22_30830839_30832432	9229	0.97589	6.5774	5.7757	0.68846	0.19658	0.46009	0.70645	0.33716	FOXM1,HOXB8,HOXD1,MEIS1,NFAT5,NFATC2,PATZ1,PKNOX1,TFAP4,ZFX,ZNF354C
MTIF2	chr2_55644109_55646239	147725	0.98101	1.8626	4.061	-0.43605	0.33172	0.88192	0.47922	0.054569	E2F2,ETV4,TFAP4,THAP1
MTMR4	chr17_56594325_56594963	288	0.99872	10.9142	3.6645	0.49606	0.82967	0.2302	0.081092	0.63789	MEIS2,TEAD4
MTMR6	chr13_25859972_25860744	960	0.99876	2.766	3.9401	0.16174	0.45122	0.65242	0.34561	0.18547	ATF1,ATF3,CLOCK,E2F3,EGR1,FOXA1,FOXL1,FOXM1,GABPA,NR3C2,SOX12,SOX17,ZNF35
MTO1	chr6_74294651_74296961	123198	0.97652	9.4166	3.131	-0.70486	0.90674	0.52114	0.042519	0.28305	ATF3,CDC5L,E2F2,GATA2,HIC2,HOXB4,MTF1,NR2F1,TEAD1,TFAP4
MTRF1	chr13_41918563_41921615	80850	0.99124	4.2251	1.8773	-0.050744	0.74395	0.052451	0.12846	1.2802	AR,ARID3B,CEBPB,CEBPD,E2F2,ELK3,ETV4,FOXC1,FOXC2,FOXL1,FOXO3,HIF1A,JDP2,MAF,MTF1,MZF1,NFATC2,NFATC3,NR1H2,NRF1,PBX2,POU2F2,PPARG,RARG,RFX5,RFX7,RXRB,SNAI2,TBP,TEAD1,TEAD2,TFAP4,TFCP2,TFE3,YY1,ZNF691
MTX2	chr2_177014112_177016112	118010	0.99006	1.4034	4.9748	0.16626	0.22726	0.61621	0.64348	0.21027	CEBPD,FOXL1,KLF12,KLF9,MAFF,PBX1,PKNOX1,RARG,RELA
MYBL2	chr20_42541491_42543491	245833	0.99732	5.3802	6.0854	-0.62251	0.32452	0.43693	0.48875	0.35959	AHR,ARID3A,ARID3B,BATF3,CEBPD,CTCF,E2F2,E2F3,FOXA1,FOXK2,FOXM1,FOXP1,HOXB7,HOXB8,HOXC9,KLF12,KLF9,MAF,MEIS1,NFIX,NFYA,TBP,TCFL5,TEF,TFAP4,ZBTB12,ZNF354C
MYNN	chr3_169026083_169030038	460814	0.97222	5.101	2.1617	-0.53811	0.20809	0.53292	0.68175	0.27334	ELK4,HSF2,MEIS1,MGA,MYBL1,RXRA
MYO1E	chr15_59509211_59515022	150049	0.99866	4.3441	5.2429	0.66153	0.0044242	0.0261	2.3542	1.5834	BBX,EPAS1,ETS1,NR5A2,SNAI2
N4BP2L2	chr13_33112932_33114932	0	0.97853	16.6991	4.2338	0.47119	0.063639	0.023679	1.1963	1.6256	E2F1,KLF12,MAF,MGA,NFAT5,NFIA,PBX1,POU2F1,PPARD,SP4,TFAP4,ZNF354C
NAA15	chr4_140336916_140342880	114241	0.99554	8.1969	4.7115	-0.47151	0.74242	0.96687	0.12935	0.014632	E2F2,ELK4,EPAS1,GABPA,HIC2,ID2,NFYB,NR4A1,RXRB,SIX4,TEF,THAP1
NAA15	chr4_140202946_140204363	18312	0.95111	12.541	4.7115	0.68482	0.40743	0.96687	0.38994	0.014632	E2F2,GABPA,HIC2,ID2,MXD4,NFYB,NR4A1,RXRB,SIX4,TEF,THAP1
NAA16	chr13_41918563_41921615	33223	0.99124	4.2251	2.6739	-0.065619	0.74395	0.07344	0.12846	1.1341	BDP1,CEBPB,CREB1,E2F3,EGR1,ELK3,ESRRA,FOXL1,GABPA,JDP2,MAFF,MEF2A,MGA,NFYB,NR1H2,NR2C2,NR2F6,POU2F1,RXRB,ZBTB6,ZBTB7A
NAA25	chr12_112521521_112523045	23590	0.95266	6.4246	3.3057	0.66478	0.40826	0.93047	0.38906	0.031298	BDP1,CDC5L,E2F2,NFATC2,NRF1,RXRA,SP4
NAA25	chr12_112567891_112569463	21256	0.98919	3.8686	3.3057	-0.85079	0.9911	0.93047	0.0038844	0.031298	E2F2,HMBOX1,NFATC2,RREB1,RXRA,SP4,TAL1
NAA30	chr14_58191858_58193560	334588	0.95228	16.6158	3.5678	-0.075175	0.75612	0.54222	0.12141	0.26582	ATF3,DDIT3,EGR1,FOXO6,MZF1,ZNF354C
NAA35	chr9_88712661_88713544	156605	0.99591	7.0782	3.6077	-0.24466	0.95747	0.099444	0.018874	1.0024	BCL6,BDP1,CEBPB,CEBPD,JDP2,JUNB,SP4
NAA35	chr9_88554056_88556056	0	0.97413	23.6531	3.6077	-0.25777	0.28135	0.099444	0.55075	1.0024	BCL6,BDP1,CEBPB,CEBPD,CREB1,HLX,HSF2,JDP2,JUNB,SP4,ZBTB33
NAGA	chr22_42665157_42667096	198311	0.96369	7.9618	4.366	-0.5364	0.84618	0.96557	0.072535	0.015214	CEBPD,CREB3L2,ELK1,FOXC1,FOXL1,IRF1,JDP2,MXD4,RARG,TEF
NAGA	chr22_42486888_42488888	20042	0.99264	18.8804	4.366	-0.477	0.099992	0.96557	1	0.015214	CEBPD,FOXC1,FOXL1,IRF1,JDP2,RARG,TEF,TWIST2
NAGA	chr22_42484936_42486936	18090	0.95597	17.016	4.366	-0.32179	0.036902	0.96557	1.4329	0.015214	ARID5A,CEBPD,ELK1,FOXC1,FOXL1,IRF1,JDP2,RARG,STAT1,TEF
NAGA	chr22_42474073_42477101	7227	0.99012	16.8129	4.366	-0.42559	0.23142	0.96557	0.6356	0.015214	ARID5A,CEBPD,ELK1,FOXC1,FOXL1,IRF1,JDP2,JUNB,NFATC4,RARG,STAT1,TEF,TWIST2
NAGA	chr22_42473694_42475694	6848	0.98696	12.852	4.366	-0.39838	0.31095	0.96557	0.50731	0.015214	CEBPD,ELK1,FOXC1,FOXL1,IRF1,JDP2,JUNB,RARG,STAT1,TEF,TWIST2
NAGA	chr22_42469760_42471632	2914	0.99886	7.062	4.366	-0.51793	0.47334	0.96557	0.32483	0.015214	ARID5A,CEBPD,CREB3L2,ELK1,FOXC1,FOXL1,HLX,IRF1,JDP2,RARG,STAT1,TEF,TWIST2
NAGA	chr22_42468254_42470254	1408	0.99774	3.2767	4.366	-0.28948	0.28854	0.96557	0.53979	0.015214	ARID5A,CEBPD,ELK1,FOXC1,FOXF1,FOXL1,IRF1,JDP2,JUNB,NFATC4,RARG,STAT1,TEF,TWIST2
NAGA	chr22_42465801_42467410	0	0.95753	22.5511	4.366	-0.12735	0.32481	0.96557	0.48837	0.015214	ARID5A,CEBPD,ELK1,FOXC1,FOXL1,IRF1,JDP2,JUNB,RARG,STAT1,TEF,TWIST2
NAT6	chr3_50336102_50338327	0	0.99289	18.7371	3.3447	0.3891	0.16916	0.64787	0.77171	0.18851	ARID3A,ARID3B,BACH1,E4F1,EGR1,FOXM1,FOXP4,GMEB1,GMEB2,HIC2,HMBOX1,HOXB5,HOXB6,HOXC6,MAFG,MGA,NFKB2,NR1D1,NR4A1,NRF1,POU2F2,RORA,RUNX1,SOX12,SP2,SREBF1,SRF,TBP,TFAP4
NCAPD3	chr11_133988068_133992885	101541	0.99659	9.109	4.309	-0.34774	0.077075	0.51375	1.1131	0.28925	ARID5B,BATF3,CEBPD,FOXA1,FOXM1,GMEB2,HOXB5,HOXC6,KLF16,KLF9,LHX6,MAFG,MYBL2,MZF1,PBX1,PPARG,RARB,RFX2,SNAI2,TBX1,THRA
NCDN	chr1_36184790_36186790	161398	0.9896	2.4664	3.6627	-0.096468	0.10213	0.0056497	0.99084	2.248	CREB3L1,ELK1,ETV1,FOXC2,FOXJ2,FOXJ3,FOXO6,HOXB2,HOXB5,HOXB8,HSF2,KLF12,MEIS2,MNT,NFATC4,NR5A2,PPARD,PPARG,SIX1,USF1,ZNF35
NCDN	chr1_36183108_36185082	159716	0.99315	13.5398	3.6627	-0.4047	0.60118	0.0056497	0.221	2.248	CREB3L1,ELK1,ETV1,FOXC2,FOXJ2,FOXJ3,FOXO6,HOXB2,HOXB5,HOXB8,HSF2,KLF12,MEIS2,MNT,NFATC4,NR5A2,SIX1,TP53,USF1,ZBTB12,ZNF35
NCDN	chr1_36097138_36099138	73746	0.99965	0.87455	3.6627	0.38294	0.4268	0.0056497	0.36978	2.248	ELK1,ETV1,FOXC2,FOXJ2,FOXJ3,FOXO6,HOXB2,HOXB5,HOXB8,HSF2,KLF12,MEIS2,NFATC4,TP53,ZNF35
NCDN	chr1_36021893_36022670	722	0.98011	6.9082	3.6627	-0.33809	0.993	0.0056497	0.0030515	2.248	ETV1,FOXC2,FOXJ2,FOXJ3,FOXO6,HOXB2,HOXB5,HOXB8,HSF2,KLF12,MEIS2,NFATC4,NR5A2,TP53
NCLN	chr19_3186711_3187510	837	0.98776	2.6896	5.7786	0.20562	0.3447	0.33632	0.46255	0.47324	BACH1,CEBPB,E2F3,FOXC2,FOXM1,GMEB2,HOXB8,HOXC6,IRF1,KLF12,MAF,MAFB,MGA,NFIA,NR1D1,NR3C1,PBX1,RORA,SMAD3,ZNF354C,ZNF711
NCOA3	chr20_46020194_46021759	108841	0.97644	14.2233	3.1655	0.076919	0.50049	0.14771	0.3006	0.83058	ELK4,FOXA1,STAT1
NDOR1	chr9_140098575_140101783	0	0.97227	2.4396	3.2867	-0.14487	0.86201	0.83705	0.064488	0.07725	E2F7,MYBL2,PBX2
NDUFA6	chr22_42665157_42667096	178269	0.96369	7.9618	6.0682	-0.54836	0.84618	0.4102	0.072535	0.38701	ATF3,ATF5,CDC5L,CLOCK,CTCF,E2F6,KLF7,KLF9,MLX,MSX1,MYBL2,MZF1,THAP1,YY1
NDUFA6	chr22_42465801_42467410	19478	0.95753	22.5511	6.0682	-0.13686	0.32481	0.4102	0.48837	0.38701	ATF3,CTCF,E2F6,KLF7,KLF9,MSX1,MYBL2,MZF1,THAP1,YY1
NDUFA6	chr22_42468254_42470254	16634	0.99774	3.2767	6.0682	-0.35036	0.28854	0.4102	0.53979	0.38701	ATF3,BATF3,CTCF,E2F6,KLF7,KLF9,MLX,MSX1,MYBL2,MZF1,THAP1,YY1
NDUFA6	chr22_42473694_42475694	11194	0.98696	12.852	6.0682	-0.40423	0.31095	0.4102	0.50731	0.38701	ATF3,ATF5,ATF7,BATF3,CTCF,E2F6,HMBOX1,KLF7,KLF9,MLX,MSX1,MYBL2,MZF1,THAP1,YY1,ZNF691
NDUFA6	chr22_42486888_42488888	0	0.99264	18.8804	6.0682	-0.52161	0.099992	0.4102	1	0.38701	ATF3,ATF5,ATF7,CTCF,KLF7,KLF9,MLX,MSX1,MYBL2,MZF1,THAP1,YY1
NDUFB6	chr9_32384019_32385349	187833	0.99658	48.5935	5.9398	-0.586	0.19279	0.96473	0.71491	0.015595	FOXM1,GLIS2,HOXC6,MYBL2,TBP
NDUFB8	chr10_102279595_102281595	8085	0.9986	5.0194	7.9036	0.034327	0.044872	0.96835	1.348	0.013967	ELK4,MAX,MYBL2,POU2F2,SRF,TBP,TGIF2,THAP1
NDUFC1	chr4_140336916_140342880	113211	0.99554	8.1969	6.3903	-0.40789	0.74242	0.93791	0.12935	0.027838	HIC1,HOXB8,KLF12,MEF2A,MYBL2
NDUFS3	chr11_47586478_47587753	12808	1	7.6895	5.6199	-0.37568	0.95572	0.82831	0.019669	0.081807	ATF3,E2F2,E2F5,FOXA1,FOXO3,HOXC6,KLF12,MLX,MSX1,NFIX,RORA,SNAI2,TEAD4,TFAP4,ZNF354C
NDUFV2	chr18_8889812_8892171	210456	0.99824	8.1874	5.3822	0.29183	0.096225	0.70353	1.0167	0.15271	AR,CDC5L,CREM,HIC2,JUNB,MYBL2,MZF1,NFATC2,NR2F1,RARG
NEDD4	chr15_56282943_56284944	1000	0.96703	7.0254	3.4696	0.10185	0.011951	0.38863	1.9226	0.41047	NFE2L1,REST,TEAD1
NEDD4L	chr18_55583071_55584421	127188	0.99949	3.5876	3.2833	-0.11003	0.0053217	0.014858	2.2739	1.828	ETV4,FOXA1,HOXA4,HOXD1,TCFL5,TEAD4,ZNF35
NEFH	chr22_29997544_29999544	121364	0.95142	18.9395	2.8883	0.0080126	0.0014767	0.093666	2.8307	1.0284	FOXO4,GATA2,HIC2
NEFH	chr22_29916613_29917999	40433	0.99338	10.5163	2.8883	0.25698	0.32866	0.093666	0.48326	1.0284	FOXO4,GATA2,HIC2,STAT5A
NEK4	chr3_52804965_52806965	0	0.99952	8.6198	2.759	-0.5024	0.11967	0.64176	0.922	0.19263	BACH1,SIX4
NEK7	chr1_198434042_198434785	307935	0.99986	12.5287	5.7352	0.40253	0.39415	0.69287	0.40433	0.15935	SOX17,TBX18,TBX20
NET1	chr10_5088957_5090957	363556	0.99928	1.593	4.4493	0.45707	0.66477	0.082521	0.17733	1.0834	ATF3,CEBPG,FOXA1,KLF3,KLF5,TAL1
NEU1	chr6_31781596_31783522	47187	0.99478	12.0535	4.5781	0.090942	0.56691	1.8244e-05	0.24648	4.7389	CEBPB,FOXA1
NEU1	chr6_31800691_31802691	28018	0.95155	3.7135	4.5781	-0.02408	0.32116	1.8244e-05	0.49328	4.7389	CEBPB,FOXA1
NF2	chr22_29916613_29917999	81545	0.99338	10.5163	5.5703	0.15425	0.32866	0.88429	0.48326	0.053406	EGR1,FOSL1,FOXC1,FOXC2,FOXO4
NFAT5	chr16_69795704_69797438	195836	0.99681	7.0431	4.5338	0.56346	0.53021	0.98479	0.27555	0.0066546	CLOCK,HMBOX1
NFAT5	chr16_69760533_69762533	160665	1	15.5308	4.5338	-0.50028	0.70719	0.98479	0.15046	0.0066546	CLOCK,PLAGL1
NFATC3	chr16_68057610_68058153	61115	0.96719	2.1401	3.2106	-0.50777	0.3744	0.43698	0.42666	0.35954	ARID3A,E2F2,FOXO4,HOXB4,KLF3,MGA,TGIF2
NFATC3	chr16_68120242_68121343	974	0.95042	4.4023	3.2106	-0.53613	0.78931	0.43698	0.10275	0.35954	ARID3A,E2F2,FOXO4,HIC2,HOXB4,KLF3,MGA,STAT5A,STAT5B,TGIF2
NFE2L2	chr2_178196780_178197683	66921	0.9864	6.3585	5.1624	-0.63434	0.018298	0.088513	1.7376	1.053	ATF3,BHLHE40,DDIT3,EPAS1
NHEJ1	chr2_220025049_220025756	0	0.96215	37.9172	2.9616	-0.025098	0.035873	0.61224	1.4452	0.21308	CTCF,ETV4,NFE2L3,PATZ1,TCF12,TCFL5,THAP1,TP53
NHLRC2	chr10_115801805_115803805	187415	0.95354	7.5064	2.6992	-0.25842	0.989	0.85467	0.0048019	0.0682	GABPA,NR1D1,ZBTB6
NIPAL3	chr1_24882515_24884515	140271	0.97222	1.7196	3.5401	-0.022002	0.91721	0.46302	0.037529	0.3344	ARNT,BHLHE40,CREB3L1,E2F5,FOXL1,FOXO3,HIC1,JDP2,KLF9,MAFF,MEIS1,REST,RUNX1,SNAI2,ZBTB7A,ZNF410
NIPSNAP1	chr22_29997544_29999544	20218	0.95142	18.9395	5.5054	0.066347	0.0014767	0.028412	2.8307	1.5465	E2F1,E2F5,FOXA1,FOXM1,HBP1,HLX,KLF9,NFIC,PATZ1,TAL1
NIT1	chr1_161102256_161104256	14395	0.97929	18.6814	3.8638	-0.19929	0.24334	0.84621	0.61379	0.072519	AHR,BCL6,E2F3,EGR1,HOXB5,HOXB6,HOXC6,SOX17,TBP,ZNF354C,ZNF740
NIT1	chr1_161100452_161102026	12591	0.96866	3.5614	3.8638	-0.64352	0.39564	0.84621	0.4027	0.072519	BCL6,E2F3,EGR1,HOXB5,HOXB6,HOXC6,NR4A1,SOX17,TBP,ZNF354C,ZNF740
NLN	chr5_65222180_65224426	204158	0.98454	11.2902	3.1617	-0.58043	0.10873	0.44209	0.96366	0.35449	BCL6,CEBPD,CEBPG,CTCF,ETV5,GATA6,GBX2,KLF4,MEIS1,MYBL2,MZF1,NFE2L3,NFYB,RFX7,RUNX1,SIX4,TBX3,TCFL5,TFEC,TGIF1,THAP1,TP53,ZBTB33,ZNF35,ZNF410
NLN	chr5_65220381_65222381	202359	0.98836	32.806	3.1617	-0.50406	0.34572	0.44209	0.46128	0.35449	BCL6,CEBPD,CTCF,E2F6,E2F7,ETV5,GATA6,GBX2,KLF4,MEIS1,MYBL2,MZF1,NFE2L3,NFYB,RFX7,RUNX1,SIX4,TBX3,TCFL5,TFEC,TGIF1,THAP1,TP53,TRIM28,ZBTB33,ZNF35,ZNF410
NLN	chr5_64921388_64922125	95897	0.99687	2.2998	3.1617	-0.10784	0.31396	0.44209	0.50312	0.35449	BCL6,CEBPD,CEBPG,ETV5,GATA6,GBX2,KLF4,MEIS1,MZF1,NFE2L3,RFX7,SIX4,TGIF1,THAP1,ZNF35
NLN	chr5_64920187_64922187	95835	0.9711	15.561	3.1617	-0.41744	0.045013	0.44209	1.3467	0.35449	BCL6,CEBPD,CEBPG,CTCF,E2F6,E2F7,ETV5,GATA6,GBX2,KLF4,MEIS1,MYBL2,MZF1,NFE2L3,RFX7,RUNX1,SIX4,TCFL5,TFEC,TGIF1,THAP1,TP53,ZBTB33,ZNF35,ZNF410
NLRX1	chr11_118953586_118955586	83456	0.97737	3.1977	3.2226	-0.076313	0.0014996	0.83197	2.824	0.079893	CEBPD,FOXL1,HES2,IRF1,JDP2,KLF4,NFE2L1,NR4A1,TBX3,TFE3
NMB	chr15_85201802_85203802	0	0.98242	2.5569	3.3042	0.065056	0.41334	0.17393	0.38369	0.75962	ERF,ETV4,FOXK2,FOXM1,HOXA4,HOXD1,MAZ
NME6	chr3_48343234_48343570	386	0.95846	8.0863	3.1648	-0.0063324	0.9405	0.58901	0.026643	0.22988	TEAD4
NMI	chr2_152264396_152266396	117966	0.99145	10.1411	4.756	0.16419	0.098516	0.4066	1.0065	0.39084	CREB3L2,CREM,E2F2,HOXB8,IRF1,LMO2,NR2F2,NR3C1,TAL1,TFEC,THAP1
NMRAL1	chr16_4466962_4468962	55934	0.97363	1.4882	4.3019	0.091718	0.6426	0.25062	0.19206	0.60098	FOXA1,FOXM1,FOXS1,MYC,RORA
NMRAL1	chr16_4473805_4475805	49091	0.99911	8.8867	4.3019	-0.2415	0.31759	0.25062	0.49813	0.60098	FOXA1,FOXM1,FOXS1,HOXC9,MYC,RFX2,RORA,SMAD4,SREBF1
NNMT	chr11_114229368_114230887	62834	0.98446	3.9295	6.2811	-0.026363	0.080766	0.41726	1.0928	0.37959	FOXL1,GATA6,HLX,JDP2,RUNX1,TWIST2
NOB1	chr16_69923786_69924895	134915	0.99992	8.1342	5.3739	-0.074155	0.012393	0.20458	1.9068	0.68913	CLOCK,E2F2,FOXA1,HOXB5,HOXC6,HOXC9,MAF,MEIS1,MYBL2,NR1D1,NR3C2,PBX1,PKNOX1,TFAP4
NOB1	chr16_69795704_69797438	6833	0.99681	7.0431	5.3739	-0.049261	0.53021	0.20458	0.27555	0.68913	BBX,CLOCK,E2F2,FOXA1,HOXB5,HOXC6,HOXC9,KLF9,MAF,MEIS1,MYBL2,NR3C2,PKNOX1,ZBTB12
NOP16	chr5_175788810_175790810	24953	0.99966	12.3106	5.8111	-0.43779	0.68627	0.38552	0.1635	0.41396	ARID3B,ATF3,BATF3,CTCF,HES1,HOXB5,HOXC6,MYC,MZF1,NR2F1,SNAI2,ZBTB12
NOP9	chr14_24740833_24742833	26226	0.97892	2.9331	3.9681	-0.17083	0.93219	0.54034	0.030498	0.26733	ATF4,CREB3L1,ETV4,FOXA1,GMEB2,HOXD1,MAF,PBX2,SIX4,USF1
NOS3	chr7_150698989_150701775	10846	0.98348	4.545	6.5451	-0.16796	0.00076043	0.43031	3.1189	0.36622	ESRRA,HOXB2,HOXD1,KLF13
NOTCH1	chr9_139507932_139510600	67694	0.99069	6.2234	5.6769	0.52023	0.069642	0.047306	1.1571	1.3251	ERG,FOXC1,FOXC2,FOXK1,HBP1,HIC1,HOXA6,JUN,JUNB,KLF7,LMO2,NFE2L3,NFKB1,NR3C2,SOX17,SOX7,TAL1,TCF4,TFEC
NOTCH1	chr9_139420177_139429697	10541	0.95395	2.6757	5.6769	0.58008	0.63433	0.047306	0.19769	1.3251	ERG,FOXC1,FOXC2,FOXK1,HBP1,HIC1,HOXA6,JUN,JUNB,KLF7,LMO2,NFE2L3,NFKB1,NFYB,NR3C2,SOX17,SOX7,TAL1,TCF4,TFEC
NQO1	chr16_69597868_69599868	160703	0.99972	11.9156	7.3956	-0.36767	0.43456	0.1224	0.36195	0.91222	E2F6,HOXA3,JDP2,TGIF1
NQO1	chr16_69760533_69762533	0	1	15.5308	7.3956	0.70257	0.70719	0.1224	0.15046	0.91222	E2F6,HOXA3,JDP2,TGIF1
NQO2	chr6_3025005_3027005	24956	0.99847	1.2178	4.066	0.49497	0.39519	0.44154	0.4032	0.35503	KLF7,TBX1,TCFL5,TFAP4
NR1D1	chr17_38376294_38376635	119316	0.96447	2.6925	3.8362	-0.14262	0.84425	0.43188	0.073527	0.36464	BHLHE40,CEBPB,MTF1,ZNF35
NR1D1	chr17_38373573_38375573	116595	0.98808	4.8154	3.8362	0.27625	0.068965	0.43188	1.1614	0.36464	ATF5,BHLHE40,CEBPB,CLOCK,NPAS2,NR4A1,ZNF35
NR1H2	chr19_50879142_50879607	72	0.96171	10.5691	5.2003	-0.385	0.030936	0.28227	1.5095	0.54933	ATF3,IRF2,KLF4,MYBL1
NR1H2	chr19_50877679_50879679	0	0.95811	6.2896	5.2003	-0.38971	0.15794	0.28227	0.80151	0.54933	ATF3,IRF2,KLF4,MYBL1,NFIL3,TWIST2
NRG1	chr8_30891699_30892725	604542	0.98349	9.981	6.3601	-0.1414	0.0012046	0.027424	2.9192	1.5619	FOXO4,GBX2,KLF5,KLF7,MYBL1,NFATC2,NFE2L3,TBX18,TGIF1,TWIST2
NRIP1	chr21_16248435_16254315	182811	0.98853	11.2624	3.8941	0.45391	0.65038	0.012942	0.18683	1.888	E2F1,MAF,MECOM,MLX,RORA,ZFX,ZNF354C
NSL1	chr1_212964303_212964670	469	0.97502	1.5599	1.8151	0.45216	0.79166	0.74756	0.10146	0.12635	CEBPD,E2F2,HOXB4,NFATC3,NFATC4,SNAI2
NSMAF	chr8_59465286_59465487	106917	0.95196	28.2299	4.0904	-0.4509	0.16009	0.70935	0.79565	0.14914	HOXB4,NRF1,RFX5
NT5C	chr17_73149388_73151388	21498	0.99567	10.6884	5.148	-0.44983	0.35699	0.52414	0.44734	0.28055	ALX1,E2F1,FOSL1,GLIS2,HOXB5,RFX5,TFAP4
NT5DC2	chr3_52703625_52706924	134532	0.99996	7.2387	7.2891	0.095873	0.24976	0.19502	0.60248	0.70992	MSX1
NUCKS1	chr1_205669623_205670960	48412	0.97167	16.5084	6.6736	-0.33301	0.82596	0.45189	0.08304	0.34496	BHLHE40,HSF2,MYBL1,NR1D1,PBX1,POU2F1,RELA,SP4,TEAD2,TFEB,ZBTB33,ZBTB6,ZNF35,ZNF711
NUDT14	chr14_105635364_105637894	9766	0.99313	5.6597	6.2042	0.8215	0.14594	0.33894	0.83583	0.46987	FOXS1,GLIS2,MAFK
NUDT14	chr14_105647660_105649660	0	0.99567	1.8434	6.2042	0.63899	0.56351	0.33894	0.2491	0.46987	FOXS1,GLIS2,MAFK,MXD4
NUDT2	chr9_34458568_34460568	129065	0.98169	13.7463	4.8115	0.013083	0.067525	0.64107	1.1705	0.1931	NFIA,PKNOX1
NUDT2	chr9_34456610_34458011	127107	0.9946	11.1721	4.8115	0.011365	0.22811	0.64107	0.64185	0.1931	IRF3,NFIA,PKNOX1
NUDT22	chr11_63972555_63976964	16765	0.96127	6.7648	4.5764	0.077923	0.045493	0.19316	1.3421	0.71408	BATF3,CEBPB,DDIT3,FOSL1,NFAT5,RFX2,RFX3,STAT6,TRIM28,ZNF281,ZNF354C,ZNF711
NUDT22	chr11_64000055_64002055	6326	0.99468	3.7362	4.5764	-0.62995	0.48005	0.19316	0.31871	0.71408	CEBPB,ZNF354C
NUP160	chr11_48170290_48172753	300233	0.99592	11.691	3.5342	-0.39955	0.44034	0.93001	0.35621	0.031513	ALX1,E2F2,EPAS1,JDP2,MGA,POU2F1
NUP160	chr11_47886449_47886915	16392	0.99672	4.472	3.5342	-0.30415	0.44646	0.93001	0.35022	0.031513	ALX1,E2F2,JDP2,MGA,POU2F1
NUP160	chr11_47868537_47869357	700	0.95123	1.6617	3.5342	0.062311	0.70064	0.93001	0.1545	0.031513	ALX1,E2F2,JDP2,MGA,POU2F1
NUP88	chr17_5184922_5185326	137733	0.96736	6.9525	4.5943	-0.23526	0.0051564	0.96956	2.2877	0.013423	CEBPD,CTCF,E2F2,KLF4,NFE2L3,POU2F1,POU2F2,THAP1,ZNF35
NUP93	chr16_56840006_56841938	75990	0.99159	8.9078	4.8914	-0.64996	0.31898	0.7826	0.49624	0.10646	ARID5B,E2F2,ETV4,JDP2,MAF,MAFB,PPARG,RFX3,TEAD4
OAZ2	chr15_64994517_64996222	0	0.9689	16.0725	5.9107	0.10802	0.26022	0.60343	0.58467	0.21937	ETV1,HOXD9,JDP2,MYBL1,SRF
OCIAD1	chr4_48833849_48835386	790	0.98389	1.7479	5.3691	-0.29557	0.10266	0.13089	0.98862	0.8831	FLI1,RELA
OCIAD2	chr4_48782803_48783628	125217	0.99052	8.2903	7.5126	0.045914	0.62827	0.10012	0.20186	0.99947	E2F7,FLI1,GBX2,HES1,HES2,HOXA7,HOXD8,KLF3,KLF5,NFE2L3,NR5A2,SOX17,SOX7,TCF7L1,THAP1
OCIAD2	chr4_48833849_48835386	73459	0.98389	1.7479	7.5126	-0.10728	0.10266	0.10012	0.98862	0.99947	ATF2,FLI1,GBX2,HES1,HES2,HOXA10,HOXA7,HOXD8,HOXD9,KLF3,KLF5,NFE2L3,SOX17,SOX7,TCF7L1,THAP1,TP53
ORMDL1	chr2_190627924_190629924	19173	0.98321	4.4627	3.7074	-0.15792	0.69722	0.13358	0.15663	0.87425	MAFG,MZF1
OSCP1	chr1_36863493_36865493	50593	0.96116	4.6821	2.0537	0.39303	0.043431	0.36715	1.3622	0.43516	E2F3,E2F4,HIC2,NFATC2,TBP
OSGEPL1	chr2_190626671_190628843	0	0.98588	11.8684	1.8996	-0.17317	0.10209	0.92957	0.991	0.031716	CEBPD,CREB3L1,ETV1,MXD4,SOX4
OSGEPL1	chr2_190627924_190629924	0	0.98321	4.4627	1.8996	-0.2708	0.69722	0.92957	0.15663	0.031716	CEBPD,ETV1,SOX4
OSMR	chr5_38556748_38558748	287211	0.97176	13.7168	3.6775	0.26859	0.2387	0.23747	0.62215	0.62439	CEBPD,FOXC2,FOXO3
OVCA2	chr17_1620134_1621911	323365	0.95576	14.9748	5.6132	0.10613	0.11322	0.01744	0.94608	1.7585	BDP1,CEBPB,CUX1,ELF2,FOXO4,HES2,HOXA7,HOXD9,IRF1,KLF16,MAFF,MAX,MGA,NR1H2,NR2F6,POU2F1,ZNF740
OVCA2	chr17_1627515_1628657	316619	0.98801	9.1322	5.6132	-0.54609	0.50847	0.01744	0.29373	1.7585	BDP1,CEBPB,CREM,CUX1,ELF2,FOXO4,HES2,HOXA7,IRF1,KLF16,MAFF,MAX,MGA,NR2F6,POU2F1
OVCA2	chr17_1687036_1687444	257832	0.96438	8.2664	5.6132	-0.58889	0.47401	0.01744	0.32421	1.7585	BDP1,CEBPB,ELF2,FOXO4,HOXA7,IRF1,KLF16,MAFF,MGA,NR1H2,NR2F6,POU2F1
OVCA2	chr17_1733175_1735175	210101	0.98402	5.6019	5.6132	-0.34734	0.8279	0.01744	0.08202	1.7585	BDP1,CEBPB,ELF2,FOXO4,HES2,HOXA7,HOXD9,IRF1,KLF16,MAFF,MAX,MGA,NR1H2,NR2F6,POU2F1,ZNF740
OXNAD1	chr3_16321608_16322750	14942	0.96535	7.2228	1.8062	-0.523	0.32866	0.87794	0.48325	0.056534	HMBOX1,LMO2
P2RX4	chr12_121837020_121837451	189357	0.98139	5.8752	5.381	-0.25072	0.84859	0.99379	0.071304	0.0027071	HES1,HIC1,HOXA3,RXRA
PAN2	chr12_56710128_56712128	15709	0.98291	3.637	2.4563	0.5091	0.10566	0.1199	0.97611	0.92118	HOXB3,MAFG,MZF1,PBX2,RFX5,SREBF1,SREBF2,STAT6
PANK2	chr20_3912554_3914184	43069	0.95257	11.4206	4.6635	-0.65298	0.34827	0.62265	0.45809	0.20576	ETV5
PAPD4	chr5_78906242_78908242	0	0.97705	8.9219	3.7437	0.37508	0.27584	0.38852	0.55934	0.41058	HMBOX1,SP4
PARP1	chr1_226497204_226499204	96597	0.96919	4.0484	6.1643	0.17569	0.13336	0.66469	0.87496	0.17738	CEBPD,E2F1,E2F2,ELF4,ETV4,FOXO3,HIC2,KLF4,LYL1,MAFB,MYBL2,PPARG
PARP1	chr1_226553130_226554773	41028	0.99999	5.608	6.1643	-0.025926	0.76678	0.66469	0.11533	0.17738	CEBPD,E2F1,E2F2,ELF4,ETV4,FOXO3,HIC2,KLF4,LYL1,MAFB,MYBL2
PARP1	chr1_226594216_226595218	583	0.96354	2.4878	6.1643	0.31568	0.13264	0.66469	0.87732	0.17738	CEBPD,E2F1,E2F2,ELF4,ETV4,FOXO3,HIC2,KLF4,LYL1,MAFB,MYBL2,PPARG
PARP1	chr1_226596040_226596392	239	0.95339	7.2896	6.1643	0.29485	0.10833	0.66469	0.96524	0.17738	E2F1,E2F2,ELF4,ETV4,HIC2,KLF4,LYL1,MAFB,MYBL2,PPARG
PARP1	chr1_226595801_226597801	0	0.95695	5.9109	6.1643	-0.055869	0.83186	0.66469	0.079949	0.17738	CEBPD,E2F1,E2F2,ELF4,ETV4,FOXO3,HIC2,KLF4,LYL1,MAFB,MYBL2,PPARG
PARP16	chr15_65595814_65597691	16796	0.98122	22.776	1.7054	-0.36097	0.2811	0.49257	0.55115	0.30753	CREM,DDIT3,EGR1,HOXC9,MAF,MYBL2,ZBTB12
PARP9	chr3_122200959_122203824	79699	0.99537	4.7116	4.0586	0.040866	0.2486	0.50876	0.6045	0.29349	ARID5B,BHLHE40,ELF1,EPAS1,ETS1,FOXK2,HOXA5,IRF1,IRF2,MAF,MAZ,NFIC,POU2F2,SNAI2,TEF
PARP9	chr3_122231739_122232857	50666	1	2.4482	4.0586	-0.045329	0.17171	0.50876	0.7652	0.29349	ARID5A,BHLHE40,ELF1,ETS1,FOXK2,HOXA5,IRF1,IRF2,KLF9,MAF,MAZ,NFIC,POU2F2,STAT1,TEF,ZBTB12
PARVA	chr11_12744641_12749210	345616	0.99986	4.3458	4.6108	0.021931	0.099365	0.66856	1.0028	0.17486	E2F2,FOXF1,GATA6,HOXA6,JUN,KLF10,KLF4,MAF
PARVA	chr11_12706309_12708978	307284	0.9662	2.9805	4.6108	-0.18796	0.41032	0.66856	0.38688	0.17486	ARID5B,E2F2,FOXF1,GATA6,HOXA6,KLF10,KLF4,MAF
PARVA	chr11_12696888_12699361	297863	0.99959	2.947	4.6108	0.070627	0.032301	0.66856	1.4908	0.17486	E2F2,FOXF1,GATA6,HOXA6,JUN,KLF4,MAF
PARVA	chr11_12693968_12695968	294943	0.99005	15.1794	4.6108	0.017347	0.44755	0.66856	0.34916	0.17486	E2F2,GATA6,HOXA6,JUN,KLF10,KLF4,MAF
PATZ1	chr22_31691527_31692715	49534	0.97675	7.1277	3.9404	0.5766	0.51349	0.44434	0.28947	0.35228	FOXM1,HOXA3,HOXD1,MYBL2,TFAP4
PATZ1	chr22_31738573_31740578	1671	0.97149	5.9505	3.9404	0.48958	0.42531	0.44434	0.37129	0.35228	FOXM1,HOXA3,MYBL2,TFAP4,TRIM28,ZBTB12
PDAP1	chr7_98870756_98872307	133998	0.98656	12.8589	6.3689	0.30747	0.92222	0.93347	0.035164	0.0299	BACH1,E2F1,FOXM1,FOXP1,HOXC6,SP2,TEAD4
PDAP1	chr7_98921495_98923495	82810	0.99999	8.2493	6.3689	-0.45554	0.082723	0.93347	1.0824	0.0299	E2F1,FOXM1,HOXC6,MYBL1,MYBL2,NFAT5,SP2,TEAD4
PDAP1	chr7_98971643_98974805	31500	0.97051	15.3681	6.3689	-0.013063	0.65375	0.93347	0.18459	0.0299	E2F1,FOXM1,FOXP1,GLIS2,HOXC6,MYBL1,MYBL2,NFAT5,SP2,TEAD4,ZBTB12
PDAP1	chr7_99035573_99037777	29268	0.99952	18.5988	6.3689	-0.5581	0.70969	0.93347	0.14893	0.0299	E2F1,FOXM1,HOXC6,MYBL1,MYBL2,SP2,TEAD4
PDAP1	chr7_98975672_98978711	27594	0.98141	15.9174	6.3689	-0.10792	0.11327	0.93347	0.9459	0.0299	E2F1,FOXM1,FOXP1,GLIS2,HOXC6,MYBL1,MYBL2,NFAT5,SP2,TEAD4
PDAP1	chr7_99006305_99008305	0	0.9918	13.5076	6.3689	-0.48422	0.070963	0.93347	1.149	0.0299	E2F1,FOXM1,FOXP1,HOXC6,MYBL1,MYBL2,SP2,TEAD4
PDCD10	chr3_167453018_167453345	367	0.99837	85.6421	5.024	0.37723	0.99466	0.46758	0.0023244	0.33015	E2F2,TBP
PDCD2L	chr19_34917267_34919267	21965	0.99966	5.8366	3.3553	-0.62744	0.12141	0.0092893	0.91573	2.032	BCL6,GBX2,HOXC9,KLF9,MEIS1,NFATC4,PBX1,SNAI2,TFAP4
PDCD6	chr5_394181_396550	122446	0.9942	7.204	6.3032	-0.53026	0.039834	0.39603	1.3997	0.40228	ATF3,SMAD2,SP2
PDGFA	chr7_764337_766337	204856	0.98904	4.045	4.9746	-0.57966	0.30339	0.0024245	0.518	2.6154	ETS2,FOXC1,FOXC2,GBX2,HBP1,HIF1A,HOXA10,SOX17
PDGFC	chr4_157692274_157693537	199009	0.9647	22.3223	4.1807	0.15037	0.15341	0.26721	0.81414	0.57315	CEBPD,E2F1,E2F2,ELK3,FOXL1,FOXS1,HOXA11,HOXD4,HOXD9,KLF9,MAF,MEIS1,MYBL2,NR2F1,RARB,SOX17,STAT5B,TBX3,ZBTB7A
PDIK1L	chr1_26435655_26437655	0	0.99379	4.724	1.7162	-0.16601	0.35849	0.66853	0.44552	0.17488	E2F2,ELF2,LHX6,MEF2C,MEIS2,TGIF1,ZNF711
PDK1	chr2_173598524_173600524	178424	0.98528	1.4876	3.5011	-0.26005	0.87703	0.38286	0.056985	0.41696	FOXJ3,HSF2,NRF1,POU2F1,REST
PDLIM5	chr4_95391980_95394548	18973	0.97179	6.6165	6.1666	-0.13783	0.32497	0.78249	0.48815	0.10652	ERG,KLF9,NFAT5,TEAD1
PDZD8	chr10_119132221_119134343	594	0.98826	5.4492	3.5753	-0.64743	0.54062	0.14939	0.26711	0.82567	HIF1A,NFAT5,NR4A1,STAT3
PELP1	chr17_4632722_4634722	25090	0.99196	6.008	5.0406	-0.4211	0.31652	0.61993	0.4996	0.20765	ARID3B,E2F1,ETV4,FOXK1,FOXM1,FOXO6,FOXP4,HOXA2,HOXA3,HOXB3,HOXB5,HOXD4,MAZ,MEF2D,TEAD4
PELP1	chr17_4581564_4584140	23492	0.96743	9.397	5.0406	0.44873	0.35076	0.61993	0.45499	0.20765	ARID3B,E2F1,ETV4,FOXK1,FOXM1,FOXO6,FOXP4,GBX2,GLIS2,HOXA2,HOXA3,HOXB3,HOXB5,HOXD4,MAZ,MEF2D,PBX2,TEAD4
PFDN6	chr6_33290793_33292793	33420	0.95821	10.5314	6.5197	-0.49591	0.11904	0.52384	0.92432	0.2808	FOXM1,HIC2,HOXC9,NFE2L3,PBX1,TEAD1,TEAD4,TFAP4,TFCP2,ZFX,ZNF354C
PFDN6	chr6_33244354_33245802	11571	0.97026	9.957	6.5197	0.26388	0.53194	0.52384	0.27414	0.2808	FOXM1,HIC2,HOXC9,NFE2L3,TEAD1,TEAD4,TFAP4,TFCP2,ZFX,ZNF354C
PGAP3	chr17_37815430_37816753	27570	0.99985	7.2652	2.5607	0.53358	0.22786	0.36957	0.64232	0.43231	ATF3,CEBPD,MZF1,NR4A1,TEF,USF1
PGBD1	chr6_28317268_28319561	67955	0.96895	5.1879	2.6016	-0.62813	0.33996	0.85086	0.46857	0.070144	CEBPB,E2F1,E2F2,GBX2,HSF2,MAF,MYBL2,PKNOX1
PGRMC2	chr4_129075112_129078121	131863	0.97481	4.0178	4.998	0.45692	0.0065452	0.0065215	2.1841	2.1857	CREB3L1,GATA3,SOX12,TFCP2
PHC1	chr12_8839733_8841295	226020	0.98037	14.6051	3.0397	0.74311	0.37705	0.40602	0.4236	0.39145	ARID3B,ETV1,EWSR1,HEY2,POU2F1,SOX13,TCF7L1,TCF7L2,TEAD2
PHC1	chr12_9100838_9101855	33523	0.95338	6.1043	3.0397	0.25054	0.76987	0.40602	0.11358	0.39145	ARID3B,E2F5,ETV1,HEY2,POU2F1,SOX13,TCF7L1,TCF7L2,TEAD2
PHF11	chr13_50069008_50071660	0	0.99628	7.1739	3.1581	0.48089	0.11202	0.030879	0.95071	1.5103	NFATC2,POU2F2,STAT1,TFEC
PHF5A	chr22_41865515_41866031	807	0.99992	2.0944	5.5171	0.54159	0.27846	0.77242	0.55524	0.11214	CEBPD,E2F2,FOXO3,MAF,MYBL2,TFAP4,THAP1
PHOSPHO2	chr2_170441542_170443047	107916	0.99297	3.9941	1.9246	-0.17431	0.91201	0.011401	0.04	1.9431	HOXA7,TBP
PHOSPHO2	chr2_170573028_170574509	22065	0.99996	21.4602	1.9246	0.0046519	0.57472	0.011401	0.24054	1.9431	HOXA7,TBP
PHOSPHO2	chr2_170550445_170552754	0	0.98869	13.7233	1.9246	0.1018	0.059836	0.011401	1.223	1.9431	HOXA7,TBP
PIGF	chr2_47039499_47042057	195248	0.99948	7.2374	4.0481	-0.62887	0.37139	0.5389	0.43017	0.2685	E2F3,NFE2L2,REST
PIGF	chr2_46767866_46769866	74385	1	6.0971	4.0481	-0.55965	0.11616	0.5389	0.93495	0.2685	E2F3,NFE2L2,REST
PIGF	chr2_46842310_46844310	0	1	5.5355	4.0481	-0.49038	0.13164	0.5389	0.8806	0.2685	E2F3,NFE2L2,REST
PIGP	chr21_38446315_38446901	857	0.95109	6.9996	3.5762	0.17942	0.78726	0.030328	0.10388	1.5182	ATF1,CREM,HIC1,HOXB7,MGA,NR2C2,REST,THAP1,ZFX,ZNF354C
PIGT	chr20_43988576_43990576	54130	0.9587	4.3227	5.5371	-0.74762	0.60472	0.73462	0.21844	0.13394	CEBPB,KLF16,MYBL1
PIK3C2B	chr1_204471941_204477309	12467	0.97854	9.0456	3.5069	-0.08297	0.058077	0.17272	1.236	0.76267	ARID3B,PBX1,RFX3,SOX13,SREBF2,TFEC
PIK3C2B	chr1_204462065_204464611	2591	0.99674	12.6352	3.5069	0.20392	0.42567	0.17272	0.37093	0.76267	ARID3B,RFX3,SOX13,SREBF2,TFEC,ZNF740
PIK3IP1	chr22_31556673_31557168	131352	0.99976	2.8426	3.3934	0.5491	0.66817	0.95592	0.17511	0.01958	CEBPD,E2F2,ETV4,FOXL1,FOXO3,HOXA5,KLF4,MAF,MYBL2,TEAD4,TFAP4,TWIST2
PIK3IP1	chr22_31605638_31616394	72126	0.97807	4.6478	3.3934	0.33327	0.048342	0.95592	1.3157	0.01958	ARID5B,CEBPD,E2F2,ETV4,FOXL1,FOXO3,HIF1A,HOXA5,KLF4,MAF,MEIS2,MXD4,MYBL2,NFATC1,PBX3,STAT6,TEAD4,TFAP4,TFEC,THRA,TWIST2
PIK3IP1	chr22_31642391_31643618	44902	0.99936	1.615	3.3934	-0.069597	0.82157	0.95592	0.085354	0.01958	CEBPD,E2F2,ETV4,FOXL1,FOXO3,HIF1A,HOXA5,KLF4,MAF,MEIS2,MXD4,MYBL2,PBX3,TEAD4,TFAP4,TFEC,THRA,TWIST2
PIP5K1A	chr1_151169020_151171020	0	0.96829	7.4158	4.581	-0.4127	0.050933	0.62736	1.293	0.20248	ARNT,ATF1,ATF3,BHLHE40,HOXA7,KLF5,LMO2,MYBL1,PBX3,PKNOX1,RFX5,TEF
PLA2G15	chr16_68120242_68121343	157903	0.95042	4.4023	3.38	-0.01088	0.78931	0.17883	0.10275	0.74756	AR,ARID5B,CEBPB,CEBPD,EPAS1,FOXC2,FOXL1,GATA6,HIC1,HOXA6,JDP2,MAFF,TGIF1,TWIST2
PLA2G15	chr16_68296418_68298418	17172	0.95907	9.1933	3.38	-0.013459	0.66164	0.17883	0.17938	0.74756	AR,CEBPB,CEBPD,CREB3L2,EPAS1,FOXC2,FOXL1,GATA6,HIC1,HOXA6,JDP2,MAFF,MXD4,TGIF1,THRA,TWIST2
PLA2G15	chr16_68277246_68279246	0	0.97435	9.7747	3.38	0.1426	0.21259	0.17883	0.67246	0.74756	AR,CEBPB,CEBPD,FOXC2,FOXL1,GATA6,HIC1,HOXA6,JDP2,MAFF,TGIF1,THRA
PLCB1	chr20_7821163_7824063	288848	0.96228	14.5717	2.9705	0.026359	0.091677	0.005206	1.0377	2.2835	ELF4,NR2F1,ZNF354C
PLCB3	chr11_63972555_63976964	42030	0.96127	6.7648	4.7034	0.46132	0.045493	0.92929	1.3421	0.031846	E2F7,FOSL1,FOSL2,FOXL1,GBX2,HES2,HIF1A,HSF1,KLF4,KLF5,MNT,MZF1,NFATC4,NFKB2,RARG,STAT6,ZBTB7B
PLCB3	chr11_64000055_64002055	16939	0.99468	3.7362	4.7034	-0.50657	0.48005	0.92929	0.31871	0.031846	E2F7,FOXL1,HES2,KLF4,KLF5,MZF1,RARG,SIX4
PLCG1	chr20_39860612_39862700	94452	0.99391	5.4563	5.6322	0.23497	0.0088334	0.50557	2.0539	0.29622	E2F3,HMBOX1,MLX,MNT,NFAT5,TRIM28
PLEKHG2	chr19_39935167_39935606	31418	0.99702	2.0172	3.4388	0.22655	0.24547	0.45807	0.61	0.33907	GLIS2,MAFK,MZF1
PLIN3	chr19_4901091_4903091	33311	0.99018	0.74299	5.8522	0.23578	0.10226	0.63509	0.9903	0.19717	CEBPD,CREB3,CREB3L1,FOXC2,MXD4,MYBL1,RARG,SIX1,ZBTB7A
PLK1	chr16_23652678_23654678	35522	0.98424	13.5313	6.1625	-0.31496	0.23939	0.48877	0.6209	0.3109	ARID3A,BBX,CEBPD,FOXM1,FOXO3,HOXB4,HOXB6,HOXB8,HOXC9,KLF16,KLF4,KLF9,MAF,MAFB,MSX1,MYBL1,NR3C2,SNAI2
PLK1	chr16_23653136_23654689	35511	0.98424	3.5476	6.1625	-0.11727	0.36196	0.48877	0.44134	0.3109	ARID3A,BBX,CEBPD,FOXM1,FOXO3,HOXB4,HOXB6,HOXB8,HOXC9,KLF16,KLF4,KLF9,MAF,MAFB,MSX1,MYBL1,NR3C2
PLK4	chr4_128884460_128886460	82445	0.97668	22.7389	3.8693	-0.0082762	0.10618	0.40308	0.97397	0.39461	CEBPD,E2F2,E2F3,E2F6,E2F7,FOXM1,FOXO3,GATA6,HIC2,HOXB4,HOXB8,KLF7,MAF,MAFB,MEIS1,MYBL1,MYC,NFE2L3,NFIX,NRF1,RFX1,RFX5,RXRB,TEAD4,TFAP4
PLOD1	chr1_11986485_11988485	6238	0.9598	3.6458	8.191	0.60262	0.021465	0.80038	1.6683	0.096702	CEBPD,JDP2,MXD4,NR2F1,SNAI2
PLSCR1	chr3_146220929_146226086	36542	0.99998	9.2982	4.8641	0.063985	0.63599	0.35563	0.19655	0.449	AHR,CEBPD,ELF4,ETS1,FOSL1,KLF3,MYC,NFKB1,STAT1
PLSCR4	chr3_146220929_146226086	251963	0.99998	9.2982	5.0977	0.51825	0.63599	0.59929	0.19655	0.22236	AHR,BCL6B,E2F4,ERG,ETS1,HIC1,HOXD1,HOXD9,LMO2,MAF,NFKB1,NR2F1,NR3C2,PPARG,SOX7,STAT3,TFEC
PMEPA1	chr20_56202483_56204088	82504	0.98532	8.5168	4.5222	0.31989	0.18	0.1202	0.74474	0.9201	FOXC2,FOXJ2,FOXS1,HES1
PMM1	chr22_42015166_42017166	29295	0.99986	10.5577	3.1528	-0.30933	0.277	0.8097	0.55752	0.091677	ATF4,CEBPD,CREB3L1,ELK4,HOXC6,TBX3
PMM2	chr16_9140938_9143430	249269	0.98711	23.8308	4.9821	-0.56455	0.2841	0.37044	0.54653	0.43128	FOSL1,MAF,MEF2C,MYBL1,NFKB2,PKNOX1,THRA,XBP1
PMS1	chr2_190626671_190628843	19967	0.98588	11.8684	3.3894	-0.21406	0.10209	0.6971	0.991	0.15671	ATF2,BHLHE40,CDC5L,CEBPB,CREB1,ELF2,FOXJ3,HSF2,KLF10,POU2F1,RFX7,RXRA,SP3,SP4,TCF12,ZBTB33,ZNF711
PMS1	chr2_190627924_190629924	18886	0.98321	4.4627	3.3894	-0.24499	0.69722	0.6971	0.15663	0.15671	BHLHE40,CDC5L,CEBPB,ELF2,FOXJ3,MEF2D,POU2F1,PPARD,RFX7,RXRA,SP3,SP4,TCF12,ZBTB33,ZNF711
POLE3	chr9_116270487_116289021	97458	0.99823	3.3682	5.147	0.14267	0.35278	0.96529	0.4525	0.015341	ALX1,ARID5B,ATF5,BATF3,CEBPD,CREM,CTCF,E2F2,E2F3,ELK1,FOXO3,GATA3,GATA6,GBX2,HOXB5,HOXC6,KLF12,KLF16,MAFB,MSX1,MYC,NFAT5,NFATC4,NFIX,PBX1,RORA,STAT2,TEAD1,TEF,TFAP4,THAP1,TP53,ZFX,ZNF354C
POLH	chr6_43541877_43543877	0	0.97731	10.8391	3.6108	-0.41093	0.39461	0.31661	0.40384	0.49947	ARNTL2,E2F7,MXI1,MYBL1,MYC,SMAD3
POLR1A	chr2_86288304_86291570	41708	0.97692	2.2559	4.1839	-0.1719	0.76369	0.95322	0.11708	0.020805	FOXM1,HOXB8,SIX4,TRIM28,ZNF35
POLR1A	chr2_86334022_86334983	744	0.97599	1.6532	4.1839	-0.22369	0.93478	0.95322	0.029291	0.020805	FOXM1,HOXB8,HSF1,SIX4,TRIM28,ZNF143,ZNF35
POLR1C	chr6_43482776_43484776	0	0.99216	8.2928	4.6161	-0.63788	0.29632	0.38416	0.52824	0.41549	ARID3B,ATF3,CEBPD,E2F1,E2F2,ETV4,FOXM1,HOXB5,HOXB8,HOXC6,LYL1,MAFG,MLX,NFATC2,NFE2L3,NRF1,RFX2,RFX5,TFAP4,THRA
POLR3A	chr10_80062494_80063252	273196	0.99102	30.8562	3.8145	-0.43838	0.077511	0.72749	1.1106	0.13817	E2F7,GATA6,HOXB3,NRF1,PPARG
POLR3A	chr10_79794327_79799763	5029	0.96317	2.1912	3.8145	0.012715	0.88127	0.72749	0.05489	0.13817	CEBPD,GATA6,HOXB3,MTF1,NRF1,PPARG,SIX4
POLR3H	chr22_41865515_41866031	74579	0.99992	2.0944	3.9926	0.60995	0.27846	0.11938	0.55524	0.92307	E2F1,HOXB3,HOXB8,HOXC6,MAF,MYBL2,TEAD4
POMGNT2	chr3_43147253_43147621	0	0.95609	35.1132	2.5637	-0.44499	0.33117	0.88444	0.47995	0.053334	E2F1
POP5	chr12_120973203_120979146	40055	0.99995	1.9778	4.5489	-0.3846	0.8134	0.79103	0.089694	0.10181	ATF4,DDIT3,E2F2,EGR1,KLF10,MAF,NFAT5,NFE2L3,NR4A1,RORA,ZBTB12
POP5	chr12_120987020_120989781	29420	0.99975	1.9023	4.5489	-0.57115	0.088182	0.79103	1.0546	0.10181	DDIT3,E2F2,E2F4,EGR1,GLI3,MAF,NFE2L3,RFX2,RORA
POP5	chr12_121019197_121021197	0	0.9815	8.0489	4.5489	-0.5172	0.26321	0.79103	0.57969	0.10181	DDIT3,E2F2,EGR1,GLI3,MAF,NFAT5,NFE2L3,NR4A1,RORA
PPIG	chr2_170573028_170574509	132179	0.99996	21.4602	5.0835	-0.11918	0.57472	0.58758	0.24054	0.23093	E2F3,FOXC1,FOXC2,JDP2,MYBL2,NFATC2,NFYA,THAP1,ZNF281
PPIG	chr2_170550445_170552754	109596	0.98869	13.7233	5.0835	-0.19343	0.059836	0.58758	1.223	0.23093	E2F3,E2F5,EPAS1,FOXC1,FOXC2,JDP2,MYBL2,NFYA,THAP1,ZNF281
PPIG	chr2_170441542_170443047	693	0.99297	3.9941	5.0835	-0.29848	0.91201	0.58758	0.04	0.23093	CDC5L,E2F3,EPAS1,FOXC1,FOXC2,JDP2,MXD1,MXD4,MYBL2,NFATC2,THAP1
PPIG	chr2_170438849_170440849	0	0.97168	4.5278	5.0835	0.16259	0.061653	0.58758	1.21	0.23093	E2F3,FOXC1,FOXC2,JDP2,MXD1,MXD4,MYBL2,THAP1,ZNF281
PPP1R10	chr6_30594075_30595589	8991	0.95446	6.469	4.1291	0.057197	0.611	0.23186	0.21396	0.63478	ARID3B,E2F2,ERF,FOXO6,MXD1,POU2F2,USF1
PPP1R14B	chr11_63972555_63976964	37449	0.96127	6.7648	7.3685	0.37322	0.045493	0.88823	1.3421	0.051477	E2F7,ETV4,MYBL2,NFAT5,TFAP4,TGIF1
PPP1R14B	chr11_63995752_63997752	16661	0.95414	1.3366	7.3685	0.18123	0.47527	0.88823	0.32306	0.051477	E2F7,ETV4,MYBL2,NFAT5,TFAP4,TGIF1
PPP1R14B	chr11_64000055_64002055	12358	0.99468	3.7362	7.3685	-0.43859	0.48005	0.88823	0.31871	0.051477	E2F7,ETV4,MYBL2,TFAP4,TGIF1
PPP1R21	chr2_48756868_48760150	88961	0.97985	8.1707	3.1129	0.53245	0.55876	0.12677	0.25277	0.89698	BDP1,MEF2A,MGA,NR1H2,RFX3,RORA,TEAD4
PPP1R21	chr2_48755307_48757307	87400	0.95083	5.5361	3.1129	0.41082	0.62644	0.12677	0.20312	0.89698	BDP1,MGA,NR1H2,RFX3,RORA,TEAD4
PPP1R21	chr2_48735231_48737931	67324	0.99141	7.3719	3.1129	0.24672	0.28527	0.12677	0.54475	0.89698	BDP1,MEF2A,MGA,NR1H2,RORA,TEAD4
PPP2R5A	chr1_212339155_212341626	117252	0.95071	18.2985	4.1005	0.70461	0.54428	0.58327	0.26418	0.23413	CREM,ESRRA,FOXO4,LMO2,NFATC2,PBX3,TAL1,TBX1
PPP6R2	chr22_50638495_50640879	140866	0.95665	7.8458	4.1581	0.22839	0.79349	0.022263	0.10046	1.6524	HOXB7,NR2F1,TEF
PPP6R2	chr22_50682240_50682953	98792	0.99946	3.7148	4.1581	0.35661	0.66778	0.022263	0.17537	1.6524	HOXB7,NR2F1
PPP6R2	chr22_50683909_50684260	97485	0.99744	4.32	4.1581	0.33055	0.67507	0.022263	0.17065	1.6524	HOXB7,NR2F1,TEF
PPP6R2	chr22_50683400_50685400	96345	0.99002	4.8982	4.1581	0.14461	0.14823	0.022263	0.82906	1.6524	HOXB7,NR2F1,TEF
PRADC1	chr2_73360639_73361990	98366	0.97514	12.4875	4.6172	0.10782	0.00075223	0.87825	3.1237	0.05638	HOXC9,MAZ,MYBL2,RFX2,TBX1
PRADC1	chr2_73402621_73404636	55720	0.98986	13.7755	4.6172	-0.33199	0.71264	0.87825	0.14713	0.05638	CREM,E2F6,MAZ,MYBL2,TBX1
PRADC1	chr2_73439365_73441365	18991	0.96614	7.9797	4.6172	-0.26989	0.072757	0.87825	1.1381	0.05638	HOXC9,MAZ,MEF2A,MYBL2,TBX1
PRADC1	chr2_73440645_73442728	17628	0.95007	12.6273	4.6172	-0.49041	0.35327	0.87825	0.45189	0.05638	CREM,E2F6,HOXC9,MAZ,MEF2A,MYBL2,TBX1
PRCP	chr11_82750396_82751214	138839	0.99484	3.8616	7.8652	-0.38412	0.66609	0.30012	0.17646	0.52271	ELK3,NFE2L1,NR3C2
PRDX5	chr11_64085556_64087556	0	0.97444	5.898	8.0156	0.31943	0.39638	0.49683	0.40189	0.30379	ATF1,ATF5,BDP1,CEBPB,ELK4,FOXJ3,GMEB2,HOXC6,ID1,MEF2D,MGA,NR2F6,NR3C2,POU2F1,PPARD,SRF,THAP1,ZNF281
PRKAR1B	chr7_816369_819012	49056	0.97253	4.1067	3.8658	-0.2835	0.74584	0.086333	0.12735	1.0638	E2F1,MYBL2
PRKD3	chr2_37787567_37790987	243345	0.99289	8.4386	4.0533	0.49154	0.4146	0.86046	0.38237	0.06527	ALX1,BACH1,BBX,ETV5,HOXD4,KLF9,MGA,MITF,MLX,REST,SMAD4,SNAI2,ZFX,ZNF354C
PRPF4	chr9_116270487_116289021	232574	0.99823	3.3682	4.6732	0.20905	0.35278	0.98225	0.4525	0.0077771	ALX1,ATF1,BATF3,CEBPG,CTCF,E2F1,E2F2,E2F6,E2F7,ELK1,FOXK2,FOXM1,FOXO3,FOXP1,GBX2,GMEB1,GMEB2,HOXB7,HOXB8,HOXC6,HOXC9,KLF12,MAF,MAFB,MSX1,NFATC4,NFYB,NR3C2,RORA,TCF4,TFAP4,TFE3,THAP1
PRTFDC1	chr10_25146209_25148272	93301	0.97576	6.2101	3.5972	0.17388	0.20603	0.0023341	0.68606	2.6319	ETV1,ETV4,FOXA1,FOXF1,HIC1,HOXA2,HOXB5,MEIS1,MEIS2,PBX1,RARB,TBX18,TGIF2,ZEB1,ZNF35
PSEN1	chr14_73601142_73603142	0	0.99657	4.6304	3.3751	0.54556	0.42334	0.45805	0.37331	0.33909	BATF3,FOXO3,HES2,KLF4,KLF5,MGA,MLX,MTF1,NFIC,PBX1,TFAP4,ZNF354C
PSENEN	chr19_36206920_36208920	27557	0.96053	16.4439	5.5783	-0.27037	0.47209	0.14193	0.32598	0.84791	E2F5,HIC1,HOXA7,HOXB6,HOXB8,KLF10,KLF16,KLF5,KLF9,MSX1,MYBL2,NR3C2,RORA,TFCP2,THAP1,ZNF354C
PSENEN	chr19_36209504_36210381	26096	0.95186	2.8695	5.5783	-0.061724	0.85006	0.14193	0.070548	0.84791	DDIT3,HIC1,HOXA7,HOXB6,HOXB8,KLF16,KLF5,KLF9,MYBL2,NR3C2,RELA,RORA,TFCP2,THAP1,ZNF354C
PSENEN	chr19_36234477_36236477	0	0.96184	13.4194	5.5783	-0.28082	0.30735	0.14193	0.51236	0.84791	DDIT3,GLIS2,HIC1,HOXA7,HOXB6,HOXB8,KLF16,KLF5,KLF9,MSX1,MYBL2,NR3C2,RORA,TFCP2,THAP1,USF2,ZNF354C
PSMA7	chr20_60716821_60718821	0	0.95241	12.2842	8.63	-0.50435	0.85407	0.51328	0.068507	0.28965	ALX1,ATF4,BACH1,BDP1,E2F1,E2F4,ELK1,ERF,ESRRA,ETV4,FOXO3,GBX2,GMEB2,HOXA4,ID1,IRF3,MAF,MAFB,MLX,MYBL1,MYBL2,NFE2L3,NFIA,NR2F6,NR3C1,NR3C2,PBX1,RFX5,RORA,SIX1,SRF,TCFL5,TFAP4,TFE3,TGIF2,TP53,ZFX,ZNF711
PSMB2	chr1_36184790_36186790	77345	0.9896	2.4664	5.1457	0.10877	0.10213	0.71662	0.99084	0.14471	AHR,ARID3B,E2F2,FOXP1,GLIS2,HOXB8,HOXC6,KLF9,LHX6,MAF,MSX1,MYBL2,NFAT5,NR1D1,SP2,TEAD4,ZFX
PSMB2	chr1_36183108_36185082	75663	0.99315	13.5398	5.1457	-0.25322	0.60118	0.71662	0.221	0.14471	AHR,ARID3B,E2F2,E2F5,E2F6,HOXB8,HOXC6,KLF9,LHX6,MAF,MSX1,MYBL2,NFAT5,SP2,TEAD4,ZFX
PSMB2	chr1_36097138_36099138	8307	0.99965	0.87455	5.1457	0.43287	0.4268	0.71662	0.36978	0.14471	ARID3B,E2F2,FOXP1,GLIS2,HOXB8,HOXC6,KLF9,LHX6,MAF,MSX1,MYBL2,NFAT5,SP2,TEAD4,ZFX
PSMB6	chr17_4632722_4634722	64716	0.99196	6.008	7.5906	-0.3855	0.31652	0.49593	0.4996	0.30458	E2F1,HOMEZ,HOXA7,HOXB6,KLF16,MYBL2,TEAD4
PSMD14	chr2_162162785_162164785	0	0.98007	4.9885	6.4986	-0.12735	0.70928	0.69939	0.14919	0.15528	BCL6,ETV5,GBX2,HMBOX1,HOXB8,KLF4,MAFB,MZF1,NFIA,NR2F1,NR4A1,TCF7L1,TEF,TFEB
PSMD5	chr9_123703916_123705345	98617	0.95941	4.8692	4.2969	-0.61842	0.16906	0.66465	0.77195	0.17741	BHLHE40,E2F2,HOXA7,NRF1
PSMD5	chr9_123693240_123694910	87941	0.9758	6.5873	4.2969	-0.37322	0.038253	0.66465	1.4173	0.17741	BHLHE40,DDIT3,E2F2,HOXA7
PSMD5	chr9_123687532_123689400	82233	0.97581	5.2423	4.2969	-0.32013	0.86884	0.66465	0.061062	0.17741	BHLHE40,DDIT3,E2F2,E2F7,HOXA7
PSMD5	chr9_123676850_123678850	71551	0.99838	1.0203	4.2969	0.38733	0.04031	0.66465	1.3946	0.17741	BHLHE40,E2F2,HOXA7,NRF1
PSMD5	chr9_123653948_123657186	48649	0.99997	6.8896	4.2969	-0.17646	0.00028457	0.66465	3.5458	0.17741	BHLHE40,DDIT3,E2F2,E2F7,HOXA7,NRF1,RFX2
PSMD8	chr19_38863189_38865189	0	0.98404	5.0711	6.7682	-0.4928	0.22604	0.31526	0.64582	0.50132	ELF2,ESRRA,GBX2,GMEB2,HOXA10,HOXB6,HOXB8,HOXC6,KLF3,MAFG,MLX,MYC,NFE2L3,NFIL3,NR1H2,NR2C2,NR2F6,RARG,SIX1,TEAD4
PSMG2	chr18_12458301_12464178	194559	0.95335	6.4959	5.0403	-0.16962	0.12627	0.61079	0.89869	0.21411	BATF3,CREM,CTCF,CUX1,ELK1,FOXK1,HOXB7,MAFK,MNT,MSX1,MZF1,NFE2L1,NR2C2,TBP,THAP1,YY1,ZBTB33
PTBP3	chr9_115061681_115063398	32546	0.9783	8.2336	4.1178	0.695	0.5171	0.92844	0.28643	0.032248	ELF1,MAX,MEIS1,NFATC3,NR2F1,NRF1,POU2F1,SMAD2,ZBTB33
PTCD3	chr2_86288304_86291570	41734	0.97692	2.2559	3.1684	-0.16467	0.76369	0.66924	0.11708	0.17442	E2F2,HMBOX1,NR2C2,NRF1,POU2F1,RFX7
PTGR2	chr14_74268930_74270092	48441	0.95594	5.3656	2.3908	0.44632	0.16409	0.51331	0.78493	0.28962	FOXA1,HEY2,TFCP2
PTGR2	chr14_74317747_74319660	0	0.97004	11.502	2.3908	0.56528	0.094116	0.51331	1.0263	0.28962	FOXA1,HEY2,MXD1,TFCP2
PTN	chr7_137028546_137030546	0	0.99797	2.6344	2.6593	0.36735	0.00047405	0.072575	3.3242	1.1392	ETV1,PBX1,SNAI2,SP4
PTPN11	chr12_112567891_112569463	287072	0.98919	3.8686	5.4042	-0.74586	0.9911	0.4884	0.0038844	0.31123	ARNT,MZF1
PTPN11	chr12_112740447_112741715	114820	0.99304	17.3916	5.4042	-0.74234	0.51919	0.4884	0.28467	0.31123	ARNT,MZF1
PTPRJ	chr11_47788993_47790993	211116	0.98099	20.8879	2.9831	-0.15167	0.036034	0.03081	1.4433	1.5113	FOXC1,HOXA10,HOXB7,KLF5,MYBL1
PTPRJ	chr11_47868537_47869357	132752	0.95123	1.6617	2.9831	-0.19661	0.70064	0.03081	0.1545	1.5113	FOXC1,HOXB7,KLF5,MYBL1
PTPRJ	chr11_47870057_47872057	130052	0.98084	3.7916	2.9831	-0.11165	0.24355	0.03081	0.61342	1.5113	FOXC1,HOXA10,HOXB7,KLF10,KLF5,MYBL1
PTPRJ	chr11_47886449_47886915	115194	0.99672	4.472	2.9831	0.13785	0.44646	0.03081	0.35022	1.5113	FOXC1,HOXA10,HOXB7,KLF5,MYBL1
PTPRK	chr6_128292622_128296378	545441	0.98495	11.973	5.1033	0.14333	0.11574	0.0012101	0.93653	2.9172	ATF3,MAF,PBX1
PTPRS	chr19_4901091_4903091	437723	0.99018	0.74299	4.4034	-0.13941	0.10226	0.88101	0.9903	0.055019	ATF1,ETV1,KLF12,MAF,NFIX,SNAI2,TBX3,TEAD1,ZNF354C
PTS	chr11_112097797_112098334	710	0.98495	4.0301	5.1891	-0.3662	0.9558	0.84028	0.019632	0.075576	CEBPG,FOXJ3,NFKB1,NR2C2,NR2F6,SP1,TCF12
PXDN	chr2_1656116_1658973	89318	0.99833	5.2503	7.8196	0.33253	0.09271	0.91159	1.0329	0.040202	CEBPD,JDP2
PXN	chr12_120703803_120704286	229	0.99971	4.7358	7.5943	-0.011798	0.043088	0.26876	1.3656	0.57064	HOXA2,HOXA6,HOXB5,NR1D1,RARG,SNAI2
QPCT	chr2_37787567_37790987	215815	0.99289	8.4386	4.2315	-0.28666	0.4146	0.043257	0.38237	1.3639	ETV1,ETV5,MAFF,MITF,NPAS2
RAB11FIP5	chr2_73289957_73293291	46855	0.96132	4.976	4.6347	0.35379	0.3207	0.93303	0.4939	0.030106	KLF9,NR3C2,SNAI2,TFE3
RAB11FIP5	chr2_73315992_73319353	20793	0.98116	6.9498	4.6347	0.1541	0.17337	0.93303	0.76104	0.030106	AHR,EPAS1,HIF1A,KLF9,NR3C2,SNAI2,TFE3
RAB11FIP5	chr2_73360639_73361990	20493	0.97514	12.4875	4.6347	0.31996	0.00075223	0.93303	3.1237	0.030106	KLF9,NR3C2,SNAI2
RAB2B	chr14_21904531_21906335	38797	0.98172	17.5246	3.5398	0.39908	0.73009	0.91707	0.13662	0.037599	HOXC9,HOXD1,NFYA,RFX3,RFX7,ZNF354C
RAB30	chr11_82750396_82751214	31751	0.99484	3.8616	2.2794	0.068865	0.66609	0.3168	0.17646	0.49921	FOXO3,MEIS1,ZNF354C
RAB30	chr11_82761957_82765599	17366	0.95956	6.984	2.2794	0.11516	0.56909	0.3168	0.24482	0.49921	CREB5,FOXO3,MEIS1,RFX3,ZNF354C
RAB33B	chr4_140336916_140342880	32080	0.99554	8.1969	3.7712	0.42333	0.74242	0.0084658	0.12935	2.0723	ELF1,HOXC6,MGA,PBX1,SOX7,ZBTB7B
RAB35	chr12_120524487_120525347	29296	0.99977	35.5178	5.3824	0.15554	0.23058	0.64384	0.63717	0.19122	BHLHE40,ELF4,FOXO3,GBX2,HOXB3,HOXB5,HOXB6,HOXB8,HOXC6,HOXC9,KLF10,MAF,MAFB,MAFK,MEF2D,MEIS1,MLX,MXD4,MYBL2,NFE2L3,NFIA,NR2F2,PKNOX1,RELA,RFX1,RFX2,RFX5,TCF3,TCFL5,TFCP2
RAB3GAP1	chr2_135809761_135814732	0	0.98107	6.9185	4.2743	-0.27268	0.090289	0.46897	1.0444	0.32886	ZNF354C
RAB3GAP1	chr2_135807834_135809834	0	0.9945	4.4583	4.2743	-0.24753	0.021681	0.46897	1.6639	0.32886	PLAG1,ZNF354C
RAB3GAP2	chr1_220473192_220474610	27349	0.99896	22.3707	3.289	0.17815	0.27667	0.94981	0.55804	0.022364	CREB5
RAB3GAP2	chr1_220445843_220447843	0	0.96366	13.2997	3.289	0.15249	0.019421	0.94981	1.7117	0.022364	CREB5
RAB40B	chr17_80674975_80675257	18377	0.98534	6.1535	2.3435	-0.098787	0.2747	0.52809	0.56114	0.27729	ELK4,FOXA1,FOXO6,HOXA3,HOXA4,HOXB5,MYBL1
RABGGTA	chr14_24740833_24742833	0	0.97892	2.9331	4.2588	0.079562	0.93219	0.0026323	0.030498	2.5797	ATF3,BHLHE40,EGR1,ERF,ETV4,ETV6,FOXP4,GMEB2,HES1,ID2,IRF3,JUNB,MAFG,MAFK,MAX,MNT,MYC,MZF1,NPAS2,PBX2,POU2F2,RXRB,TFEB,TRIM28,USF1,USF2
RAC2	chr22_37699558_37704472	59219	0.96649	5.0669	6.4115	-0.42939	0.72922	0.13659	0.13714	0.86458	ARID5A,BHLHE40,CREB5,IRF1,LMO2,NFKB2,PLAGL1,PPARD,RFX2,STAT5A,TFEC
RAD21	chr8_117883021_117885740	1365	0.99894	2.194	6.1722	-0.34213	0.60067	0.27256	0.22136	0.56454	ALX1,ARID3B,CDC5L,CREB1,CTCF,EPAS1,GBX2,GMEB2,HOXA10,HOXA7,MTF1,MYBL1,PBX3,PKNOX1,RFX7,SIX4,SMAD2,SMAD4,SP1,SP3,SP4,TCF12,YY1,ZBTB33
RAD51C	chr17_56736078_56737179	32754	0.99956	25.7726	5.2315	0.25954	0.97446	0.51441	0.011238	0.28869	E2F1,E2F3,E2F5,MAF,MYBL2
RAF1	chr3_12706086_12706397	386	0.99523	5.8619	4.8194	-0.025746	0.32806	0.65634	0.48405	0.18287	ETV3,ETV5,IRF3,PKNOX1,TEF
RAF1	chr3_12705700_12707700	0	0.99523	10.1003	4.8194	-0.26626	0.17456	0.65634	0.75805	0.18287	ETV3,ETV5,IRF3,PKNOX1,TEF,ZNF711
RAI1	chr17_17875183_17875398	290397	0.96036	6.751	4.5966	0.37198	0.3388	0.80732	0.47006	0.092953	FOXO6,GATA3,KLF16
RANBP2	chr2_109195513_109197871	138065	0.98612	17.7852	4.4489	-0.25903	0.15597	0.64991	0.80695	0.18715	ATF3,BDP1,CDC5L,EGR1,GLIS2,HOXA4,HOXC6,IRF3,MAF,MEF2D,MGA,RXRB,SP2,ZNF35,ZNF354C
RANBP2	chr2_109337141_109337793	1205	0.98166	1.4471	4.4489	0.054953	0.22658	0.64991	0.64479	0.18715	ATF3,BDP1,EGR1,HOXA4,HOXC6,MAF,MEF2D,MGA,RXRB,SP2,ZNF35,ZNF354C
RANGAP1	chr22_41761336_41763336	79081	0.9986	5.3518	6.9376	-0.64301	0.39921	0.52792	0.3988	0.27743	ELK3,FOXL1,NFIA,NR3C1,RORA
RANGAP1	chr22_41652111_41654449	27806	0.99953	3.7075	6.9376	-0.26661	0.23799	0.52792	0.62344	0.27743	ELK3,FOSL1,FOXL1,NFIA,NR3C1,RORA
RANGAP1	chr22_41682021_41684021	0	0.981	18.5688	6.9376	-0.32099	0.041783	0.52792	1.379	0.27743	ELK3,FOXL1,HSF1,IRF3,NFIA,NR3C1,RORA
RAP1GDS1	chr4_98680029_98684569	497957	0.98089	13.5486	4.1735	-0.1187	0.12786	0.99139	0.89327	0.003756	ARNTL2,BACH1,BDP1,HSF2,ID2,KLF12,NR1D1,TCF7L1,ZBTB7B,ZNF35
RAPGEF5	chr7_22457024_22460121	60491	0.95509	6.4076	3.6088	0.26171	0.24938	0.082168	0.60314	1.0853	HOXD1,MAF,MEF2C,NFAT5,NR2F1
RAPGEFL1	chr17_38374749_38375429	40508	0.98808	5.2453	2.0944	-0.2411	0.088147	0.59952	1.0548	0.2222	ATF3,FOXA1,HOXC6,KLF4,MLX,MZF1,RARG,SOX13,TCF7L1,TCF7L2
RAPGEFL1	chr17_38373573_38375573	39332	0.98808	4.8154	2.0944	0.36235	0.068965	0.59952	1.1614	0.2222	ATF3,FOXA1,HOXC6,IRF3,KLF4,MLX,MZF1,NR4A1,PBX2,RARG,SOX13,TCF7L1,TCF7L2
RASA3	chr13_114822284_114824472	73623	0.95342	5.8716	5.3794	-0.43538	0.65929	0.025326	0.18092	1.5964	BHLHE40,GLI3,IRF1,POU2F2,RUNX1
RASSF3	chr12_65005512_65007962	1220	0.99175	2.2852	5.5106	-0.30901	0.2364	0.24529	0.62636	0.61032	ETS1,RARA,TFEC
RBBP6	chr16_24739048_24741048	188141	0.99742	6.0107	4.1271	-0.11858	0.19302	0.32557	0.7144	0.48736	ARID3B,ATF3,CEBPD,E2F3,NR4A1,PLAG1,POU2F1
RBBP6	chr16_24654668_24654762	103761	0.96695	3.8799	4.1271	0.18156	0.5008	0.32557	0.30033	0.48736	CEBPD,E2F3
RBBP8	chr18_20512819_20514056	0	0.99843	20.4265	3.0652	-0.54758	0.38214	0.80462	0.41778	0.094409	ATF1,E2F2,E2F5,E2F6,E2F7,EPAS1,FOXM1,HES2,HOMEZ,KLF5,MAZ,MYBL2,PKNOX1,SMAD2,TBP,TCF7L1,TFAP4,THAP1,ZBTB33
RBFA	chr18_77748532_77750532	43813	0.97487	12.0357	2.4304	-0.095429	0.4057	0.91077	0.3918	0.040592	E2F2,FOXM1,HOXB8,KLF16,MAF,MLX,PBX1,RARA,TBP,TFAP4,ZNF354C
RBL2	chr16_53659948_53661333	191598	0.99819	12.4154	3.8202	0.56027	0.78603	0.0098478	0.10456	2.0067	ID2,IRF1,KLF12,MGA,POU2F2,SMAD4,TFE3,THAP1,ZNF354C
RBM12	chr20_34247931_34251957	921	0.97808	1.4369	4.6319	-0.22538	0.12633	0.8632	0.8985	0.063887	CEBPB,CREB3L1,CTCF,E2F3,FOXM1,KLF9,MAF,MTF1,NFIC,PATZ1,RFX5,SP4,TWIST2,ZBTB12
RBM25	chr14_73602984_73604658	77764	0.99937	15.6447	5.3038	-0.42714	0.79663	0.62128	0.098744	0.20671	E2F3,MAFG,MZF1
RBM25	chr14_73492114_73493220	32000	0.95001	1.3604	5.3038	-0.43127	0.87433	0.62128	0.058325	0.20671	E2F3,MZF1
RBM34	chr1_235292256_235294256	30315	0.95776	8.9329	5.0945	-0.18567	0.55741	0.49294	0.25382	0.3072	E2F2,E2F5,E2F6,HIC1,HOXC9,KLF12,TEAD1
RBMS2	chr12_56966697_56968592	51089	0.98008	1.8128	4.6429	-0.17503	0.35164	0.10645	0.4539	0.97287	ETS2,GBX2,HOXB5,JDP2,KLF5,KLF7,LHX6,NFE2L2,RARG,TP53
RBMS2	chr12_56911671_56925105	0	0.98696	2.14	4.6429	0.29821	0.61017	0.10645	0.21455	0.97287	ETS2,FOXF1,GBX2,HOXB5,JDP2,KLF5,KLF7,LHX6,NFE2L2,RARG,TP53,TWIST2
RBX1	chr22_41417251_41418773	69901	0.98795	8.6	6.7565	0.12653	0.17717	0.75494	0.75162	0.12209	CREM,HOXB7,KLF3,MAX,NFAT5,NFIC,PKNOX1,POU2F2,TBP,THAP1
RCAN3	chr1_24882515_24884515	53675	0.97222	1.7196	2.1526	0.19314	0.91721	0.057749	0.037529	1.2385	ARNTL2,CEBPB,LMO2,MYBL1,NPAS2,PPARG,SMAD2,SNAI2,STAT3
RCL1	chr9_4762786_4763895	28938	0.98305	23.995	3.2644	-0.18403	8.5785e-06	0.75265	5.0666	0.12341	ARID3A,ATF3,CEBPG,E2F1,E2F2,E2F3,EPAS1,FOXA1,HIC2,HIF1A,HOXB4,HOXB8,HOXC9,KLF12,LHX6,MYBL2,NFATC2,NFATC3,SNAI2,TAL1,TEF,TFAP4,ZNF354C
RDH11	chr14_68146371_68148137	14373	0.99083	13.8606	5.3038	0.27755	0.36406	0.52548	0.43883	0.27944	SREBF2,TGIF1
RECQL4	chr8_145732551_145734551	8659	0.98069	8.7848	4.1919	-0.51397	0.67861	0.57163	0.16838	0.24288	ARID3B,E2F1,E2F5,EGR1,FOXA1,FOXM1,FOXO3,GLIS2,GMEB2,HES1,HIC2,HOXB6,HOXB8,KLF13,KLF4,KLF9,MLX,MNT,MYBL2,MYC,MZF1,TBP,TBX1,ZEB1
RECQL4	chr8_145732873_145734997	8213	0.98069	11.5489	4.1919	-0.45979	0.97626	0.57163	0.010436	0.24288	ARID3B,E2F1,E2F5,EGR1,FOXA1,FOXM1,FOXO3,GLIS2,GMEB2,HES1,HIC2,HOXB6,HOXB8,KLF13,KLF4,KLF9,MLX,MNT,MYBL2,MYC,MZF1,TBP,TBX1,ZEB1
RECQL4	chr8_145747286_145748587	4076	0.954	17.511	4.1919	-0.36972	0.23341	0.57163	0.63188	0.24288	E2F1,EGR1,FOXA1,FOXO3,GLIS2,GMEB2,HES1,HIC2,HOXB6,HOXB8,KLF13,KLF4,KLF9,MLX,MYBL2,MYC,MZF1,TBP,TBX1,ZNF740
REEP5	chr5_112394089_112395750	136058	0.98314	12.314	5.51	-0.59105	0.62642	0.081096	0.20314	1.091	ATF7,FOXA1,GATA3,HOXC6,SOX13,TCF7L1
REXO1	chr19_1853637_1863114	5185	0.95767	3.6164	4.2826	-0.58927	0.15445	0.48431	0.81122	0.31488	ATF3,HOXB3,HOXB5,NR4A1,ZBTB7B
REXO2	chr11_114229368_114230887	79220	0.98446	3.9295	6.9008	-0.21335	0.080766	0.79176	1.0928	0.1014	CEBPD,TWIST2
RFT1	chr3_53080089_53082089	82381	0.99054	5.6188	2.9923	-0.47144	0.71031	0.61663	0.14855	0.20997	CREB1,CREB3L2,E2F1,E2F7,FOXM1,GMEB2,HOXA7,MAF,MAFB,MTF1,MXI1,MYBL1,MYBL2,NR1D1,POU2F2,TFEB,ZNF354C
RFTN1	chr3_16321608_16322750	232472	0.96535	7.2228	4.3457	0.040837	0.32866	0.90581	0.48325	0.042964	ARNTL,BBX,CEBPD,CREB5,E2F5,FOXL1,JDP2,MYBL2,NR3C2,POU2F2
RFX7	chr15_56536100_56538292	617	0.98063	13.9864	2.618	0.17506	0.10717	0.85566	0.96995	0.0677	CEBPB,CREB1,ETV6,JDP2,MAFF,NFIC,NFYA,SP4,TGIF2,TP53,ZBTB12,ZNF35,ZNF711
RHOQ	chr2_47039499_47042057	269633	0.99948	7.2374	3.4582	0.75528	0.37139	0.6625	0.43017	0.17881	ELK3,FOXF1,JDP2,SNAI2,STAT1,TEAD1
RHPN2	chr19_33683598_33685598	127774	0.99647	3.8224	2.328	-0.28775	0.19789	0.51552	0.70358	0.28775	E2F1,ETV1,GBX2,GLIS2,MYBL1,ZEB1
RHPN2	chr19_33555824_33557824	0	0.97282	4.989	2.328	-0.012864	0.10562	0.51552	0.97624	0.28775	E2F1,ETV1,MYBL1,PPARG,ZEB1
RIBC2	chr22_45704672_45706728	102843	0.971	21.7643	2.2477	-0.53409	0.23914	0.55804	0.62135	0.25334	E2F1,HOXA4,HOXA7,MYBL1
RIF1	chr2_152264396_152266396	0	0.99145	10.1411	3.7773	0.15498	0.098516	0.35527	1.0065	0.44944	BDP1,CREB1,E2F2,E2F7,FOXP4,HOXC6,IRF3,MXD4,NR1D1,NR2C2,NR3C1,NRF1,RXRB,TCF7L2,ZBTB33,ZNF711
RIN1	chr11_66104000_66106000	0	0.98553	10.6037	3.7465	0.5324	0.36326	0.62417	0.43978	0.2047	CREB3L1,FOSL1,JDP2,KLF4
RIN1	chr11_66102345_66105558	0	0.99345	8.8605	3.7465	0.41913	0.31278	0.62417	0.50476	0.2047	CREB3L1,FOSL1,JDP2,KLF4
RIOK1	chr6_7313547_7315547	74514	0.9527	6.6923	4.2273	-0.3186	0.091058	0.93015	1.0407	0.031445	AR,ARID3B,ARNT,CEBPD,CTCF,E2F6,E2F7,E2F8,ETV4,HIC2,HOXB8,HOXC9,KLF7,LYL1,MAF,MAFB,MXD1,MYBL2,MYC,NFATC2,NFE2L3,PBX1,PKNOX1,TAL1,TEAD1,TEF,TFAP4,TFCP2,TGIF2,THAP1
RIOK1	chr6_7388061_7390061	0	0.9646	10.1699	4.2273	-0.40492	0.039673	0.93015	1.4015	0.031445	AR,ARID3B,ARNT,CEBPD,CTCF,ETV4,GMEB1,HIC2,HOXB8,HOXC9,KLF7,LYL1,MAF,MAFB,MTF1,MXD1,MYBL2,MYC,NFATC2,NFE2L3,PKNOX1,TAL1,TEAD1,TEF,TFAP4,TGIF2,THAP1
RIPK3	chr14_24834116_24836116	24874	0.98822	12.6149	2.6178	-0.1734	0.2367	0.89338	0.62579	0.048963	ELF1,IRF1,IRF7,STAT1
RMI1	chr9_86766204_86768381	170568	0.96257	10.8812	3.2282	-0.34775	0.08135	0.5837	1.0896	0.23381	ARID3B,CEBPB,CEBPD,E2F2,FOSL2,FOXM1,JUNB,JUND,MYBL2,NFYA,NFYB,POU2F1,RFX7,SP4,TFCP2,THAP1,ZNF35
RNASEH2A	chr19_12915427_12917427	0	0.97878	3.257	5.8787	-0.20843	0.36327	0.56259	0.43977	0.24981	E2F5,FOXM1,MAF,MEF2A,MYBL2,RORA,TEF
RNASEH2B	chr13_51776182_51777650	292369	0.97634	12.6572	4.1229	0.25263	0.068774	0.40399	1.1626	0.39363	BATF3,CREM,E2F2,MAFK,MXD4,MYBL2,RARG,THAP1
RNF10	chr12_121019197_121021197	47066	0.9815	8.0489	5.5634	-0.61507	0.26321	0.98629	0.57969	0.0059945	CREB3L4,GATA3,HOXC6,MAFK,NFE2L1,NR2F2,TBP,TCF7L1
RNF10	chr12_120963933_120964455	7676	0.98175	11.8032	5.5634	0.67332	0.96628	0.98629	0.014895	0.0059945	GATA3,HOXC6,MAFK,MXD4,NFE2L1,NR2F2,TBP
RNF123	chr3_49821713_49823421	94764	0.98878	1.4806	3.3957	-0.29698	0.16325	0.056266	0.78714	1.2498	NR1D1
RNF13	chr3_149688741_149690741	158267	0.97916	10.7359	3.4524	-0.14646	0.95168	0.3739	0.021511	0.42724	AHR,ARID3A,ARID3B,ARNTL,BBX,E2F1,E2F7,FOXK2,FOXO1,FOXO3,FOXP4,HBP1,HIC2,HIF1A,HOXB3,HOXB5,HOXB6,HOXB8,HSF1,KLF16,KLF4,KLF9,MAF,MAFB,MNT,MYBL2,NFIA,NR3C2,PBX1,PPARD,PPARG,RFX1,RORA,SOX12,TBP,TCF3,TEAD4,TFAP4,ZBTB6,ZNF354C
RNF146	chr6_127648555_127649899	60729	0.99785	18.3446	4.5692	-0.46399	0.35464	0.17084	0.45022	0.76741	BDP1,CREB1,E2F1,ELK1,ETV1,ETV4,FOXJ2,HMBOX1,HOXC9,KLF12,MAF,MAFB,MYBL2,NR2F6,NR3C2,RFX3,RFX7,RORA,TEF,TFAP4,TFEC,ZFX,ZNF354C,ZNF711
RNF185	chr22_31606249_31608249	50112	0.99481	14.6722	3.5432	-0.084112	0.08845	0.32572	1.0533	0.48716	CEBPD,HOXA5,JDP2,TEF
RNF185	chr22_31605638_31616394	49501	0.97807	4.6478	3.5432	-0.0090853	0.048342	0.32572	1.3157	0.48716	CEBPD,EPAS1,HOXA5,HOXD9,JDP2,TEF
RNF185	chr22_31556673_31557168	536	0.99976	2.8426	3.5432	0.35683	0.66817	0.32572	0.17511	0.48716	CEBPD,HOXA5,TEF
RNF208	chr9_140117426_140118737	1651	0.98993	11.5113	3.6467	0.54722	0.14534	0.017481	0.8376	1.7574	HINFP,HOXB5
RNF215	chr22_30830839_30832432	47537	0.97589	6.5774	3.8294	-0.63431	0.19658	0.44576	0.70645	0.3509	E2F1,GBX2,NFATC3,NFATC4,NR2F1,NR4A1,NRF1,RARG,TBX3
RNF24	chr20_3912554_3914184	82032	0.95257	11.4206	2.9974	0.36188	0.34827	0.52071	0.45809	0.2834	CEBPB,ETV1,FOXJ2,RUNX1,SNAI2,TBX18,TWIST2
RNF25	chr2_219644471_219646471	107690	0.97113	1.4257	4.2147	-0.68832	0.30165	0.20313	0.5205	0.69223	GBX2,GLIS2,HOXB5,KLF5,SIX1,TP53
RNF8	chr6_37398906_37400906	77159	0.9572	4.2184	2.4691	-0.32721	0.88542	0.42677	0.052849	0.3698	GBX2,JUNB,MAF,PBX1
RPA1	chr17_1627515_1628657	104615	0.98801	9.1322	5.2411	-0.57612	0.50847	0.4479	0.29373	0.34882	AHR,E2F5,E2F7,HINFP,MYBL2
RPA1	chr17_1687036_1687444	45828	0.96438	8.2664	5.2411	-0.62867	0.47401	0.4479	0.32421	0.34882	FOXK1,MYBL2
RPA1	chr17_1733175_1735175	0	0.98402	5.6019	5.2411	-0.29191	0.8279	0.4479	0.08202	0.34882	E2F5,E2F7,GLIS2,HINFP,MYBL2,NFYB
RPA2	chr1_28241308_28243308	0	0.98394	5.7919	5.0704	0.11044	0.10813	0.96938	0.96606	0.013505	BATF3,CEBPD,CREM,DDIT3,E2F1,E2F2,E2F6,ELF4,EPAS1,ETS2,GBX2,HOXB4,HOXB8,HOXC9,MAZ,NRF1,PPARG,TBX1,TEAD1
RPGRIP1L	chr16_53659948_53661333	76438	0.99819	12.4154	1.7453	-0.57876	0.78603	0.22506	0.10456	0.64771	CEBPB,CEBPD,IRF1,JUNB,MYBL1,TFEB
RPGRIP1L	chr16_53735874_53737874	0	0.99778	20.3834	1.7453	-0.4075	0.11404	0.22506	0.94296	0.64771	CEBPB,CEBPD,IRF1,JUNB,MYBL1,NFYB,TFEB,ZNF711
RPL14	chr3_40498121_40498333	449	0.99927	3.1577	9.0145	-0.33485	0.52281	0.51006	0.28166	0.29237	AR,E2F2,ETS1,ETV4,KLF12,MTF1
RPL18	chr19_49137579_49138327	14904	0.98449	8.8132	10.2054	0.35779	0.53934	0.77559	0.26814	0.11037	ESRRA,MYC,NR2F6
RPL34	chr4_109541152_109541551	170	0.99997	31.3542	9.8287	0.43863	0.20447	0.88925	0.68937	0.050974	AR,ATF1,CEBPD,ELF4,FOXL1
RPL34	chr4_109539721_109541721	0	0.99984	15.1538	9.8287	0.40751	0.24672	0.88925	0.6078	0.050974	AR,ATF1,ATF4,CEBPD,E2F5,ELF4,FOXL1,GMEB1,HIF1A,JUN,MTF1,TWIST2,ZBTB7A
RPL35	chr9_127944748_127946302	320508	0.98576	4.4651	10.7624	-0.24934	0.9297	0.82828	0.031659	0.081824	MYBL2,RFX2,TFAP4
RPL35	chr9_127704040_127704851	79800	0.99583	6.4551	10.7624	-0.29111	0.058302	0.82828	1.2343	0.081824	MYBL2
RPL35	chr9_127703386_127705386	79146	0.97782	15.04	10.7624	-0.19453	0.065077	0.82828	1.1866	0.081824	MYBL2,TFAP4
RPL35	chr9_127702120_127703058	77880	0.99661	5.7852	10.7624	-0.087041	0.35794	0.82828	0.44619	0.081824	MYBL2,TFAP4
RPL35	chr9_127624508_127626165	268	0.98678	6.8307	10.7624	-0.10427	0.29354	0.82828	0.53234	0.081824	MYBL2,RFX2,TFAP4
RPL35	chr9_127624240_127626240	0	0.98678	13.6327	10.7624	-0.1503	0.20437	0.82828	0.68959	0.081824	MYBL2,RFX2,TFAP4
RPL4	chr15_66798057_66798569	864	0.97766	3.3801	8.9281	-0.45238	0.78314	0.47092	0.10616	0.32706	ELK1,SIX4,SP1,ZNF691
RPL8	chr8_146023668_146024127	5863	0.95709	9.1801	11.0497	0.25202	0.22694	0.97558	0.64409	0.010735	KLF16
RPL8	chr8_146022260_146024260	4455	0.95709	6.79	11.0497	0.25541	0.68015	0.97558	0.1674	0.010735	CLOCK,KLF16,MSX1
RPLP0	chr12_120632513_120634513	4501	0.99955	10.5965	8.6876	-0.028602	0.85621	0.073514	0.067418	1.1336	ESRRA
RPRD1B	chr20_36651529_36653579	8368	0.97824	5.5688	3.358	-0.74494	0.4258	0.86909	0.37079	0.060933	E2F2,ELK4,FOXA1,FOXK2,NFE2L2
RPS14	chr5_149825693_149828434	885	0.98998	1.2963	11.7365	-0.29019	0.21384	0.20732	0.66992	0.68335	FOXM1,YY1,ZNF691
RPS16	chr19_39935167_39935606	8549	0.99702	2.0172	11.5511	0.49947	0.24547	0.25204	0.61	0.59853	BHLHE40,EGR1,MYC,SP2
RPS18	chr6_33244354_33245802	4503	0.97026	9.957	10.025	-0.32833	0.53194	0.26897	0.27414	0.57029	AR,E2F2,GATA2,HOXB4,HOXB7,LYL1,NR5A2,NRF1,TCF7L2,TCFL5,TEF,TFAP4,THAP1
RPS18	chr6_33242916_33244916	3065	0.97026	3.5872	10.025	-0.14408	0.99781	0.26897	0.00095269	0.57029	AR,ATF1,CEBPG,DDIT3,E2F2,GATA2,HOXB4,HOXB7,LYL1,NR5A2,NRF1,TCF7L2,TEF,TFAP4,THAP1,ZBTB12,ZNF740
RPS24	chr10_79794327_79799763	810	0.96317	2.1912	10.2945	0.077492	0.88127	0.20909	0.05489	0.67966	ATF1,CEBPG,E2F2,TFCP2,TRIM28
RRM2B	chr8_103251869_103252517	523	0.96101	24.6045	5.5451	-0.08465	0.11916	0.33214	0.92386	0.47869	AHR,ARID3B,ATF3,E2F1,EGR1,ELF1,MLX,REST,RORA,TBP,TP53,ZBTB33,ZEB1
RUNX1T1	chr8_92192317_92193187	922267	0.96221	12.7841	2.965	-0.12875	0.19526	0.58014	0.7094	0.23647	ETV1,MEIS1,MEIS2,NFIA,RARB,RORA,SP4,TCF4
RWDD1	chr6_116893328_116894569	799	0.99254	6.0181	5.541	-0.66337	0.94441	0.24999	0.024838	0.60207	ATF7,CTCF,ELK1,ETV3,ETV4,FOXM1,HOXB7,MAZ,MSX1,MYBL2,NR1H2,NR2C2,SMAD2,SP1,STAT2,TBP,TFCP2,THAP1,YY1
SAMD4A	chr14_55343429_55345122	309100	0.99379	7.8141	5.1429	0.35921	0.38749	0.78758	0.41173	0.10371	HIC1,KLF9,MAFK,NFE2L1,NR2F2
SAP130	chr2_128952713_128954746	167844	0.95726	10.1218	3.5577	0.018195	0.51695	0.61046	0.28655	0.21434	ATF3,E2F1,FOXM1,GLIS2,HOXC6,MAF,MEIS1,MYBL2,ZFX,ZNF354C
SAR1B	chr5_134177787_134178896	209254	0.98507	8.2243	3.4975	0.29093	0.62623	0.20401	0.20327	0.69036	ATF5,MZF1,NFE2L2,NR2F1,STAT3
SART1	chr11_65729650_65731326	491	0.9942	0.7635	5.1362	0.33716	0.1043	0.53923	0.9817	0.26823	E2F1,FOXO6,HOXC9,MAFK,MAZ,MYBL2,TRIM28,ZBTB12
SART3	chr12_108907050_108909050	46115	0.99898	11.2493	4.2858	-0.55948	0.33581	0.49539	0.47391	0.30506	E2F2,NFAT5,NRF1,POU2F1,RREB1,SP4
SBF2	chr11_9774401_9782267	533487	0.95184	12.8307	3.5675	0.68754	0.39733	0.6806	0.40084	0.16711	KLF12,KLF16,KLF9
SBF2	chr11_10160917_10162336	153418	0.95087	9.6253	3.5675	0.56853	0.79229	0.6806	0.10112	0.16711	HLX,KLF12
SBNO1	chr12_123849975_123850872	14987	0.99029	12.6825	3.2972	0.068124	0.035914	0.33353	1.4447	0.47687	GABPA,MGA
SBNO2	chr19_1180153_1181194	5871	0.99804	5.4843	4.5574	0.37676	0.36085	0.53883	0.44268	0.26855	ETS2,FOXC2,HOXA2,HOXA3,HOXB5,MYC,MZF1,RUNX1,TBX3,ZBTB33
SCARB1	chr12_125204198_125206501	142018	0.95249	5.7407	4.7822	-0.37039	0.80766	0.50173	0.092772	0.29953	MAFG,MLXIP,NR1D1,ZBTB7B
SCN5A	chr3_38690412_38691590	0	0.98239	12.7162	2.1737	0.13529	0.12119	0.51772	0.91654	0.28591	CLOCK,ELK3,FOXO1,TEAD1
SDC4	chr20_43988576_43990576	11512	0.9587	4.3227	6.1707	0.83476	0.60472	0.67164	0.21844	0.17286	E2F2,HOXA11,JDP2,MEIS1,SIX1,SNAI2,TEF,TWIST2
SDE2	chr1_226182786_226186504	562	0.99403	2.2376	3.4111	0.023478	0.23602	0.2596	0.62704	0.58569	FOXO4,LMO2,ZNF35
SEC11A	chr15_85289817_85291817	30126	0.99491	11.2554	6.785	0.22045	0.41893	0.11673	0.37786	0.9328	CTCF,ETV4,MSX1,NFE2L2,THAP1
SEC14L2	chr22_30830839_30832432	37910	0.97589	6.5774	3.2349	0.65173	0.19658	0.12639	0.70645	0.89827	AR,CEBPD,FOXF1,FOXL1,HES2,HIC1,HOXA2,HOXA6,HOXA7,KLF10,MAFF,NFE2L1,RARG,TEF,TFE3,TGIF1
SEC24A	chr5_133968533_133970533	13941	0.99583	3.8004	3.9348	0.10127	0.538	0.8266	0.26922	0.082704	ARID3A,KLF3,TBX3
SEC31B	chr10_102279595_102281595	0	0.9986	5.0194	2.1983	0.15557	0.044872	0.46302	1.348	0.3344	ATF3,ETV5,HINFP,MTF1,MZF1,NR1D1,NR4A1,SP2
SEMA4D	chr9_92091236_92094236	375	0.9772	11.9607	2.1242	0.24162	0.19277	0.36359	0.71497	0.43939	BATF3,CREB5,ETV5,IRF1,MAX,NFATC1,POU2F1,SNAI2
SERP1	chr3_150163330_150170644	93784	0.99983	3.8904	5.8223	-0.47777	0.58395	0.27005	0.23363	0.56855	CEBPB,ELK1,HOXB8,IRF1,RARA,RXRA
SERP1	chr3_150185119_150188411	76017	0.99852	8.026	5.8223	-0.4398	0.85242	0.27005	0.069346	0.56855	CEBPB,ELK1,HOXB8,IRF1,RARA,RXRA
SETD6	chr16_58789561_58790455	240179	0.99888	22.8493	2.0084	-0.35656	0.38361	0.073184	0.41611	1.1356	EGR1,FOXP4,MAFK,NR2C2,TFAP4
SETD7	chr4_140336916_140342880	134697	0.99554	8.1969	4.3085	-0.4142	0.74242	0.73807	0.12935	0.1319	E2F2,NFATC4,PPARG
SFPQ	chr1_35834281_35836776	175538	1	5.8631	7.2586	-0.74134	0.19655	0.88431	0.70652	0.053396	BDP1,CEBPD,E2F2,PKNOX1,RFX7,SNAI2,SP4
SFPQ	chr1_35497569_35499569	159174	0.98457	6.1637	7.2586	-0.17611	0.33993	0.88431	0.46861	0.053396	BDP1,CEBPD,E2F2,NFYA,NFYB,PKNOX1,RFX7,SP4,ZBTB33
SFPQ	chr1_35523386_35525386	133357	0.96826	1.0602	7.2586	0.058934	0.27926	0.88431	0.55399	0.053396	BDP1,CEBPD,E2F2,NFYA,NFYB,PKNOX1,RFX7,SNAI2,SP4,ZBTB33
SFPQ	chr1_35752051_35755887	93308	0.99481	5.6424	7.2586	0.2186	0.089655	0.88431	1.0474	0.053396	BDP1,CEBPD,E2F2,NFYA,NFYB,PKNOX1,RFX7,SNAI2,SP4,ZBTB33
SFT2D1	chr6_166795858_166796074	39867	0.98877	11.8007	4.8707	-0.25589	0.36393	0.53121	0.43898	0.27474	E2F2,POU2F2
SFXN4	chr10_120840334_120842334	82870	0.96182	10.4885	3.3548	-0.45722	0.53834	0.19413	0.26894	0.7119	AR,ATF1,E2F1,E2F3,GATA2,HOXB5,HOXC9,MSX1,PBX1,SNAI2,TFAP4,THAP1,ZNF354C
SFXN5	chr2_73402621_73404636	103656	0.98986	13.7755	2.9197	-0.12591	0.71264	0.83711	0.14713	0.077218	ARID3A,E2F1,EGR1,ETV4,FOXA1,GMEB2,HIC2,HOXB5,ID1,ID2,KLF3,MYC,TCF7L2,ZNF410
SFXN5	chr2_73360639_73361990	61674	0.97514	12.4875	2.9197	0.13246	0.00075223	0.83711	3.1237	0.077218	ARID3A,E2F1,EGR1,ETV4,FOXA1,HIC2,HOXB5,ID1,ID2,KLF3,MYC,NR4A1,RFX2,TCF7L2
SFXN5	chr2_73315992_73319353	17027	0.98116	6.9498	2.9197	0.18881	0.17337	0.83711	0.76104	0.077218	ARID3A,E2F1,EGR1,ETV4,FOXA1,GMEB2,HIC2,HOXB5,ID1,ID2,KLF3,MXD1,MYC,RFX2,TCF7L2,USF1,ZNF410
SFXN5	chr2_73289957_73293291	5674	0.96132	4.976	2.9197	0.46507	0.3207	0.83711	0.4939	0.077218	ARID3A,E2F1,EGR1,ETV4,FOXA1,HIC2,HOXB5,ID1,ID2,KLF3,MXD1,MYC,NR4A1,TCF7L2,USF1,ZNF410
SGSM2	chr17_2393913_2395924	153108	0.97899	2.0542	4.2592	0.23646	0.64752	0.64922	0.18875	0.18761	BHLHE40,CDC5L,GMEB2,HES1,HOXB5,MAFK,SOX12,SOX13
SGSM3	chr22_40893752_40896202	127158	0.99962	9.7734	4.4856	-0.16976	0.68503	0.11575	0.16429	0.93647	ARID3B,BHLHE40,E2F1,EGR1,HSF1,MLX,NFATC1,NFATC4,NR2C2,POU2F2
SGTA	chr19_2842017_2842430	58663	0.97821	5.3177	5.8779	-0.42934	0.641	0.3351	0.19314	0.47482	AHR,E2F1,E2F6,ETV4,HOXB8,HOXC6,KLF9,MAZ,MSX1,NR3C2,PATZ1,PPARD,SP2,SP3,TFAP4,ZEB1,ZFX
SGTA	chr19_2840607_2841199	57253	0.96169	21.65	5.8779	-0.69889	0.58141	0.3351	0.23552	0.47482	ARID3B,E2F1,ETV4,GBX2,HOXB8,HOXC6,KLF9,MAZ,MEF2D,MSX1,NR3C2,PATZ1,SP2,SP3,ZEB1,ZFX
SGTB	chr5_64921388_64922125	95816	0.99687	2.2998	2.418	0.0063371	0.31396	0.4265	0.50312	0.37008	CEBPG,ETV1,ETV5,NFIX,NR2F2,RXRA,SIX1,SOX4,SP3,STAT1,TEAD1,THAP1,ZNF35
SH2D3C	chr9_130375637_130375994	165054	0.99988	5.1984	5.7984	0.20586	0.089379	0.056818	1.0488	1.2455	CEBPB,POU2F2,SOX7
SH3BP2	chr4_2795023_2803725	274	0.96263	6.7836	3.6286	0.50965	0.1114	0.91762	0.9531	0.037335	ARID5A,ATF3,BCL6,CREB5,HOXD4,IRF1,MZF1,NFKB2,POU2F2,RELA,SREBF2,TFEC,ZBTB7B,ZNF740
SH3GLB2	chr9_131841382_131843382	50750	0.99899	14.8282	4.6468	0.23341	0.090528	0.25323	1.0432	0.59648	E2F3,MNT
SHISA2	chr13_26550988_26553434	71764	0.98423	5.9829	2.7719	-0.018442	0.38876	0.10298	0.41031	0.98724	SOX4,TEAD1
SIMC1	chr5_175788810_175790810	123441	0.99966	12.3106	2.3942	-0.24579	0.68627	0.27779	0.1635	0.55628	E2F1,E2F2,FOXM1,NR1D1
SIMC1	chr5_175787860_175789175	122491	0.99966	26.4516	2.3942	-0.34165	0.30289	0.27779	0.51872	0.55628	E2F1,E2F2,FOXM1,NR1D1
SIN3A	chr15_75747726_75748814	0	0.99863	13.7794	3.3053	-0.16885	0.49387	0.62503	0.30639	0.2041	CREB1,EGR1,ELK1,FOXJ2,REST
SIPA1L1	chr14_71608788_71610631	385397	0.98781	22.8233	2.9271	0.60731	0.10046	0.00031339	0.99802	3.5039	ARNTL,JDP2,LHX6,STAT1
SIPA1L2	chr1_232125568_232127169	524074	0.98713	23.5261	3.0863	-0.061462	0.05399	0.12877	1.2677	0.89018	ARID3A,KLF7,NFIB,NR3C2,PBX1,ZNF711
SIPA1L3	chr19_38451832_38454146	53972	0.96119	3.2358	4.3508	-0.045718	0.74397	0.003393	0.12844	2.4694	HOXA3,NFAT5,POU2F2
SIPA1L3	chr19_38421749_38424737	23889	0.96135	4.5308	4.3508	-0.057361	0.80943	0.003393	0.091819	2.4694	FOSL1,HOXA3,MNT,POU2F2
SIRPB2	chr20_1373816_1375816	96417	0.9949	8.7352	3.1334	0.36459	0.1881	0.67291	0.72561	0.17204	ARID5A,BCL6,ERG,ETV6,FOXC2,SOX7,TFEC
SIRPB2	chr20_1373908_1382293	89940	0.97454	4.3861	3.1334	0.40482	0.1914	0.67291	0.71807	0.17204	ARID5A,BCL6,ERG,ETV6,FOXC2,SOX7,TFEC
SKA2	chr17_57511409_57515416	278609	0.9914	3.3176	4.2322	0.27275	0.0022006	0.9977	2.6575	0.00099999	E2F1,E2F2,GBX2,MYBL1,MYBL2,MZF1,NFATC4
SLC16A1	chr1_113477136_113481065	17910	0.98392	2.9702	5.8829	0.12701	0.36439	0.11961	0.43843	0.92225	ARID3A,ARID3B,ETV1,GATA3,NFE2L3,POU2F1,RFX7,RXRA,SMAD4,TRIM28,ZNF35
SLC17A5	chr6_74294651_74296961	66776	0.97652	9.4166	4.071	0.5315	0.90674	0.95955	0.042519	0.017932	JDP2,MAF,MAFB,MYBL2
SLC19A1	chr21_46844955_46846955	115430	0.99582	1.5539	4.5825	0.24101	0.05279	0.46478	1.2774	0.33275	ATF3,E2F1,E2F2,E2F4,E2F6,E2F7,FOXO6,HES1,HINFP,HOXB8,MTF1,MYBL2,NFIX,NR3C1,NRF1,SNAI2,TFAP4,ZFX
SLC19A1	chr21_46851675_46855125	107260	0.98799	2.5383	4.5825	0.084117	0.1577	0.46478	0.80218	0.33275	ATF3,BATF3,E2F1,E2F2,E2F4,E2F6,E2F7,FOSL1,FOXO6,HES1,HINFP,HOXB8,MYBL2,NFATC2,NFIX,NFKB2,NR3C1,NRF1,RFX1,RFX2,SNAI2,TFAP4,ZBTB12,ZFX
SLC25A15	chr13_41183443_41192092	171454	0.98005	3.9152	2.9366	0.43198	0.033778	0.19509	1.4714	0.70976	CEBPG,THAP1
SLC25A16	chr10_70478900_70480900	191620	0.96621	15.3804	2.8617	-0.41063	0.17256	0.045201	0.76307	1.3449	HMBOX1,MLX
SLC37A1	chr21_43917741_43919741	0	0.99815	0.91011	2.0553	0.038096	0.094731	0.51399	1.0235	0.28905	ARNTL,CREB3L1,HES1,IRF1,KLF4,POU2F2,RFX5,SNAI2,TBX18,TBX3,TFEB,USF1
SLC37A4	chr11_118900278_118902278	0	0.96903	9.2052	3.6185	-0.39343	0.072445	0.89197	1.14	0.049649	AHR,ARID3B,E2F5,ETV4,FOXM1,FOXO3,HSF1,KLF11,MAF,MLX,MTF1,MYBL2,SOX13,SP2,TEAD4,ZEB1
SLC39A6	chr18_33742246_33743852	32889	0.97495	6.9381	3.5513	0.35228	0.053408	0.84407	1.2724	0.073622	KLF7,NR5A2
SLC4A7	chr3_27523878_27524851	1060	0.97411	6.797	3.9526	-0.26391	0.56063	0.9371	0.25132	0.028214	KLF12,MAF,NFIX,ZBTB6,ZNF354C
SLC7A6	chr16_68296418_68298418	0	0.95907	9.1933	4.2712	-0.15129	0.66164	0.5266	0.17938	0.27852	ARID3A,MXD1,MYC,POU2F2,RFX5,SMAD3
SLC7A6OS	chr16_68296418_68298418	46450	0.95907	9.1933	3.2845	-0.50258	0.66164	0.23873	0.17938	0.6221	NRF1,ZNF354C
SLC7A6OS	chr16_68345096_68345894	228	0.97495	10.3595	3.2845	-0.078691	0.044039	0.23873	1.3562	0.6221	NRF1,ZNF354C
SMARCA4	chr19_11069597_11071597	0	0.98315	7.8768	5.7659	-0.56052	0.55515	0.93795	0.25559	0.02782	ARID3B,CREB1,CTCF,E2F5,EPAS1,FOXO6,GATA2,GBX2,HIC2,MAX,MAZ,MITF,NR2F6,NR3C1,POU2F1,RFX5,RFX7,SOX12,TCF3,TEAD2,TFAP4,TP53,TRIM28
SMDT1	chr22_42665157_42667096	189463	0.96369	7.9618	4.3859	0.099368	0.84618	0.0074897	0.072535	2.1255	SP2
SMDT1	chr22_42486888_42488888	11194	0.99264	18.8804	4.3859	0.20971	0.099992	0.0074897	1	2.1255	SP2
SMDT1	chr22_42484936_42486936	9242	0.95597	17.016	4.3859	0.21435	0.036902	0.0074897	1.4329	2.1255	SP2
SMDT1	chr22_42465801_42467410	8284	0.95753	22.5511	4.3859	0.028422	0.32481	0.0074897	0.48837	2.1255	SP2
SMDT1	chr22_42468254_42470254	5440	0.99774	3.2767	4.3859	0.086175	0.28854	0.0074897	0.53979	2.1255	SP2
SMDT1	chr22_42469760_42471632	4062	0.99886	7.062	4.3859	0.092811	0.47334	0.0074897	0.32483	2.1255	SP2
SMDT1	chr22_42474073_42477101	0	0.99012	16.8129	4.3859	0.094037	0.23142	0.0074897	0.6356	2.1255	SP2
SMDT1	chr22_42473694_42475694	0	0.98696	12.852	4.3859	0.047328	0.31095	0.0074897	0.50731	2.1255	SP2
SMG8	chr17_57295827_57297827	8457	0.98429	8.4154	3.573	-0.48396	0.35349	0.154	0.45162	0.81248	ALX1,ETV3,GBX2,HSF2,MAFB,MYBL1,NR2C2,USF1,ZBTB6
SMIM4	chr3_52717935_52719935	147315	0.97986	7.2185	5.2666	-0.36346	0.95309	0.24385	0.020866	0.61288	E2F1,E2F5,E2F8,EGR1,FOXL1,FOXO3,GLIS2,HOXC6,HOXC9,KLF12,KLF9,NR1D1,PKNOX1,RFX2,TBP,TEAD1,ZFX
SMIM4	chr3_52703625_52706924	133005	0.99996	7.2387	5.2666	0.21689	0.24976	0.24385	0.60248	0.61288	BACH1,BATF3,E2F1,EGR1,FOXL1,FOXO3,GLIS2,HOXC6,HOXC9,KLF12,NR1D1,PKNOX1,TBP,TEAD1,ZFX
SMIM4	chr3_52558484_52561689	8931	0.9973	3.0285	5.2666	-0.30223	0.74243	0.24385	0.12935	0.61288	ATF6,E2F1,EGR1,FOXL1,FOXO3,GLI3,HOXC6,KLF12,KLF9,NR1D1,PKNOX1,RFX2,TBP,TEAD1,ZFX
SMIM4	chr3_52563377_52567032	3588	0.99458	4.7177	5.2666	-0.46771	0.80145	0.24385	0.096123	0.61288	ATF6,E2F1,EGR1,FOXL1,FOXO3,GLI3,HOXC6,HOXC9,KLF12,KLF9,NR1D1,PKNOX1,RFX2,TBP,TEAD1,ZFX
SMIM4	chr3_52567793_52569793	827	0.96651	6.9529	5.2666	-0.49657	0.35239	0.24385	0.45297	0.61288	E2F1,E2F5,EGR1,FOXL1,FOXO3,HOXC6,HOXC9,KLF12,KLF9,NR1D1,PKNOX1,RFX2,TBP,TEAD1,ZFX
SMIM4	chr3_52568147_52570376	244	0.96651	5.1905	5.2666	-0.4253	0.17809	0.24385	0.74936	0.61288	ATF5,E2F1,E2F5,EGR1,FOXL1,FOXO3,GLIS2,HOXC6,HOXC9,KLF12,KLF9,PKNOX1,RFX2,TBP,TEAD1,ZFX
SMOX	chr20_3912554_3914184	215241	0.95257	11.4206	4.639	-0.25503	0.34827	0.57379	0.45809	0.24125	CEBPB,FOXC1,FOXM1,HOXA5,HOXB8,ID1,NR2F6,TEAD4,TGIF1
SMPD1	chr11_6398706_6400492	11151	0.99957	10.8262	5.9349	0.089863	0.5158	0.36182	0.28752	0.4415	IRF1,MEIS1
SMU1	chr9_33129834_33132642	53120	0.98589	5.7455	3.4526	-0.0047596	0.61046	0.86297	0.21434	0.064004	CENPB,EGR1,ETS1,MYBL1,MZF1,NR1D1,NR3C1,NR4A1,REST,RFX2,RFX5,THAP1,ZBTB33,ZNF35
SMUG1	chr12_54582741_54584741	0	0.98259	4.6427	4.0732	-0.19936	0.036617	0.093475	1.4363	1.0293	E2F3,FOXM1,HOXB8,HOXC6,MEF2A,MGA,MSX1,MYBL2,RORA,TEAD4
SMURF2	chr17_62715136_62730326	56750	0.98884	2.9749	6.6853	0.48539	0.18916	0.081089	0.72318	1.091	EPAS1,FOXF1,FOXP1,HES2,MAFF,NFKB1,ZEB1
SMYD4	chr17_1627515_1628657	104518	0.98801	9.1322	2.6524	-0.54718	0.50847	0.49985	0.29373	0.30116	E2F1,E2F2,IRF1,MZF1,POU2F1,POU2F2,RFX7
SMYD4	chr17_1687036_1687444	45731	0.96438	8.2664	2.6524	-0.51293	0.47401	0.49985	0.32421	0.30116	ARID3A,E2F1,E2F2,IRF1,MZF1,POU2F1,POU2F2
SMYD5	chr2_73440645_73442728	0	0.95007	12.6273	3.8682	-0.4663	0.35327	0.48932	0.45189	0.31041	AHR,ARID3B,E2F1,E2F6,HIC2,HOXB8,KLF12,MAF,MAFB,MSX1,MZF1,NFIC,NFIX,NR3C2,NRF1,TFAP4,TFEC,ZNF354C
SMYD5	chr2_73439365_73441365	0	0.96614	7.9797	3.8682	-0.27863	0.072757	0.48932	1.1381	0.31041	ARID3B,BACH1,E2F1,HIC2,HOXB8,KLF12,MAF,MAFB,MSX1,MZF1,NFIC,NFIX,NR3C2,NRF1,SREBF1,TFAP4,TFEC,ZBTB12,ZNF354C
SNAP29	chr22_21269713_21271713	56422	0.97652	22.2707	3.4333	-0.27532	0.11563	0.81762	0.93691	0.08745	MYBL2,NFYB
SNAPC1	chr14_62035257_62037257	191817	0.97815	5.3386	5.7916	0.080146	0.80304	0.97219	0.095262	0.012247	CLOCK,E2F7,FOXC2,HOXA10,HOXD8,MYBL1,SIX2,SP3
SNAPC5	chr15_66649054_66651054	139092	0.97832	5.7147	3.0547	-0.37611	0.66632	0.15324	0.17632	0.81463	DDIT3,NFAT5
SNF8	chr17_47097826_47101216	75672	0.96391	4.6676	6.4249	-0.81687	0.20654	0.028543	0.68499	1.5445	HMBOX1,RFX2,TFAP4,ZBTB12
SNIP1	chr1_38061586_38063586	41641	0.99996	7.6468	2.5908	-0.53147	0.17936	0.97254	0.74628	0.012094	CUX1,E2F2,ETV3,SIX4,TCFL5
SNIP1	chr1_38019945_38021945	0	0.99471	2.639	2.5908	-0.46479	0.35102	0.97254	0.45467	0.012094	CUX1,E2F2,E2F7,SIX4,TCFL5
SNRK	chr3_43238193_43241537	86466	0.9608	2.9789	5.77	0.57614	0.10664	0.045352	0.97208	1.3434	EPAS1,HOXD1,HOXD9,MAF,NR5A2,RFX3,TFEC
SNRNP48	chr6_7313547_7315547	274884	0.9527	6.6923	2.8068	-0.19551	0.091058	0.68979	1.0407	0.16129	ATF2,E2F2,E2F8,SNAI2
SNRNP48	chr6_7388061_7390061	200370	0.9646	10.1699	2.8068	-0.29163	0.039673	0.68979	1.4015	0.16129	E2F2,JUNB,SNAI2
SNRPA	chr19_41221011_41223011	33747	0.99943	17.9531	5.6497	0.18439	0.056806	0.90756	1.2456	0.042123	ARID3B,BACH1,BATF3,CLOCK,KLF9,MAF,MAFB,MGA,MYBL2,MZF1,NFE2L3,NFKB2,NR3C2,TEAD4,TFAP4,ZNF691
SNRPC	chr6_34725660_34726690	790	0.96607	0.92194	5.8744	0.30963	0.72572	0.64456	0.13923	0.19074	DDIT3,E2F5,ELF4,HOXB5,HOXB7,HOXB8,HOXC6,HOXC9,MAF,MAFB,MEIS1,MSX1,NR3C2,PBX1,RORA,TBP,THAP1,ZNF354C
SNX16	chr8_82754521_82756521	0	0.99145	10.8744	2.7793	0.46485	0.04467	0.011624	1.35	1.9347	ATF4,CDC5L,MEF2D,ZNF354C
SOCS4	chr14_55343429_55345122	148721	0.99379	7.8141	3.6848	-0.6951	0.38749	0.42635	0.41173	0.37024	CEBPG,EGR1,GBX2,HSF2,MYBL1,RFX3,RXRA,SMAD2,STAT1,ZNF35,ZNF711
SOCS4	chr14_55347905_55349335	144508	0.99894	7.8072	3.6848	-0.60812	0.30535	0.42635	0.5152	0.37024	CEBPG,EGR1,GBX2,MYBL1,RFX3,RXRA,STAT1,ZNF35,ZNF711
SOCS5	chr2_47039499_47042057	113401	0.99948	7.2374	2.4386	0.5635	0.37139	0.93573	0.43017	0.028848	HIF1A,KLF12,MAF,PPARG,SIX1,TBX3,TWIST2
SOGA1	chr20_35402154_35404154	87933	0.9996	16.5827	3.7466	-0.13085	0.15407	0.024729	0.81228	1.6068	ATF4,KLF7,MEIS2,ZBTB12
SON	chr21_34961014_34963014	45671	0.99989	12.3056	5.5256	-0.31375	0.29197	0.29982	0.53466	0.52314	BDP1,EGR1,TCF12
SOX13	chr1_204329057_204331057	286812	0.97487	9.0009	4.0069	0.087666	0.88437	0.38457	0.053366	0.41503	FOXA1,FOXO4,ID1,NR2F6,SRF
SOX17	chr8_55238006_55243630	126864	0.98943	7.1102	5.9333	0.048744	0.29382	0.0014466	0.53192	2.8397	ERG,GBX2,HOXA7,MAFF,NFIB,ZEB1
SP1	chr12_53738201_53740078	33900	0.99992	7.4021	3.7886	-0.026167	0.96208	0.80555	0.01679	0.093909	ALX1,HOXB6,HOXC6,KLF11,KLF5,MAFK,MYBL2,NFAT5,NR4A1,RFX5
SPARC	chr5_151117855_151126748	51240	0.99356	8.7121	9.3322	-0.46303	0.078941	0.41311	1.1027	0.38394	ARID5B,CEBPD,HLX
SPATA5	chr4_123945420_123948232	101196	0.99995	4.1517	1.9465	-0.70089	0.90265	0.85472	0.044482	0.068174	BDP1,E2F2,GABPA,HMBOX1,LHX6,LYL1,MGA,PPARD,RXRB,SP3,TCF7L2,ZFX
SPCS1	chr3_52796932_52798348	57076	0.99978	7.9508	6.0027	0.1338	0.46529	0.10346	0.33228	0.98525	ATF7,E2F1,HBP1,HMBOX1,HOXA7,HOXB7,NFAT5,NR2C2,TBP,THAP1
SPECC1	chr17_19858922_19863402	49246	0.99896	8.3662	3.952	0.1368	0.044589	0.18808	1.3508	0.72567	FLI1
SPHK2	chr19_49137579_49138327	15032	0.98449	8.8132	3.2184	-0.078532	0.53934	0.033103	0.26814	1.4801	FOXO6,TFEB
SPOCK3	chr4_167355727_167357578	798163	0.96667	31.6492	2.0338	-0.16365	0.42223	0.013978	0.37445	1.8546	BDP1
SPRYD4	chr12_56911671_56925105	49371	0.98696	2.14	3.4152	-0.63255	0.61017	0.27619	0.21455	0.55879	ARID5B,E2F5,FOXM1,MAF,MAFB,MLX
SREBF2	chr22_42336223_42338223	107141	0.99868	5.0197	5.1902	-0.29375	0.12608	0.89206	0.89935	0.049606	ARID3B,ATF5,FOXO6,IRF1,NFATC2,PATZ1,RFX5,TCF3,TRIM28
SREK1	chr5_65222180_65224426	215619	0.98454	11.2902	4.221	-0.33765	0.10873	0.53059	0.96366	0.27524	BDP1,E2F3,FOXJ3,HOXB3,MEF2A,MGA,MLX,NFIA,NR2F6,PLAG1,POU2F1,RREB1,TFE3
SRRM2	chr16_2803494_2806000	1165	0.96056	1.2684	6.098	0.20563	0.018113	0.025341	1.742	1.5962	BCL6,HMBOX1,HOXB4,HOXC6,MZF1,NRF1,TCF7L2
SSBP4	chr19_18548119_18550119	17974	0.98566	5.3547	6.112	-0.32296	0.93077	0.76481	0.031159	0.11645	E2F1,FOXC2,GATA2,HIC2,HOXB4,HOXD4,KLF13,KLF16,TFAP4,USF1
SSNA1	chr9_140117426_140118737	34373	0.98993	11.5113	6.3044	-0.51928	0.14534	0.39591	0.8376	0.4024	E2F1,FOXM1,KLF3,TEAD4
SSNA1	chr9_140098575_140101783	15522	0.97227	2.4396	6.3044	0.0055968	0.86201	0.39591	0.064488	0.4024	E2F1,FOXM1,GBX2,KLF3,PLAG1,TEAD4
SSR1	chr6_7388061_7390061	74514	0.9646	10.1699	4.7528	-0.48854	0.039673	0.38202	1.4015	0.41791	ATF3,CREB3L2,ELF1,ETV4,ETV5,FOXA1,GMEB1,MTF1,MZF1,PKNOX1,TCF3,TCFL5,YY1
ST6GALNAC6	chr9_130375637_130375994	291633	0.99988	5.1984	5.7924	0.38731	0.089379	0.41662	1.0488	0.38026	HOXA4,HOXB5,NFATC4
ST7L	chr1_112939806_112950211	211829	0.95165	1.6709	3.0072	-0.5894	0.2739	0.17585	0.56241	0.75487	ALX1,CREM,DDIT3,E2F2,EPAS1,ETV1,FOXJ3,HIC2,HOXB4,HSF2,KLF11,LHX6,MGA,MXI1,NFATC3,NRF1,PPARG,RFX2,RXRA,STAT1,STAT5A,STAT5B
ST7L	chr1_112971027_112979728	182312	0.99357	2.2835	3.0072	-0.32153	0.14282	0.17585	0.8452	0.75487	ALX1,CREM,DDIT3,E2F2,EPAS1,ETV1,FOXJ3,HIC2,HOMEZ,HOXB4,HSF2,KLF11,LHX6,MGA,MXI1,NFATC3,NRF1,RFX2,RXRA,STAT1,STAT5A,STAT5B,ZNF691
STAB1	chr3_52568620_52570620	39265	0.96651	13.0794	6.6305	-0.27335	0.088696	0.0051955	1.0521	2.2844	FOXO1,KLF3,TFEC
STAB1	chr3_52568147_52570376	38792	0.96651	5.1905	6.6305	-0.13212	0.17809	0.0051955	0.74936	2.2844	FOXO1,KLF3,TFEC
STAB1	chr3_52563377_52567032	34022	0.99458	4.7177	6.6305	0.05732	0.80145	0.0051955	0.096123	2.2844	ATF6,FOXO1,KLF3,TFEC
STARD3	chr17_37815430_37816753	22098	0.99985	7.2652	4.1959	-0.2778	0.22786	0.0011521	0.64232	2.9385	IRF1
STAU1	chr20_47881386_47882723	76482	0.9783	3.6466	5.6921	0.22247	0.89768	0.87049	0.046878	0.060236	ETV4,FOXA1,HOXA4,MSX1,NFYA,RXRA,TEAD4,ZNF35
STEAP1B	chr7_22457024_22460121	79780	0.95509	6.4076	5.6551	0.54199	0.24938	0.93991	0.60314	0.026915	BCL6B,ELF4,ETV1,FOSL1,HOXB4,LHX6,LMO2,LYL1,MECOM,RFX2,RUNX1,STAT5A,TAL1,TBX18
STEAP1B	chr7_22470347_22471218	68683	0.995	1.4575	5.6551	-0.48817	0.21402	0.93991	0.66955	0.026915	ELF4,ETV1,HOXB4,LHX6,LMO2,LYL1,RUNX1,TAL1,TBX18
STIP1	chr11_63972555_63976964	19812	0.96127	6.7648	7.5031	0.20862	0.045493	0.9836	1.3421	0.0071832	E2F1,E2F2,GBX2,MXI1,PPARG
STIP1	chr11_63950743_63952743	0	0.9741	2.0456	7.5031	-0.46625	0.55769	0.9836	0.25361	0.0071832	E2F1,E2F2,PPARG
STK11	chr19_1172363_1174537	31260	0.99976	3.239	4.8304	-0.39954	0.66474	0.60093	0.17735	0.22118	HES1,MAFF,MAFK,NR1H2,PBX2
STK11	chr19_1183366_1184323	21474	0.99745	2.6418	4.8304	-0.46601	0.03131	0.60093	1.5043	0.22118	HES1,MAFF,MAFK,NR1H2
STK11	chr19_1213311_1216511	7514	0.98443	5.1891	4.8304	0.00073714	0.24283	0.60093	0.6147	0.22118	HES1,MAFF,MAFK,NR1H2,PBX2
STK32C	chr10_133795435_133797435	324042	0.95466	17.2216	1.6606	-0.53344	0.71293	0.46464	0.14695	0.33288	ELF1,ETS1,ID1,MYBL2,NR3C2,TFAP4
STK32C	chr10_134208701_134210701	87224	0.97462	5.3381	1.6606	-0.40977	0.24018	0.46464	0.61946	0.33288	ELF1,ETS1,ID1,MYBL2,NR3C2,TFAP4
STON1	chr2_48756868_48760150	0	0.97985	8.1707	2.2263	0.42297	0.55876	0.09225	0.25277	1.035	PBX1
STPG1	chr1_24882515_24884515	140928	0.97222	1.7196	2.3223	0.24021	0.91721	0.68515	0.037529	0.16422	ATF3,E2F3,FOXM1,GATA2,HIC1,HOXB8,HOXC6,KLF11,MYBL1,RORA
STRIP2	chr7_128972199_128973198	101075	0.99125	10.7612	3.0898	0.049925	0.44507	0.74603	0.35157	0.12724	E2F2,HIC2,LMO2,RFX2
STRN3	chr14_31674485_31675645	178878	0.98896	3.5446	3.4985	-0.20729	0.21477	0.80637	0.66803	0.093464	GLIS2,HOXC6
STX12	chr1_28053039_28053979	45714	0.99241	3.5923	5.4581	0.27794	0.27993	0.38652	0.55296	0.41282	E2F1,ETS1,FLI1,MEIS2,SOX17,TFAP4
SUGP2	chr19_19142386_19144386	0	0.99509	8.62	4.5732	-0.58477	0.33603	0.081636	0.47362	1.0881	E2F1,E2F2,EGR1,EPAS1,HINFP,HOXB5,JDP2,NFYA,PLAGL1,POU2F2,RFX7,TFEB,ZNF711
SULF2	chr20_46020194_46021759	393601	0.97644	14.2233	8.0109	-0.61723	0.50049	0.057613	0.3006	1.2395	HES2,HEY2,HOXD9,SOX17,SOX18
SULT1C4	chr2_109195513_109197871	201093	0.98612	17.7852	2.6411	0.3132	0.15597	0.017121	0.80695	1.7665	GABPA,HOXD4,NR2F1,SOX7,ZNF354C
SULT1C4	chr2_108992878_108995449	0	0.97876	9.56	2.6411	0.82197	0.048697	0.017121	1.3125	1.7665	GABPA,HOXD4,NR2F1,SOX7,ZNF354C
SUMO3	chr21_46235907_46237516	528	0.97626	3.9502	6.4502	0.14078	0.077699	0.41925	1.1096	0.37753	E2F1,FOXA1,FOXM1,JDP2,TFAP4
SUN1	chr7_810500_811544	43649	0.99911	11.7497	5.3026	0.63444	0.01054	0.17906	1.9772	0.74701	ETV6,HOXB3,MAFK,MZF1
SUN1	chr7_816369_819012	36181	0.97253	4.1067	5.3026	-0.18761	0.74584	0.17906	0.12735	0.74701	ETV6,HOXB3,MAFK,MZF1
SUN1	chr7_844982_845512	9681	0.99921	4.3297	5.3026	0.2728	0.023066	0.17906	1.637	0.74701	ETV6,HOXB3,MAFK,MZF1
SUN1	chr7_853193_855193	0	0.97236	1.7736	5.3026	0.38985	0.77861	0.17906	0.10868	0.74701	ETV6,HOXB3,MAFK,MZF1
SUPT5H	chr19_39969051_39971051	32866	0.9501	1.4319	5.5856	0.32274	0.85568	0.29474	0.067689	0.53056	MAFG,RFX1,SMAD3,SP2
SUPT5H	chr19_39935167_39935606	579	0.99702	2.0172	5.5856	-0.31184	0.24547	0.29474	0.61	0.53056	E2F4,MAFG,SMAD3,SP2
SUPT7L	chr2_28020909_28023881	134202	0.95704	7.6068	3.3548	-0.043556	0.27532	0.30082	0.56017	0.5217	ALX1,ATF1,CREB3L4,DDIT3,E2F4,HOXC6,MAFG,MLX,MNT,STAT6,TRIM28,ZNF740
SUPT7L	chr2_27992583_27994583	105876	0.99905	4.3646	3.3548	-0.36547	0.26903	0.30082	0.5702	0.5217	ALX1,DDIT3,HOXC6,MAFG,MLX,MNT,TRIM28,ZNF691
SUPT7L	chr2_27957932_27961893	71225	0.99953	8.0462	3.3548	0.18796	0.25749	0.30082	0.58923	0.5217	ALX1,ATF1,CREB3L4,DDIT3,E2F4,HOXC6,MAFG,MLX,MNT,PBX2,STAT6,ZNF740
SUPV3L1	chr10_71075556_71078174	135564	0.99705	6.033	3.3935	-0.24435	0.066571	0.47023	1.1767	0.32769	JUN,MAF,MYC,TFAP4,THAP1
SUSD5	chr3_33353635_33361472	92928	0.98809	6.38	4.0369	-0.3105	0.2113	0.65069	0.6751	0.18663	FOXC2,HIF1A,TEAD1
SWAP70	chr11_9774401_9782267	88774	0.95184	12.8307	6.3068	-0.57933	0.39733	0.90707	0.40084	0.042359	ARID5B,HIC1,MXD4,NR3C1
SYS1	chr20_43991196_43993016	620	0.97256	23.0898	3.3962	0.29771	0.10145	0.0032821	0.99374	2.4838	CEBPB,ESRRA,HOXA5,NR1D1,TEF
SZT2	chr1_43823646_43826478	29077	0.96019	9.9024	3.447	-0.49845	0.078195	0.83478	1.1068	0.078429	HIC1,NFATC2,NFYB,TRIM28
SZT2	chr1_43833409_43835409	20146	0.99213	11.9445	3.447	0.35705	0.37919	0.83478	0.42115	0.078429	HIC1,MEF2D,NFYB,TRIM28
SZT2	chr1_43836502_43840080	15475	0.9778	6.3516	3.447	-0.63315	0.60006	0.83478	0.2218	0.078429	HIC1,NFATC2,TRIM28
TAF1C	chr16_84177977_84178822	41854	0.95376	14.2853	4.2596	-0.26121	0.75104	0.39697	0.12434	0.40124	E2F1,E2F2,SREBF1
TAF2	chr8_120845074_120847074	0	0.98891	6.9594	3.5133	-0.24739	0.096998	0.84028	1.0132	0.075575	MYC,POU2F1,TFAP4,ZFX,ZNF35,ZNF410
TAF4	chr20_60716821_60718821	75955	0.95241	12.2842	2.5498	-0.65882	0.85407	0.74811	0.068507	0.12603	ARID5B,ATF3,FOXA1,HOXB8,HOXC9,MYBL1,TFAP4
TAPT1	chr4_16532618_16534727	304457	0.98918	9.2442	2.0735	0.05014	0.78309	0.34847	0.10619	0.45783	BDP1,FOXL1,FOXO4,HMBOX1,MTF1,MXD1,NFIA,RARG,TEAD4
TASP1	chr20_13745353_13747158	125770	0.95399	6.1277	2.172	-0.30958	0.73168	0.51447	0.13568	0.28864	FOXC2,MGA,SP3
TATDN2	chr3_10206543_10207059	83117	0.98695	15.6499	3.6696	-0.53422	0.83579	0.85166	0.077901	0.069734	E2F2,MAF,MYC,TFAP4
TATDN3	chr1_212964303_212964670	499	0.97502	1.5599	2.178	0.2215	0.79166	0.13255	0.10146	0.8776	ID2
TBC1D22A	chr22_46390983_46394576	763937	0.95977	14.6564	3.8358	0.17232	0.017536	0.32903	1.7561	0.48276	ETV1,MAFF,SMAD3,TP53
TBC1D22B	chr6_37136542_37140091	85456	0.95123	12.5582	3.4246	0.25827	0.09803	0.2875	1.0086	0.54136	E2F7,EGR1,HOXB8,NFYA,SNAI2,STAT5A,TCFL5,TFAP4,TWIST2
TBK1	chr12_64843839_64845839	0	0.99999	9.7664	3.9012	-0.23334	0.51685	0.89527	0.28664	0.048046	JUND,NR2F1,SP4,STAT1,ZNF35
TBPL1	chr6_134274816_134275426	1509	0.95993	3.9555	4.2459	-0.30641	0.54139	0.86011	0.26649	0.065446	ARID3B,MYBL2,TBP
TCERG1	chr5_145824872_145826872	0	0.9632	23.6006	4.8573	-0.26371	0.0027935	0.91935	2.5539	0.036517	E2F2,JDP2,RFX7
TCF19	chr6_31088252_31090252	36050	0.99746	1.1366	5.0976	0.59699	0.79663	0.5719	0.098744	0.24268	E2F1,E2F2,GBX2,KLF3,MAF,MAFB,MYBL2,RFX2
TCF20	chr22_42465801_42467410	143937	0.95753	22.5511	2.906	0.033274	0.32481	0.40288	0.48837	0.39483	CREB1,ETV3,KLF13,RFX7,ZBTB33
TCF20	chr22_42468254_42470254	141093	0.99774	3.2767	2.906	-0.32766	0.28854	0.40288	0.53979	0.39483	KLF13,RFX7,ZBTB33
TCF20	chr22_42665157_42667096	53810	0.96369	7.9618	2.906	-0.35713	0.84618	0.40288	0.072535	0.39483	CREB1,ETV3,KLF13,RFX7,ZBTB33
TCF7L2	chr10_114830251_114834726	120243	0.97201	11.436	3.2071	0.39863	0.38359	0.051262	0.41613	1.2902	BCL6,EGR1,HOXA2,HOXC6,RELA,RXRA,TBX3
TCHP	chr12_110270683_110271231	66847	0.97652	14.0734	4.2059	-0.60336	0.52459	0.6036	0.28018	0.21925	E2F1,E2F2,E2F3,HES1,HOXB5,HOXB8
TCIRG1	chr11_67888858_67890858	82397	0.99516	12.2257	5.1128	-0.21751	0.57446	0.57448	0.24074	0.24073	BHLHE40,ETV6,HINFP,HOXA3,JUN,MYC,MZF1,NR1D1,POU2F2,TBX3
TCN2	chr22_30830839_30832432	170637	0.97589	6.5774	3.444	0.48177	0.19658	0.1354	0.70645	0.86838	HOXD4,MAF,NR5A2,TFEC
TCOF1	chr5_149825693_149828434	88492	0.98998	1.2963	5.2037	0.2483	0.21384	0.66546	0.66992	0.17688	E2F2,ETV4,FOXM1,GBX2,MAF,MYBL1,MYBL2,RFX2,RORA,SIX4
TCP11L1	chr11_33061663_33062212	701	0.98966	12.3141	3.0375	0.073575	0.029845	0.31827	1.5251	0.4972	FOXO3,SMAD3
TEAD1	chr11_12744641_12749210	48673	0.99986	4.3458	3.4746	0.59603	0.099365	0.0228	1.0028	1.6421	AHR,ALX1,AR,CEBPB,GATA6,HOXA3,KLF4,KLF9,MAF,MITF,POU2F2,RARG,RUNX1,SNAI2,TWIST2
TEAD1	chr11_12696888_12699361	920	0.99959	2.947	3.4746	0.55389	0.032301	0.0228	1.4908	1.6421	AHR,ALX1,AR,CEBPB,GATA6,HOXA3,KLF4,MAF,NFAT5,POU2F2,RARG,RUNX1,SNAI2
TECPR1	chr7_97760394_97763528	118035	0.96674	8.9024	4.3989	0.17171	0.57524	0.44359	0.24015	0.35302	ATF1,FLI1,KLF9,MAFF,NFIC,NR2F1
TEF	chr22_41864708_41866708	101372	0.99992	10.9558	2.0891	0.15254	0.076596	0.86796	1.1158	0.061499	AR,BCL6,FOXF1,HEY2,HOXC9,KLF9,MEIS1,NFIL3,PPARG,SIX4,SNAI2,TBX18,TBX3,THRA,TWIST2
TEF	chr22_41761336_41763336	0	0.9986	5.3518	2.0891	0.69796	0.39921	0.86796	0.3988	0.061499	AR,ARNTL,BCL6,FOXF1,HEY2,HOXC9,KLF9,MEIS1,NFIL3,PPARG,SNAI2,TBX18,TBX3,THRA,TWIST2
TELO2	chr16_1561600_1563168	18249	0.99609	7.6859	4.4312	-0.368	0.0057153	0.93191	2.243	0.030625	ARID3B,E2F1,E2F4,ERF,GMEB2,HES1,HOXB3,HOXB5,HOXB6,ID1,IRF3,MAFK,NR4A1,PBX2,RFX1,RFX5,SMAD2,SOX13,SP2,SREBF2,STAT6,USF1
TES	chr7_116227914_116229223	377368	0.99546	8.2981	5.5956	-0.24137	0.10342	0.011297	0.98538	1.947	ATF3,KLF4,NFE2L2
TEX30	chr13_103426171_103428171	0	0.97922	13.03	4.4502	-0.23031	0.46548	0.11936	0.33209	0.92313	GBX2,HOXB7,ID2,TAL1
TFEC	chr7_114727012_114728124	942743	0.98203	30.9772	2.4293	-0.093707	0.056565	0.32705	1.2475	0.48539	KLF4,NR5A2
TGFB2	chr1_218878260_218881203	359585	0.98262	13.146	7.0565	0.16178	0.0071843	0.78797	2.1436	0.10349	AR,FOXC1,FOXC2,FOXO6,FOXS1,GBX2,ZNF691
TGM2	chr20_36651529_36653579	140121	0.97824	5.5688	9.2968	-0.5083	0.4258	0.85018	0.37079	0.070488	HOXA11
THAP7	chr22_21269713_21271713	84691	0.97652	22.2707	4.313	-0.48487	0.11563	0.5312	0.93691	0.27474	BATF3,E2F1,E2F2,EGR1,HIC2,HOXB2,HOXB5,LMO2,MZF1,PBX2,RFX1,TBX1,TFAP4
THBS1	chr15_39949269_39950796	75990	0.99702	2.5874	11.9333	-0.45033	0.46481	0.55626	0.33273	0.25472	FOXC2,KLF9,NFATC4
THEM6	chr8_143851246_143853246	42626	0.97046	2.3491	4.4388	-0.14498	0.85988	0.7094	0.065561	0.14911	ESRRA,FOXA1,HOXA3,PPARG
THEM6	chr8_143820079_143821020	11459	0.98604	30.0369	4.4388	-0.32433	0.11911	0.7094	0.92406	0.14911	ESRRA,FOXA1,HOXA3
THEM6	chr8_143812750_143814403	4130	0.96	6.3865	4.4388	-0.53773	0.1297	0.7094	0.88707	0.14911	ESRRA,FOXA1,HOXA3,PPARG
THEMIS2	chr1_28241308_28243308	42255	0.98394	5.7919	2.299	0.23579	0.10813	0.88418	0.96606	0.053458	IRF1
THOC5	chr22_29916613_29917999	31737	0.99338	10.5163	4.4753	0.34964	0.32866	0.0053956	0.48326	2.268	MEIS2,MYBL1,NFE2L3,RUNX1
THOP1	chr19_2840607_2841199	55102	0.96169	21.65	5.6514	-0.7166	0.58141	0.94927	0.23552	0.022608	ALX1,ARID3B,CEBPD,CREB3L4,E2F1,E2F2,E4F1,FOSL1,GATA6,GBX2,HOXB6,HOXB8,IRF1,KLF3,KLF4,MAF,MAFB,MAFK,MAZ,MEIS1,MYBL1,MYC,NFIA,NR2C2,NR2F6,NR3C2,POU2F2,RORA,TCFL5,TEAD4
TIMM22	chr17_836202_837600	62756	0.97546	10.9779	4.806	-0.68804	0.86367	0.63449	0.063653	0.19757	BATF3,E2F3,ELF2,GBX2,HOXA7,KLF16,MSX1,TEAD4,THAP1
TIMM50	chr19_39969051_39971051	0	0.9501	1.4319	5.0617	0.16326	0.85568	0.51355	0.067689	0.28942	ALX1,ATF1,BATF3,E2F1,E2F2,E2F3,ETV4,FOXM1,FOXO3,FOXP1,GLIS2,HOXB8,HOXC9,KLF16,MAF,MAFG,TBP,TFAP4,ZEB1,ZFX
TJAP1	chr6_43482776_43484776	37516	0.99216	8.2928	3.2156	-0.56666	0.29632	0.32707	0.52824	0.48535	E2F1,E2F5,FOXM1,HES1,KLF16,MZF1
TJP1	chr15_30076483_30079013	35693	0.9857	4.0682	5.0075	-0.0088026	0.52532	0.099976	0.27958	1.0001	CREB5,IRF1,KLF5,PBX1,ZNF354C
TKT	chr3_53376295_53376694	86165	0.99757	5.9585	7.7561	-0.64576	0.38737	0.20107	0.41187	0.69666	FOXC1,HOXA2,JDP2,NR3C2,RARG
TLE3	chr15_70387015_70387788	2468	0.98325	6.5052	4.1107	-0.34582	0.60626	0.16745	0.21734	0.77612	ALX1,ATF3,GATA3,MAFB,MXD1,POU2F2
TLE3	chr15_70387124_70389124	1132	0.98325	7.3996	4.1107	-0.30665	0.48159	0.16745	0.31732	0.77612	ALX1,ATF3,GATA3,MAFB,MXD1,POU2F2
TLR1	chr4_38806412_38808412	0	0.96546	10.0769	2.2264	0.26884	0.5532	0.040385	0.25711	1.3938	IRF1,IRF7,MAFB,NR3C1,POU2F2,RFX5
TM6SF1	chr15_83760732_83762306	14017	0.96827	15.8851	4.1992	-0.23306	0.41088	0.036387	0.38629	1.4391	LYL1,SOX18,TAL1,TBX1
TMCO1	chr1_165851653_165855112	113494	0.99998	9.7847	4.0111	-0.7207	0.557	0.49909	0.25414	0.30183	ATF3,HIC1,HOXB8,HOXC6,HOXC9,MTF1,TFCP2
TMED2	chr12_123866703_123868703	200372	0.97324	17.7613	7.3682	-0.33294	0.17648	0.47537	0.75331	0.32297	ARID3B,CEBPG,HOXA11,JDP2,MEF2D,MZF1,NRF1,PBX2,TFEB
TMED2	chr12_123867831_123870256	198819	0.97804	17.3737	7.3682	-0.32562	0.12393	0.47537	0.90682	0.32297	AHR,ARID3B,CEBPG,HOXA11,JDP2,MEF2D,MZF1,NRF1,PBX2,ZBTB7B
TMEM11	chr17_21089288_21090652	27256	0.98169	8.0433	4.6826	-0.76569	0.27273	0.94395	0.56426	0.02505	BATF3,BDP1,E2F3,EGR1,FOXM1,HOXB8,HOXC6,MAF,MGA,NFIX,NR1D1,NR4A1,PPARD,TCF7L2,ZBTB33
TMEM121	chr14_105994507_105994801	1555	0.99009	24.1967	2.5228	0.22383	0.71678	0.10003	0.14461	0.99986	FOXA1,FOXL1,FOXS1,NR2F1,SOX12,TP53
TMEM140	chr7_134854219_134854921	21454	0.96063	6.3976	3.3901	0.102	0.52025	0.568	0.28379	0.24565	ELF1,FLI1,IRF2,MAF,MAFF,NFIC,SOX17,SOX7
TMEM161A	chr19_19142386_19144386	104924	0.99509	8.62	3.9886	-0.62133	0.33603	0.0060798	0.47362	2.2161	ATF3,E2F3,HOXC6,ID1,TBX1
TMEM184C	chr4_148634666_148636683	96128	0.97407	8.9819	3.7757	0.42757	0.84105	0.33206	0.075179	0.47878	CUX1,E2F1,MAF,TFAP4,THAP1,ZNF35
TMEM203	chr9_140098575_140101783	0	0.97227	2.4396	4.8536	-0.021803	0.86201	0.71753	0.064488	0.14416	GATA2,TFEC
TMEM204	chr16_1561600_1563168	15573	0.99609	7.6859	3.7879	0.37884	0.0057153	0.14908	2.243	0.82657	AR,FOXL1,MAFB
TMEM217	chr6_37398906_37400906	172975	0.9572	4.2184	3.5848	0.43089	0.88542	0.76826	0.052849	0.11449	ARID5A,CREM,EPAS1,GLI3,HOXB3,HOXB5,LHX6,LMO2,MAF,MTF1,MYC,PKNOX1,TFEC
TMEM231	chr16_75599967_75602086	9783	0.97674	8.6125	2.3949	0.030147	0.3389	0.61908	0.46993	0.20825	MAX,MZF1,NRF1,SRF
TMEM241	chr18_20512819_20514056	503869	0.99843	20.4265	2.3437	-0.46037	0.38214	0.1182	0.41778	0.92737	E2F7,HOMEZ,HOXB4,HOXC9,MAFB,NR2F1,PKNOX1,THAP1
TMEM260	chr14_56584533_56587358	459152	0.98767	13.5274	2.6015	0.29802	0.038606	0.18112	1.4134	0.74202	MEIS1,MZF1
TMEM41B	chr11_9382899_9386792	46584	0.9876	8.9291	3.6813	0.17358	1.0235e-05	0.93296	4.9899	0.030135	BACH1,CEBPG,DDIT3,ESRRA,HINFP,HOXB3,ID1,KLF5,MXD1,REST,SP3,STAT2,TBX3,TEAD1,ZNF281
TMEM50B	chr21_34773243_34775348	76968	0.99262	2.136	4.5369	0.31953	0.59143	0.59051	0.2281	0.22877	MLX,MZF1
TMEM65	chr8_125384940_125386940	0	0.97609	11.2181	4.2715	0.42251	0.031899	0.032865	1.4962	1.4833	ELK3,KLF12,MAF
TMEM70	chr8_74754249_74755916	132460	0.97813	5.4659	4.2006	0.58208	0.02747	0.69994	1.5611	0.15494	ARID5B,ATF3,BACH1,FOSL1,GBX2,GLIS2,MEIS1,MSX1,THAP1
TMEM91	chr19_41870078_41872078	208	0.98623	6.8677	3.7181	0.40858	0.10141	0.13388	0.99392	0.8733	ARID3B,MZF1,RFX2,USF1
TMSB10	chr2_85184481_85187509	51719	0.98507	9.1991	12.5942	-0.00065992	0.99933	0.58004	0.00029211	0.23654	FLI1,HOXA5,HOXD8
TMSB10	chr2_85150791_85153450	18029	0.99569	12.1162	12.5942	0.29124	0.83928	0.58004	0.076095	0.23654	FLI1,HOXA5,HOXD8
TMUB1	chr7_150810455_150813055	29835	1	4.8975	5.3354	-0.43138	0.76627	0.044842	0.11562	1.3483	BACH1,BDP1,E2F1,EGR1,ELK1,ETS1,FOXM1,FOXP4,GABPA,GATA2,GMEB2,HBP1,HOXB4,HOXC6,IRF3,KLF12,LYL1,MSX1,MYBL2,NRF1,RARA,SP2,SRF,TFAP4,ZFX
TNIP2	chr4_2795023_2803725	36920	0.96263	6.7836	5.0526	0.19875	0.1114	0.66591	0.9531	0.17658	FOXC2,HOXB6,IRF1,NR1D1,NR1H2,SOX12,TFEB,ZBTB7A
TOM1L2	chr17_17875183_17875398	386	0.96036	6.751	3.7818	-0.06906	0.3388	0.24839	0.47006	0.60487	NR3C2,TBX3,ZBTB7A
TOMM7	chr7_23018374_23021328	155903	0.97214	2.7579	7.0362	-0.47856	0.53226	0.0031617	0.27387	2.5001	CTCF,HOXA6,MAX,MYBL2
TOR1B	chr9_132459319_132460433	104998	0.99266	6.3689	4.0013	-0.38259	0.079488	0.043641	1.0997	1.3601	BHLHE40,E2F7,HOXB8,KLF10,MAFK,MTF1,MYBL1,NRF1,RUNX1
TOX2	chr20_42541491_42543491	0	0.99732	5.3802	4.8715	0.43569	0.32452	0.68909	0.48875	0.16172	ARID5A,FLI1,HOXA7,HOXB3,HOXB5,HOXB6,IRF1,KLF10,NR2F1,POU2F2,RARA,SMAD3,SP2,TP53
TP53	chr17_7741234_7743234	150366	0.95401	1.5735	5.8831	0.34511	0.86004	0.92212	0.065482	0.035213	IRF1,RFX7,TCF7L1,TEAD2
TPGS2	chr18_33742246_33743852	665327	0.97495	6.9381	6.2965	-0.31374	0.053408	0.92168	1.2724	0.03542	FOXM1,NFE2L3,PKNOX1,RREB1,TEAD2
TPRKB	chr2_73973235_73974990	8718	0.98134	6.5696	5.3617	-0.092916	0.33928	0.78225	0.46944	0.10665	E2F1,GBX2,HOXB8,MAF,MSX1,MYBL2,RFX2
TRABD	chr22_50638495_50640879	14136	0.95665	7.8458	4.5732	-0.59014	0.79349	0.31489	0.10046	0.50185	ATF3,BDP1,E2F2,E2F4,E2F7,EGR1,ELF2,ESRRA,ETV4,FOXJ2,FOXP4,GLIS2,IRF1,MAFG,MYC,NFATC1,NRF1,PKNOX1,POU2F2,RXRB,SOX12,SP2,STAT5B,TBP,TFEB,ZBTB6,ZBTB7B
TRABD	chr22_50628379_50630004	4020	0.99786	6.8777	4.5732	-0.29126	0.22223	0.31489	0.6532	0.50185	ATF3,ATF5,BDP1,E2F2,E2F4,E2F7,EGR1,ELF2,ESRRA,ETV4,FOXJ2,GLIS2,IRF1,MAFG,MYC,NR4A1,NRF1,PKNOX1,POU2F2,RXRB,SOX12,SP2,STAT5B,TBP,TFEB,ZBTB6
TRAF1	chr9_123703916_123705345	12465	0.95941	4.8692	2.2472	0.45547	0.16906	0.73284	0.77195	0.13499	ARID5A,NR3C1,POU2F2
TRAF1	chr9_123687532_123689400	2051	0.97581	5.2423	2.2472	0.66874	0.86884	0.73284	0.061062	0.13499	ARID5A,NFKB2,NR3C1,POU2F2,TFEB
TRAF1	chr9_123690393_123692017	0	0.98591	11.446	2.2472	0.63432	0.88235	0.73284	0.054357	0.13499	NFKB2,NR3C1,POU2F2,TFEB
TRAFD1	chr12_112521521_112523045	40303	0.95266	6.4246	3.7792	0.42324	0.40826	0.98518	0.38906	0.0064845	CTCF,ELF4,HOXA3,HOXB4,NFATC1,PKNOX1,RARG,SIX4,SOX13,TCF7L2,ZNF35
TRAFD1	chr12_112544923_112547558	15790	0.99295	11.6885	3.7792	-0.20061	0.48632	0.98518	0.31308	0.0064845	ARNT,CTCF,ELF4,HOXA3,HOXB4,HOXD1,MAX,NFYB,PKNOX1,RARG,SIX4,SOX13,TCF7L2,ZNF35
TRAFD1	chr12_112563340_112564230	0	0.99649	30.2748	3.7792	-0.078913	0.097838	0.98518	1.0095	0.0064845	ARNT,CTCF,ELF4,HOXA3,HOXB4,MAX,NFATC1,PKNOX1,PPARG,RARG,SIX4,SOX13,TCF7L2
TRAPPC13	chr5_64921388_64922125	831	0.99687	2.2998	2.7657	0.1085	0.31396	0.94555	0.50312	0.024318	RXRA,SP4,ZNF35,ZNF711
TRAPPC13	chr5_64920187_64922187	0	0.9711	15.561	2.7657	-0.3238	0.045013	0.94555	1.3467	0.024318	BDP1,CREB3L2,CREM,RXRA,SP4,USF2,ZNF35,ZNF711
TRAPPC4	chr11_118927957_118929957	38717	0.96515	6.4646	5.747	-0.4907	0.10003	0.73486	0.99985	0.1338	GATA3,HOXB2,HOXC6,IRF3,MGA,NFAT5,PPARD,RORA,SRF,THAP1,ZFX
TRIM13	chr13_50939410_50941180	368268	0.99746	10.6451	3.1121	-0.42706	0.59416	0.26175	0.22609	0.58212	IRF1,RFX3,ZNF354C,ZNF711
TRIM21	chr11_4414926_4416926	0	0.98987	9.5804	3.9795	-0.24038	0.041826	0.89853	1.3786	0.04647	IRF1,POU2F2,ZNF711
TRIM23	chr5_64921388_64922125	1201	0.99687	2.2998	2.3285	0.097186	0.31396	0.61973	0.50312	0.2078	ETV1,KLF12,MAF,MEIS1,MEIS2,MTF1,NR2F1,NR3C1,NR3C2,RARB,REST,SRF,TEAD1,ZNF354C,ZNF711
TRIM37	chr17_57169114_57173279	10987	0.99872	7.1752	4.288	0.42512	0.80574	0.0019924	0.093803	2.7006	BDP1,ZBTB6
TRMT112	chr11_64071765_64072448	13108	0.99767	11.6904	6.1706	-0.072573	0.35577	0.45571	0.44883	0.34131	MAF,MYBL2
TRMT61A	chr14_103852593_103854718	140790	0.99951	2.1306	3.2437	-0.58727	0.98133	0.58345	0.0081849	0.234	FOSL1,GATA2,HOXA3,HOXB5,TFAP4,ZBTB12
TRMT61A	chr14_103867327_103868743	126765	0.99998	7.3322	3.2437	-0.19329	0.23713	0.58345	0.62501	0.234	FOSL1,GATA2,HOXA3,HOXB5
TRMU	chr22_46390983_46394576	336721	0.95977	14.6564	4.0047	-0.57545	0.017536	0.46572	1.7561	0.33187	DDIT3,E2F1,KLF9,MYBL2,TFEB
TRPT1	chr11_64000055_64002055	6329	0.99468	3.7362	4.6837	0.67442	0.48005	0.89535	0.31871	0.048009	MAFK,MZF1,NR1D1,SIX1
TRPV4	chr12_110265667_110266602	4610	0.98533	11.9667	2.7689	0.53198	0.065016	0.11182	1.187	0.95146	ATF4,EPAS1,ERG,FOXL1,HOXA2,HOXA3,HOXA4,HOXA6,HOXB5,HOXD4,KLF10,NR4A1,SMAD3,SOX17,SOX7,SP2,TFEC
TRPV4	chr12_110270683_110271231	0	0.97652	14.0734	2.7689	0.42714	0.52459	0.11182	0.28018	0.95146	ERG,FOXL1,HOXA2,HOXA3,HOXA4,HOXA6,HOXB5,HOXD4,ID2,NR4A1,PPARD,SMAD3,SP2
TSC22D2	chr3_150185119_150188411	58332	0.99852	8.026	3.9431	-0.24366	0.85242	0.14823	0.069346	0.82907	EGR1,ETS2,MTF1,MXD1,RUNX1,SREBF1
TSC22D2	chr3_150163330_150170644	36543	0.99983	3.8904	3.9431	-0.28558	0.58395	0.14823	0.23363	0.82907	ATF7,EGR1,ETS2,MTF1,NR4A1,RUNX1,SREBF1,ZNF740
TSEN2	chr3_12548765_12551027	22835	0.99804	8.5806	2.7674	0.34905	0.010482	0.094848	1.9796	1.023	ATF3,DDIT3,HOXA11,HOXB4,HOXB8,MYC,MZF1,STAT5A,TFAP4
TSG101	chr11_18548503_18550503	0	0.96538	10.6993	5.3226	0.1864	0.054992	0.59548	1.2597	0.22513	E2F3,HOXC6,KLF5,MECOM
TSNAX	chr1_231521329_231533479	130919	0.99911	4.8032	4.3909	-0.036602	0.03762	0.40578	1.4246	0.3917	CDC5L,CLOCK,CREM,E2F3,GABPA,HOXA4,MITF,MXD4,NFYB,RXRA,ZBTB33,ZBTB6,ZNF35,ZNF410
TSNAX	chr1_231543254_231546135	118263	0.99995	3.6368	4.3909	0.16615	0.96635	0.40578	0.014864	0.3917	CLOCK,CREM,E2F3,GABPA,HOXA4,MITF,MXD4,NFYB,RXRA,ZNF35,ZNF410
TTC27	chr2_33037200_33037547	184114	0.9856	7.6716	3.6142	-0.59355	0.3537	0.87658	0.45136	0.05721	BCL6,E2F2,MAF
TTC3	chr21_38446315_38446901	745	0.95109	6.9996	5.2553	0.46342	0.78726	0.79064	0.10388	0.10202	MAF,NFAT5,NFIX,ZNF711
TTI1	chr20_36651529_36653579	8254	0.97824	5.5688	3.1695	-0.79677	0.4258	0.64541	0.37079	0.19017	ALX1,ARID3B,CEBPD,E2F2,ELK3,FOXK2,FOXM1,FOXO1,GATA6,HIC1,HIC2,KLF4,LHX6,MAFB,MAFF,MYBL2,PKNOX1,POU2F1,RFX5,SIX4,TBP,TFAP4,TFEC,TGIF2,ZBTB12,ZBTB33
TTI2	chr8_33330664_33332664	38039	0.97924	17.8134	3.1809	-0.25972	0.18894	0.41194	0.72368	0.38516	CEBPD,E2F1,E2F2,FOXO3,MAF,MYBL2,RORA
TTI2	chr8_33343142_33343951	26752	0.97163	4.9486	3.1809	-0.12501	0.084889	0.41194	1.0711	0.38516	CEBPD,E2F1,E2F2,FOXO3,MAF,RORA
TTLL4	chr2_219644471_219646471	68904	0.97113	1.4257	3.2854	-0.63975	0.30165	0.34026	0.5205	0.46819	HOXD1,MYBL2,NFIX
TTLL5	chr14_76342841_76347831	215291	0.98905	6.0445	4.1394	-0.084067	0.28827	0.53145	0.54019	0.27454	BDP1,CUX1,NFIA,PKNOX1,RFX3
TUBA1A	chr12_49525304_49527304	55803	0.96599	5.386	8.5039	-0.29666	0.95076	0.96976	0.02193	0.013337	KLF7,MEIS2,SIX1,TEAD2,ZNF354C
TUBA1B	chr12_49522688_49523929	1375	0.99962	2.527	10.425	-0.29321	0.85672	0.79006	0.067163	0.10234	ARNTL2,BCL6,E2F1,FOXM1,FOXO1,GBX2,HOXB6,HOXB7,KLF3,MAFB,MXD1,MXI1,MYBL1,NFE2L3,NFIL3,SRF,TP53,TRIM28
TUBA1C	chr12_49522688_49523929	134935	0.99962	2.527	9.1699	-0.32586	0.85672	0.98586	0.067163	0.0061856	GBX2,HOXB3,HOXB5,HOXB8,MAFG,MEIS2,NR2F2,TBP,TGIF1
TUBA1C	chr12_49525304_49527304	131560	0.96599	5.386	9.1699	-0.53893	0.95076	0.98586	0.02193	0.0061856	GBX2,HOXB3,HOXB5,HOXB8,IRF3,MAFG,MEIS2,NR2F2,TBP,TGIF1
TUBGCP6	chr22_50526434_50528434	154966	0.9999	1.9074	3.4385	-0.37972	0.2922	0.54985	0.53432	0.25976	E2F1,HMBOX1
TUBGCP6	chr22_50683909_50684260	509	0.99744	4.32	3.4385	0.06827	0.67507	0.54985	0.17065	0.25976	E2F1,NFKB2
TUBGCP6	chr22_50683400_50685400	0	0.99002	4.8982	3.4385	0.19542	0.14823	0.54985	0.82906	0.25976	E2F1,ERF,HMBOX1,NFKB2,PLAGL1
U2AF1L4	chr19_36234477_36236477	0	0.96184	13.4194	2.7584	0.14111	0.30735	0.67207	0.51236	0.17259	CEBPB,EGR1,GATA3,REST
UBA2	chr19_34917267_34919267	0	0.99966	5.8366	5.5998	-0.53608	0.12141	0.28852	0.91573	0.53983	ALX1,CDC5L,E2F2,ETV5,HOXC9,MXD4,MZF1,NFATC4,NFE2L3,NR1D1,TCF7L2,TFAP4,THAP1
UBAC1	chr9_138984945_138986548	131719	0.97203	5.1357	4.4705	-0.38824	0.80457	0.80544	0.094436	0.093966	E2F2,HOXB8,KLF13,RUNX1,ZNF740
UBALD1	chr16_4675691_4676915	10764	0.99992	2.8153	4.8985	0.24405	0.43321	0.7131	0.36331	0.14685	AHR,ARID3A,ARID3B,ATF7,E2F1,FOXA1,FOXJ2,FOXO3,GABPA,GATA3,GMEB2,HES1,HOXA4,HOXC6,ID1,MGA,MLX,MSX1,MYBL1,MYC,MZF1,SP2,SP3,SRF,TCF3,TCF7L1,TEAD4,TFCP2,TFE3,ZBTB7A,ZFX
UBASH3B	chr11_122512331_122514678	11719	0.99885	8.5631	3.2353	0.71956	0.90192	0.855	0.044834	0.068034	FOXC1,HOXA11,PPARG,SNAI2,TGIF1
UBE2G2	chr21_46172381_46176526	45225	0.96978	5.669	5.3431	-0.43241	0.44244	0.47995	0.35414	0.31881	ATF3,EGR1,HES1,HOXC6,MZF1,NRF1,PPARG,RUNX1,ZBTB7B,ZNF691
UBE2G2	chr21_46235907_46237516	14156	0.97626	3.9502	5.3431	0.056797	0.077699	0.47995	1.1096	0.31881	ATF3,E2F4,EGR1,HES1,HOXC6,MZF1,NRF1,PPARG,RUNX1
UBE2T	chr1_202309004_202310493	601	0.99247	1.7024	5.9122	-0.34863	0.45069	0.68434	0.34612	0.16473	E2F1,E2F2,GBX2,KLF3,MAF,MYBL2,RFX2,ZBTB12,ZNF354C
UBQLN1	chr9_86235963_86237963	85205	0.97786	4.4879	5.3314	-0.013614	0.17777	0.9186	0.75014	0.036872	ARNTL,ATF2,BDP1,CLOCK,HOXA7,NFE2L1,NRF1,SP4,TGIF1,THAP1,ZFX,ZNF35
UBR5	chr8_103251869_103252517	172400	0.96101	24.6045	3.9419	0.1934	0.11916	0.90409	0.92386	0.043788	BDP1,POU2F1,RFX3
UBXN2A	chr2_23767356_23769325	394050	0.99485	19.7386	3.6485	0.075257	0.10329	0.90045	0.98594	0.045541	E2F6,ETV5,GBX2,MYBL2,MZF1,TEF
UCHL3	chr13_75304546_75306016	817599	0.9756	29.3044	5.4747	-0.51303	0.0041385	0.98635	2.3832	0.0059704	HMBOX1,MYBL2,NR2F1,TCFL5
UCK2	chr1_165851653_165855112	54922	0.99998	9.7847	4.7051	-0.50236	0.557	0.79895	0.25414	0.097479	BATF3,CEBPD,E2F1,FOXO1,GBX2,HOXB8,IRF3,KLF11,MEIS1,MYBL1,NFIA,PBX1,RORA,SIX4,SRF,TBX3,TFAP4,TP53
UFC1	chr1_161100452_161102026	21507	0.96866	3.5614	6.1322	-0.12748	0.39564	0.00021425	0.4027	3.6691	MLX,NFAT5,NFYB,TBX3,TEAD1,THAP1
UFC1	chr1_161102927_161103904	19629	0.98698	7.8859	6.1322	0.07053	0.036321	0.00021425	1.4398	3.6691	TBX3,TEAD1,THAP1
UFC1	chr1_161102256_161104256	19277	0.97929	18.6814	6.1322	0.18641	0.24334	0.00021425	0.61379	3.6691	CREM,MLX,TBX3,TEAD1,THAP1
UGGT1	chr2_128952713_128954746	103960	0.95726	10.1218	4.6541	-0.19467	0.51695	0.3519	0.28655	0.45358	ARNT,CLOCK,CREB3L2,ETS1,ETV5,GABPA,MYBL1,NFE2L3,NR1D1,REST,SP1,SP3,TEAD1,ZBTB6,ZNF35
UHRF1BP1	chr6_34725660_34726690	33103	0.96607	0.92194	2.2794	-0.10459	0.72572	0.57104	0.13923	0.24333	ARID3A,DDIT3,E2F5,FOXA1,FOXL1,GATA2,HIC2,HOXB4,HOXC9,MLX,MTF1,MYBL2,MYC,NFE2L2,NFIA,NRF1,SNAI2,TFAP4
UIMC1	chr5_176419915_176424389	9406	0.99646	3.5569	4.2827	0.14828	0.10196	0.79374	0.99157	0.10032	BDP1,SNAI2
ULK2	chr17_19858922_19863402	87683	0.99896	8.3662	2.8204	0.44275	0.044589	0.28668	1.3508	0.5426	KLF4,MEIS1,SOX4,ZNF711
UNC50	chr2_99414935_99417178	189894	0.99841	11.8333	4.6521	-0.41367	0.050024	0.88349	1.3008	0.053799	ETV4,FOXA1,HOXA4,HOXD1,NFYB
UNC93B1	chr11_67887862_67890614	116267	0.99516	10.6596	3.0272	0.43206	0.63974	0.76486	0.19399	0.11642	CEBPB,GMEB2,KLF4,KLF5,RARG
UROS	chr10_127511209_127511390	447	0.9769	5.5338	4.7306	0.065829	0.5079	0.00064432	0.29422	3.1909	MSX1
USP22	chr17_21089288_21090652	142936	0.98169	8.0433	6.1851	-0.22409	0.27273	0.99762	0.56426	0.0010357	AR,FOXM1,KLF7
USP25	chr21_16248435_16254315	848028	0.98853	11.2624	4.1791	-0.044907	0.65038	0.47573	0.18683	0.32264	AHR,CEBPB,E2F1,HBP1,HMBOX1,IRF3,KLF16,LMO2,MAF,MEF2C,MEOX1,NFATC1,NFIA,NR1D1,NR3C2,RELA,REST,SMAD2,SOX17,SP2,TFEC,ZFX
USP40	chr2_234474163_234475669	0	0.98182	16.4932	3.0037	0.12145	0.085465	0.20193	1.0682	0.69481	ATF3
USP42	chr7_6142549_6144549	0	0.99788	16.113	2.4195	-0.43402	0.22666	0.016607	0.64462	1.7797	EGR1,HINFP,KLF9,NFIX
UTP15	chr5_72899046_72903752	37481	0.95676	6.9211	3.0791	0.34767	0.43072	0.47565	0.3658	0.32272	CDC5L,E2F2,E2F3,ETV3,ETV6,GATA6,HIC2,JUND,MAFB,MZF1,NR2F1,NRF1,RFX7,SP4,STAT5A,TFAP4,ZNF35,ZNF740
VARS2	chr6_31040061_31040672	158080	0.98839	8.95	3.744	-0.4803	0.50431	0.1367	0.2973	0.86423	E2F1
VASN	chr16_4466962_4468962	45114	0.97363	1.4882	2.6808	0.060551	0.6426	0.25613	0.19206	0.59154	CEBPD,CTCF,FOXJ2,FOXL1,FOXS1,GATA6,HOXA3,KLF4,MEIS1,RARG,SNAI2,TBX3
VDAC1	chr5_133304406_133306406	34418	0.96099	8.2688	7.0431	0.15795	0.075886	0.31953	1.1198	0.49549	BCL6,CEBPG,ETV5,JUNB,MYBL1,MYC,MZF1,NFE2L3,PKNOX1,SMAD2,TCFL5,THAP1,ZNF281
VEGFB	chr11_63972555_63976964	25091	0.96127	6.7648	5.702	-0.033027	0.045493	0.32849	1.3421	0.48348	CREB3L1,FOXM1,KLF16,MEF2D,NFAT5,NR1D1,RARA,SOX12,USF2
VEGFB	chr11_63995752_63997752	4303	0.95414	1.3366	5.702	0.018997	0.47527	0.32849	0.32306	0.48348	FOXM1,KLF16,MEF2D,NFAT5,NR1D1,RARA,SOX12,USF2
VEGFB	chr11_64000055_64002055	0	0.99468	3.7362	5.702	0.82533	0.48005	0.32849	0.31871	0.48348	FOXM1,KLF16,MEF2D,NR1D1,RARA,SOX12,USF2
VEPH1	chr3_156922393_156923311	298104	0.99995	7.082	5.8496	0.18758	0.00059842	0.83847	3.223	0.076513	AR,ETS1,FOXL1,HOXB2,KLF9,NR3C2,SOX17
VHL	chr3_10206543_10207059	23225	0.98695	15.6499	4.3311	0.20253	0.83579	0.58291	0.077901	0.2344	AR,BDP1,EPAS1,FOXL1,LMO2,MAFF,MGA,RARG,SNAI2
VPS11	chr11_118900278_118902278	36184	0.96903	9.2052	3.6739	0.41631	0.072445	0.78861	1.14	0.10314	DDIT3,FOXO4,MAFG,MLX,MZF1,RFX2,SP2
VPS11	chr11_118955062_118956671	16600	0.96731	9.3366	3.6739	0.24703	0.019163	0.78861	1.7175	0.10314	CREB3L2,FOXO4,MAFG,MLX,MXD4,MZF1,NR1D1,PPARD,SP2,TRIM28
VPS11	chr11_118953586_118955586	15124	0.97737	3.1977	3.6739	-0.18592	0.0014996	0.78861	2.824	0.10314	CREB3L2,DDIT3,FOXO4,MAFG,MLX,MXD4,MZF1,NR1D1,PPARD,SP2,TRIM28
VPS11	chr11_118928303_118928891	9571	0.96515	6.2279	3.6739	0.27995	0.88436	0.78861	0.053372	0.10314	FOXO4,MAFG,MZF1,NR1D1,PPARD,TRIM28
VPS11	chr11_118927957_118929957	8505	0.96515	6.4646	3.6739	0.17827	0.10003	0.78861	0.99985	0.10314	CREB3L2,FOXO4,MAFG,MLX,MXD4,MZF1,NR1D1,PPARD,RFX2,SP2,TRIM28
VPS13D	chr1_12520344_12522103	230232	0.99991	7.4824	2.4812	0.043713	0.44883	0.67273	0.34792	0.17216	BDP1,MSX1
VPS13D	chr1_12512965_12518196	222853	0.99681	4.4114	2.4812	-0.097732	0.39256	0.67273	0.40609	0.17216	BDP1,MSX1
VPS26B	chr11_133988068_133992885	101675	0.99659	9.109	4.1049	0.0081252	0.077075	0.47087	1.1131	0.3271	GATA3,HES1,HOXC6,MYBL1,MZF1,PPARD,SREBF1
VPS37B	chr12_123427268_123433151	46556	0.98161	10.2916	5.4734	0.69198	0.31537	0.9737	0.50118	0.011576	ATF3,BHLHE40,RUNX1
VPS53	chr17_654563_656307	36467	0.97541	16.732	3.2934	-0.3409	0.55621	0.38453	0.25476	0.41507	ALX1,ATF3,HOXC6,TP53
VPS8	chr3_184585983_184587037	56053	0.97239	5.407	3.5219	-0.22796	0.77721	0.36473	0.10946	0.43802	FOXM1,JDP2,KLF12,MAF,MEIS1,MEIS2,MYBL2,NFAT5,NR3C1,NR3C2,RORA,SP2,SP4,ZFX
VTI1B	chr14_68146371_68148137	4769	0.99083	13.8606	6.0537	0.50108	0.36406	0.68159	0.43883	0.16648	FOXA1,MGA,MSX1,MYBL2,SMAD2
WASF3	chr13_27156102_27166017	24263	0.95573	6.7932	3.8997	0.17875	0.035248	0.020968	1.4529	1.6785	ATF1,ELF4,ELK3,EPAS1,FOXP1,HIF1A,HOXA2,HOXD1,MYBL2,NFATC4,NR2F1,PBX3,RORA,SMAD4,SOX13,TCFL5,TEAD2,ZNF354C
WDR4	chr21_43917741_43919741	379958	0.99815	0.91011	4.8466	0.52747	0.094731	0.59614	1.0235	0.22465	ARNT,E2F2,ETV4,GLIS2,HOXB5,HOXC6,MAF,MAFB,MXI1,NFATC3,PBX1,TBX1,TFAP4
WDR54	chr2_74618294_74619517	29367	0.95295	13.6862	5.2635	-0.0011244	0.18614	0.47399	0.73017	0.32423	ARID3B,ARNTL2,E2F1,ELK1,FOXC1,FOXC2,FOXL1,FOXO1,HOXD9,IRF1,KLF3,MAX,NFIL3,PBX3,PKNOX1,POU2F2,RFX5,SMAD3,SOX12,TFAP4,USF2
WDR61	chr15_78590551_78592588	0	0.97435	11.1997	4.8798	-0.46474	0.29661	0.85319	0.52782	0.068955	CTCF,E2F3,GLI3,KLF3
WDR77	chr1_111970399_111972399	19431	0.99634	1.5286	5.1063	0.40734	0.092667	0.76753	1.0331	0.11491	ARID3A,ATF1,HOXB8,KLF9,MAF,MAFB,MLX,MXI1,MZF1,NFKB2,SP2,TGIF1,TGIF2,ZFX
WDR91	chr7_134896316_134898316	0	0.99974	14.3024	1.6751	-0.30566	0.6499	0.85891	0.18716	0.066055	ARID3B,BHLHE40,CREB5,ETV6,HOXB3,IRF1,MAFG,MZF1,NR4A1,PBX2,POU2F2,RFX5,RXRB,STAT6,TFEB
WIPF2	chr17_38376294_38376635	721	0.96447	2.6925	4.3883	-0.26306	0.84425	0.047655	0.073527	1.3219	ATF3,EGR1,FOXA1,HOXB8,KLF5
WIPF2	chr17_38374749_38375429	144	0.98808	5.2453	4.3883	0.1478	0.088147	0.047655	1.0548	1.3219	ATF3,EGR1,FOXA1,HOXB8,HOXC9,KLF10,KLF5,MLX,MYBL1,NFE2L3,PATZ1,RARA,RARG,SP2
WRN	chr8_30891699_30892725	922	0.98349	9.981	2.7389	-0.0075453	0.0012046	0.17639	2.9192	0.75353	BDP1,CEBPB,FOXJ3,HIC2,HOXB3,HOXB4,LHX6,LYL1,MGA,NFAT5,NR2C2,RFX3,RFX7,ZNF35
WRNIP1	chr6_2634188_2635528	130137	0.96375	12.8109	5.0672	-0.049087	0.044688	0.031293	1.3498	1.5046	ETV4,FOXC1,MAFB
WWP2	chr16_69758311_69762317	33869	0.95303	13.3845	3.465	0.61233	0.82349	0.5078	0.084341	0.29431	ATF3,HES1,NR4A1,SOX13,TCFL5
WWP2	chr16_69795704_69797438	0	0.99681	7.0431	3.465	-0.41618	0.53021	0.5078	0.27555	0.29431	ATF3,HES1,SOX13,TCFL5
XKR8	chr1_28241308_28243308	43195	0.98394	5.7919	3.0002	0.18055	0.10813	0.59676	0.96606	0.2242	ELF2,FOXF1,NR2F6,TEAD2
XPO5	chr6_43482776_43484776	59036	0.99216	8.2928	4.1229	-0.52688	0.29632	0.61187	0.52824	0.21334	E2F2,E2F6,ETV4,FOXM1,HINFP,JDP2,MAF,MAFB,MAZ,MLX,MZF1,RFX2,RXRB,STAT5A,TBX1,TFAP4
XPO5	chr6_43541877_43543877	0	0.97731	10.8391	4.1229	-0.47638	0.39461	0.61187	0.40384	0.21334	E2F2,E2F6,ETV4,FOXM1,JDP2,MAF,MAFB,MAZ,MLX,MZF1,RFX2,RXRB,TBX1,TFAP4
XPO6	chr16_28190586_28194635	28604	0.99746	5.0056	5.2614	-0.447	0.73685	0.79054	0.13262	0.10207	ARID5A,BHLHE40,ETV6,HMBOX1,HOXB5,MEF2D,NFKB2,NR4A1,POU2F2,PPARD,RFX2,RUNX1,SMAD3,SREBF1,SREBF2,STAT5B,STAT6,TFEB,ZBTB7B
XPR1	chr1_180476516_180477779	123366	0.95104	16.7865	2.789	-0.085648	0.010802	0.46049	1.9665	0.33678	BDP1,ELF2,ETV1,HSF2,RFX7,SP4
XPR1	chr1_180488239_180489675	111470	0.96478	16.4176	2.789	0.16099	0.58562	0.46049	0.23238	0.33678	ATF2,BDP1,ELF2,ETV1,HSF2,RFX7,SP4,ZNF711
XRN1	chr3_142137319_142138855	28049	0.98299	13.1624	3.041	0.51618	0.27988	0.13382	0.55303	0.87347	AR,BDP1,ESRRA,FOXM1,FOXO3,HOXA4,KLF12,MEF2C,MEIS1,MEIS2,MYBL2,NFIA,NR3C1,POU2F1,SRF,ZNF35,ZNF354C,ZNF410
YARS2	chr12_32574633_32576397	332490	0.992	3.3798	4.1325	-0.17803	0.48075	0.69547	0.31808	0.15772	KLF4,MAFB,MYC,RFX5,THAP1
YIPF2	chr19_11070675_11071150	31318	0.984	4.0915	5.1073	0.3309	0.257	0.23646	0.59007	0.62625	ARID3A,CEBPB,CEBPD,ESRRA,FOXC2,FOXL1,HIC1,JDP2,MEIS1,RFX7,TEAD1,TFE3,ZBTB33
YIPF3	chr6_43482776_43484776	0	0.99216	8.2928	6.4726	0.3193	0.29632	0.0068671	0.52824	2.1632	MZF1,TEF
YPEL2	chr17_57511409_57515416	102357	0.9914	3.3176	4.5007	-0.10534	0.0022006	0.65424	2.6575	0.18426	ATF4,BCL6,ELF1,ELK1,ELK3,EPAS1,ERG,FLI1,FOXK2,FOXM1,FOXO1,FOXO3,FOXP1,GATA6,HBP1,HEY2,HIC1,HMBOX1,HOXB7,HOXB8,HOXD1,HOXD4,JUN,KLF4,KLF9,LMO2,MAF,MAFB,MAFF,MEF2A,NFIB,NR3C2,NR5A2,RARB,RORA,SOX17,SOX18,SOX7,TCF4,TFAP4,TFEC,ZEB1,ZFX
YWHAQ	chr2_9747560_9749319	21865	0.96414	4.0405	7.9004	-0.78302	0.75206	0.51527	0.12375	0.28797	FOSL1,GBX2,MYBL1,ZBTB33,ZBTB6
ZBTB46	chr20_62365977_62367977	68879	1	1.8279	2.2469	-0.37619	0.61011	0.70281	0.21459	0.15316	BCL6B,NR2F1,SOX17,SP3
ZBTB5	chr9_37118468_37120468	344939	0.98969	11.172	2.1965	0.26956	0.017477	0.78904	1.7575	0.1029	ARID3B,E2F2,E2F3,E2F5,ETS1,FOXL1,GATA2,GMEB2,JDP2,KLF11,MXD1,NFYA,NRF1,PKNOX1,PPARG,RFX5,SNAI2,SP4,SREBF1,ZNF35,ZNF740
ZC3H12A	chr1_38059939_38062145	119821	0.99998	10.279	2.051	0.18137	0.042844	0.91141	1.3681	0.040285	ATF3,CDC5L,JUNB,KLF4,KLF5,MXD1,NR4A1,RUNX1
ZC3H12A	chr1_38039862_38043695	99744	0.98915	7.7984	2.051	-0.21757	0.61277	0.91141	0.21271	0.040285	ATF3,JUNB,KLF4,KLF5,NR4A1,RUNX1
ZC3H12A	chr1_38019945_38021945	79827	0.99471	2.639	2.051	0.12703	0.35102	0.91141	0.45467	0.040285	ATF3,JUNB,KLF4,KLF5,MXD1,NR4A1,RUNX1
ZC3H4	chr19_47637439_47639073	20430	0.99378	2.6685	4.1255	-0.055155	0.51368	0.97321	0.28931	0.011793	ARID3B,HOXC9,HSF1,MYBL2,STAT5B,TCF7L1,TCF7L2
ZC3H7B	chr22_41612833_41614294	83212	0.99166	9.1184	6.7173	0.26577	0.0052767	0.99439	2.2776	0.0024416	EPAS1,ETV3,FOXC2,FOXL1,HOXA3,IRF1,SMAD3,THAP1
ZC3H7B	chr22_41761336_41763336	63830	0.9986	5.3518	6.7173	0.48321	0.39921	0.99439	0.3988	0.0024416	EPAS1,ETV3,FOXC2,FOXL1,HLX,HOXA3,HOXD9,IRF1,NFAT5,NFATC4,SMAD3,THAP1
ZC3H7B	chr22_41652111_41654449	43057	0.99953	3.7075	6.7173	0.17594	0.23799	0.99439	0.62344	0.0024416	EPAS1,ETV3,FOSL1,FOXC2,FOXL1,HOXA3,HOXD9,IRF1,NFAT5,NFATC4,SMAD3,STAT6,THAP1,ZNF740
ZC3H7B	chr22_41682021_41684021	13485	0.981	18.5688	6.7173	-0.11808	0.041783	0.99439	1.379	0.0024416	EPAS1,ETV3,FOXC2,FOXL1,HLX,HOXA3,HOXD9,IRF1,MEF2D,SMAD3,THAP1
ZDHHC2	chr8_16884057_16886684	127151	0.97844	14.0633	4.0835	-0.62879	0.55747	0.39208	0.25378	0.40663	ARNTL2,CREB1,ETV5,FOXP1,FOXP4,SMAD2
ZDHHC7	chr16_85032102_85033921	11220	0.95318	2.8255	4.7391	0.31601	0.12881	0.062137	0.89004	1.2067	CEBPB,CEBPD,FOXF1,RFX5,SP4,SRF
ZFAND2A	chr7_1177893_1179893	19962	0.99568	7.0288	4.829	-0.3891	0.051268	0.87867	1.2902	0.056175	ARID3A,ATF4,FOXA1,KLF10,MGA,SP2,TCFL5,TEAD4
ZFAND2A	chr7_1209233_1209794	9378	0.99683	12.8647	4.829	0.0098763	0.1469	0.87867	0.83297	0.056175	ARID3A,ATF4,DDIT3,FOXA1,KLF10,MGA,SP2,TEAD4
ZFAND2A	chr7_1200247_1200765	392	0.99943	7.0817	4.829	0.0083083	0.26996	0.87867	0.56869	0.056175	FOXA1,KLF10,MGA,NFATC4,SP2,TCFL5,TEAD4
ZFAND2A	chr7_1199855_1201855	0	0.99984	12.2536	4.829	-0.44106	0.28242	0.87867	0.54911	0.056175	ARID3A,ATF4,FOXA1,KLF10,MGA,NFATC4,SP2,TCFL5,TEAD4
ZFP36L2	chr2_43186606_43190252	263493	0.99697	6.2037	5.6148	0.72298	0.022677	0.29007	1.6444	0.5375	BCL6,CEBPD,EGR1,NR1D1,TFEC
ZFP90	chr16_68345096_68345894	227766	0.97495	10.3595	2.9788	0.30634	0.044039	0.70886	1.3562	0.14944	DDIT3,LHX6
ZFP90	chr16_68344868_68346868	226792	0.99348	10.4878	2.9788	0.2795	0.014902	0.70886	1.8267	0.14944	DDIT3,LHX6
ZFP91	chr11_58343390_58345390	1196	0.98834	15.9198	4.7785	-0.28714	0.29021	0.62276	0.53729	0.20568	EGR1,NR3C1,STAT1,TEAD1,ZNF35
ZFYVE1	chr14_73777052_73779352	283132	0.97758	4.5059	3.8353	0.56654	0.94833	0.71524	0.023039	0.14555	EPAS1,ETV4,FOXC2,FOXL1,GATA3,HLX,HOXD4,IRF1,IRF2,MAFB,MYBL2,RUNX1,RXRB,SNAI2,STAT3
ZFYVE1	chr14_73601142_73603142	107222	0.99657	4.6304	3.8353	0.42894	0.42334	0.71524	0.37331	0.14555	EPAS1,ETV4,FOXC2,FOXL1,GATA3,HLX,HOXD4,IRF1,IRF2,MAFB,MYBL2,NR4A1,RUNX1,RXRB,SNAI2,STAT3
ZFYVE1	chr14_73492114_73493220	700	0.95001	1.3604	3.8353	0.27151	0.87433	0.71524	0.058325	0.14555	EPAS1,ETV4,FOXC2,FOXL1,GATA3,HOXD4,IRF1,IRF2,MAFB,MXD4,MYBL2,RXRB,SNAI2
ZFYVE27	chr10_99474735_99476226	20651	0.99018	4.5012	3.1683	0.13148	0.40647	0.17668	0.39097	0.75281	E2F1,HSF1,ID2,SREBF1,TRIM28,ZBTB7B
ZFYVE27	chr10_99485610_99487534	9343	0.98628	4.9219	3.1683	-0.24084	0.83839	0.17668	0.076555	0.75281	E2F1,ETV3,ID2,NR1D1
ZFYVE28	chr4_2469704_2470482	49334	0.95217	8.4583	2.5211	-0.034213	0.34395	0.013797	0.46351	1.8602	GATA2,LYL1,MLX,MZF1,SREBF1
ZGPAT	chr20_62365977_62367977	27184	1	1.8279	4.5763	0.67325	0.61011	0.54728	0.21459	0.26179	DDIT3,EGR1,HOXA3,MLX,MNT,NR4A1,TFEB,ZBTB6
ZKSCAN2	chr16_25268855_25270855	0	0.98248	20.8855	1.714	0.57982	0.77654	0.6916	0.10984	0.16014	ARID3B,E2F2,FOXO6
ZKSCAN5	chr7_99154044_99156044	51772	0.99915	3.7785	2.5897	-0.46529	0.048765	0.79205	1.3119	0.10125	E2F2,ETV1,KLF4,LHX6,MAF,MTF1,MYBL1,NFATC3,NFE2L3,NFYA,NRF1,PKNOX1,RORA,SOX17,THAP1,ZBTB12,ZNF35
ZKSCAN5	chr7_99069211_99071699	30573	0.99798	13.2367	2.5897	-0.48933	0.040825	0.79205	1.3891	0.10125	BCL6,E2F2,ETV1,ETV3,KLF4,LHX6,MAF,MTF1,MYBL1,NFE2L3,NFYA,NRF1,PKNOX1,RORA,SIX4,SOX17,STAT5B,TCFL5,THAP1,ZNF35
ZMAT5	chr22_29997544_29999544	163425	0.95142	18.9395	4.2978	-0.28858	0.0014767	0.1602	2.8307	0.79533	CREM,KLF16,NFAT5,TEAD4,ZFX
ZMIZ1	chr10_80062494_80063252	765539	0.99102	30.8562	4.7384	0.48036	0.077511	0.93152	1.1106	0.030806	FOXO6,GATA2,HOXC6,HOXD4,NR1D1,PBX3
ZMIZ2	chr7_44834240_44836240	45711	0.96714	10.5605	4.7824	-0.15465	0.082808	0.033516	1.0819	1.4747	E2F4,HOXB5,RARA,SOX13,SP2
ZMYM1	chr1_35444307_35446307	79079	0.95382	1.2178	2.7953	0.1997	0.24025	0.43631	0.61934	0.36021	ARID5A,ETV1,RREB1,ZFX,ZNF35
ZMYM1	chr1_35449474_35451692	73694	0.96476	15.8282	2.7953	-0.41744	0.44019	0.43631	0.35636	0.36021	BBX,ETV1,NFAT5,NR1D1,ZFX,ZNF35
ZMYM1	chr1_35523386_35525386	0	0.96826	1.0602	2.7953	0.068062	0.27926	0.43631	0.55399	0.36021	ARID5A,ETV1,MAX,NFAT5,ZNF35
ZNF160	chr19_53589559_53592345	14342	0.97318	10.6961	3.1173	0.65258	0.12837	0.20611	0.89154	0.68589	BCL6,FOXM1,FOXO3,JUN,MAF,MAFB,RORA,TEAD4
ZNF160	chr19_53605392_53607422	0	0.99572	24.7792	3.1173	0.64764	0.12472	0.20611	0.90406	0.68589	FOXM1,FOXO3,JUN,MAF,MAFB,PLAGL1,RORA,SREBF2,TEAD4
ZNF181	chr19_35415806_35417806	190327	0.99535	5.6369	1.955	0.41448	0.054867	0.71567	1.2607	0.14529	KLF12,RFX3,TEF
ZNF251	chr8_146011477_146016823	30507	0.99757	7.7886	2.7855	0.43216	0.067632	0.19281	1.1698	0.71488	MZF1,PBX3
ZNF251	chr8_145992099_145996721	11129	0.99798	3.8911	2.7855	0.33326	0.00021842	0.19281	3.6607	0.71488	MZF1,NFATC4,NR4A1,PBX3
ZNF318	chr6_43393291_43395291	56110	0.99513	5.8906	2.4606	0.149	0.050712	0.038664	1.2949	1.4127	IRF1,MXD1,NFATC1,POU2F2,RFX7,SREBF2
ZNF346	chr5_176419915_176424389	25307	0.99646	3.5569	3.3182	0.092008	0.10196	0.0078486	0.99157	2.1052	ARID3B,GBX2,HOXB4,KLF9,MAF,MYBL2,SNAI2,SREBF1
ZNF354C	chr5_178450371_178451352	36254	0.96735	36.6464	1.7663	0.422	0.17188	5.4161e-05	0.76477	4.2663	AHR,E2F1,ETV1,MYBL2,ZFX
ZNF410	chr14_74317747_74319660	33657	0.97004	11.502	3.9362	-0.45502	0.094116	0.83999	1.0263	0.075725	CREM,HBP1,MGA,NR1D1,PKNOX1,SP3
ZNF410	chr14_74354195_74356146	878	0.99904	1.8196	3.9362	-0.43439	0.65625	0.83999	0.18293	0.075725	HBP1,MGA,NR1D1,PKNOX1,SP3,STAT1,TCF7L1
ZNF517	chr8_145992099_145996721	27539	0.99798	3.8911	1.8168	0.10002	0.00021842	0.78397	3.6607	0.1057	ARNTL2,FOXO6,HOXC6,KLF4,MYBL1,MZF1,NR3C1,NRF1,RFX2,TFAP4
ZNF517	chr8_146023668_146024127	133	0.95709	9.1801	1.8168	0.48367	0.22694	0.78397	0.64409	0.1057	FOXO6,HOXC6,KLF4,MZF1,NR3C1,NRF1
ZNF564	chr19_12661229_12661507	849	0.99698	1.8103	1.928	0.068954	0.022735	0.09287	1.6433	1.0321	HOXC6,NR3C2
ZNF589	chr3_48343234_48343570	60639	0.95846	8.0863	3.3419	-0.1622	0.9405	0.68599	0.026643	0.16368	JDP2,MZF1
ZNF609	chr15_64994517_64996222	202899	0.9689	16.0725	3.9866	0.36744	0.26022	0.15985	0.58467	0.79629	RFX7
ZNF638	chr2_71648716_71652441	89832	0.99999	6.2563	4.2215	-0.33445	0.32882	0.64931	0.48304	0.18755	CREB1,FOXJ3,HMBOX1,MEF2A,MEIS2,NFAT5,NFIA
ZNF655	chr7_99154044_99156044	0	0.99915	3.7785	4.0204	0.070898	0.048765	0.8883	1.3119	0.051438	ATF3,GBX2
ZNF789	chr7_99035573_99037777	32737	0.99952	18.5988	2.0889	0.0070236	0.70969	0.357	0.14893	0.44733	ATF3,CEBPD,FOXL1,KLF9,LYL1
ZNF789	chr7_99063824_99065824	4690	0.99799	5.8616	2.0889	0.19405	0.15034	0.357	0.82293	0.44733	ATF3,ATF7,CEBPD,FOXL1,KLF9,NFATC2,SNAI2
ZNF827	chr4_146653195_146658354	201253	0.98498	14.3489	2.8157	0.57111	0.073691	0.88805	1.1326	0.051564	CEBPG,GATA2,HOXA6,HOXD4,ID2,MEF2A,MEIS2,MZF1,NFATC4,POU2F2,SMAD4
ZNF827	chr4_146699890_146701217	158390	0.95079	4.4642	2.8157	-0.088702	0.028579	0.88805	1.5439	0.051564	CEBPG,GATA2,HOXA6,HOXD4,ID2,MEF2A,MEIS2,MZF1,NFATC4,POU2F2,SMAD4
ZNF827	chr4_146761579_146766327	93280	0.98438	7.9977	2.8157	0.55608	0.121	0.88805	0.91723	0.051564	CEBPG,CREB5,GATA2,HOXA6,HOXD4,ID2,MEF2A,MEIS2,MZF1,NFATC4,POU2F2,SMAD4
ZNRD1	chr6_30029569_30030133	553	0.99379	6.8049	4.9575	-0.2553	0.71907	0.28076	0.14323	0.55166	TEAD4,TFAP4
ZSCAN25	chr7_99213959_99215979	0	0.99866	12.5454	2.0589	-0.27321	0.10188	0.25261	0.99192	0.59756	E2F2,HES1,HINFP,NFATC3,NFE2L3,TFAP4
ZSCAN31	chr6_28317268_28319561	13116	0.96895	5.1879	2.7452	-0.42897	0.33996	0.0097633	0.46857	2.0104	CEBPG,E2F6,ELK4,GBX2,HES2,LMO2,NFE2L3,SOX17,SOX7
ZSWIM4	chr19_13897815_13899357	6916	0.95682	7.4245	3.8868	0.59705	0.15999	0.38263	0.79591	0.41722	ARID3B,FOXC1,FOXC2,FOXL1,FOXO6,HOXA6,HOXD9,MAFF,MNT,MXD4,NR2F1,PKNOX1,SOX12,SOX17,SOX7,TCF7L2,TGIF1,TP53
ZUFSP	chr6_116968960_116971064	18909	0.99843	16.5735	2.5952	-0.41567	0.32747	0.56889	0.48483	0.24497	CEBPB,CEBPG,E2F3,GLIS2,HOXA11,HOXB4,JDP2,LHX6,NFATC2,PBX1,RARG,TEAD1,TEAD2,ZNF35
ZWILCH	chr15_66798057_66798569	637	0.97766	3.3801	4.6306	0.2921	0.78314	0.64596	0.10616	0.18979	CEBPD,E2F2,E2F3,GBX2,JUNB,KLF4,MAFB,MEIS1,MYBL1,MYBL2,MYC,RFX7,SIX4,TBX3,TEF,ZBTB7A
