# Supplementary material for: Chromatin accessibility landscape and regulatory network of high-altitude hypoxia adaptation
Source: Nat Commun. 2020 Oct 1;11:4928. doi: 10.1038/s41467-020-18638-8 (PMC7529806; doi:10.1038/s41467-020-18638-8)
Supplement: Supplementary file 6 — Supplementary Data 3 [file 41467_2020_18638_MOESM6_ESM.xlsx]

## Sheet: Supplementary Data  3
Supplementary Data 3. 23 REs of EPAS1 and regression analysis
		enh_lenath	max openness	exp_open_cor	LR_coeff	LR_pvalue	SNPs
	R-squared				0.7912
	intercept				-11.5986	0.5365
Pro	chr2:46522540-46524540	2000	9.3508	0.3547	3.6901	0.3476
E1	chr2:46256235-46257608	1373	7.6621	0.3514	1.6847	0.6488
E2	chr2:46285147-46285976	829	7.8404	0.4523	-5.6428	0.0315
E3	chr2:46290179-46291044	865	4.2523	0.4211	0.3377	0.9281
E4	chr2:46292572-46297479	4907	6.3029	-0.035	2.502	0.6063
E5	chr2:46298610-46305827	7217	5.9904	0.039	5.1503	0.4286
E6	chr2:46309806-46311085	1279	2.0927	0.1883	5.7153	0.4829
E7	chr2:46312035-46314791	2756	4.9365	0.4186	5.3945	0.1719
E8	chr2:46324051-46326472	2421	6.1813	-0.0017	-4.866	0.2602
E9	chr2:46343391-46347662	4271	3.0225	0.1941	-5.4595	0.4848
E10	chr2:46404605-46404819	214	5.2418	0.1693	-0.5823	0.7375
E11	chr2:46405822-46407246	1424	7.0849	0.1855	-5.2626	0.0927
E12	chr2:46423551-46428332	4781	3.4162	0.586	31.7695	0.0002
E13	chr2:46451468-46453698	2230	5.7852	0.1534	0.0169	0.9969
E14	chr2:46483774-46487780	4006	4.949	0.1012	2.9097	0.4266
E15	chr2:46494295-46505970	11675	5.0754	0.1622	-5.3337	0.4339
E16	chr2:46523341-46524234	893	9.2896	0.2909	-1.4407	0.6489
E17	chr2:46526204-46529309	3105	3.6029	0.2459	-3.4913	0.5878
E18	chr2:46538333-46544153	5820	7.5486	-0.2967	-1.5577	0.6554	rs7571879
E19	chr2:46549577-46553204	3627	15.9565	-0.2087	0.9167	0.2637	rs116088026, rs113305133, rs142647894, rs140067727, rs149594770, rs373417600
E20	chr2:46560173-46563595	3422	4.1496	0.261	14.7105	0.0224	rs370299814, rs368706892
E21	chr2:46574334-46580523	6189	5.4425	-0.1022	-11.1222	0.0265	rs188801636, rs569774785, rs375554942, rs76242811, rs4953357, rs4953354, rs6756667
E22	chr2:46589710-46594828	5118	2.2877	0.2545	-7.1932	0.4877	rs141366568, rs61151542, rs10206434, rs3768729
