# Supplementary material for: Chromatin accessibility landscape and regulatory network of high-altitude hypoxia adaptation
Source: Nat Commun. 2020 Oct 1;11:4928. doi: 10.1038/s41467-020-18638-8 (PMC7529806; doi:10.1038/s41467-020-18638-8)
Supplement: Supplementary file 7 — Supplementary Data 4 [file 41467_2020_18638_MOESM7_ESM.xlsx]

## Sheet: Supplementary Data 4
Supplementary Data 4. TG of EPAS1
gene	element	TF	distance	selection	max openness	max expression	correlation opn_exp	diff opn p-value	diff exp p-value	diff opn -log10 p-value	diff exp -log10 p-value	TF
NFIA	chr1_60566602_60567835	EPAS1	975110	0	24.3145	2.4884	-0.10877	0.44295	0.57849	0.35364	0.2377	ELF2,EPAS1,ETS2,FOXO1,GATA6,HMBOX1,ID1,LMO2,MAF,MAFB,MECOM,MEIS1,MGA,MXI1,NFAT5,NFIB,NFIX,NR3C2,PBX1,STAT3
NFIA	chr1_60598398_60599793	EPAS1	943152	0	12.728	2.4884	-0.40386	0.96765	0.57849	0.01428	0.2377	BDP1,ELF2,EPAS1,ETS2,FOXO1,GATA6,HBP1,ID1,LMO2,MAF,MAFB,MEIS1,MGA,MXI1,NFAT5,NFIB,NFIX,NR3C2,STAT3,THRA,ZFX
YIPF5	chr5_142623286_142624548	EPAS1	925730	0	12.3184	5.645	-0.12887	0.36775	0.020954	0.43445	1.6787	AR,ELK3,EPAS1,HSF1,JDP2,MYBL1,NFATC2,NR2F1,NR3C1,RFX1,SNAI2,TBX20,TBX3,ZFX
TSEN15	chr1_183106826_183110703	EPAS1	910107	0	5.2128	4.1878	-0.79684	0.31114	0.67451	0.50704	0.17101	BATF3,CDC5L,E2F2,EPAS1,NFAT5,NR2F1,ZNF691
NRP2	chr2_205659197_205661236	EPAS1	885987	0	12.2549	6.7324	0.12853	0.11887	0.032987	0.92492	1.4817	EPAS1,ETV3,ETV5,GLI3,HOXD9
LBR	chr1_224728546_224733027	EPAS1	883530	0	12.2855	5.3045	-0.31462	0.11042	0.41826	0.95694	0.37855	CEBPB,CREB3L1,E2F2,EPAS1,JDP2,NFATC2,STAT5B
CDK1	chr10_61664748_61665223	EPAS1	872865	0	9.6832	5.9634	-0.65932	0.83154	0.35518	0.080115	0.44955	E2F2,EPAS1,FOXM1,FOXO3,MAF,MEIS1,MYBL2,TEF
CDK1	chr10_61666620_61668885	EPAS1	869203	0	11.6262	5.9634	-0.39632	0.20361	0.35518	0.69119	0.44955	E2F2,EPAS1,FOXM1,FOXO3,MAF,MEIS1,MYBL2,TEF
YIPF5	chr5_142689049_142694792	EPAS1	855486	0	5.2517	5.645	-0.39794	0.20807	0.020954	0.6818	1.6787	AR,ARID5B,BBX,CREB3,CREB3L1,ELK3,EPAS1,FOXF1,HSF1,JDP2,MNT,MYBL1,NFATC2,NR2F1,NR3C1,RARB,RARG,SNAI2,TBX20,TBX3,TGIF1,TWIST2,ZFX
RFC5	chr12_117626718_117627597	EPAS1	826908	0	6.9686	4.1639	-0.62706	0.72376	0.65561	0.1404	0.18336	ATF3,E2F1,E2F2,EPAS1,GBX2,MAF,MAFB,MYBL2,NR3C2,RFX2,TEF
TFDP2	chr3_141050022_141051807	EPAS1	816579	0	20.085	2.3349	-0.15944	0.044206	0.54703	1.3545	0.26199	EPAS1,MGA,TBX3
PPHLN1	chr12_41914894_41917159	EPAS1	802787	0	19.0521	4.8977	-0.50105	0.57877	0.56882	0.2375	0.24502	BCL6,CDC5L,E2F2,EPAS1,HOXB8,NFE2L3,NR2F1,TFAP4
NFIA	chr1_60745198_60749904	EPAS1	793041	0	11.6366	2.4884	-0.28132	0.15398	0.57849	0.81255	0.2377	BDP1,ELF2,EPAS1,ETS2,FOXO1,GATA6,HBP1,HMBOX1,ID1,KLF11,KLF9,LMO2,MAF,MAFB,MEIS1,MGA,MXI1,NFAT5,NFIB,NFIX,NR3C2,PBX1,THRA,ZFX
GMPS	chr3_154796719_154798269	EPAS1	790055	0	28.6688	4.8777	-0.42669	0.087712	0.92543	1.0569	0.033655	CEBPD,E2F2,EPAS1,MAF
YIPF5	chr5_142775734_142782002	EPAS1	768276	0	2.0549	5.645	-0.095082	0.26838	0.020954	0.57125	1.6787	AHR,AR,BBX,ELK3,EPAS1,FOXF1,HSF1,JDP2,MYBL1,NFATC2,NR2F1,NR3C1,RARB,RARG,RFX1,SNAI2,TBX20,TBX3,TGIF1
YIPF5	chr5_142784300_142785602	EPAS1	764676	0	14.8616	5.645	0.10494	0.046133	0.020954	1.336	1.6787	AR,ELK3,EPAS1,HSF1,JDP2,MYBL1,NFATC2,NR2F1,NR3C1,RARB,RARG,SNAI2,TBX20,TBX3,TGIF1,ZFX
ZNF85	chr19_20348452_20349789	EPAS1	756269	0	27.9248	2.1283	-0.064749	0.034253	0.0085711	1.4653	2.067	ARID3B,BHLHE40,CEBPB,DDIT3,EPAS1,ESRRA,HSF2,KLF12,MAFG,POU2F1,RFX7,STAT1,TGIF1,ZNF354C
BCOR	chrX_39276928_39280630	EPAS1	755952	0	5.5346	3.4122	-0.043764	0.11835	0.002274	0.92684	2.6432	ALX1,ARNTL,ARNTL2,CUX1,E2F2,EPAS1,FOXO6,HOXB8,HOXC9,LHX6,MAFG,MEIS2,MLXIP,NFATC1,NFATC2,NFATC3,NRF1,STAT5A,TBX1,TRIM28,TWIST2,ZBTB12
TFDP2	chr3_141119294_141135468	EPAS1	732918	0	3.3948	2.3349	0.40119	0.70743	0.54703	0.15031	0.26199	EPAS1,HLX,MGA,TBX3
FOXP1	chr3_70898315_70900942	EPAS1	732198	0	8.4654	4.135	-0.22949	0.4915	0.59323	0.30848	0.22677	AHR,BCL6,BCL6B,CEBPD,EPAS1,FOXL1,FOXO1,FOXO3,HIC1,HOXA3,HOXA6,KLF12,KLF9,MAF,MAFB,MAFF,MEIS1,MXD4,NFIL3,POU2F2,SIX4,TBX3,TFCP2,TWIST2
CEP78	chr9_80127577_80131264	EPAS1	719726	0	10.2133	4.005	-0.24767	0.45898	0.4417	0.3382	0.35487	EPAS1,JDP2,MYBL2,NR1D1,PBX3,SIX4,ZNF711
C12orf29	chr12_87710973_87713423	EPAS1	715844	0	15.2538	3.1403	-0.16445	0.49881	0.75248	0.30207	0.1235	BATF3,E2F2,EPAS1,FOXO1,GATA2,HIC2,HOXB4,HOXB8,HOXC9,ID2,LHX6,NFYB,NR2F1,SOX13,TEF,TFAP4,YY1,ZNF35,ZNF410
C12orf29	chr12_87715735_87718207	EPAS1	711060	0	17.3997	3.1403	-0.42553	0.55952	0.75248	0.25218	0.1235	BCL6,CDC5L,E2F2,EPAS1,FOXO1,GATA2,HIC2,HOXB4,HOXB8,HOXC9,ID2,LHX6,MXD4,NFATC4,NFYB,NR2F1,SOX13,TEF,TFAP4,YY1,ZNF35
CDH5	chr16_65690806_65693790	EPAS1	706734	0	25.8752	8.8943	0.50318	0.10658	0.55184	0.97233	0.25818	E2F1,EPAS1,HOXA5,HOXD4,HOXD9,LHX6,LYL1,MXD4
UBE3D	chr6_83070922_83072922	EPAS1	702623	0	2.4154	2.0606	0.081874	0.054317	0.97201	1.2651	0.012331	ARNTL,CEBPG,EPAS1,HOXB4,HSF2,KLF7,LHX6,MGA,MYBL2,RFX3,THAP1
NUAK1	chr12_105837543_105841102	EPAS1	692709	0	8.7965	4.2818	0.65698	0.48306	0.20178	0.31599	0.69512	AR,EPAS1,FOXC1,FOXL1,FOXS1,HES2,HOXD4,HOXD9,NR3C2,RARG,SNAI2,SOX17,TWIST2,ZNF35,ZNF354C,ZNF691
PARD3	chr10_34410062_34413890	EPAS1	690363	0	13.7107	3.6832	-0.10072	0.38227	0.95614	0.41763	0.01948	AR,ARNTL2,BBX,DDIT3,EPAS1,ETS2,FOXC1,FOXO1,FOXO3,GATA2,GBX2,HIF1A,HOXA10,HOXA3,HOXA5,HOXB4,KLF10,KLF5,LHX6,MYBL1,NFAT5,NFATC1,NFE2L1,NFE2L2,NPAS2,NR5A2,PBX1,PBX3,RARB,RFX2,RORA,SIX1,SMAD2,SMAD4,SP3,STAT1,TAL1,TCFL5,TEF,ZFX
NUAK1	chr12_105853382_105857179	EPAS1	676632	0	3.9702	4.2818	-0.13263	0.54355	0.20178	0.26476	0.69512	AR,EPAS1,FOXC1,FOXL1,FOXS1,HES2,HOXD4,HOXD9,NR3C2,RARG,SNAI2,SOX17,TWIST2,ZNF35,ZNF354C,ZNF691
NRP2	chr2_205889213_205891100	EPAS1	656123	0	19.8167	6.7324	0.4086	0.23758	0.032987	0.62419	1.4817	EPAS1,ETV5,HOXD9
GBE1	chr3_81153887_81156470	EPAS1	654480	0	19.9013	6.3236	0.070042	0.49253	0.84379	0.30756	0.073765	AR,CEBPD,CREB3,EPAS1,FOSL2,FOXL1,HIC1,KLF9,NFIC,NFKB1,SMAD3,TFCP2
CEP78	chr9_80202259_80205538	EPAS1	645452	0	8.4245	4.005	0.16839	0.047713	0.4417	1.3214	0.35487	EPAS1,JDP2,MYBL2,NR1D1,PBX3,SIX4,ZNF281
PTGER4	chr5_40043868_40047844	EPAS1	632187	0	10.4918	4.9231	0.042004	0.57996	0.84656	0.2366	0.072344	EPAS1,FOXL1,JDP2,MAFB,SIX2,TFEC
C12orf45	chr12_104764602_104766592	EPAS1	613505	0	7.621	5.4624	0.55207	0.41999	0.38739	0.37676	0.41185	CEBPD,CTCF,EPAS1,FOXO3,HOXB8,HOXC9,MYBL2,NFAT5,NFATC4,TBX3
ME3	chr11_85780139_85782139	EPAS1	601539	0	31.798	4.5489	0.25316	0.086857	0.81401	1.0612	0.089368	CEBPD,E2F1,E2F4,EPAS1,FOXS1,KLF9,MAF,MEIS2,NFATC4,NR2F1,PPARG,RORA,SOX7,THRA,TWIST2,ZFX,ZNF354C
FOXP1	chr3_71029124_71034135	EPAS1	599005	0	5.245	4.135	0.27003	0.13913	0.59323	0.85658	0.22677	BACH1,BCL6,BCL6B,CEBPD,EPAS1,FOXL1,FOXO1,FOXO3,HIC1,HLX,HOXA3,HOXA6,JUND,KLF12,KLF9,MAF,MAFB,MAFF,MEIS1,MXD4,NFIL3,POU2F2,SIX4,TBX3,TFCP2,TWIST2
TSHZ1	chr18_72343608_72344696	EPAS1	578013	0	6.6256	3.3929	-0.59432	0.92399	0.91519	0.034331	0.038487	ARNT,CEBPD,EPAS1,FOXC1,FOXC2,FOXJ2,HOXA3,HOXA6,IRF1,MAF,MAFB,MAFF,MXI1,NR2F1,NR3C2,RARB,SNAI2,STAT6,TBX3,TFEC
GUF1	chr4_44122477_44124304	EPAS1	556128	0	16.0859	3.6501	0.0098575	0.072925	0.60178	1.1371	0.22056	BDP1,CEBPB,E2F2,EPAS1,FOXL1,HIC1,HIC2,HOXA11,NFATC2,NFYA,RARG,TWIST2,ZBTB7A,ZNF35
NUAK1	chr12_105980555_105981652	EPAS1	552159	0	13.2033	4.2818	0.71592	0.78293	0.20178	0.10627	0.69512	AR,EPAS1,FOXC1,FOXL1,FOXS1,HES2,HOXD4,HOXD9,NR3C2,RARG,SOX17,ZNF354C
NUAK1	chr12_105983863_105984530	EPAS1	549281	0	6.1982	4.2818	0.66098	0.86481	0.20178	0.06308	0.69512	AR,EPAS1,FOXC1,FOXL1,FOXS1,HOXD4,NR3C2,RARG,SNAI2,SOX17,ZNF354C
PARD3	chr10_34568723_34570486	EPAS1	533767	0	15.063	3.6832	0.12285	0.165	0.95614	0.78251	0.01948	AHR,AR,BBX,CENPB,EPAS1,ETS2,FOXC1,FOXO1,FOXO3,GATA2,GBX2,HIF1A,HOXA10,HOXA3,HOXA5,HOXB4,KLF5,LHX6,MYBL1,NFAT5,NFATC1,NFE2L1,NFE2L2,NFKB1,NR5A2,PPARG,RARB,RORA,SMAD2,SMAD4,SP3,STAT1,STAT5A,STAT5B,TAL1,TCFL5,TEF
PPHLN1	chr12_42187754_42190082	EPAS1	529864	0	17.3696	4.8977	-0.52976	0.536	0.56882	0.27083	0.24502	BCL6,E2F2,EPAS1,HOXB8,NFE2L3,NR2F1,TFAP4
GUF1	chr4_44146302_44154383	EPAS1	526049	0	16.4472	3.6501	-0.34602	0.10245	0.60178	0.98948	0.22056	BDP1,CDC5L,CEBPB,CREB1,E2F2,EPAS1,FOXL1,HIC1,HIC2,HLX,HOXA11,JUNB,NFATC2,NFYA,RARG,TWIST2,ZBTB33,ZBTB7A,ZNF35,ZNF711
GUF1	chr4_44161937_44165215	EPAS1	515217	0	15.0904	3.6501	-0.35373	0.26186	0.60178	0.58194	0.22056	BDP1,CEBPB,E2F2,EPAS1,FOXL1,HIC1,HIC2,HOXA11,JUNB,NFATC2,NFYA,RARG,ZBTB7A,ZNF35
SNAI2	chr8_49319386_49323622	EPAS1	510377	0	8.833	3.0601	0.48019	0.83584	0.77774	0.077877	0.10917	ARID5B,CEBPB,CEBPD,CREB3L1,EPAS1,ETV3,FOXJ2,FOXL1,HIF1A,HLX,HOXA2,JDP2,KLF4,MAF,MAFF,MITF,NFIX,RARG,RUNX1,SIX1,TBX20,TBX3,TWIST2
MPDZ	chr9_12774984_12777811	EPAS1	501752	0	21.3314	4.5639	0.24376	0.12949	0.039223	0.88776	1.4065	ARID5A,ATF1,BATF3,E2F2,EPAS1,ETV1,FOXO3,FOXS1,GATA6,GLI3,HEY2,HIC1,HOXD4,HOXD8,IRF1,IRF7,KLF12,KLF9,MAF,MAFB,MAFF,MEIS1,MTF1,MYBL2,NFAT5,NFIA,NR2F1,RARB,REST,SNAI2,SOX17,TBP,TBX20,TEAD1,TFAP4,TWIST2,ZNF354C
ZNF330	chr4_141637316_141641377	EPAS1	500663	0	4.8587	4.5042	-0.054942	0.15509	0.83758	0.80942	0.076976	BATF3,EPAS1,FOXO4,HOXC9,TAL1
C4orf46	chr4_159093718_159095718	EPAS1	497689	0	8.6374	3.787	-0.65198	0.78888	0.72379	0.10299	0.14039	BCL6,CDC5L,CEBPB,CEBPD,CTCF,EPAS1,ETS2,HSF2,MAFB,MYBL1,NFYB,RFX5,SIX4
ZNF330	chr4_141647436_141650128	EPAS1	491912	0	10.2956	4.5042	0.0029631	0.21507	0.83758	0.66743	0.076976	BATF3,EPAS1,FOXO4,HOXC9,TAL1
BCOR	chrX_39547809_39549175	EPAS1	487407	0	9.8953	3.4122	-0.074644	0.90028	0.002274	0.045624	2.6432	ALX1,ARNTL,ARNTL2,E2F2,EPAS1,FOXO6,HOXB8,LHX6,MEIS2,MLXIP,NRF1,TBX1,TWIST2
RFXAP	chr13_36905775_36909654	EPAS1	483684	0	2.1241	2.3122	0.04296	0.48563	0.048204	0.31369	1.3169	ARID5B,BATF3,CEBPB,CEBPD,E2F2,E2F3,EPAS1,FOXO4,FOXP1,MAF,MEOX1,PBX3,RFX2,RFX5,SNAI2,TEAD1,TFAP4,TGIF2
CNIH1	chr14_54423717_54424801	EPAS1	483347	0	8.9804	5.7002	-0.25882	0.077337	0.88363	1.1116	0.053731	ARNTL2,E2F2,EPAS1,HIF1A,HOXA7,ID1,KLF5,SMAD2
CYTL1	chr4_4543775_4545775	EPAS1	475422	0	8.0594	7.0595	0.040472	0.59972	4.5382e-07	0.22205	6.3431	BCL6B,EPAS1,FOXC2
PTGER4	chr5_40201916_40205060	EPAS1	474971	0	15.5602	4.9231	0.083439	0.022345	0.84656	1.6508	0.072344	EPAS1,FOXL1,JDP2,MAFB,NR5A2,TFEC
PXDC1	chr6_3280031_3283842	EPAS1	468404	0	6.4422	6.5279	0.22064	0.03614	0.18852	1.442	0.72464	ARNTL,ATF1,BCL6,CEBPD,CTCF,E2F2,EPAS1,ETS2,FOSL1,FOXC1,FOXC2,FOXL1,HES2,HIC1,HIC2,HIF1A,HOXA3,HOXA4,HOXA6,HOXD4,KLF9,MAF,NFIC,NFIL3,NFKB1,NR5A2,RFX7,SNAI2,SOX17,TBX3,TEAD2,TFCP2,TFE3,ZBTB7A,ZNF691
C4orf46	chr4_159131138_159132775	EPAS1	460632	0	19.2075	3.787	-0.2488	0.26359	0.72379	0.57907	0.14039	CDC5L,CEBPB,CEBPD,CTCF,EPAS1,ETS2,HSF2,MAFB,MYBL1,RFX5
KLF3	chr4_38211868_38213254	EPAS1	452535	0	5.9375	4.6421	0.58315	0.086778	0.7338	1.0616	0.13442	ARID3A,ATF3,BATF3,EGR1,EPAS1,ETS2,MAF,MYBL1,NR5A2,POU2F2,RXRA,TGIF1
MATR3	chr5_138159175_138161555	EPAS1	447885	0	3.0808	5.8353	-0.4068	0.46905	0.80951	0.32878	0.09178	ARID3B,ATF2,BDP1,CDC5L,CEBPB,CREB1,E2F1,E2F2,EPAS1,FOSL2,GABPA,HIC2,HSF2,JDP2,LHX6,MTF1,NFIC,POU2F1,RUNX1,RXRA,SIX4,TBP,ZBTB12,ZBTB33,ZFX
CYTL1	chr4_4576394_4577666	EPAS1	443531	0	16.4622	7.0595	-0.13014	0.41263	4.5382e-07	0.38444	6.3431	BCL6B,EPAS1,FOXC2
HERPUD2	chr7_35293711_35295711	EPAS1	439061	0.96693	11.1266	3.6515	0.2785	0.41294	0.4025	0.38411	0.39524	ATF4,BHLHE40,ELK3,EPAS1,IRF1,KLF11,KLF5,MTF1,NFE2L2,NR1H2,NR2F2,PKNOX1,SRF,TGIF1
KLHL9	chr9_21770718_21772005	EPAS1	435289	0	13.8264	3.8527	-0.41877	0.099082	0.30816	1.004	0.51122	E2F2,EGR1,EPAS1,HIC2,HOXA6,HOXB3,HOXB8,HOXC9,KLF4,LHX6,MAF,MEIS1,SNAI2,ZNF354C
MTAP	chr9_22237562_22239692	EPAS1	434928	0	5.5926	4.3913	-0.45627	0.44781	0.29205	0.34891	0.53454	DDIT3,E2F2,E2F3,E2F8,EGR1,EPAS1,FOXL1,HOXA11,HOXB3,HOXB4,HOXC9,LHX6,NFATC4,NFKB1,NR2F1,PPARG,SNAI2,TAL1,TBX1,TBX3
MGST1	chr12_16063426_16066701	EPAS1	433374	0	12.7891	5.823	-0.43242	0.84721	0.12629	0.072009	0.89864	ATF5,EPAS1,MYC
ME3	chr11_85953805_85955805	EPAS1	427873	0	5.7297	4.5489	-0.0047737	0.041766	0.81401	1.3792	0.089368	AHR,CEBPD,E2F1,EPAS1,FOXS1,JUN,MAF,MEIS2,NFATC4,NR2F1,PPARG,RORA,SOX7,TWIST2,ZFX,ZNF354C
MATR3	chr5_138179413_138181602	EPAS1	427838	0	5.409	5.8353	0.29045	0.2808	0.80951	0.5516	0.09178	ARID3B,ATF2,BDP1,CEBPB,E2F1,E2F2,EPAS1,GABPA,HIC2,HSF2,LHX6,MTF1,NFIC,NFYA,NR1D1,POU2F1,RXRA,TBP,ZFX,ZNF711
PXDC1	chr6_3323382_3326106	EPAS1	426140	0	10.7272	6.5279	-0.17515	0.001073	0.18852	2.9694	0.72464	ARNTL,ATF1,BCL6,CEBPD,CTCF,E2F2,EPAS1,ETS2,FOSL1,FOXC1,FOXC2,FOXL1,HBP1,HES2,HIC1,HIC2,HIF1A,HOXA3,HOXA4,HOXA6,HOXD1,HOXD4,KLF9,LHX6,MAF,NFIC,NR5A2,RFX7,SNAI2,SOX17,TBX3,TEAD2,TFCP2,TFE3,ZBTB7A
ULBP3	chr6_150812909_150815138	EPAS1	422707	0	13.1694	3.4347	-0.56143	0.73552	0.9905	0.1334	0.0041473	EPAS1,FOXC2,FOXF1,GBX2,HLX,HOXB6,MYBL1,PPARG,SIX2,SNAI2,TWIST2
CCT4	chr2_62531063_62534963	EPAS1	415257	0	17.6343	6.9077	-0.39248	0.31675	0.85821	0.49929	0.066409	ALX1,ARNTL2,ATF1,BATF3,BCL6,CEBPD,CEBPG,E2F2,E2F6,E2F7,EPAS1,FOSL2,FOXM1,FOXO3,GATA6,ID2,KLF4,KLF9,MAFB,MAZ,NFIC,NFYB,NR4A1,RFX7,SMAD2,SNAI2,TBX3,TFAP4,THAP1,THRA,ZBTB12,ZBTB33,ZBTB7A
ELMO1	chr7_37070469_37073699	EPAS1	415230	0	13.6298	3.4926	-0.25464	0.095306	0.96647	1.0209	0.014813	ARNTL,EPAS1,ETV6,ID1,MEF2C,MGA,SIX4,TBX3,TFEB,TFEC
PRKCE	chr2_45464156_45470022	EPAS1	409020	0	7.201	3.9719	0.32195	0.93657	0.00021699	0.028458	3.6636	ARNTL,ARNTL2,CREB5,EGR1,ELK3,ELK4,EPAS1,ERG,ETS1,FOXC2,FOXF1,FOXO1,HIC1,HLX,HOXA11,HOXA6,HOXD4,HOXD9,IRF1,KLF12,KLF7,MAFF,MEF2D,NFIB,NR3C1,NR3C2,RFX3,SOX18,SOX4,SOX7,STAT5A,TCF12,TCF4,TFEC,TP53,ZBTB6,ZEB1,ZFX
VEGFC	chr4_177303779_177305731	EPAS1	408168	0	10.226	5.0046	-0.087271	0.029948	0.24241	1.5236	0.61544	AR,CEBPB,CEBPD,CREB3L1,CREB3L2,EPAS1,FOXF1,HOXD8,JDP2,TBX3,TWIST2
SNAI2	chr8_49426383_49428077	EPAS1	405922	0	21.135	3.0601	0.23015	0.0022858	0.77774	2.641	0.10917	CEBPB,CEBPD,CREB3,CREB3L1,EPAS1,ETV3,FOXJ2,FOXL1,HIF1A,HOXA2,JDP2,KLF4,MAF,MAFF,MITF,NFIX,RARG,RUNX1,TBX20,TBX3
BMP4	chr14_54015733_54017911	EPAS1	405643	0	16.2166	7.9045	0.59234	0.085037	0.40442	1.0704	0.39317	ELK4,EPAS1,FOXA1,HOXA11,NR5A2,PPARG
DAB2IP	chr9_124734390_124736512	EPAS1	405010	0	6.367	4.6856	-0.47502	0.51997	0.3346	0.28402	0.47548	AR,E2F2,EPAS1,ETS2,FOXA1,FOXC2,HEY2,HOXA5,HOXA6,HOXB4,MAFB,POU2F2,STAT5A,TBX18,TBX3,TCF7L1,TEF
SH3TC1	chr4_7792921_7796211	EPAS1	404848	0	1.1675	5.2877	0.045765	0.012727	0.12558	1.8953	0.90107	EPAS1,ETV6,NFATC1,NFYB,NR5A2,SOX18
CHST10	chr2_101437430_101439556	EPAS1	403300	0	5.2574	3.1512	-0.56528	0.47074	0.095237	0.32722	1.0212	BCL6,BDP1,CEBPD,E2F1,EPAS1,FOXJ3,GBX2,HES2,HIC2,HOXB8,HSF2,KLF4,MAF,MAFB,MEIS2,MYBL2,NFYA,NR3C2,PKNOX1,SP4,TFAP4
TSHZ1	chr18_72517747_72519512	EPAS1	403197	0	8.7417	3.3929	0.11054	0.71361	0.91519	0.14654	0.038487	ARNT,CEBPD,EPAS1,FOXC1,FOXC2,FOXF1,FOXJ2,HOXA3,HOXA6,IRF1,MAF,MAFB,MAFF,MXI1,NFATC1,NR2F1,NR3C2,PPARG,SNAI2,STAT6,TBX3,TFEC
P2RY2	chr11_72523666_72527758	EPAS1	401584	0	12.5484	2.9366	-0.20902	0.39714	0.10597	0.40106	0.97481	BCL6,CEBPB,EPAS1,ESRRA,ETS2,ETV1,FOXA1,FOXO1,GATA3,HES1,HES2,HOXA4,HOXA7,ID1,KLF3,KLF4,KLF5,MAFB,MAFK,NPAS2,NR2F6,NR3C2,NR4A1,NR5A2,RARA,RARG,RXRA,SOX13,SOX7,SP2,ZBTB7A
NUAK1	chr12_106131076_106132740	EPAS1	401071	0	13.3038	4.2818	0.75632	0.20688	0.20178	0.68428	0.69512	AR,EPAS1,FOXC1,FOXL1,FOXS1,HES2,HOXD4,HOXD9,NR3C2,RARG,SOX17,ZNF35,ZNF354C
CHST10	chr2_101434612_101436612	EPAS1	400482	0	9.8343	3.1512	-0.44828	0.22256	0.095237	0.65256	1.0212	BCL6,BDP1,CEBPD,E2F1,EPAS1,FOXJ3,GBX2,HES2,HIC2,HOXB8,HSF2,KLF4,MAF,MAFB,MEIS2,NR3C2,PKNOX1,SP4,TFAP4
CHST10	chr2_101434475_101436222	EPAS1	400345	0	9.2489	3.1512	-0.48165	0.18021	0.095237	0.74423	1.0212	BCL6,BDP1,CEBPD,E2F1,EPAS1,FOXJ3,GBX2,HES2,HIC2,HOXB8,HSF2,KLF4,MAF,MAFB,MEIS2,NR3C2,PKNOX1,SP4,TFAP4
FAM214B	chr9_35514405_35522360	EPAS1	398512	0	3.9325	4.8263	0.36078	0.91622	0.022482	0.038	1.6482	EPAS1,FOXF1,HES2,HOXA11,HOXB2,HOXB6,KLF5,KLF7,NFATC4,NFIC,NFYB,PPARD,SNAI2
CHST10	chr2_101428583_101431075	EPAS1	394453	0	1.9287	3.1512	-0.36617	0.82644	0.095237	0.082788	1.0212	BCL6,BDP1,CEBPD,E2F1,EPAS1,FOXJ3,GBX2,HES2,HIC2,HOXB8,HSF2,KLF4,MAF,MAFB,MEIS2,MYBL2,NFYA,NR3C2,PKNOX1,SP4,TFAP4
MAFB	chr20_38922010_38925334	EPAS1	392546	0	9.2414	3.2341	0.095124	0.13528	0.31554	0.86875	0.50094	ARNTL,EPAS1,ETS2,FOXO4,KLF4,TBX3,TEF
FAM214B	chr9_35507671_35512621	EPAS1	391778	0	3.5353	4.8263	0.38797	0.61275	0.022482	0.21272	1.6482	EPAS1,FOXF1,HES2,HOXA11,HOXB2,HOXB6,KLF5,KLF7,NFATC4,NFIC,NFYB,PPARD,SNAI2
GPATCH11	chr2_36922885_36925419	EPAS1	386174	0	4.9053	3.2111	-0.29188	0.70877	0.89266	0.14949	0.049312	CDC5L,CEBPG,E2F2,ELK4,EPAS1,JUNB,KLF4,LHX6,MYBL2,NFATC4,TBP,THAP1,ZNF35
MMS22L	chr6_97343870_97347171	EPAS1	383881	0	22.2103	2.2273	-0.56564	0.22837	0.6745	0.64136	0.17102	ATF1,BCL6,BDP1,CEBPD,E2F1,E2F2,E2F5,E2F7,EPAS1,FOXM1,LHX6,MXD4,MXI1,MYBL2,NFATC2,NRF1,SREBF2,TFAP4,ZBTB33,ZNF35
PRIMPOL	chr4_185185227_185187598	EPAS1	383168	0	7.4016	2.6039	0.21305	0.18253	0.68662	0.73867	0.16328	CDC5L,CEBPB,ELF2,EPAS1,MEIS2,MXD4,SOX13,SP4,TCF7L1
MGST1	chr12_16115300_16117213	EPAS1	382862	0	8.4018	5.823	0.062912	0.89009	0.12629	0.050565	0.89864	EPAS1,MYC,XBP1
RAB22A	chr20_57267009_57268773	EPAS1	382239	0	9.3899	2.905	0.0015212	0.34154	0.65886	0.46656	0.1812	BHLHE40,CLOCK,EPAS1,FOXO4,KLF5,PPARG
YAE1D1	chr7_39987914_39988886	EPAS1	381940	0	5.4153	4.3798	0.046448	0.0045823	0.35107	2.3389	0.45461	EPAS1,HSF2,MAFB,PBX3
PRIMPOL	chr4_185189005_185190294	EPAS1	380472	0	6.7633	2.6039	0.18604	0.0032246	0.68662	2.4915	0.16328	CEBPB,ELF2,EPAS1,MEIS2,PPARG,SOX13,SP4,TCF7L1
MELK	chr9_36191687_36193107	EPAS1	379751	0	2.431	5.2868	-0.53008	0.0089097	0.52875	2.0501	0.27675	CEBPD,E2F1,E2F2,EPAS1,FOXM1,HBP1,HIC2,HOMEZ,HOXB8,HOXC9,KLF4,MAF,MAZ,MEIS1,MSX1,MYBL1,MYBL2,NFYB,SIX4,TEF,TFAP4,THRA
RAB22A	chr20_57262186_57264186	EPAS1	377416	0	2.2045	2.905	-0.56678	0.48574	0.65886	0.3136	0.1812	BHLHE40,EPAS1,FOXO4,KLF5,PPARG
ACADM	chr1_75810086_75813551	EPAS1	376480	0	16.3383	4.3183	-0.16912	0.23364	0.21665	0.63144	0.66424	AR,ATF5,BDP1,CEBPB,E2F2,ELK3,EPAS1,FOXL1,GABPA,HSF2,MAFF,MEF2C,NFATC2,NFATC3,NFYB,NR1H2,RFX5,RFX7,SMAD3,SP4,TEAD1,TEAD2,TGIF1,TP53,ZBTB33
TSHZ1	chr18_72545678_72549227	EPAS1	373482	0	7.827	3.3929	-0.098511	0.39444	0.91519	0.40402	0.038487	ARID5A,ARNT,CEBPD,EPAS1,FOXC1,FOXC2,FOXF1,FOXJ2,HLX,HOXA3,HOXA6,IRF1,KLF10,KLF13,KLF9,MAF,MAFB,MAFF,NFATC1,NR2F1,NR3C2,PPARG,RARB,SNAI2,STAT6,TBX3,TFEC
FAM43A	chr3_194779098_194780678	EPAS1	372477	0	6.8775	8.0312	0.54572	0.0070654	0.54426	2.1509	0.26419	EPAS1,GBX2,NFATC1,NR5A2,TFEC
RFXAP	chr13_37018889_37021196	EPAS1	372142	0	12.468	2.3122	0.14839	0.065598	0.048204	1.1831	1.3169	ARID5B,CEBPB,CEBPD,E2F2,E2F3,EPAS1,FOXO4,FOXP1,MAF,MEOX1,PBX3,RFX5,SNAI2,STAT5B,TEAD1,TFAP4,TFEB,TGIF2
ME3	chr11_86012543_86013085	EPAS1	370593	0	4.4043	4.5489	0.098047	0.14908	0.81401	0.82657	0.089368	CEBPD,E2F1,EPAS1,FOXS1,MAF,MEIS2,NR2F1,SOX7,ZNF354C
TSHZ1	chr18_72552095_72554148	EPAS1	368561	0	7.4517	3.3929	0.3173	0.67856	0.91519	0.16841	0.038487	ARNT,CEBPD,EPAS1,FOXC1,FOXC2,FOXJ2,HOXA3,HOXA6,IRF1,KLF13,KLF9,MAF,MAFB,MAFF,NFATC1,NR2F1,NR3C2,PPARG,RARB,SNAI2,TBX3,TFEC
MATR3	chr5_138234989_138241445	EPAS1	367995	0	4.9304	5.8353	-0.5309	0.97436	0.80951	0.011279	0.09178	ARID3B,ATF2,BDP1,CDC5L,CEBPB,CREB1,E2F1,E2F2,EPAS1,FOSL2,GABPA,HIC2,HMBOX1,HSF2,JDP2,LHX6,MTF1,NFIC,NFYA,NR1D1,POU2F1,RUNX1,RXRA,SIX4,TBP,ZBTB12,ZBTB33,ZBTB6,ZFX,ZNF711
SH3TC1	chr4_7823046_7834495	EPAS1	366564	0	2.1029	5.2877	0.55489	0.62873	0.12558	0.20154	0.90107	ATF6,EPAS1,ETV6,HLX,NFATC1,NFYB,NR5A2,SOX18
ITGB3	chr17_45697663_45701204	EPAS1	366456	0	3.6032	8.0125	-0.18843	0.20722	0.052698	0.68357	1.2782	EPAS1,FOXC2,FOXL1,HOXA3,SOX18
METTL21A	chr2_208121997_208124262	EPAS1	365711	0	9.9754	1.6405	-0.34609	0.021601	0.4979	1.6655	0.30286	ATF4,CEBPG,E2F1,EPAS1,ETV4,FOXA1,HBP1,HIC1,MYBL2,PATZ1,SMAD2,ZEB1
IGF2BP3	chr7_23144685_23145739	EPAS1	364256	0	21.7138	5.8194	-0.3344	0.13667	0.57303	0.86433	0.24182	ALX1,ARID3B,ATF6,BCL6,CREB1,EPAS1,MYBL2,RFX7
MGST1	chr12_16134941_16135858	EPAS1	364217	0	6.3003	5.823	-0.34107	0.24609	0.12629	0.6089	0.89864	EPAS1,MYC
MELK	chr9_36205394_36209869	EPAS1	362989	0	3.746	5.2868	-0.0050529	0.61652	0.52875	0.21005	0.27675	ARNTL,BATF3,CEBPD,E2F1,E2F2,E2F5,EPAS1,FOXM1,HBP1,HIC2,HOXB8,HOXC9,KLF4,MAF,MAZ,MEIS1,MSX1,MXI1,MYBL1,MYBL2,NFYB,SIX4,TEF,TFAP4,THRA
GMNN	chr6_25138133_25139868	EPAS1	362975	0	8.9451	5.408	-0.2747	0.091795	0.72989	1.0372	0.13674	E2F2,EPAS1,KLF12,KLF4,MAF,MEIS1,MYBL2,NFIX,STAT2,TEAD1
GMNN	chr6_25138051_25140051	EPAS1	362893	0	8.0255	5.408	-0.27361	0.066423	0.72989	1.1777	0.13674	E2F2,EPAS1,KLF12,KLF4,MAF,MEIS1,MYBL2,NFIX,STAT2,TEAD1
ZNF85	chr19_20747645_20748885	EPAS1	357173	0	47.6282	2.1283	-0.047237	3.3155e-06	0.0085711	5.4794	2.067	ARID3B,BHLHE40,CEBPB,CREB5,EPAS1,ESRRA,HSF2,KLF12,MAFG,POU2F1,RFX7,STAT1,TGIF1,ZNF354C
C4orf46	chr4_159234966_159237041	EPAS1	356366	0	9.6543	3.787	0.089162	0.075841	0.72379	1.1201	0.14039	CEBPB,CEBPD,CTCF,EPAS1,ETS2,HSF2,MAFB,MYBL1,RFX5
C1QTNF1	chr17_76660887_76663041	EPAS1	355974	0	9.875	2.2589	-0.012621	0.18714	0.036371	0.72782	1.4392	CEBPB,CEBPD,EPAS1,ETS1,FOXO3,JDP2,NFIX,ZBTB7A
P2RY2	chr11_72575356_72577118	EPAS1	352224	0	6.9139	2.9366	-0.22694	0.0062225	0.10597	2.206	0.97481	CEBPB,EPAS1,ESRRA,ETS2,ETV1,FOXA1,FOXO1,GATA3,HOXA10,HOXA4,HOXA7,ID1,KLF3,KLF4,KLF5,MAFB,MAFK,NR2F6,NR3C2,NR5A2,RARA,RARG,RXRA,SOX13,SOX7,SP2,ZBTB7A
TRMT11	chr6_126658934_126660934	EPAS1	351359	0	1.2887	2.7361	-0.12572	0.82511	0.55047	0.083487	0.25927	E2F2,EPAS1,HMBOX1,HSF2,MAFF,MGA,MXD4,NFATC3,POU2F1,SP4,ZBTB7A
NUP155	chr5_37720843_37723809	EPAS1	349615	0	13.4576	4.0473	-0.35371	0.043701	0.77222	1.3595	0.11226	CDC5L,CLOCK,CREB1,CREM,E2F2,E2F7,EPAS1,GATA2,HIC2,MGA,MXD4,NFYA,SIX4,SP4,STAT5A
ULBP3	chr6_150738638_150740952	EPAS1	348436	0	12.862	3.4347	-0.15323	0.021905	0.9905	1.6595	0.0041473	E2F5,EPAS1,FOXC2,FOXF1,GBX2,HOXB6,MYBL1
AKAP12	chr6_151212968_151213997	EPAS1	347136	0	4.6353	8.0011	0.67437	0.51678	0.47182	0.28669	0.32622	AR,ARNTL2,EPAS1,ETS1,FLI1,FOXC1,FOXL1,FOXP1,FOXS1,GBX2,HIC1,HIF1A,HOXA2,HOXA3,HOXA5,HOXD4,HOXD8,HOXD9,JUN,KLF12,KLF7,MAF,MAFF,MEIS1,NFIB,NFIX,NR2F1,NR3C2,NR5A2,RARB,REST,SMAD4,SOX17,SOX4,SOX7,TBP,TCF4,TEAD1,TEAD2,TWIST2,ZEB1,ZNF354C
RBBP8	chr18_20859258_20864830	EPAS1	345964	0	6.3707	3.0652	0.19931	0.14936	0.80462	0.82575	0.094409	ATF1,BCL6,E2F2,EPAS1,FOXM1,HES2,KLF5,MAZ,MYBL2,NFYB,PKNOX1,RARB,SMAD2,TBP,TCF7L1,TFAP4,THAP1,ZBTB33,ZNF143,ZNF35
NUP155	chr5_37716975_37718669	EPAS1	345747	0	15.3974	4.0473	-0.46747	0.093541	0.77222	1.029	0.11226	CLOCK,E2F2,EPAS1,GATA2,MGA,MXD4,SIX4,SP4
CDR2	chr16_22033560_22043414	EPAS1	342524	0	2.9451	4.8826	-0.63043	0.21131	0.87097	0.67508	0.059998	ARID3A,ARNTL2,CREB3L2,E2F5,E2F6,ELF4,ELK3,EPAS1,ETS2,ETV4,FOSL2,FOXK2,FOXL1,HOXA3,HOXA4,HOXA5,HOXD1,IRF2,JDP2,MAFF,MXD4,MYBL1,NFE2L3,NFIL3,NFKB1,NPAS2,NR2F1,PKNOX1,PPARG,SMAD3,TCFL5,TGIF1,TGIF2,XBP1
CYB5D2	chr17_3704537_3706537	EPAS1	339924	0	2.9176	4.4674	0.359	0.0288	0.027211	1.5406	1.5653	E2F2,EPAS1,FOXL1,HOXD4,MAF,NFATC2,NR2F1,POU2F1,SIX1,TBX3,TEF
RAB22A	chr20_57224308_57226308	EPAS1	339538	0	8.9496	2.905	0.040915	0.019595	0.65886	1.7078	0.1812	BHLHE40,CLOCK,EPAS1,FOXO4,KLF5,PBX3
TDP1	chr14_90081555_90086127	EPAS1	336118	0	8.53	3.4325	-0.23977	0.081683	0.999	1.0879	0.0004349	ARID5B,BATF3,EPAS1,GBX2,KLF4,MAF,MYBL2,PPARG,TFAP4
DAB2IP	chr9_124664445_124666256	EPAS1	335065	0	12.1958	4.6856	0.19815	0.39123	0.3346	0.40757	0.47548	AR,E2F2,EPAS1,ETS2,FOXA1,FOXC2,HEY2,HOXA5,HOXA6,HOXB4,MAFB,POU2F2,TBX18,TBX3,TCF7L1,TEF
C15orf54	chr15_39876418_39883994	EPAS1	333534	0	10.2446	5.0314	-0.4634	0.97434	0.8637	0.011288	0.063639	EPAS1,GBX2,HIC1,HLX,HOXD1,NR5A2,TFEC
POU2F1	chr1_167523056_167525056	EPAS1	332991	0	9.5249	1.9669	0.35394	0.19151	0.10999	0.7178	0.95864	ARID3A,ARID3B,CEBPB,CENPB,CTCF,EPAS1,FOXJ3,HIC2,HMBOX1,HSF2,MEF2C,NFAT5,NFATC2,NFATC3,NFIC,NFYA,NRF1,PATZ1,POU2F2,RFX5,RFX7,SP4,TGIF2,ZNF35
EEF1E1	chr6_8434422_8434931	EPAS1	331594	0	2.1777	5.6821	-0.1025	0.84437	0.65107	0.073467	0.18637	BATF3,CEBPD,E2F1,E2F2,E2F3,EPAS1,ETV4,FOXM1,GATA2,HOXB8,MAF,MAFB,MYBL2,TEAD1,TEAD4
ITGB5	chr3_124276490_124278737	EPAS1	327407	0	14.6808	5.8985	-0.2609	0.082069	0.015523	1.0858	1.809	CEBPD,EPAS1,ETV5,GLIS2,HOXB6,JDP2,NFYA,NPAS2,POU2F2,SNAI2,TBX3
NOL11	chr17_65386382_65388097	EPAS1	325963	0	14.6877	5.2736	0.10254	0.9888	0.65993	0.0048897	0.1805	ATF3,CREB3L1,EPAS1,FOXA1,FOXL1,FOXM1,FOXO1,FOXO3,GBX2,JUNB,KLF4,KLF9,LHX6,MAF,MAFB,MXD4,MYBL1,MYBL2,NFIX,PKNOX1,PPARG,TCFL5,TEF,TFCP2
WDR12	chr2_204101163_204103163	EPAS1	324214	0	1.0821	4.4859	0.45205	0.4405	0.57649	0.35605	0.23921	ATF1,BATF3,CEBPD,EPAS1,ETV4,HOXB7,HOXB8,KLF12,MAFB,MAFF,MTF1,MYBL2,NR2F1,TEF,TFAP4,TFCP2,ZBTB33
CYB5D2	chr17_3721668_3723275	EPAS1	323186	0	5.0433	4.4674	0.28163	0.54199	0.027211	0.26601	1.5653	E2F2,EPAS1,FOXL1,HOXD4,MAF,NFATC2,NR2F1,POU2F1,TBX3,TEF
HNRNPR	chr1_23346995_23347828	EPAS1	323025	0	3.3296	6.7796	-0.62185	0.92313	0.6641	0.034738	0.17776	ARID3B,CEBPD,E2F2,E2F3,EPAS1,HIC1,HIC2,MYBL2,NFATC4,POU2F1,SP4,ZNF35
TGFBR2	chr3_30323103_30324977	EPAS1	323016	0	5.752	7.312	-0.43981	0.36486	0.52418	0.43788	0.28052	CEBPD,EPAS1,FOXO3,KLF9,NR5A2,TBX3,TWIST2
SEC24D	chr4_119435494_119437494	EPAS1	319832	0	0.42655	5.4407	-0.003967	0.018818	0.92875	1.7254	0.0321	AR,ARNT,BBX,BHLHE40,CREB3L1,EPAS1,FLI1,FOXL1,FOXO3,GATA6,HBP1,HIF1A,HLX,HOXA11,HOXA5,HOXC9,IRF1,IRF2,JDP2,KLF10,KLF9,MAZ,MEIS1,NFAT5,NFATC4,NFIC,NFIX,RARB,SMAD4,SNAI2,STAT2,TBX3,TFAP4
RAB22A	chr20_57204332_57206016	EPAS1	319562	0	12.5259	2.905	-0.052993	0.057522	0.65886	1.2402	0.1812	BHLHE40,EPAS1,FOXO4,KLF5,PBX3,PPARG
CKS2	chr9_91605748_91609760	EPAS1	316352	0	5.2886	8.1654	-0.58894	0.1753	0.75783	0.75623	0.12043	BCL6,CEBPD,E2F6,E2F7,EPAS1,FOXK2,FOXM1,FOXO3,HOXB8,JUN,KLF12,MAF,MAFB,MSX1,MXI1,MYBL1,MYBL2,PKNOX1,STAT2,TP53
MYCT1	chr6_152700687_152703278	EPAS1	315751	0	13.0162	6.8117	0.48599	0.065018	0.74375	1.187	0.12857	EPAS1,ETS1,HES2,NR3C2
MYD88	chr3_38495559_38496838	EPAS1	315591	0	7.9124	4.0308	-0.10926	0.28129	0.18833	0.55085	0.72507	EGR1,EPAS1,MGA,MYC,RFX5,RXRA
C1QTNF1	chr17_76702840_76704422	EPAS1	314593	0	2.4397	2.2589	-0.28193	0.088975	0.036371	1.0507	1.4392	CEBPB,CEBPD,CREB3L2,EPAS1,ETS1,FOXO3,JDP2,NFIX,ZBTB7A
TGFB2	chr1_218833133_218835294	EPAS1	314458	0	10.1951	7.0565	-0.041928	0.40705	0.78797	0.39035	0.10349	AR,EPAS1,FOXC1,FOXC2,FOXO6,FOXS1,GBX2
MYD88	chr3_38493789_38495789	EPAS1	313821	0	6.0933	4.0308	-0.14788	0.13961	0.18833	0.85508	0.72507	EGR1,EPAS1,MGA,MYC,RFX5,RXRA
GRK5	chr10_121280534_121282288	EPAS1	313338	0	6.0725	5.2071	0.48724	0.65139	0.031114	0.18616	1.507	EPAS1,ERG,ETS2,FOXC1,FOXC2,FOXL1,GATA6,HIC1,HOXA2,HOXA4,HOXD8,HOXD9,KLF9,MAFF,MEIS1,MXD4,NFIB,NR2F1,PPARG,TBX1,TFEC,TWIST2
METTL21A	chr2_208175559_208176646	EPAS1	313327	0	19.9416	1.6405	-0.48927	0.29115	0.4979	0.53589	0.30286	ATF4,CEBPG,E2F1,EPAS1,ETV4,FOXA1,HIC1,MYBL2,PATZ1,SMAD2,ZEB1
RPAP3	chr12_47785984_47787488	EPAS1	312356	0	9.6332	3.4575	-0.63177	0.050401	0.41965	1.2976	0.37711	ARNT,CEBPG,E2F3,EPAS1,FOXL1,FOXO3,GBX2,HOXB8,HOXC9,MTF1,MXD4,MYBL2,NFE2L3,NFYA,NR2F1,RFX7,TBX3,TCFL5,TEF,THAP1
TGFBR2	chr3_30326318_30336337	EPAS1	311656	0	5.6463	7.312	0.42791	0.02854	0.52418	1.5445	0.28052	ARID5B,BCL6,CEBPD,CREB3L2,E2F5,EPAS1,FOXO3,KLF10,KLF9,NR5A2,PPARG,SIX2,TBX3,TWIST2,ZNF691
GMNN	chr6_25084891_25090264	EPAS1	309733	0	8.7712	5.408	-0.76329	0.88289	0.72989	0.054093	0.13674	ARID5B,E2F2,E2F5,EPAS1,KLF12,KLF4,MAF,MEIS1,MYBL2,NFIX,TEAD1,ZBTB12
ETS2	chr21_39839918_39867981	EPAS1	309249	0	4.1279	5.2267	-0.26293	0.30677	0.56403	0.51319	0.2487	AHR,ARNTL,ATF3,CUX1,EPAS1,FOSL2,FOXA1,FOXF1,FOXJ2,GATA6,HLX,HOXA2,HOXA3,KLF11,KLF13,KLF4,KLF5,MAFF,MECOM,NFE2L1,NFE2L2,NFIL3,NFKB1,NR3C2,NR4A1,NR5A2,PLAGL1,RXRA,SMAD3,SOX17,TBX3,TCF7L2,TEF,TFEC,TGIF1
ERG	chr21_39723261_39724676	EPAS1	309028	0	9.7603	6.0107	0.31173	0.13206	0.78141	0.87923	0.10712	EPAS1,ETS2,FOXC2,HOXA5,HOXA6,HOXA7,HOXD1,HOXD4,MAFF,NFATC1,NR3C2,NR5A2,TBX1
ENG	chr9_130299912_130309165	EPAS1	307887	0	2.6501	9.4705	-0.46156	0.65618	0.90675	0.18298	0.042512	CEBPD,EPAS1,HLX,HOXA2,HOXD9,SIX2
THBS1	chr15_39552076_39566849	EPAS1	306430	0	2.9527	11.9333	-0.22245	0.064754	0.55626	1.1887	0.25472	EPAS1,FOSL2,FOXC2,HES2,HLX,KLF9,MECOM,NFATC4
SH3TC1	chr4_7891788_7894989	EPAS1	306070	0	3.3007	5.2877	-0.54069	0.086616	0.12558	1.0624	0.90107	EPAS1,ETV6,NFATC1,NFYB,NR5A2,SOX18
PXDC1	chr6_3445247_3447247	EPAS1	304999	0	1.1231	6.5279	-0.18619	0.10153	0.18852	0.99341	0.72464	CEBPD,CTCF,E2F2,E2F5,EPAS1,ETS2,FOXC1,FOXC2,FOXL1,HES2,HIC1,HIC2,HIF1A,HOXA3,HOXA4,HOXA6,HOXD1,HOXD4,KLF9,LHX6,MAF,NFIC,NR5A2,RFX7,SNAI2,SOX17,TBX3,TEAD2,TFCP2,TFE3,ZBTB7A
ABCC1	chr16_15737023_15739023	EPAS1	304410	0	9.3792	5.3473	0.11209	0.11326	0.059544	0.94592	1.2252	CREB3L2,E2F4,EPAS1,ERF,ETS2,FOXC2,FOXJ2,GMEB2,HOXA2,HOXA3,HOXB3,HOXB6,IRF1,NFATC4,NR2F2,RARG,RELA,RUNX1,SP1
C1QTNF1	chr17_76713114_76715114	EPAS1	303901	0	3.5812	2.2589	0.0011615	0.0068374	0.036371	2.1651	1.4392	CEBPB,CEBPD,CREB3L2,EPAS1,ETS1,FOXO3,JDP2,NFIX,ZBTB7A
CRLF3	chr17_28845021_28847921	EPAS1	303857	0	6.2878	3.662	0.25364	0.024735	0.93349	1.6067	0.029891	ATF3,BCL6,CDC5L,CEBPD,EPAS1,FOXO3,GATA6,HOXB4,HOXB8,LMO2,MAFB,MYBL2,NFE2L3,NR2F1,NRF1,POU2F2,RFX2,RXRA,STAT5A,TBX3,TCF7L2,TEAD1,TFCP2
DHFR	chr5_80254507_80256507	EPAS1	303707	0	10.3982	5.6172	-0.34323	0.78484	0.78108	0.10522	0.1073	ALX1,BATF3,BCL6,CEBPD,CREM,E2F1,E2F2,E2F5,E2F6,EPAS1,FOXK2,FOXM1,FOXO1,HIC2,KLF4,KLF9,MAF,MAFB,MEIS1,MSX1,MYBL1,NFIX,RARB,SIX4,TCF3,TFAP4,THAP1,TRIM28,YY1,ZEB1,ZNF354C
APBB2	chr4_40910531_40914280	EPAS1	302355	0	13.3266	4.5411	0.36541	0.38694	0.44523	0.41236	0.35141	ARNTL2,DDIT3,EPAS1,FOXF1,GBX2,HOXC9,HOXD9,KLF12,MAFB,NFATC3,NR3C2,RORA,SIX2,SNAI2,TFEC,ZNF691
RPS6KA2	chr6_166969495_166973905	EPAS1	301866	0	9.9867	6.0946	0.58763	0.71057	0.89002	0.14839	0.050603	AHR,BBX,CEBPD,CLOCK,CREB3L1,E2F2,E2F5,EPAS1,ETS1,FOSL2,FOXC2,FOXK1,FOXL1,GATA6,HES2,HIF1A,HOXD9,JDP2,KLF7,KLF9,MAF,MEIS1,MXD4,MYBL2,MYC,NFATC2,NFIX,NR2F1,NR3C2,RARG,REST,SNAI2,SOX17,SOX7,TFAP4,TWIST2,ZEB1,ZNF354C
VEGFA	chr6_44039290_44041114	EPAS1	301345	0	6.9615	5.8988	0.70268	0.52682	0.87999	0.27833	0.055522	EPAS1,MZF1
NUP160	chr11_48170290_48172753	EPAS1	300233	0.99592	11.691	3.5342	-0.39955	0.44034	0.93001	0.35621	0.031513	ALX1,E2F2,EPAS1,JDP2,MGA,POU2F1
ITM2B	chr13_49107392_49109392	EPAS1	300119	0	2.4687	7.1872	0.099637	0.10253	0.14954	0.98915	0.82526	EPAS1,ETS2,FOXO1,HBP1,HOXD8,KLF5,KLF9,MAF,MAFB,NR2F2,NRF1,TFAP4
MTAP	chr9_22101950_22104770	EPAS1	299316	0	4.6606	4.3913	0.14014	0.16505	0.29205	0.78239	0.53454	AHR,DDIT3,E2F2,E2F3,EPAS1,FOXL1,HOXA11,HOXB3,HOXB4,HOXC9,LHX6,NR2F1,PPARG,RFX2,SNAI2,STAT1,TAL1,TBX1,TBX3,TWIST2
ITM2B	chr13_49105681_49107683	EPAS1	298408	0	30.1173	7.1872	0.42818	0.083006	0.14954	1.0809	0.82526	BCL6,E2F7,EPAS1,ETS2,FOXO1,HOXD8,KLF5,KLF9,MAF,MAFB,NR2F2,NRF1,TFAP4
GTPBP4	chr10_735608_737608	EPAS1	296740	0	6.6369	5.5608	-0.565	0.43931	0.65118	0.35723	0.1863	EPAS1,FOXM1,GBX2,MAF,PPARG,RORA,THAP1
DNAH14	chr1_224819679_224821361	EPAS1	295994	0	9.7338	1.9859	-0.33642	0.19585	0.50991	0.70808	0.29251	ARNTL,CEBPG,EPAS1,ETV1,FLI1,GATA2,GMEB1,HOXC9,LHX6,MGA,TP53
VEGFA	chr6_44031737_44035695	EPAS1	293792	0	5.3669	5.8988	0.75601	0.80782	0.87999	0.092687	0.055522	EPAS1,MXD1,MZF1
DCP2	chr5_112605597_112609454	EPAS1	293191	0	7.4334	2.8121	-0.0074858	0.082481	0.87975	1.0836	0.055643	ELK3,EPAS1,FOSL2,GABPA,HMBOX1,HOXC6,MGA,MXD4,NPAS2,NR1H2,NR2F2,PPARD,PPARG,RARG,SP4,TBX3,TCF7L2,ZBTB33,ZBTB7A,ZNF35,ZNF711
PRIMPOL	chr4_185275648_185277638	EPAS1	293128	0	12.4382	2.6039	-0.187	0.60258	0.68662	0.21998	0.16328	ATF2,CDC5L,CEBPB,ELF2,EPAS1,GMEB1,MEIS2,SOX13,SP4,TCF7L1
CNIH1	chr14_54612611_54615252	EPAS1	292896	0	9.2138	5.7002	0.24953	0.14653	0.88363	0.83408	0.053731	E2F2,EPAS1,FOSL2,HIF1A,HOXA7,ID1,IRF2,KLF5,NFIL3,SIX1,SIX4,SMAD2,TWIST2
TRAFD1	chr12_112855929_112858930	EPAS1	292581	0	13.2626	3.7792	-0.061119	0.28935	0.98518	0.53858	0.0064845	ARNT,CTCF,ELF4,EPAS1,HOXA3,HOXB4,HOXD1,NFATC1,PKNOX1,PPARG,RARG,SIX4,SOX13,TCF7L2,ZNF35
NEK7	chr1_198417446_198419671	EPAS1	291339	0	6.2835	5.7352	0.59389	0.2325	0.69287	0.63357	0.15935	EPAS1,SOX17,TBX18,TBX20
ELL2	chr5_95588592_95593144	EPAS1	290817	0	4.5578	3.5829	0.15762	0.018523	0.0075698	1.7323	2.1209	CEBPD,EPAS1,FOXL1,NR3C1,SNAI2
BCAR3	chr1_94016887_94021942	EPAS1	290764	0	4.7501	4.8977	-0.82425	0.033965	0.046669	1.469	1.331	ARID5B,ELK3,EPAS1,FOXL1,GBX2,HOXB6,JDP2,KLF4,SNAI2,TBX3
CENPP	chr9_95378331_95380331	EPAS1	290582	0	1.2175	1.7362	0.45567	0.24546	0.82325	0.61002	0.084468	AHR,ARID3B,E2F2,E2F5,E2F7,EPAS1,FOXM1,FOXP1,HIC2,HMBOX1,MYBL2,RORA,SNAI2,TEF,TFAP4
C12orf45	chr12_105088664_105090069	EPAS1	290028	0	10.0575	5.4624	-0.37521	0.038579	0.38739	1.4136	0.41185	CEBPD,CTCF,EPAS1,FOXO3,HOXB8,HOXC9,MYBL2,NFAT5,NFATC4,TBX3
IGF2BP3	chr7_23222396_23223522	EPAS1	286473	0	0.86596	5.8194	0.29912	0.17683	0.57303	0.75245	0.24182	ALX1,ARID3B,BCL6,ELK4,EPAS1,MYBL2,RFX7
VEGFA	chr6_44024247_44028071	EPAS1	286302	0	8.2897	5.8988	0.1709	0.61813	0.87999	0.20892	0.055522	CUX1,EPAS1,MXD1,MZF1
NEK7	chr1_198411914_198415539	EPAS1	285807	0	8.8298	5.7352	0.43646	0.6346	0.69287	0.1975	0.15935	ARID5B,EPAS1,SOX17,TBX18,TBX20
PTGS2	chr1_186362458_186363901	EPAS1	285658	0	2.3803	4.0274	-0.021134	0.2688	0.35756	0.57058	0.44665	E2F2,EPAS1,FOXF1,KLF4,KLF5,NFIC,TBX20,TWIST2
C1QTNF1	chr17_76730967_76734351	EPAS1	284664	0	4.0763	2.2589	0.29726	0.38651	0.036371	0.41283	1.4392	CEBPB,CEBPD,CREB3L2,EPAS1,ETS1,FOXO3,JDP2,NFIX,ZBTB7A
GIMAP8	chr7_150432435_150434435	EPAS1	284474	0	0.86	5.2081	-0.12703	0.93787	0.12543	0.027859	0.90161	EPAS1,HOXD4,LMO2,NFATC1,NFKB1,NR5A2,TBX1
THSD4	chr15_71148594_71149920	EPAS1	283867	0	17.7702	4.7276	0.30268	0.21874	0.53097	0.66007	0.27493	CEBPD,EPAS1,FOXL1,GATA6,HOXA2,HOXA3,HOXA6,NFATC2,NR1H2,PPARG,TBX3
ZFYVE1	chr14_73777052_73779352	EPAS1	283132	0.97758	4.5059	3.8353	0.56654	0.94833	0.71524	0.023039	0.14555	EPAS1,ETV4,FOXC2,FOXL1,GATA3,HLX,HOXD4,IRF1,IRF2,MAFB,MYBL2,RUNX1,RXRB,SNAI2,STAT3
VEGFA	chr6_44020990_44023016	EPAS1	283045	0	6.9436	5.8988	-0.23329	0.85277	0.87999	0.069171	0.055522	EPAS1,MZF1
TRAFD1	chr12_112845336_112846389	EPAS1	281988	0	1.6183	3.7792	-0.038055	0.094407	0.98518	1.025	0.0064845	ARNT,CTCF,ELF4,EPAS1,HOXA3,HOXB4,HOXD1,PKNOX1,RARG,SIX4,SOX13,TCF7L2
RHOBTB2	chr8_22560993_22563014	EPAS1	281915	0	5.248	3.2024	0.22275	0.54423	0.89879	0.26421	0.046341	ALX1,ARNTL,CREB5,EPAS1,FOXJ2,FOXO6,HOXA7,IRF1,KLF5,MAX,NR2F1,POU2F2,SMAD2,SMAD3,SNAI2,SOX7,SRF,TFEB,ZBTB7B
BCAR3	chr1_94030953_94033445	EPAS1	279261	0	5.5309	4.8977	-0.35221	0.10101	0.046669	0.99563	1.331	ELK3,EPAS1,FOXL1,GBX2,HOXB6,JDP2,KLF4,KLF9,SNAI2,TBX3,ZNF711
SH3TC1	chr4_7917276_7922546	EPAS1	278513	0	1.1022	5.2877	0.060409	0.00029409	0.12558	3.5315	0.90107	EPAS1,ETV6,NFATC1,NFYB,NR5A2,SOX18
SMC4	chr3_160394855_160396604	EPAS1	277764	0	8.3421	5.9212	-0.73602	0.99026	0.44114	0.0042502	0.35543	CEBPD,E2F2,EPAS1,FOXM1,GATA2,HIC2,NFATC2,NFE2L3,NFYA,RFX5,SP4,TEF,ZBTB33
NPAT	chr11_108369159_108371159	EPAS1	275794	0	6.6269	2.7158	0.21282	0.040908	0.87426	1.3882	0.05836	CREB5,EPAS1,HIC2,JDP2,NR3C1
ITGB3	chr17_45606443_45608443	EPAS1	275236	0	2.1043	8.0125	0.27968	0.049612	0.052698	1.3044	1.2782	EPAS1,FOXC2,FOXL1,HOXA3,SOX18
NPAT	chr11_108367603_108368351	EPAS1	274238	0	9.0556	2.7158	-0.57024	0.032641	0.87426	1.4862	0.05836	EPAS1,HIC2,JDP2,NR3C1
ST3GAL1	chr8_134306438_134311191	EPAS1	272992	0	11.7959	4.5226	0.044676	0.54966	0.70768	0.25991	0.15017	CEBPD,ELF1,EPAS1,ERG,FOXF1,FOXP1,GATA6,HIC1,HOXA3,HOXD1,IRF1,IRF2,KLF3,KLF9,MAFB,MAFF,NFAT5,NFIC,NR2F1,NR3C2,PPARG,RORA,RXRA,SOX18,TEF
ST3GAL1	chr8_134309547_134311547	EPAS1	272636	0	18.7156	4.5226	0.087771	0.81444	0.70768	0.089143	0.15017	CEBPD,ELF1,EPAS1,ERG,FOXP1,GATA6,HIC1,HOXA3,HOXD1,IRF1,KLF3,KLF9,MAFB,MAFF,NFIC,NR2F1,NR3C2,RORA,RXRA,SOX18,TEF
RPS6KA2	chr6_167000646_167004034	EPAS1	271737	0	5.1273	6.0946	0.76945	0.21153	0.89002	0.67464	0.050603	AHR,CEBPD,E2F2,EPAS1,ETS1,FOSL2,FOXC2,FOXF1,FOXK1,FOXL1,GATA6,HES2,HIF1A,HOXD9,JDP2,KLF7,KLF9,MAF,MECOM,MEIS1,MYBL2,MYC,NFATC2,NFIX,NR2F1,NR3C2,RARG,REST,SNAI2,SOX17,SOX7,TFAP4,ZEB1,ZNF354C
TMEM217	chr6_36954441_36954884	EPAS1	271047	0	8.8193	3.5848	0.22836	0.73128	0.76826	0.13592	0.11449	CREM,EPAS1,HOXB3,HOXB5,MTF1,MYC,PKNOX1,TFEC
PDE7A	chr8_67024962_67027824	EPAS1	270993	0	29.7925	2.0071	0.14781	0.085094	0.16007	1.0701	0.79568	CEBPB,CEBPD,EPAS1,ETV5,HEY2,KLF9,MEOX1,SP4,ZNF711
ERG	chr21_39757036_39764617	EPAS1	269087	0	6.5502	6.0107	0.20097	0.040793	0.78141	1.3894	0.10712	ARID5A,EPAS1,ETS2,FOXC2,HBP1,HOXA5,HOXA6,HOXA7,HOXD1,HOXD4,HOXD9,MAFF,MXD4,NFATC1,NR3C2,NR5A2,TBX1
KLHL9	chr9_21604362_21606218	EPAS1	268933	0	6.209	3.8527	-0.11313	0.41227	0.30816	0.38482	0.51122	ARNTL,ARNTL2,ATF5,CLOCK,DDIT3,E2F2,EGR1,EPAS1,HIC2,HOXA6,HOXB3,HOXB8,HOXC9,KLF4,LHX6,MAF,MEIS1,PBX1,TFAP4,TWIST2,ZNF354C
PTGER4	chr5_40409768_40411821	EPAS1	268210	0	19.2129	4.9231	-0.57319	0.18891	0.84656	0.72374	0.072344	EPAS1,FOXL1,JDP2,MAFB,SIX2,TFEC
ST3GAL1	chr8_134314903_134316162	EPAS1	268021	0	14.4351	4.5226	-0.15262	0.23936	0.70768	0.62094	0.15017	ARNTL,CEBPD,CREB3L2,ELF1,EPAS1,ERG,FOXF1,GATA6,HIC1,HOXA3,IRF1,IRF2,KLF3,KLF9,MAFB,MAFF,NFAT5,NFIC,NR2F1,NR3C2,PPARG,RORA,RXRA,SOX18,TEF
MYO1E	chr15_59395283_59397283	EPAS1	267788	0	6.7895	5.2429	0.62367	0.19459	0.0261	0.71089	1.5834	EPAS1,ETS1,SNAI2
ABCC1	chr16_15775581_15776422	EPAS1	267011	0	7.7382	5.3473	-0.01462	0.8595	0.059544	0.065753	1.2252	CUX1,EPAS1,ETS2,FOXC2,FOXJ2,HOXA2,HOXA3,HOXB3,HOXB6,IRF1,NR2F2,RARG,RUNX1,SP1,TRIM28
MRPL32	chr7_43238627_43239733	EPAS1	266689	0	7.3171	6.1608	-0.17752	0.036449	0.51177	1.4383	0.29092	CEBPD,EPAS1,FOXO3,GBX2,HOXB8,MYBL2,NFE2L3,NR2F1,RFX5
C12orf45	chr12_105114005_105115098	EPAS1	264999	0	4.7229	5.4624	-0.67314	0.002068	0.38739	2.6844	0.41185	CEBPD,CTCF,EPAS1,FOXO3,HOXB8,MYBL2,TBX3
POLD3	chr11_74036945_74038818	EPAS1	264756	0	6.2466	3.4467	-0.69576	0.47481	0.46808	0.32348	0.32968	AHR,BATF3,CEBPB,CEBPD,CTCF,E2F2,EPAS1,FOXP1,GATA2,HIC1,HOXB8,MAF,MTF1,MYBL2,NFIC,NFIX,NFYB,PBX3,PKNOX1,TFCP2
TAOK2	chr16_29720580_29722513	EPAS1	262674	0	2.9524	5.3465	0.23159	0.50908	0.56806	0.29322	0.2456	EPAS1,FOXL1,GBX2,HES1,HMBOX1,HOXA2,HOXA3,HOXA6,HOXB3,HOXB5,HOXB6,HOXD4,HOXD8,ID1,NFIC,NR2C2,NR2F1,NR2F2,RFX5,SMAD3,SOX18,USF1,ZNF740
PPIC	chr5_122109486_122110564	EPAS1	261861	0	7.8771	5.3617	-0.61057	0.022073	0.022556	1.6561	1.6467	ARID3A,CREB3L1,EPAS1,HEY2,JDP2,MAF,NFYA,POU2F1,TBX20
RPS6KA2	chr6_167009015_167014256	EPAS1	261515	0	8.8818	6.0946	0.36218	0.43561	0.89002	0.3609	0.050603	AHR,BBX,CEBPD,CLOCK,CREB3L1,E2F2,E2F5,EPAS1,ETS1,FOSL2,FOXC2,FOXF1,FOXK1,FOXL1,GATA6,HES2,HIF1A,HOXD9,JDP2,KLF7,KLF9,MAF,MEIS1,MXD4,MYBL2,MYC,NFATC2,NFIX,NR2F1,NR3C2,RARG,REST,SNAI2,SOX17,SOX7,TFAP4,TWIST2,ZEB1,ZNF354C
CPD	chr17_28443308_28445917	EPAS1	260024	0	6.885	5.0899	0.30887	0.12792	0.5215	0.89305	0.28274	AHR,BBX,CEBPD,E2F1,E2F6,ELK4,EPAS1,FOXK1,FOXL1,FOXO3,FOXP1,GABPA,GATA6,HIC1,HIF1A,JUN,KLF7,KLF9,MAF,MAFF,MEIS1,MGA,MYBL2,NFE2L1,NFIB,NFIC,NFIX,NR3C2,PBX1,SOX17,SP2,SP3,TBP,TCF12,TEAD1,TGIF1,ZNF354C,ZNF410
TSHZ1	chr18_72662477_72664205	EPAS1	258504	0	10.8891	3.3929	-0.36243	0.96192	0.91519	0.01686	0.038487	ARID5A,ARNT,CEBPD,EPAS1,FOXC1,FOXC2,FOXJ2,HOXA3,HOXA6,IRF1,MAF,MAFB,MAFF,NR2F1,NR3C2,PPARG,RARB,SNAI2,TBX3,TFEC
ITM2B	chr13_49065752_49071222	EPAS1	258479	0	10.5922	7.1872	0.51975	0.21444	0.14954	0.6687	0.82526	BCL6,E2F7,EPAS1,ETS2,FOXO1,HBP1,HOXD8,KLF11,KLF5,KLF9,MAF,MAFB,NR2F2,NRF1,TFAP4
RBBP8	chr18_20771670_20775296	EPAS1	258376	0	7.753	3.0652	-0.62818	0.28172	0.80462	0.55018	0.094409	ATF1,CDC5L,E2F2,EPAS1,FOXM1,HES2,KLF5,MAZ,MYBL2,NFYB,PKNOX1,RARB,SMAD2,TBP,TCF7L1,TFAP4,THAP1,ZBTB33,ZNF35
SH3TC1	chr4_7941653_7943653	EPAS1	257406	0	5.9468	5.2877	0.16908	0.70542	0.12558	0.15155	0.90107	EPAS1,ETV6,NFYB,SOX18
AKAP12	chr6_151298366_151303846	EPAS1	257287	0	4.2653	8.0011	0.62055	0.81454	0.47182	0.089088	0.32622	AHR,AR,ARNTL2,EPAS1,ETS1,FLI1,FOXC1,FOXL1,FOXP1,FOXS1,GBX2,HIC1,HIF1A,HLX,HOXA2,HOXA3,HOXA5,HOXD4,HOXD8,HOXD9,JUN,KLF12,KLF7,MAF,MAFF,MEIS1,NFIB,NFIX,NR2F1,NR3C2,NR5A2,RARB,REST,SMAD4,SOX17,SOX4,SOX7,TBP,TCF4,TEAD1,TEAD2,TWIST2,ZEB1,ZNF354C
TRAFD1	chr12_112820344_112820717	EPAS1	256996	0	33.0611	3.7792	0.11564	0.24585	0.98518	0.60933	0.0064845	ARNT,CTCF,ELF4,EPAS1,HOXA3,HOXB4,PKNOX1,RARG,SOX13
TRAFD1	chr12_112819896_112821896	EPAS1	256548	0	15.6478	3.7792	-0.058992	0.32359	0.98518	0.49	0.0064845	ARNT,CTCF,ELF4,EPAS1,HOXA3,HOXB4,HOXD1,MAX,PKNOX1,PPARG,RARG,SIX4,SOX13,TCF7L2,ZNF35
S1PR3	chr9_91346603_91349842	EPAS1	256481	0	7.0304	3.6766	0.086039	0.30935	0.95445	0.50954	0.020247	AHR,AR,CEBPB,CREB3,CREB3L1,EPAS1,ETS2,FOXL1,FOXO3,HIC1,HLX,HOXA5,HOXA6,JUN,KLF9,MEIS1,NFATC4,NFIC,NR2F1,PPARG,RARB,RARG,SNAI2,TBX3,TEAD1,TWIST2
LRRK1	chr15_101714272_101718417	EPAS1	254813	0	2.6968	3.0153	-0.17823	0.77938	0.28419	0.10825	0.54638	ARID5A,ARNTL,ARNTL2,BBX,BHLHE40,CREB5,ELF4,ELK3,EPAS1,ETS1,FLI1,FOXC2,FOXJ2,FOXL1,HIC1,HIC2,HOXA10,HOXA2,HOXA3,HOXA6,HOXA7,HOXB3,HOXB6,IRF1,IRF3,IRF7,JUNB,KLF10,KLF13,KLF4,KLF7,MAFF,MAFK,MAX,MEF2D,MNT,MYBL1,MYC,NFATC1,NFATC4,NFIC,NFKB1,NR3C1,PBX3,POU2F2,RARG,RFX5,SMAD3,STAT1,STAT6,TFEB,TFEC,TP53,ZBTB7A
OPTN	chr10_12885988_12887998	EPAS1	254083	0	15.8622	5.5588	0.6774	0.16301	0.88934	0.78779	0.050934	ARID3A,CEBPD,E2F1,E2F2,EPAS1,FOXO3,HOXA7,KLF9,MAF,MYBL2,SOX17
TDP1	chr14_90167560_90168506	EPAS1	253739	0	12.7931	3.4325	-0.30905	0.072349	0.999	1.1406	0.0004349	EPAS1,KLF4,MAF,MYBL2,PPARG
TMED10	chr14_75389216_75390053	EPAS1	253296	0	13.4495	5.9492	0.074738	0.71682	0.22123	0.14459	0.65515	AHR,AR,EPAS1,HOXC6,JDP2,REST,RXRA,TEF
LIPG	chr18_47338737_47341087	EPAS1	250311	0	14.3543	6.5053	0.052511	0.23768	0.054435	0.62401	1.2641	EPAS1,HES2,KLF7,SOX17
ACADM	chr1_75938322_75940574	EPAS1	249457	0	6.3407	4.3183	0.019021	0.012405	0.21665	1.9064	0.66424	AR,BATF3,BCL6,CEBPB,E2F2,ELK3,EPAS1,FOXL1,GABPA,HSF2,MAFF,MEF2C,NFATC2,NFATC3,NFYB,NR1H2,RARG,RFX5,RFX7,SMAD3,SP4,STAT5A,TEAD1,TEAD2,TGIF1,THRA,TP53
SLIRP	chr14_77924920_77925977	EPAS1	248436	0	5.286	8.458	-0.26698	0.094491	0.44442	1.0246	0.3522	E2F1,E2F2,E2F4,E2F5,E2F6,E2F7,EPAS1,FOXM1,HBP1,HIC1,HMBOX1,NFAT5,NR2F1,TBP,ZFX,ZNF354C
CRLF3	chr17_28901482_28903482	EPAS1	248296	0	1.1765	3.662	0.17073	0.25046	0.93349	0.60126	0.029891	ATF3,CEBPD,CREM,EPAS1,FOXO3,GATA6,HOXB4,HOXB8,LMO2,MAFB,MYBL2,NFE2L3,NFYA,NR2F1,NRF1,POU2F2,RXRA,TBX3,TCF7L2,TEAD1,TFCP2
ITGB3	chr17_45579163_45581463	EPAS1	247956	0	2.5637	8.0125	0.15205	0.76986	0.052698	0.11359	1.2782	EPAS1,FOXC2,FOXL1,HOXA3,SOX18
MTAP	chr9_22050332_22053788	EPAS1	247698	0	10.2137	4.3913	-0.48454	0.3648	0.29205	0.43794	0.53454	DDIT3,E2F2,E2F3,EGR1,EPAS1,FOXL1,HOXA11,HOXB3,HOXB4,HOXC9,LHX6,NFATC4,NFKB1,NR2F1,STAT1,TAL1,TBX1,TBX3
KHDRBS1	chr1_32229648_32231648	EPAS1	247646	0	2.6593	6.5241	0.2572	0.038448	0.93971	1.4151	0.027007	E2F4,EPAS1,FOXM1,HIC2,HOXB3,HOXB6,KLF9,NFE2L3,PATZ1,RFX7,SOX12,TCF7L1,TCF7L2,TP53
PRIMPOL	chr4_185321359_185323532	EPAS1	247234	0	8.8286	2.6039	-0.38654	0.4589	0.68662	0.33829	0.16328	CEBPB,ELF2,EPAS1,MEIS2,PPARG,SOX13,SP4,TCF7L1
RBBP8	chr18_20759400_20761259	EPAS1	246106	0	8.3137	3.0652	0.1092	0.024346	0.80462	1.6136	0.094409	ARNTL2,BCL6,E2F2,EPAS1,FOXM1,HES2,KLF5,MAZ,MYBL2,NFYB,PKNOX1,RARB,SMAD2,TBP,TCF7L1,TFAP4,THAP1,ZBTB33,ZNF35
RBCK1	chr20_634014_636014	EPAS1	245306	0	6.5392	5.1276	-0.32999	0.6845	0.681	0.16463	0.16685	BACH1,CEBPG,EPAS1,FOXA1,KLF5,MSX1,MXD4,RARG
RPS6KA2	chr6_167027450_167031673	EPAS1	244098	0	5.5815	6.0946	0.46031	0.40095	0.89002	0.39691	0.050603	CEBPD,CENPB,CLOCK,CREB3L1,E2F2,E2F5,EPAS1,ETS1,FOSL2,FOXC2,FOXK1,FOXL1,GATA6,HES2,HIF1A,HOXD9,JDP2,KLF7,KLF9,MAF,MEIS1,MXD4,MYBL2,MYC,NFATC2,NFIX,NR2F1,NR3C2,RARG,REST,SNAI2,SOX17,SOX7,TFAP4,TWIST2,ZEB1,ZNF354C
RBCK1	chr20_632655_634748	EPAS1	243947	0	8.5932	5.1276	-0.28166	0.63209	0.681	0.19922	0.16685	BACH1,CEBPG,EPAS1,FOXA1,HOXD1,KLF5,MSX1,MXD4,RARG
SEC24D	chr4_119512459_119513570	EPAS1	243756	0	20.2139	5.4407	-0.0052929	0.2468	0.92875	0.60765	0.0321	AR,ARNT,BHLHE40,E2F5,E2F6,EPAS1,FLI1,FOXL1,FOXO3,GATA6,HIC1,HIF1A,HOXA5,IRF1,IRF2,JDP2,KLF9,MAZ,NFIC,NFIX,RARB,SMAD4,SNAI2,STAT2,TBX3,XBP1
FAM133B	chr7_92463231_92465231	EPAS1	243523	0	14.8842	2.6747	-0.021725	0.076248	0.027355	1.1178	1.563	E2F2,EPAS1,MYBL2,NFATC2,RARG
NPAT	chr11_108336825_108338741	EPAS1	243460	0	20.9036	2.7158	-0.28164	0.012381	0.87426	1.9072	0.05836	CREB5,EPAS1,HIC2,JDP2,NFATC2,NFATC3,NR3C1,PPARG,STAT2
DRAM1	chr12_102513216_102515689	EPAS1	242112	0	16.5609	5.3014	-0.087381	0.045566	0.25361	1.3414	0.59583	ARNTL2,CEBPD,CREB3L2,ELK3,EPAS1,ETV6,FOXL1,HIC1,HIF1A,HOXA10,HOXA11,HOXA4,HOXD1,IRF1,JDP2,MAFF,NFE2L2,NFKB1,POU2F1,PPARG,RARG,SNAI2,TP53
DRAM1	chr12_102512361_102514361	EPAS1	241257	0	18.4429	5.3014	-0.11021	0.041509	0.25361	1.3819	0.59583	CEBPD,ELK3,EPAS1,ETV6,FOXL1,HIC1,HIF1A,HOXA10,HOXA11,HOXA4,HOXD1,IRF1,JDP2,MAFF,NFE2L2,POU2F1,RARG,TP53
SH3TC1	chr4_7957229_7960884	EPAS1	240175	0	8.2777	5.2877	-0.044888	0.057625	0.12558	1.2394	0.90107	EPAS1,ETV6,HLX,NFATC1,NFYB,NR5A2,SOX18
BMP4	chr14_54180909_54183692	EPAS1	239862	0	9.6034	7.9045	0.60647	0.62726	0.40442	0.20256	0.39317	ELK4,EPAS1,FOXA1,HOXA11,PPARG
METTL21A	chr2_208249977_208251561	EPAS1	238412	0	6.0119	1.6405	-0.42792	0.81191	0.4979	0.090492	0.30286	E2F1,EPAS1,ETV4,FOXA1,HIC1,MYBL2,ZEB1
SH3TC1	chr4_7961866_7963388	EPAS1	237671	0	6.3439	5.2877	0.49881	0.097766	0.12558	1.0098	0.90107	EPAS1,ETV6,NFATC1,NFYB,NR5A2,SOX18
BCAR3	chr1_94073506_94075793	EPAS1	236913	0	5.3303	4.8977	-0.85253	0.1822	0.046669	0.73945	1.331	ELK3,EPAS1,FOXL1,GBX2,HOXB6,JDP2,KLF4,KLF9,TBX3,ZNF711
CISD2	chr4_103552947_103553945	EPAS1	236189	0	11.7468	3.076	-0.49632	0.06624	0.46927	1.1789	0.32858	EPAS1,ETS1,MYBL2
RPS6KA2	chr6_167039050_167039849	EPAS1	235922	0	5.1409	6.0946	0.41641	0.0642	0.89002	1.1925	0.050603	CEBPD,E2F2,EPAS1,ETS1,FOXC2,FOXK1,FOXL1,GATA6,HES2,HIF1A,HOXD9,JDP2,KLF7,MAF,MEIS1,MYBL2,MYC,NFIX,NR2F1,NR3C2,REST,SNAI2,SOX17,SOX7,TFAP4,ZEB1,ZNF354C
RPS6KA2	chr6_167040726_167042726	EPAS1	233045	0	35.0848	6.0946	0.52982	0.2177	0.89002	0.66215	0.050603	AHR,CEBPD,CLOCK,CREB3L1,E2F2,E2F5,EPAS1,ETS1,FOXC2,FOXK1,FOXL1,GATA6,HES2,HIF1A,JDP2,KLF7,KLF9,MAF,MEIS1,MXD4,MYBL2,MYC,NFIX,NR2F1,NR3C2,RARG,REST,SNAI2,SOX17,SOX7,TFAP4,ZEB1,ZNF354C
RPS6KA2	chr6_167041223_167042875	EPAS1	232896	0	16.5664	6.0946	0.63783	0.28026	0.89002	0.55244	0.050603	CEBPD,CLOCK,CREB3L1,E2F2,E2F5,EPAS1,ETS1,FOXC2,FOXK1,FOXL1,GATA6,HES2,HIF1A,JDP2,KLF7,KLF9,MAF,MEIS1,MXD4,MYBL2,MYC,NFIX,NR2F1,NR3C2,RARG,REST,SNAI2,SOX17,SOX7,TFAP4,ZEB1,ZNF354C
SLTM	chr15_59456800_59463949	EPAS1	230948	0	3.9763	4.7551	-0.6306	0.17821	0.88855	0.74907	0.051316	ATF3,CREB3,CUX1,EPAS1,FOXJ3,HMBOX1,MXD1,NFATC1,NFATC2,NFE2L3,NFYA,NFYB,NRF1,PKNOX1,POU2F1,RFX3,RFX7,ZNF281,ZNF740
PHLDB2	chr3_111681942_111683196	EPAS1	230616	0	3.6733	5.2698	-0.098868	0.7129	0.14493	0.14697	0.83883	ARID5B,ELK3,EPAS1,FOSL2,FOXO3,GATA6,HES2,HIC1,JUN,KLF12,KLF4,MAFB,MEIS1,TBX20,TEAD1,ZNF354C
KIF13B	chr8_28889243_28891332	EPAS1	229278	0	3.814	3.2207	-0.25439	0.0032962	0.13588	2.482	0.86684	EPAS1,GATA6,SMAD4
BMX	chrX_15288293_15290293	EPAS1	228606	0	5.3037	6.049	0.029942	0.92406	0.78714	0.034301	0.10395	ELK3,ELK4,EPAS1,ETS1,FOXO1,GBX2,HBP1,HES2,HLX,HOXD1,HOXD4,HOXD8,HOXD9,LMO2,NFATC1,NR3C2,NR5A2,SOX18,SOX7,TBX1,TCF4,TFEC
BCAR3	chr1_94080518_94084376	EPAS1	228330	0	3.417	4.8977	-0.56023	0.959	0.046669	0.018183	1.331	ARID5B,ELK3,EPAS1,FOXL1,GBX2,HOXB6,JDP2,KLF4,KLF9,SNAI2,TBX3,ZNF711
CDKN2B	chr9_22237562_22239692	EPAS1	228250	0	5.5926	3.6537	0.31761	0.44781	0.0010807	0.34891	2.9663	BHLHE40,CEBPB,CEBPD,EPAS1,FOXL1,GATA3,GATA6,HES2,HIF1A,HOXA11,JUNB,KLF4,KLF5,NFE2L1,TEAD1,TGIF1
ADAMTS9	chr3_64901212_64903565	EPAS1	227847	0	10.118	4.1723	0.61464	0.047916	0.67487	1.3195	0.17078	EPAS1,ETS2,HEY2,MAF,NR5A2,REST
TMED10	chr14_75412374_75415505	EPAS1	227844	0	2.4471	5.9492	0.28725	0.053832	0.22123	1.269	0.65515	AHR,AR,ATF4,EPAS1,HOXA10,HOXC6,JDP2,NFKB1,REST,RXRA,SMAD2,SNAI2,TBX3,TEF
SH3TC1	chr4_7969047_7974296	EPAS1	226763	0	6.0257	5.2877	0.069467	0.31402	0.12558	0.50305	0.90107	ATF6,EPAS1,ETV6,NFATC1,NR5A2,SOX18
MTAP	chr9_22029340_22030917	EPAS1	226706	0	5.538	4.3913	-0.67169	0.28425	0.29205	0.54629	0.53454	ARNTL2,E2F2,E2F3,EGR1,EPAS1,FOXL1,HOXA11,HOXB3,HOXB4,HOXC9,LHX6,NFATC4,NR2F1,STAT1,TAL1,TBX1,TBX3,TWIST2
EMCN	chr4_101209703_101212650	EPAS1	226600	0	11.4316	6.5262	-0.31222	0.092396	0.24531	1.0343	0.61028	BCL6B,ELF1,EPAS1,HOXD1,LMO2,MAF,MAFB,NR5A2,SOX17,SOX18,TFEC
RRM1	chr11_3885629_3889522	EPAS1	226401	0	9.1611	5.9877	-0.00052478	0.2507	0.65471	0.60085	0.18395	BCL6,E2F2,EPAS1,FOXM1,GBX2,MAZ,MYBL1,MYBL2,NFE2L3,NFIL3,SIX4,SMAD2,ZBTB33,ZNF691
LIPG	chr18_47314272_47315604	EPAS1	225846	0	3.6353	6.5053	0.15585	0.81892	0.054435	0.086759	1.2641	EPAS1,HES2,KLF7,SOX17
VSIG10	chr12_118767529_118769300	EPAS1	225719	0	8.3892	3.0166	-0.56806	0.17477	0.88171	0.75754	0.054676	AR,EPAS1,ETS2,FOXA1,FOXM1,GATA3,HOXA4,HOXD1,HOXD8,ID1,MYBL1,NFATC1,NPAS2,NR3C2,PPARG,RARG,TBX3,TCF7L2,TEAD4
FAM214B	chr9_35341118_35342523	EPAS1	225225	0	8.8093	4.8263	0.19446	0.64721	0.022482	0.18896	1.6482	ARID5B,EPAS1,HES2,HOXB2,HOXB6,KLF5,KLF7,NFATC4,NFIC
AKAP12	chr6_151332058_151336276	EPAS1	224857	0	2.9129	8.0011	0.33685	0.5194	0.47182	0.2845	0.32622	AHR,AR,ARNTL2,EPAS1,ETS1,FLI1,FOXC1,FOXL1,FOXP1,FOXS1,GBX2,HBP1,HIC1,HIF1A,HOXA2,HOXA3,HOXA5,HOXD4,HOXD8,HOXD9,JUN,KLF12,KLF7,MAF,MAFF,MEIS1,NFIB,NFIX,NR2F1,NR3C2,NR5A2,RARB,REST,SMAD4,SOX17,SOX4,SOX7,TBP,TCF4,TEAD1,TEAD2,TWIST2,ZEB1,ZNF354C
RXRA	chr9_137442498_137445443	EPAS1	224190	0	8.7291	4.122	-0.4094	0.078333	0.14014	1.1061	0.85345	ARID3A,ARNTL,BCL6,CEBPB,CEBPD,EPAS1,ESRRA,ETS2,ETV1,FOXA1,FOXK2,FOXP4,GATA3,HOXA3,HOXA4,HSF1,HSF2,JDP2,KLF3,KLF4,MAFB,MAZ,MXD4,NFE2L1,NFIC,NFIL3,NPAS2,NR1D1,NR2F6,NR5A2,PPARG,RARA,RARG,SOX12,SOX13,SREBF1,TBX3,TCF7L1,TCF7L2,TEAD4,TEF,TFE3,TFEB,USF2,ZBTB7A,ZBTB7B
HEXB	chr5_73709322_73712680	EPAS1	223167	0	9.3823	6.2819	0.048481	0.27376	0.30084	0.56264	0.52166	BHLHE40,CEBPB,DDIT3,EPAS1,ESRRA,FOSL1,FOSL2,HOXA11,JDP2,RARG,REST,RFX3,SNAI2
ANO10	chr3_43438381_43441345	EPAS1	222215	0	2.2305	4.8521	-0.62471	0.50602	0.0095243	0.29583	2.0212	BCL6B,CREB3L1,EPAS1,HIF1A,PATZ1,TBX1,TGIF1
RPS6KA2	chr6_167053109_167054666	EPAS1	221105	0	14.0763	6.0946	0.67214	0.12879	0.89002	0.89012	0.050603	AHR,CEBPD,CLOCK,CREB3,CREB3L1,E2F2,EPAS1,ETS1,FOSL2,FOXC2,FOXK1,FOXL1,GATA6,HES2,HIF1A,JDP2,KLF7,KLF9,MAF,MEIS1,MXD4,MYBL2,MYC,NFIX,NR2F1,NR3C2,RARG,REST,SNAI2,SOX17,SOX7,TFAP4,ZEB1,ZNF354C
ACADM	chr1_75968477_75969937	EPAS1	220094	0	12.4361	4.3183	-0.48125	0.25727	0.21665	0.5896	0.66424	AR,BATF3,CEBPB,E2F2,ELK3,EPAS1,FOSL1,FOSL2,FOXL1,GABPA,GMEB1,MAFF,NFATC2,NFATC3,NFYB,NR1H2,RARG,RFX5,RFX7,SMAD3,SP4,STAT5A,TEAD1,TEAD2,TGIF1,TP53,ZBTB33
ADAMTS9	chr3_64893054_64895768	EPAS1	219689	0	14.1076	4.1723	0.43345	0.027961	0.67487	1.5534	0.17078	EPAS1,ETS2,HEY2,MAF,REST
NAA15	chr4_140003216_140004052	EPAS1	218623	0	6.3046	4.7115	-0.18856	0.11502	0.96687	0.93922	0.014632	E2F2,ELK4,EPAS1,GABPA,RXRB,TEF
MID2	chrX_107286199_107288199	EPAS1	217116	0	0.92323	2.2478	-0.061817	0.066566	0.21565	1.1767	0.66624	AHR,ELF1,EPAS1,SOX7,TFEC
C1QTNF1	chr17_76800560_76801912	EPAS1	217103	0	2.7278	2.2589	-0.42137	0.25907	0.036371	0.58658	1.4392	CEBPB,CEBPD,CREB3L2,EPAS1,ETS1,FOSL2,FOXO3,JDP2,NFIX,ZBTB7A
AKAP12	chr6_151338736_151344077	EPAS1	217056	0	2.6803	8.0011	0.71319	0.90693	0.47182	0.042425	0.32622	AHR,AR,ARID5B,ARNTL2,BBX,EPAS1,ETS1,FLI1,FOXC1,FOXL1,FOXP1,FOXS1,GBX2,HBP1,HIC1,HIF1A,HOXA2,HOXA3,HOXA5,HOXD4,HOXD8,HOXD9,JUN,KLF12,KLF7,MAF,MAFF,MECOM,MEIS1,NFIB,NFIX,NR2F1,NR3C2,NR5A2,RARB,REST,SMAD4,SOX17,SOX4,SOX7,TBP,TCF4,TEAD1,TEAD2,TWIST2,ZEB1,ZNF354C,ZNF423
FAM214B	chr9_35332553_35336978	EPAS1	216660	0	4.6307	4.8263	-0.066374	0.040233	0.022482	1.3954	1.6482	EPAS1,FOXF1,HES2,HOXA11,HOXB2,HOXB6,KLF5,KLF7,NFATC4,NFIC,PPARD,SNAI2
ORC5	chr7_103629963_103631963	EPAS1	216532	0	16.5186	3.8617	-0.57629	0.92887	0.79388	0.032045	0.10025	E2F2,EPAS1,HOXC9,ID2,MXD4,STAT5A,TBX3,TEF,THAP1,ZNF410
ARSJ	chr4_114679264_114684958	EPAS1	215920	0	17.5819	4.606	-0.35454	0.05871	0.34386	1.2313	0.46362	AR,EPAS1,FOSL1,FOXF1,HES2,HLX,HOXA2,NFATC3,SNAI2,SOX7,TWIST2
HIF1A	chr14_61936485_61947129	EPAS1	214989	0	4.4823	5.6369	0.22626	0.083868	0.3134	1.0764	0.5039	ARID3B,ARID5B,ARNTL2,BBX,CEBPD,CLOCK,DDIT3,EPAS1,FOXC1,FOXC2,FOXF1,FOXL1,HES2,HOXA10,HOXA6,HOXB4,HOXD8,KLF10,MEIS1,NRF1,RFX2,SIX1,SIX2,SNAI2,SOX18,SP3,STAT1,STAT2,STAT5B,TBX20,TBX3,TWIST2,ZFX
TSHZ1	chr18_72705765_72708856	EPAS1	213853	0	7.4078	3.3929	0.064285	0.10287	0.91519	0.98772	0.038487	ARNT,CEBPD,EPAS1,FOXC1,FOXC2,FOXF1,FOXJ2,HOXA3,HOXA6,IRF1,KLF13,KLF9,MAF,MAFB,MAFF,MXI1,NR2F1,NR3C2,PPARG,RARB,STAT6,TBX3,TFEC
PHLDB2	chr3_111664484_111667181	EPAS1	213158	0	2.2218	5.2698	-0.023935	0.06079	0.14493	1.2162	0.83883	ARID5B,ELK3,EPAS1,FOSL2,FOXO3,GATA6,HBP1,HES2,HIC1,HINFP,ID1,JUN,KLF12,KLF4,MAFB,MEIS1,NFKB1,SNAI2,STAT1,TBX20,TEAD1,TWIST2,ZFX,ZNF354C
COPS3	chr17_17397674_17400311	EPAS1	213057	0	8.6204	5.1625	-0.54886	0.39654	0.72797	0.40171	0.13789	ALX1,ATF1,CEBPD,CEBPG,CREM,E2F1,E2F2,E2F5,E2F6,EPAS1,HOXC9,HSF2,KLF3,MAFB,MAZ,MSX1,MYBL1,NFAT5,NFATC4,NFE2L3,TBX3,TEAD1,TEF,TFAP4,THAP1
SH3TC1	chr4_7987485_7988745	EPAS1	212314	0	7.9159	5.2877	0.21436	0.001678	0.12558	2.7752	0.90107	EPAS1,ETV6,SOX18
ST7L	chr1_112939806_112950211	EPAS1	211829	0.95165	1.6709	3.0072	-0.5894	0.2739	0.17585	0.56241	0.75487	ALX1,CREM,DDIT3,E2F2,EPAS1,ETV1,FOXJ3,HIC2,HOXB4,HSF2,KLF11,LHX6,MGA,MXI1,NFATC3,NRF1,PPARG,RFX2,RXRA,STAT1,STAT5A,STAT5B
KLHL9	chr9_21547020_21558360	EPAS1	211591	0	4.2844	3.8527	-0.27082	0.27848	0.30816	0.5552	0.51122	AHR,ARID5B,ARNTL,ARNTL2,ATF5,CLOCK,DDIT3,E2F2,E2F6,EGR1,EPAS1,HIC2,HOXA6,HOXB3,HOXB8,HOXC9,KLF4,LHX6,MAF,MEIS1,PBX1,RELA,RFX1,RFX2,SNAI2,TFAP4,TWIST2,ZBTB33,ZBTB6,ZNF354C
C15orf54	chr15_39753675_39755985	EPAS1	210791	0	5.006	5.0314	-0.11588	0.83903	0.8637	0.076224	0.063639	EPAS1,GBX2,HIC1,HOXD1,NR5A2,TFEC
ME3	chr11_86167074_86172987	EPAS1	210691	0	9.5302	4.5489	0.47218	0.058235	0.81401	1.2348	0.089368	CEBPD,E2F1,E2F4,EPAS1,FOXS1,JUN,KLF9,MAF,MEIS2,NR2F1,NR5A2,PPARG,RORA,SOX7,TWIST2,ZFX,ZNF354C
HNRNPR	chr1_23455037_23460745	EPAS1	210108	0	2.9098	6.7796	0.51705	0.98047	0.6641	0.0085651	0.17776	ARID3B,BCL6,CEBPD,CREB1,CTCF,E2F2,E2F3,E2F5,EPAS1,HIC1,HIC2,HSF2,MYBL2,NFATC4,NFYA,POU2F1,SP4,TRIM28,ZBTB12,ZBTB33,ZNF281,ZNF35,ZNF740
PHLDB2	chr3_111661353_111663132	EPAS1	210027	0	1.4014	5.2698	0.13767	0.86252	0.14493	0.064233	0.83883	ARID5B,ELK3,EPAS1,FOXO3,GATA6,HBP1,HES2,JUN,KLF12,KLF4,MAFB,MEIS1,STAT1,TBX20,TEAD1,ZNF354C,ZNF691
MCAM	chr11_118977355_118977933	EPAS1	209907	0	6.9818	9.2598	0.15543	0.99535	0.18276	0.0020233	0.73811	ELK4,EPAS1,ERG,ETS1,FLI1,FOXC1,FOXC2,FOXO1,HES2,HOXD4,HOXD8,LYL1,MAFF,NFE2L3,NFKB1,NR3C2,SOX17,SOX18,SOX7,SP1,TAL1,TFEC
DDAH1	chr1_85831359_85834287	EPAS1	209759	0	3.1325	5.2262	0.061913	0.11695	0.0055009	0.93199	2.2596	BATF3,E2F2,EPAS1,FOXL1,FOXS1,HOXA11,HOXA2,HOXA6,NFATC2,NFATC4,NR3C2,RARB,RFX5,SNAI2,THRA,TWIST2,ZNF354C
MID2	chrX_107278692_107280828	EPAS1	209609	0	15.7971	2.2478	0.28964	0.21078	0.21565	0.67617	0.66624	ELF1,EPAS1,SOX7,TFEC
CSGALNACT1	chr8_19328988_19331259	EPAS1	209002	0	9.3726	3.7488	0.7626	0.0010526	0.0035105	2.9777	2.4546	CEBPD,ELK3,EPAS1,GATA6,HLX,MAFB,NFAT5,SOX17,TBX20,TBX3
RGS3	chr9_116415916_116419692	EPAS1	208908	0	6.28	7.377	0.7958	0.028127	0.48175	1.5509	0.31718	ARID5A,ARID5B,ELK3,EPAS1,FLI1,FOXC2,FOXS1,HOXA11,HOXD9,MXD4,NFATC4,NR3C2
LRPAP1	chr4_3322337_3325518	EPAS1	208706	0	5.9567	3.8116	-0.59056	1.372e-05	0.024447	4.8626	1.6118	CEBPB,EPAS1,FOXF1,FOXJ2,FOXL1,HLX,HOXA10,HOXA11,HOXA3,IRF2,JDP2,KLF10,MAFF,MXD4,NPAS2,RARG,RFX3,SNAI2,SP4,STAT1,TBX3,TWIST2
TRIP10	chr19_6530395_6531365	EPAS1	208327	0	16.038	5.7035	-0.34463	0.58169	0.11035	0.23531	0.95722	EGR1,EPAS1,ZBTB33
OXNAD1	chr3_16514302_16527641	EPAS1	207636	0	4.1051	1.8062	-0.55129	0.71071	0.87794	0.14831	0.056534	EPAS1,HMBOX1,LMO2,RFX2
ANO10	chr3_43453261_43456485	EPAS1	207075	0	3.3373	4.8521	-0.57705	0.17739	0.0095243	0.75106	2.0212	BCL6B,CREB3L1,EPAS1,HIF1A,PATZ1,TBX1,TGIF1
KIF13B	chr8_28910141_28914360	EPAS1	206250	0	5.0987	3.2207	-0.24713	0.028123	0.13588	1.5509	0.86684	EPAS1,GATA6
BEND3	chr6_107640750_107645376	EPAS1	205114	0	10.3875	1.8372	0.07281	0.004377	0.60689	2.3588	0.21689	CEBPD,E2F2,EPAS1,FOXM1
EPHX1	chr1_225789550_225792795	EPAS1	204980	0	3.3953	3.7789	-0.55281	0.87686	0.26981	0.057068	0.56894	EPAS1,MAFB,NFIC,TBX3,TEF,XBP1
EDEM2	chr20_33528681_33530199	EPAS1	204962	0	3.0349	4.5299	-0.036281	0.26046	0.17939	0.58426	0.7462	AHR,CEBPB,ELK3,EPAS1,ETV5,FOSL1,FOXL1,HOXA3,HOXD1,JDP2,MGA,NFIA,NR1H2,NR2F1,POU2F1,STAT1,TWIST2,XBP1,ZNF354C,ZNF711
HEXB	chr5_73728288_73730992	EPAS1	204855	0	10.0261	6.2819	-0.092333	0.043019	0.30084	1.3663	0.52166	AHR,BHLHE40,CEBPB,EPAS1,ESRRA,FOSL1,FOSL2,HOXA11,JDP2,RARG,REST,SNAI2
PPAT	chr4_57506370_57509097	EPAS1	204568	0	7.5316	3.7724	0.33815	0.82175	0.75504	0.085262	0.12203	ARID3A,ARNTL,BATF3,CEBPG,CREB3L1,E2F1,EPAS1,ETV4,FOXM1,JUNB,KLF4,MAF,MAFB,PKNOX1,TCFL5,TFAP4,TFEC,THAP1,ZNF35
TM4SF18	chr3_148845370_148847370	EPAS1	204178	0	8.3333	5.0376	0.41465	0.1417	0.88867	0.84864	0.051259	EPAS1,GBX2,HES2,HOXD9,NR5A2,SOX7
SAMD4A	chr14_55238015_55241289	EPAS1	203686	0	14.1681	5.1429	-0.17612	0.087304	0.78758	1.059	0.10371	EPAS1,HIC1,KLF9,MAFK,NFE2L1,NR2F2
RBBP8	chr18_20716430_20717712	EPAS1	203136	0	6.1316	3.0652	0.13141	0.093897	0.80462	1.0273	0.094409	ARNTL2,BCL6,E2F2,E2F5,E2F6,E2F7,EPAS1,FOXM1,HES2,KLF5,MAZ,MYBL2,PKNOX1,RARB,SMAD2,TBP,TFAP4,THAP1,ZBTB33,ZNF35
BRIP1	chr17_59734207_59737975	EPAS1	202945	0	6.3545	2.6261	-0.22882	0.42245	0.5059	0.37422	0.29593	E2F1,E2F2,EPAS1,KLF4,MYBL1,MYBL2,NFATC2,TBP,TCFL5,TGIF2
C1QTNF1	chr17_76814338_76816222	EPAS1	202793	0	7.4643	2.2589	0.29426	0.67142	0.036371	0.17301	1.4392	CEBPB,CEBPD,EPAS1,ETS1,FOXO3,JDP2,NFIX,ZBTB7A
OXNAD1	chr3_16508903_16511503	EPAS1	202237	0	7.1866	1.8062	0.13817	0.075929	0.87794	1.1196	0.056534	E2F8,EPAS1,LMO2
PNPT1	chr2_56123259_56149289	EPAS1	202214	0	2.2792	4.0334	-0.21434	0.48034	0.71332	0.31845	0.14671	ALX1,ATF1,CEBPD,EPAS1,ETV4,GBX2,JUNB,LHX6,MXD4,RARG,TEF
RBCK1	chr20_590910_592910	EPAS1	202202	0	10.4765	5.1276	0.11172	0.48597	0.681	0.31339	0.16685	CEBPG,EPAS1,FOXA1,HSF1,HSF2,KLF5,MSX1,RARG,RFX3
TMED10	chr14_75439448_75441825	EPAS1	201524	0	5.8918	5.9492	-0.54129	0.46353	0.22123	0.33392	0.65515	AR,ATF4,EPAS1,HOXC6,JDP2,REST,RXRA,SMAD2,SNAI2,TBX3,TEF
ACADM	chr1_75986241_75988671	EPAS1	201360	0	13.3474	4.3183	-0.16136	0.085389	0.21665	1.0686	0.66424	AR,BATF3,BDP1,CEBPB,E2F2,ELK3,EPAS1,FOSL1,FOSL2,FOXL1,GABPA,GMEB1,HSF2,MAFF,MEF2C,MXD4,RARG,RFX5,RFX7,SMAD3,SP4,TEAD1,TEAD2,TGIF1,THRA,TP53
CDKN2B	chr9_22210581_22212548	EPAS1	201269	0	14.1757	3.6537	-0.11594	0.060579	0.0010807	1.2177	2.9663	BCL6,CEBPB,CEBPD,EPAS1,FOXL1,GATA3,GATA6,HIF1A,HOXA11,JUNB,KLF4,KLF5,NFE2L1,TEAD1,TGIF1,XBP1
MYO1E	chr15_59456800_59463949	EPAS1	201122	0	3.9763	5.2429	0.82945	0.17821	0.0261	0.74907	1.5834	EPAS1,ETS1,NR5A2,SNAI2
PRKAB1	chr12_120306828_120308177	EPAS1	201068	0	7.9726	3.2046	0.1191	0.047809	0.95962	1.3205	0.0179	EPAS1,MLX,MXD1,POU2F2
PPIH	chr1_42921400_42923004	EPAS1	201043	0	16.8654	5.6825	-0.47791	0.03439	0.84495	1.4636	0.073168	ATF1,ATF4,CTCF,E2F1,E2F3,EPAS1,GATA2,GMEB1,HOXB4,HOXB8,KLF12,KLF9,MAF,MAX,MYBL2,PKNOX1,TBX1,TEAD1,TGIF2,ZFX
SMAD1	chr4_146199056_146202275	EPAS1	200675	0	11.007	5.0837	0.27496	0.0095635	0.89648	2.0194	0.047458	DDIT3,EPAS1,HOXD9,LMO2,SIX2,TP53
BMX	chrX_15315571_15318264	EPAS1	200635	0	6.8593	6.049	-0.4382	0.90132	0.78714	0.045122	0.10395	BCL6B,ELK3,ELK4,EPAS1,ETS1,FOXO1,GBX2,HBP1,HES2,HOXD1,HOXD4,HOXD8,HOXD9,LMO2,NFATC1,NR3C2,NR5A2,SOX18,SOX7,TBX1,TCF4,TFEC
RBBP8	chr18_20713750_20715180	EPAS1	200456	0	5.5368	3.0652	-0.63698	0.31013	0.80462	0.50846	0.094409	ARNTL2,ATF1,BCL6,E2F2,EPAS1,FOXM1,HES2,KLF5,MAZ,MYBL2,PKNOX1,RARB,SMAD2,TBP,TCF7L1,THAP1,ZBTB33
ZFYVE1	chr14_73694311_73696328	EPAS1	200391	0	17.746	3.8353	0.56872	0.25541	0.71524	0.59277	0.14555	EPAS1,ETV4,FOXC2,FOXL1,GATA3,HOXD4,IRF1,IRF7,MAFB,MYBL2,RUNX1,RXRB,STAT3,TWIST2
TANC1	chr2_160024530_160026703	EPAS1	199385	0	4.5724	5.0496	-0.26499	0.53074	0.80737	0.27512	0.092926	ALX1,EPAS1,ETS2,FOXO3,FOXS1,HLX,HOXA11,HOXA2,HOXA3,HOXA6,ID1,MAF,MYBL2,NFAT5,NR2F1,RARG,SOX17,SOX7,TBP,TBX20,TFEC
RBBP8	chr18_20712527_20714527	EPAS1	199233	0	1.8089	3.0652	-0.56245	0.82958	0.80462	0.08114	0.094409	ARNTL2,ATF1,CDC5L,E2F2,EPAS1,FOXM1,HES2,KLF5,MAZ,MYBL2,PKNOX1,RARB,SMAD2,TBP,TCF7L1,TFAP4,THAP1,ZBTB33,ZNF35
BOK	chr2_242296313_242298996	EPAS1	199149	0	3.2897	5.9908	0.36938	0.95116	0.72006	0.021748	0.14263	ELK3,EPAS1,ETS2,FOXC2,FOXF1,FOXL1,HES2,HOXA10,HOXA6,HOXD1,NFIL3,NR5A2,SNAI2,TP53
PHLDB2	chr3_111649937_111657648	EPAS1	198611	0	5.1545	5.2698	0.065838	0.95398	0.14493	0.02046	0.83883	E2F5,ELK3,EPAS1,FOSL2,FOXO3,GATA6,HBP1,HES2,HIC1,ID1,JUN,KLF12,KLF4,MAFB,MEIS1,SNAI2,STAT1,TBX20,TEAD1,TWIST2,ZFX,ZNF354C
MYO10	chr5_16735456_16738401	EPAS1	197984	0	7.4407	5.6296	0.086587	0.77589	0.77299	0.1102	0.11182	AHR,ALX1,AR,ARID3B,CLOCK,CREB3,E2F2,EPAS1,ETV5,FOSL1,FOSL2,FOXC1,FOXC2,FOXF1,FOXL1,HES2,HIF1A,HLX,HOXA11,HOXA2,HOXA3,HOXA5,ID1,KLF5,MYBL1,NFATC3,NPAS2,NR2F1,NR5A2,RARG,SNAI2,TBP,TCF7L1,TEAD1,TEAD2,TWIST2,ZNF354C
ERG	chr21_39824702_39836638	EPAS1	197066	0	3.1293	6.0107	0.13625	0.022711	0.78141	1.6438	0.10712	ARID5A,EPAS1,ETS2,FOXC2,HBP1,HLX,HOXA5,HOXA6,HOXA7,HOXD1,HOXD4,HOXD9,MAFF,MXD4,NFATC1,NR3C2,NR5A2,TBX1
ABLIM1	chr10_116245650_116247974	EPAS1	196440	0.99963	3.9262	4.8784	0.69251	0.8638	0.11772	0.063586	0.92915	EPAS1,FOXO1,FOXO4
CBWD2	chr2_113997523_113999332	EPAS1	195935	0	36.8738	3.5383	-0.14907	0.50961	0.13342	0.29276	0.87478	CEBPB,CREB3L1,EPAS1,FOSL1,FOXA1,NFATC2,TWIST2
KHDRBS1	chr1_32281652_32283652	EPAS1	195642	0	2.4368	6.5241	0.4693	0.48164	0.93971	0.31728	0.027007	CREB1,EPAS1,FOXM1,HIC2,HOXB3,HOXB6,KLF9,NFE2L3,NFYA,PATZ1,RFX7,SOX12,TCF7L1,TCF7L2,TP53
MCAM	chr11_118990232_118992232	EPAS1	195608	0	13.9567	9.2598	-0.34989	0.073426	0.18276	1.1341	0.73811	BCL6B,ELK4,EPAS1,ERG,ETS1,FLI1,FOXC1,FOXC2,FOXO1,HES2,HOXD4,HOXD8,HOXD9,LMO2,LYL1,MAFF,NFE2L3,NFKB1,NR3C2,SOX17,SOX18,SOX7,SP1,TAL1,TFEC
ARHGAP10	chr4_148848437_148850261	EPAS1	194985	0	19.7497	3.4608	0.00051423	0.11095	0.842	0.95489	0.074686	AR,ARID3A,ARID5A,ARNTL,CLOCK,EPAS1,ETV4,FOXC1,FOXC2,FOXF1,FOXL1,FOXS1,GABPA,GATA6,KLF12,KLF4,MAF,MAFB,MEIS1,MEOX1,PBX1,PLAGL1,RARB,RARG,RORA,SNAI2,TBX20,TFEC,TWIST2,ZBTB7A,ZFX
PPIH	chr1_42928125_42929211	EPAS1	194836	0	26.5867	5.6825	-0.1093	0.013304	0.84495	1.876	0.073168	ATF1,CTCF,E2F1,E2F3,E2F5,E2F6,EPAS1,FOXM1,GATA2,HOXB4,HOXB8,HOXC9,KLF12,KLF9,LHX6,MAF,MAX,PKNOX1,RFX2,TBX1,TEAD1,ZFX
HYI	chr1_44113796_44115796	EPAS1	194136	0	14.4383	7.8625	0.13667	0.204	0.75521	0.69037	0.12193	EPAS1,HIC1,HLX,HOXD4,NR2F2
SMAD1	chr4_146204761_146208839	EPAS1	194111	0	5.6191	5.0837	0.32446	0.13144	0.89648	0.88127	0.047458	DDIT3,EPAS1,HOXD9,LMO2,SIX2,TP53
ZFYVE1	chr14_73687911_73690015	EPAS1	193991	0	3.8825	3.8353	-0.0050225	0.072303	0.71524	1.1408	0.14555	ARID5B,CDC5L,EPAS1,ETV4,FOXC2,FOXL1,GATA3,HOXD4,IRF1,MAFB,MYBL2,NR4A1,RUNX1,RXRB,SNAI2,STAT3
RBM12B	chr8_94947175_94949042	EPAS1	193951	0	11.3235	2.7936	-0.56536	0.35834	0.66925	0.44571	0.17441	CEBPD,CUX1,E2F2,ELF2,EPAS1,GMEB1,JDP2,MEF2C,RFX3
ME3	chr11_86184334_86190357	EPAS1	193321	0	4.4096	4.5489	-0.18131	0.047138	0.81401	1.3266	0.089368	AHR,CEBPD,E2F1,E2F4,EPAS1,FOXS1,HLX,JUN,KLF9,MAF,MEIS2,NFATC4,NR2F1,NR5A2,PPARG,RORA,SOX7,THRA,TWIST2,ZFX,ZNF354C
DOCK9	chr13_99541701_99546498	EPAS1	192162	0	3.5436	4.4187	0.74156	0.068341	0.14768	1.1653	0.83067	EPAS1,FOXC2,GBX2,HES1,HOXD4,HOXD9,LMO2,MEF2C,NR3C2,NR5A2,SOX17,SOX7,ZNF354C
POLD3	chr11_74109502_74111502	EPAS1	192072	0	15.9231	3.4467	-0.18933	0.06461	0.46808	1.1897	0.32968	CDC5L,CEBPB,CEBPD,CTCF,E2F2,E2F5,E2F7,EPAS1,FOXP1,GATA2,HIC1,HOXB8,MAF,MTF1,MYBL2,NFIC,NFIX,PKNOX1,STAT5B,TFCP2
STEAP1	chr7_89975259_89975706	EPAS1	191571	0	14.0456	5.3515	-0.71895	0.26483	0.62577	0.57704	0.20358	EPAS1,ETV5,NR3C1
NCAPH	chr2_97192782_97194974	EPAS1	191304	0	7.6803	3.4536	0.044256	0.1319	0.45375	0.87974	0.34318	AHR,CEBPD,CEBPG,E2F2,E2F5,E2F6,E2F7,EPAS1,FOXM1,HOXB8,KLF16,KLF4,LYL1,MSX1,MYBL1,MYBL2,NRF1,SNAI2,ZNF354C
TOMM5	chr9_37783935_37786163	EPAS1	191299	0	7.0036	7.5762	-0.14976	0.12337	0.97871	0.9088	0.0093476	BACH1,BCL6,E2F1,E2F2,EPAS1,ETV4,MLX,MSX1,NFAT5,NFATC4,TCFL5,TFAP4
MTAP	chr9_21993712_21996352	EPAS1	191078	0	11.583	4.3913	-0.20354	0.6228	0.29205	0.20565	0.53454	ARNTL2,E2F2,E2F3,EGR1,EPAS1,FOXL1,HOXB3,HOXB4,NR2F1,NRF1,PPARG,RFX2,STAT1,TAL1,TBX1,TBX3
STEAP1	chr7_89973978_89975978	EPAS1	190290	0	13.2401	5.3515	-0.70815	0.060825	0.62577	1.2159	0.20358	EPAS1,ETV5,NR3C1,NR5A2,PPARG
ST3GAL1	chr8_134393672_134394682	EPAS1	189501	0	12.7361	4.5226	-0.022896	0.13364	0.70768	0.87407	0.15017	ARNTL,CEBPD,CREB3L2,ELF1,EPAS1,ERG,GATA6,HIC1,HOXA3,IRF1,IRF2,KLF3,MAFB,MAFF,NFIC,NR2F1,NR3C2,RORA,RXRA,SOX18,TEF,XBP1
RGS3	chr9_116394555_116398176	EPAS1	187547	0	4.3738	7.377	0.857	0.9475	0.48175	0.023419	0.31718	ARID5A,ELK3,EPAS1,FLI1,FOXC2,FOXS1,HOXA11,HOXD9,MXD4,NFATC4,NR3C2
PTGS2	chr1_186461341_186462334	EPAS1	187225	0	4.5644	4.0274	0.064595	0.77317	0.35756	0.11173	0.44665	E2F2,EPAS1,FOXF1,KLF4,KLF5,NFIC,TBX20
TMED10	chr14_75445863_75456413	EPAS1	186936	0	5.1246	5.9492	-0.53325	0.11494	0.22123	0.93952	0.65515	AHR,AR,ATF4,EPAS1,HOXA10,HOXC6,IRF2,JDP2,NFKB1,REST,RXRA,SMAD2,SNAI2,TBX3,TEF
RHOB	chr2_20833599_20836266	EPAS1	186765	0	5.1167	9.2276	0.60428	0.21267	0.12811	0.67229	0.89243	AHR,BCL6,CEBPD,E2F7,EPAS1,ID2,MAF,MAFK,NFKB1,NR2F1,NR3C2,NR5A2,TP53
ME3	chr11_86191536_86197620	EPAS1	186058	0	6.851	4.5489	-0.22034	0.20965	0.81401	0.6785	0.089368	CEBPD,E2F1,E2F4,EPAS1,FOXS1,JUN,KLF9,MAF,MEIS2,NFATC4,NR2F1,NR5A2,PPARG,RORA,SOX7,THRA,TWIST2,ZFX,ZNF354C
LIPG	chr18_47273640_47275308	EPAS1	185214	0	6.8622	6.5053	0.25983	0.066253	0.054435	1.1788	1.2641	EPAS1,HES2,KLF7,SOX17
USHBP1	chr19_17189435_17191547	EPAS1	183997	0	9.0338	2.8877	-0.4984	0.54894	0.62148	0.26048	0.20657	BCL6B,ELK3,ELK4,EPAS1,ETS1,HIC1,HOXA6,HOXD1,HOXD4,HOXD8,LHX6,LMO2,LYL1,MAFF,NFIB,SOX17,SOX18,SOX7,TAL1,TBX1,TCF4,TFEC
TAOK2	chr16_29801433_29801766	EPAS1	183421	0	20.4927	5.3465	-0.15263	0.7155	0.56806	0.14539	0.2456	EPAS1,FOXL1,HES1,HOXA2,HOXA3,HOXA6,HOXB3,HOXB5,HOXB6,HOXD4,HOXD8,NFIC,NR2C2,NR2F1,NR2F2,NRF1,SMAD3,USF1
CD93	chr20_23250242_23251747	EPAS1	183265	0	9.7745	7.3677	-0.22882	0.64828	0.43749	0.18824	0.35903	EPAS1,ETS2,NR3C2,NR5A2,SOX7,TFEC
GOLGA5	chr14_93075785_93077938	EPAS1	182637	0	5.3697	4.1745	-0.12287	0.1097	0.82467	0.95978	0.083721	AR,E2F2,EPAS1,JDP2,POU2F1,SMAD2,TFAP4
FAM26E	chr6_116648602_116650316	EPAS1	182491	0	7.7053	3.072	0.069729	0.45256	0.51799	0.34432	0.28568	AR,ARID5B,EPAS1,FOSL2,FOXL1,FOXS1,JUN,NFATC4,TBX18
ACTN1	chr14_69260427_69263732	EPAS1	182351	0	6.4094	8.4068	0.3642	0.61662	0.21514	0.20998	0.66728	AR,CEBPD,EPAS1,FOXC2,FOXF1,FOXJ2,FOXL1,GATA6,HES2,HIF1A,HOXA5,HOXA6,HOXB3,HOXB5,HOXB6,HOXD4,HOXD9,ID1,JDP2,JUNB,KLF5,NFE2L1,NFE2L3,PLAGL1,STAT1,TBX3,TEAD1,TWIST2
ST7L	chr1_112971027_112979728	EPAS1	182312	0.99357	2.2835	3.0072	-0.32153	0.14282	0.17585	0.8452	0.75487	ALX1,CREM,DDIT3,E2F2,EPAS1,ETV1,FOXJ3,HIC2,HOMEZ,HOXB4,HSF2,KLF11,LHX6,MGA,MXI1,NFATC3,NRF1,RFX2,RXRA,STAT1,STAT5A,STAT5B,ZNF691
ZFYVE1	chr14_73675864_73678388	EPAS1	181944	0	4.9038	3.8353	0.0046338	0.62809	0.71524	0.20198	0.14555	ATF1,EPAS1,ETV4,FOXC2,FOXL1,GATA3,HLX,HOXD4,IRF1,IRF2,MAFB,MYBL2,RUNX1,RXRB,SNAI2,STAT3
PIK3C2A	chr11_17373120_17376156	EPAS1	181766	0	7.7831	4.0282	-0.35711	0.48496	0.77836	0.31429	0.10882	ATF5,ATF6,ATF6B,BCL6B,BDP1,ELK3,ELK4,EPAS1,ERG,ETS2,ETV3,FOXO1,FOXO3,GABPA,GATA6,HIC1,HOXC6,HSF1,IRF3,KLF16,KLF9,MAF,MAFF,MGA,NFAT5,NFE2L3,NFIA,NFKB1,NR1D1,NR3C2,NR5A2,REST,RORA,RXRB,SMAD2,SMAD4,SOX17,SOX4,SOX7,SP2,SP3,TBP,TCF12,TCF4,TEAD1,TFAP4,TFEC,USF2,ZEB1,ZFX,ZNF354C,ZNF410
FAM216A	chr12_110720116_110724826	EPAS1	181405	0	1.2626	4.2929	-0.47018	0.70814	0.85213	0.14988	0.069492	ARID5B,EPAS1,HOXB8,MYBL1,TFAP4
C1QTNF1	chr17_76837277_76837866	EPAS1	181149	0	8.9956	2.2589	-0.065527	0.29366	0.036371	0.53215	1.4392	CEBPB,CEBPD,EPAS1,ETS1,FOXO3,JDP2,NFIX,ZBTB7A
NUP155	chr5_37552047_37555512	EPAS1	180819	0	19.265	4.0473	-0.68807	0.29037	0.77222	0.53705	0.11226	CLOCK,E2F2,EPAS1,GATA2,HIC2,MGA,NFYA,SIX4,SP4,STAT5A,ZBTB6
ACADM	chr1_76006743_76009475	EPAS1	180556	0	4.4872	4.3183	-0.66946	0.82094	0.21665	0.085691	0.66424	AR,BATF3,BCL6,CDC5L,CEBPB,E2F2,ELK3,EPAS1,FOXL1,GABPA,HSF2,MAFF,MEF2C,NFATC2,NFATC3,NFYB,NR1H2,RFX5,RFX7,SMAD3,SP4,STAT5A,TEAD1,TEAD2,TGIF1,ZBTB33
PARP9	chr3_122101022_122103022	EPAS1	180501	0	23.7633	4.0586	-0.084989	0.14892	0.50876	0.82705	0.29349	ARID5A,ARNTL,BHLHE40,ELF1,EPAS1,ETS1,FOXK2,HOXA5,IRF1,IRF2,KLF9,MAF,MAZ,NFIC,POU2F2,SNAI2,STAT1,TEF,TFEB
ST3GAL1	chr8_134400868_134403795	EPAS1	180388	0	6.3753	4.5226	-0.047446	0.30588	0.70768	0.51445	0.15017	CEBPD,ELF1,EPAS1,ERG,FOXF1,FOXP1,GATA6,HIC1,HOXA3,HOXD1,IRF1,IRF2,KLF3,MAFB,MAFF,NFAT5,NFIC,NR2F1,NR3C2,RORA,RXRA,SOX18,TEF
ITM2B	chr13_48987653_48989653	EPAS1	180380	0	0.85985	7.1872	-0.057693	0.20498	0.14954	0.6883	0.82526	BCL6,EPAS1,ETS2,FOXO1,HBP1,HOXD8,KLF5,KLF9,MAF,MAFB,MECOM,NR2F2,TFAP4
RBBP8	chr18_20693557_20696808	EPAS1	180263	0	7.7566	3.0652	0.15731	0.43348	0.80462	0.36303	0.094409	ARNTL2,BCL6,CDC5L,E2F2,EPAS1,FOXM1,GMEB1,HES2,HOMEZ,KLF5,MAZ,MYBL2,PKNOX1,RARB,SMAD2,TBP,TCF7L1,TFAP4,THAP1,ZBTB33,ZNF35
PTGS2	chr1_186466909_186469335	EPAS1	180224	0	9.636	4.0274	-0.23994	0.18151	0.35756	0.74111	0.44665	AHR,E2F2,EPAS1,FOXF1,KLF4,KLF5,NFIC,TBX20,TWIST2
DTX3L	chr3_122101022_122103022	EPAS1	180162	0	23.7633	3.8985	0.043785	0.14892	0.91076	0.82705	0.040596	ARNTL2,BBX,CENPB,EPAS1,HIC1,HOXA6,IRF1,KLF13,KLF9,MAF,MAFF,MITF,NFIC,NFKB1,STAT1,STAT3,TFEC
C1QTNF1	chr17_76836969_76838969	EPAS1	180046	0	12.5078	2.2589	0.12793	0.13257	0.036371	0.87756	1.4392	CEBPB,CEBPD,EPAS1,ETS1,FOXO3,JDP2,NFIX,ZBTB7A
ITM2B	chr13_48986525_48987971	EPAS1	179252	0	7.406	7.1872	0.63847	0.21622	0.14954	0.6651	0.82526	BCL6,EPAS1,ETS2,FOXO1,HBP1,HOXD8,KLF11,KLF5,MAF,MAFB,NR2F2,TFAP4
RPS6KA2	chr6_167096349_167097835	EPAS1	177936	0	6.9113	6.0946	-0.17091	0.38872	0.89002	0.41036	0.050603	CEBPD,CLOCK,CREB3L1,E2F2,EPAS1,ETS1,FOXC2,FOXF1,FOXK1,FOXL1,GATA6,HES2,HIF1A,HLX,HOXD9,JDP2,KLF7,MAF,MEIS1,MXD4,MYBL2,MYC,NFATC2,NFIX,NR2F1,NR3C2,RARG,REST,SNAI2,SOX17,SOX7,TFAP4,TWIST2,ZEB1,ZNF354C
NTN4	chr12_95998200_96007269	EPAS1	177267	0	5.3215	8.1898	0.06376	0.047956	0.5977	1.3192	0.22352	EPAS1,FOXC2,HES2,HLX,MXD4,NR3C2,PPARG
ZC3H12C	chr11_109784354_109786987	EPAS1	177099	0	15.4176	2.0793	0.52152	0.3352	0.38728	0.47469	0.41197	EGR1,EPAS1,ETS1,NFKB1,POU2F1,RARA,RFX3
ITM2B	chr13_48984367_48985377	EPAS1	177094	0	2.7898	7.1872	0.36213	0.30079	0.14954	0.52174	0.82526	EPAS1,ETS2,FOXO1,HOXD8,KLF5,MAF,MAFB,NR2F2
LRPAP1	chr4_3355340_3357369	EPAS1	176855	0	3.9424	3.8116	0.13585	0.42602	0.024447	0.37057	1.6118	CEBPB,EPAS1,FOXF1,FOXJ2,FOXL1,HOXA10,HOXA11,HOXA3,IRF2,JDP2,KLF10,MAFF,NPAS2,NR1H2,RARG,SNAI2,SP4,STAT1,TBX3
PNPT1	chr2_56096856_56122321	EPAS1	175811	0	3.1722	4.0334	-0.40378	0.064134	0.71332	1.1929	0.14671	ALX1,ATF1,CEBPD,EPAS1,ETV4,GBX2,JUNB,LHX6,MXD4,RARG,TEF
AKAP12	chr6_151379054_151385450	EPAS1	175683	0	5.7382	8.0011	-0.32421	0.17687	0.47182	0.75235	0.32622	AHR,AR,ARID5B,ARNTL2,BBX,EPAS1,ETS1,FLI1,FOXC1,FOXL1,FOXP1,FOXS1,GBX2,HBP1,HIC1,HIF1A,HLX,HOXA2,HOXA3,HOXA5,HOXD4,HOXD8,HOXD9,JUN,KLF12,KLF7,MAF,MAFF,MEIS1,NFIB,NFIX,NR2F1,NR3C2,NR5A2,RARB,REST,SMAD4,SOX17,SOX4,SOX7,TBP,TCF4,TEAD1,TEAD2,TWIST2,ZEB1,ZNF354C
SLC38A2	chr12_46942016_46944618	EPAS1	175371	0	3.783	7.146	-0.48637	0.11319	0.4683	0.94619	0.32948	AHR,ARID5B,BACH1,BBX,CEBPD,ELK4,EPAS1,ETS2,FOSL2,FOXC1,FOXF1,FOXL1,FOXO3,HBP1,HIF1A,KLF3,KLF4,KLF9,MEIS1,RUNX1,SIX4,SMAD3,SMAD4,SP2,STAT2,TBX3,TGIF1,TWIST2
NTN4	chr12_96008221_96010146	EPAS1	174390	0	6.3025	8.1898	0.74008	0.40451	0.5977	0.39307	0.22352	EPAS1,FOXC2,HES2,MXD4,NR3C2
HNRNPR	chr1_23495538_23497133	EPAS1	173720	0	6.7606	6.7796	-0.33463	0.166	0.6641	0.77988	0.17776	ARID3B,BCL6,CEBPD,CREB1,CTCF,E2F2,E2F3,EPAS1,HIC1,HIC2,HSF2,NFATC4,NFYA,POU2F1,SP4,TRIM28,ZBTB12,ZBTB33,ZNF35
ZNF639	chr3_178867343_178868046	EPAS1	173504	0	3.4423	3.1714	-0.079147	0.40541	0.70826	0.3921	0.14981	CEBPG,ELF2,EPAS1,GABPA,HSF2,NFE2L1,SMAD3,SP3,ZNF35
HNRNPR	chr1_23495351_23497351	EPAS1	173502	0	8.0041	6.7796	-0.40731	0.15364	0.6641	0.8135	0.17776	ARID3B,BCL6,CEBPD,CREB1,CTCF,E2F2,E2F3,EPAS1,HIC1,HIC2,HSF2,NFATC4,NFYA,POU2F1,SP4,TRIM28,ZBTB12,ZBTB33,ZNF35
ST7L	chr1_112980647_112989052	EPAS1	172988	0	2.479	3.0072	0.2518	0.087274	0.17585	1.0591	0.75487	ALX1,CREM,DDIT3,E2F2,EPAS1,ETV1,FOXJ3,HIC2,HOXB4,HSF2,KLF11,LHX6,MGA,MXI1,NFATC3,NRF1,PPARG,RFX2,RXRA,STAT1,STAT5A,STAT5B,ZNF691
TMEM217	chr6_37398906_37400906	EPAS1	172975	0.9572	4.2184	3.5848	0.43089	0.88542	0.76826	0.052849	0.11449	ARID5A,CREM,EPAS1,GLI3,HOXB3,HOXB5,LHX6,LMO2,MAF,MTF1,MYC,PKNOX1,TFEC
MTAP	chr9_21974826_21976826	EPAS1	172192	0	6.9683	4.3913	-0.47911	0.099337	0.29205	1.0029	0.53454	AHR,ARNTL2,DDIT3,E2F2,E2F3,EGR1,EPAS1,FOXL1,HOXB3,HOXB4,NFKB1,NR2F1,NRF1,PPARG,SNAI2,STAT1,TBX1,TBX3
CENPF	chr1_214600162_214604819	EPAS1	171712	0	6.0311	5.2614	0.31408	0.29898	0.2506	0.52436	0.60102	ARID3B,ARNTL,CEBPD,E2F2,EPAS1,ETV4,FOXM1,FOXO1,GBX2,JUNB,MAFB,NFE2L3,NFYA,POU2F1,SIX4,SP4,TEF,TGIF2
FNDC3B	chr3_171577801_171585980	EPAS1	171437	0	6.0339	6.1611	0.61648	0.46716	0.2572	0.33054	0.58972	EPAS1,FOXO3,KLF9,NR3C1
BTN3A2	chr6_26536571_26538571	EPAS1	171185	0	25.5369	3.1053	0.34307	0.56962	0.58807	0.24441	0.23057	ARID5A,BCL6,CREB5,ELF1,EPAS1,ETS1,FOXO6,IRF1,NFKB1,TFEB
MELK	chr9_36401281_36402094	EPAS1	170764	0	7.4013	5.2868	-0.34405	0.84637	0.52875	0.072438	0.27675	ARNTL,CEBPD,E2F1,E2F2,EPAS1,FOXM1,HBP1,HIC2,HOXB8,HOXC9,KLF4,MAF,MAZ,MEIS1,MSX1,MXI1,MYBL1,MYBL2,TEF,TFAP4
CKS2	chr9_91752129_91755407	EPAS1	170705	0	7.8483	8.1654	-0.18205	0.89336	0.75783	0.048975	0.12043	BCL6,CEBPD,EPAS1,FOXK2,FOXM1,FOXO3,HOXB8,KLF12,MAF,MAFB,MEF2A,MSX1,MXI1,MYBL1,MYBL2,PKNOX1,TP53
MELK	chr9_36400296_36402296	EPAS1	170562	0	17.2003	5.2868	-0.32508	0.63211	0.52875	0.19921	0.27675	ARNTL,BATF3,CEBPD,E2F1,E2F2,E2F5,EPAS1,FOXM1,HBP1,HIC2,HOXB8,HOXC9,KLF4,MAF,MAZ,MEIS1,MSX1,MXI1,MYBL1,MYBL2,TEF,TFAP4
KLHL9	chr9_21505874_21508361	EPAS1	170445	0	4.463	3.8527	-0.15451	0.3498	0.30816	0.45617	0.51122	AHR,E2F2,EGR1,EPAS1,HIC2,HOXA6,HOXB3,HOXB8,HOXC9,KLF4,LHX6,MAF,MEIS1,PBX1,SNAI2,TFAP4,TWIST2,ZBTB33,ZNF354C
ABLIM1	chr10_116614831_116618169	EPAS1	170417	0	5.9187	4.8784	-0.19784	0.87841	0.11772	0.056301	0.92915	EPAS1,FOXO1,FOXO4,MEF2A
NUFIP1	chr13_45391816_45394157	EPAS1	169456	0	5.4279	1.9237	0.11921	0.52964	0.35687	0.27602	0.44749	BATF3,CTCF,E2F2,E2F3,EPAS1,FOXO3,GBX2,HIC2,JUNB,KLF4,MAZ,MEIS1,MSX1,NFIX,NR3C2,TBP,TCFL5,TFAP4,THAP1
CD93	chr20_23236410_23240526	EPAS1	169433	0	7.7273	7.3677	-0.22211	0.12016	0.43749	0.92023	0.35903	EPAS1,ETS2,NR3C2,NR5A2,PLAGL1,SOX7,TFEC
SLIRP	chr14_78003210_78005224	EPAS1	169189	0	3.7981	8.458	-0.63773	0.035611	0.44442	1.4484	0.3522	ATF1,BATF3,E2F1,E2F2,EPAS1,FOXM1,HBP1,HIC1,HMBOX1,NFAT5,NR2F1,TBP,ZNF354C
DDAH1	chr1_85869094_85874897	EPAS1	169149	0	2.5388	5.2262	-0.12748	0.13234	0.0055009	0.87832	2.2596	BATF3,E2F2,EPAS1,FOXL1,FOXS1,HOXA11,HOXA2,HOXA6,NFATC2,NFATC4,NR3C2,PPARG,RARB,RFX5,SIX1,SIX2,SNAI2,TWIST2,ZNF354C
MYO10	chr5_17105232_17106968	EPAS1	168847	0	9.6432	5.6296	-0.10399	0.91076	0.77299	0.040598	0.11182	AHR,ALX1,AR,ARID3B,E2F2,EPAS1,ETV5,FOXC1,FOXC2,FOXF1,FOXL1,HES2,HIF1A,HOXA11,HOXA2,HOXA3,HOXA5,ID1,KLF5,MYBL1,NFATC3,NR2F1,NR5A2,RARG,SNAI2,TBP,TCF7L1,TEAD1,TEAD2,ZNF354C
EMCN	chr4_101268664_101270463	EPAS1	168787	0	6.9341	6.5262	-0.80373	0.26034	0.24531	0.58447	0.61028	ELF1,EPAS1,HOXD1,LMO2,MAF,MAFB,MEF2A,SOX17,SOX18,TFEC
RHOB	chr2_20815424_20818514	EPAS1	168590	0	11.5419	9.2276	0.52183	0.52839	0.12811	0.27704	0.89243	BCL6,CEBPD,EPAS1,ID2,MAF,MAFK,NFKB1,NR2F1,NR3C2,NR5A2,TP53
TAOK2	chr16_29815657_29816634	EPAS1	168553	0	7.4402	5.3465	-0.14084	0.43313	0.56806	0.36338	0.2456	BCL6B,EPAS1,FOXL1,GBX2,HES1,HOXA2,HOXA3,HOXA6,HOXB3,HOXB5,HOXB6,HOXD4,HOXD8,ID1,NFIC,NR2C2,NR2F1,NR2F2,NRF1,RFX5,SMAD3,SOX18
PHLDB2	chr3_111619777_111624306	EPAS1	168451	0	5.7025	5.2698	0.31903	0.40344	0.14493	0.39422	0.83883	ELK3,EPAS1,FOXO3,GATA6,HBP1,HES2,HIC1,HLX,ID1,JUN,KLF12,KLF4,MAFB,MEIS1,NFKB1,SNAI2,STAT1,TBX20,TEAD1,TWIST2,ZFX,ZNF354C
COL4A1	chr13_110789615_110791485	EPAS1	168011	0	9.6467	8.329	-0.065336	0.042746	0.56923	1.3691	0.24471	AHR,BACH1,BBX,CEBPD,EPAS1,ETS2,FOSL2,FOXC1,HOXA3,MAF
C20orf194	chr20_3218373_3220373	EPAS1	167936	0	13.8518	3.0827	0.30326	0.43441	0.22051	0.3621	0.65658	AR,ATF5,BCL6,CTCF,E2F2,E2F4,E2F5,EPAS1,FOXO3,HOXA3,HOXB7,HOXD1,HOXD4,KLF12,KLF9,MAF,NFIX,SMAD4,TBP,TCF4,THRA,USF2,ZNF711
TAOK2	chr16_29815416_29817416	EPAS1	167771	0	19.6143	5.3465	-0.061417	0.33509	0.56806	0.47483	0.2456	BCL6B,EPAS1,FOXL1,GBX2,HES1,HOXA2,HOXA3,HOXA6,HOXB3,HOXB5,HOXB6,HOXD4,HOXD8,ID1,NFIC,NR2C2,NR2F1,NR2F2,NRF1,RFX5,SMAD3,SOX18,ZNF740
NOL11	chr17_65544766_65546920	EPAS1	167140	0	12.0903	5.2736	0.12221	0.45702	0.65993	0.34007	0.1805	ATF3,BATF3,EPAS1,FOXA1,FOXL1,FOXM1,FOXO1,FOXO3,GBX2,JUNB,KLF4,KLF9,LHX6,MAF,MAFB,MYBL1,MYBL2,NFATC4,NFIX,PKNOX1,PPARG,TCFL5,TEF,TFCP2
RGS3	chr9_116037869_116039869	EPAS1	167139	0	10.9674	7.377	-0.13847	0.017013	0.48175	1.7692	0.31718	ARID5A,ELK3,EPAS1,FLI1,FOXC2,FOXS1,HOXA11,HOXD9,NR3C2
PNPT1	chr2_56088001_56095926	EPAS1	166956	0	5.0408	4.0334	-0.15808	0.51373	0.71332	0.28926	0.14671	ALX1,ATF1,CEBPD,EPAS1,ETV4,GBX2,JUNB,LHX6,MXD4,RARG,TEF
SMC4	chr3_160283546_160285759	EPAS1	166455	0	22.6215	5.9212	0.24304	0.051936	0.44114	1.2845	0.35543	CEBPD,E2F2,EPAS1,FOXM1,GATA2,HIC2,MXD1,NFATC2,NFE2L3,RFX5,SP4,TEF,ZBTB33
HIF1A	chr14_61989784_61995791	EPAS1	166327	0	6.0298	5.6369	0.43896	0.31874	0.3134	0.49656	0.5039	ARID3B,ARNTL2,BBX,CEBPD,CLOCK,DDIT3,EPAS1,FOXC1,FOXC2,FOXF1,FOXL1,HES2,HOXA10,HOXA6,HOXB4,HOXD8,KLF10,MEIS1,NRF1,SIX1,SIX2,SNAI2,SOX18,SP3,STAT1,STAT5B,TBX20,TBX3,TWIST2,ZFX
SMC4	chr3_160283376_160285376	EPAS1	166285	0	32.7016	5.9212	0.017499	0.049419	0.44114	1.3061	0.35543	CEBPD,E2F2,E2F8,EPAS1,FOXM1,GATA2,HIC2,MXD1,NFATC2,NFE2L3,NFYA,RFX5,SP4,TEF,ZBTB33
ERG	chr21_39839918_39867981	EPAS1	165723	0	4.1279	6.0107	-0.0019789	0.30677	0.78141	0.51319	0.10712	ARID5A,EPAS1,ETS2,FOXC2,HBP1,HLX,HOXA5,HOXA6,HOXA7,HOXD1,HOXD4,HOXD9,MAFF,MECOM,MXD4,NFATC1,NR3C2,NR5A2,TBX1
PRKACA	chr19_14394264_14396125	EPAS1	165705	0	8.0323	5.5949	-0.16405	0.15452	0.76694	0.81102	0.11524	CEBPB,ELK1,EPAS1,FOSL2,FOXJ2,HOXA4,HOXA5,HOXA7,JDP2,NR2F2,RARA,RXRA,TEAD2,TFE3,THRA,USF2,ZBTB7A,ZNF281
DOCK9	chr13_99559895_99573004	EPAS1	165656	0	4.1206	4.4187	0.6625	0.041732	0.14768	1.3795	0.83067	ATF6,EPAS1,FOXC2,GBX2,HES1,HOXD4,HOXD9,LMO2,MEF2C,NR3C2,NR5A2,SOX17,SOX7,ZNF354C
RBCK1	chr20_554305_558496	EPAS1	165597	0	9.5358	5.1276	-0.10453	0.61574	0.681	0.2106	0.16685	CEBPG,CREB3,EPAS1,FOXA1,HOXD1,HSF1,HSF2,KLF5,MSX1,MXD4,RARG,RFX3
TP53	chr17_7756383_7758383	EPAS1	165515	0	2.0694	5.8831	0.34495	0.58571	0.92212	0.23232	0.035213	EPAS1,IRF1,RFX7,TCF7L1,TEAD2
ITM2B	chr13_48972529_48977993	EPAS1	165256	0	4.477	7.1872	0.67744	0.43669	0.14954	0.35983	0.82526	BCL6,E2F7,EPAS1,ETS2,FOXO1,HBP1,HOXD8,KLF11,KLF5,KLF9,MAF,MAFB,NR2F2,NRF1,TFAP4
NTN4	chr12_96017355_96019585	EPAS1	164951	0	8.2692	8.1898	0.75313	0.22563	0.5977	0.6466	0.22352	EPAS1,FOXC2,HES2,MXD4,NR3C2
POLD3	chr11_74137511_74138998	EPAS1	164576	0	6.134	3.4467	0.26035	0.75526	0.46808	0.12191	0.32968	BATF3,CEBPB,CEBPD,CREM,CTCF,E2F2,E2F5,E2F7,EPAS1,FOXP1,GATA2,HIC1,HOXB8,MAF,MTF1,MYBL2,NFIC,NFIX,NFYB,PBX3,PKNOX1,TFCP2,THRA
RHOB	chr2_20810430_20813510	EPAS1	163596	0	7.1283	9.2276	0.70967	0.59472	0.12811	0.22569	0.89243	BCL6,CEBPD,EPAS1,ID2,MAF,MAFK,NFKB1,NR2F1,NR3C2,TP53
MPRIP	chr17_17109646_17111646	EPAS1	163573	0	4.3846	4.695	0.3299	0.7198	0.11872	0.14279	0.92549	EPAS1,ETS1,ETS2,FOXC2,FOXL1,FOXS1,GBX2,HES1,HOXA7,KLF10,KLF5,NFATC3,THRA
SMC4	chr3_160280453_160282491	EPAS1	163362	0	2.4748	5.9212	-0.37574	0.69661	0.44114	0.15701	0.35543	CEBPD,E2F2,E2F7,EPAS1,FOXM1,GATA2,HIC2,NFATC2,NFE2L3,RFX5,SP4,TEF,ZNF740
TMEM171	chr5_72252617_72253132	EPAS1	163255	0	7.2174	4.6868	-0.59799	0.68996	0.82062	0.16118	0.085856	AR,CEBPD,EPAS1,MYBL1,TEAD1,TWIST2
BMX	chrX_15353676_15355676	EPAS1	163223	0	22.7192	6.049	-0.11623	0.75098	0.78714	0.12437	0.10395	ELK3,ELK4,EPAS1,ETS1,FOXO1,GBX2,HES2,HOXD1,HOXD4,HOXD8,HOXD9,NFATC1,NR3C2,NR5A2,SOX18,SOX7,TBX1,TCF4,TFEC
FAM216A	chr12_110738464_110743331	EPAS1	162900	0	4.3082	4.2929	0.037815	0.3187	0.85213	0.49662	0.069492	E2F6,EPAS1,HOXB8,MYBL1,STAT2,TFAP4
LDOC1	chrX_140433443_140437235	EPAS1	162044	0	17.0347	5.6279	0.18484	0.61712	0.34899	0.20963	0.45719	ATF2,ATF3,ATF7,EGR1,ELK3,ELK4,EPAS1,FOXC2,FOXF1,FOXL1,FOXO6,FOXP4,GATA3,GLIS2,HES1,HEY2,HLX,HOXA2,HOXA5,HOXB2,HOXB5,HOXB6,HOXC6,JUNB,KLF10,NR4A1,PATZ1,PKNOX1,RARG,SOX12,TCF7L1,TCF7L2,TFE3,TP53,ZBTB33
HIF1A	chr14_61997512_62000587	EPAS1	161531	0	2.9643	5.6369	0.40472	0.024556	0.3134	1.6098	0.5039	ARID3B,CEBPD,DDIT3,EPAS1,FOXC1,FOXC2,FOXF1,FOXL1,HES2,HOXA10,HOXA6,HOXB4,HOXD8,KLF10,MEIS1,NRF1,RFX2,SIX1,SIX2,SNAI2,SOX18,SP3,STAT1,STAT5B,TBX20,TBX3,ZFX
PIP5K1C	chr19_3537154_3539154	EPAS1	161323	0	2.5668	5.261	-0.26206	0.85322	0.73198	0.068938	0.1355	EPAS1,ETS1,FOXC2,FOXF1,FOXL1,FOXO6,FOXP1,HOXA11,MAFF,NR2F1,RARG,SNAI2,SOX17,TEF,ZBTB7A
DBF4	chr7_87342639_87344639	EPAS1	160904	0	1.1333	2.9355	-0.29304	0.81507	0.75566	0.088805	0.12168	ATF1,CREM,CTCF,E2F2,EPAS1,FOXO3,HBP1,HIC2,HOXB4,HOXB8,LHX6,MAF,MAFB,MYBL1,MYBL2,MYC,NFATC2,NR2F1,TCFL5,TEF,TGIF2,THRA
SLC38A2	chr12_46927282_46929014	EPAS1	160637	0	7.2338	7.146	0.6484	0.28998	0.4683	0.53764	0.32948	ARID5B,CEBPD,ELK4,EPAS1,ETS2,FOXC1,FOXL1,FOXO3,HIF1A,KLF3,KLF4,MEIS1,PPARG,SMAD3,SMAD4,SP2,TBX3,TGIF1,TWIST2
FNDC3B	chr3_171918013_171921373	EPAS1	160596	0	4.0312	6.1611	0.72864	0.10314	0.2572	0.98659	0.58972	BACH1,EPAS1,FOXO3,KLF9,NR3C1
WDR92	chr2_68545130_68548079	EPAS1	160438	0	17.2316	3.3849	-0.079839	0.090709	0.77222	1.0424	0.11226	CEBPG,E2F2,E2F5,E2F7,EPAS1,HIC1,HOXB8,NFATC2,NFE2L3,PPARG,TCFL5,TFAP4
C1QTNF1	chr17_76857266_76859819	EPAS1	159196	0	9.8587	2.2589	-0.010034	0.13817	0.036371	0.85959	1.4392	CEBPB,CEBPD,CREB3L2,EPAS1,ETS1,FOSL2,FOXO3,JDP2,NFIX,ZBTB7A
PTTG1	chr5_159687381_159690651	EPAS1	158162	0	7.4132	7.3395	-0.10401	0.0082893	0.69669	2.0815	0.15696	EPAS1,FOXM1,MAF,SIX4,TGIF2
TAOK2	chr16_29826574_29827033	EPAS1	158154	0	12.3387	5.3465	0.13096	0.36429	0.56806	0.43855	0.2456	EPAS1,FOXL1,GBX2,HES1,HOXA2,HOXA3,HOXA6,HOXB3,HOXB5,HOXB6,HOXD4,HOXD8,ID1,NFIC,NR2C2,NR2F1,NR2F2,NRF1,SOX18,USF1
PLA2G15	chr16_68120242_68121343	EPAS1	157903	0.95042	4.4023	3.38	-0.01088	0.78931	0.17883	0.10275	0.74756	AR,ARID5B,CEBPB,CEBPD,EPAS1,FOXC2,FOXL1,GATA6,HIC1,HOXA6,JDP2,MAFF,TGIF1,TWIST2
RBBP8	chr18_20671035_20672256	EPAS1	157741	0	5.1032	3.0652	-0.77747	0.66057	0.80462	0.18008	0.094409	ARNTL2,E2F2,E2F5,EPAS1,FOXM1,HES2,HLX,KLF5,MAZ,MYBL2,NFYB,PKNOX1,RARB,TBP,TCF7L1,TFAP4,ZNF35
PRIM2	chr6_57337332_57340106	EPAS1	157730	0	6.7175	3.4201	-0.1833	0.036266	0.83713	1.4405	0.077209	BCL6,E2F1,EPAS1,JUNB,MYBL2
ST3GAL1	chr8_134741802_134743382	EPAS1	157619	0	17.8045	4.5226	0.022773	0.064036	0.70768	1.1936	0.15017	ARNTL,CEBPD,CREB3L2,ELF1,EPAS1,ERG,FOXP1,GATA6,HIC1,HOXA3,HOXD1,IRF1,IRF2,KLF3,KLF9,MAFB,MAFF,NFAT5,NFIC,NR2F1,NR3C2,PPARG,RORA,RXRA,SOX18,TEF,XBP1
ABLIM1	chr10_116284690_116287008	EPAS1	157406	0	7.783	4.8784	0.68347	0.56263	0.11772	0.24977	0.92915	EPAS1,FOXO1,FOXO4
PTPN12	chr7_77323742_77325742	EPAS1	156970	0	22.4874	6.1008	0.29198	0.045261	0.94068	1.3443	0.026558	EPAS1,ETS2,NFAT5,NFIA,RFX3,ZFX
DAB2IP	chr9_124486288_124488213	EPAS1	156908	0	8.9402	4.6856	0.55435	0.068635	0.3346	1.1635	0.47548	AR,E2F2,EPAS1,ETS2,FOXA1,FOXC2,HEY2,HOXA5,HOXA6,HOXB4,JUND,MAFB,POU2F2,STAT5A,TBX18,TBX3,TCF7L1,TEF
TRAM2	chr6_52282993_52284993	EPAS1	156869	0	10.1654	6.7379	0.25322	0.17464	0.48527	0.75785	0.31401	AR,ARNT,EPAS1,FOXC2,FOXO3,HIC1,IRF2,NFIX,TBX18,TBX3,TEAD1
MAP1LC3A	chr20_33291445_33291727	EPAS1	156758	0	8.9835	4.6376	0.51204	0.93074	0.90059	0.031171	0.045474	E2F2,EPAS1,JDP2,MAFB,SNAI2
TAOK2	chr16_29827886_29828640	EPAS1	156547	0	14.1916	5.3465	-0.17448	0.12773	0.56806	0.8937	0.2456	EPAS1,FOXL1,HES1,HMBOX1,HOXA2,HOXA3,HOXA6,HOXB3,HOXB5,HOXB6,HOXD4,HOXD8,ID1,NFIC,NR2C2,NR2F1,NR2F2,NRF1,RFX5,SMAD3,USF1
GPATCH11	chr2_37151967_37155536	EPAS1	156057	0	2.8961	3.2111	0.13007	0.75256	0.89266	0.12346	0.049312	BATF3,CDC5L,CEBPG,E2F2,ELK4,EPAS1,JUNB,JUND,KLF4,LHX6,MYBL2,NFATC4,TBP,THAP1,ZNF35
DOCK9	chr13_99580017_99582910	EPAS1	155750	0	2.4091	4.4187	0.38507	0.033756	0.14768	1.4716	0.83067	EPAS1,FOXC2,GBX2,HES1,HOXD4,HOXD9,LMO2,MEF2C,NR3C2,NR5A2,SOX17,SOX7,ZNF354C
POLD3	chr11_74459061_74462197	EPAS1	155487	0	10.3825	3.4467	-0.45077	0.14112	0.46808	0.8504	0.32968	AHR,CEBPB,CEBPD,CREM,CTCF,E2F2,E2F5,E2F7,EPAS1,FOXP1,GATA2,GMEB1,HIC1,HOXB8,MAF,MTF1,MYBL2,NFIC,NFIX,NFYB,PBX3,PKNOX1,TFCP2
KCTD21	chr11_78054896_78056809	EPAS1	155232	0.96149	5.321	2.7143	-0.1567	0.32333	0.60585	0.49036	0.21763	BDP1,BHLHE40,EPAS1,FOXL1,GLIS2,HOXC6,JDP2,JUNB,KLF9,MAFB,NR1D1,NR2F2,NR4A1,POU2F1,RARA,RARG,RUNX1,SNAI2,TBX3,TEF
SMURF2	chr17_62501157_62503157	EPAS1	155229	0	18.0707	6.6853	-0.23424	0.043902	0.081089	1.3575	1.091	EPAS1,FOXF1,FOXP1,HES2,MAFF,NFKB1,ZEB1
EPHX1	chr1_225840845_225842845	EPAS1	154930	0	12.2957	3.7789	-0.60732	0.40125	0.26981	0.39658	0.56894	EPAS1,MAFB,NFIC,TBX3,TEF,TFE3
POLD3	chr11_74457912_74459912	EPAS1	154338	0	11.8085	3.4467	-0.42952	0.072675	0.46808	1.1386	0.32968	AHR,BATF3,CEBPB,CEBPD,CTCF,E2F2,E2F8,EPAS1,FOXP1,GATA2,HIC1,HOXB8,MAF,MTF1,MYBL2,NFIC,NFIX,NFYB,PBX3,PKNOX1
INCENP	chr11_61735132_61737132	EPAS1	154312	0	7.0684	4.8433	-0.63663	0.39262	0.48018	0.40602	0.3186	E2F2,E2F4,E2F7,ELK1,EPAS1,FOXM1,GBX2,MAF,MAFG,MEIS1,MYBL1,NFIL3,PATZ1,SIX4,TEAD4
TMEM217	chr6_37069918_37071845	EPAS1	154086	0	5.8846	3.5848	0.3411	0.39457	0.76826	0.40388	0.11449	CREM,EPAS1,HOXB3,HOXB5,LHX6,LMO2,MAF,MTF1,MYC,PKNOX1,TFEC
LIMS2	chr2_128284479_128285283	EPAS1	154077	0	10.9063	4.3412	-0.090229	0.17887	0.50205	0.74747	0.29925	BCL6,EGR1,EPAS1,FOXJ2,KLF9,NR1D1,SOX7
SMURF2	chr17_62502484_62504484	EPAS1	153902	0	16.2891	6.6853	-0.13982	0.036661	0.081089	1.4358	1.091	EPAS1,FOXF1,FOXP1,HES2,MAFF,ZEB1
CENPF	chr1_214617217_214622827	EPAS1	153704	0	4.25	5.2614	0.43486	0.72843	0.2506	0.13761	0.60102	ARID3B,ARNTL,CEBPD,E2F2,E2F5,E2F6,EPAS1,ETV4,FOXM1,FOXO1,GBX2,JUNB,MAFB,NFE2L3,NFYA,POU2F1,SIX4,SP4,TEF,TGIF2,THRA
TAOK2	chr16_29829714_29831714	EPAS1	153473	0	3.0314	5.3465	-0.09851	0.11448	0.56806	0.94125	0.2456	CREB3,EPAS1,FOXL1,HES1,HMBOX1,HOXA2,HOXA3,HOXA6,HOXB3,HOXB5,HOXB6,HOXD4,HOXD8,ID1,NFIC,NR2C2,NR2F1,NR2F2,NRF1,RFX5,SMAD3,SOX18
ZC3HC1	chr7_129844332_129845831	EPAS1	153041	0	18.1882	3.8847	-0.17356	0.001225	0.63999	2.9119	0.19383	E2F2,EPAS1,MAF,MYBL2
ST7L	chr1_113007162_113009162	EPAS1	152878	0	14.4648	3.0072	-0.41971	0.079821	0.17585	1.0979	0.75487	ALX1,CREM,E2F2,EPAS1,ETV1,FOXJ3,HIC2,HOXB4,KLF11,MGA,MXI1,NRF1,PPARG,RXRA,STAT1
SSH1	chr12_109096774_109098774	EPAS1	152585	0	1.223	4.3149	0.33685	0.052842	0.15199	1.277	0.81818	EPAS1,SNAI2
KIF13B	chr8_28965777_28968202	EPAS1	152408	0	3.9234	3.2207	-0.31267	0.57938	0.13588	0.23704	0.86684	EPAS1,GATA6,SMAD4
BCAR3	chr1_94157895_94160349	EPAS1	152357	0	8.5833	4.8977	0.60128	0.72723	0.046669	0.13833	1.331	ELK3,EPAS1,FOXL1,HOXB6,JDP2,KLF4,SNAI2,TBX3,ZNF711
ARAP3	chr5_141213907_141231378	EPAS1	152107	0	5.2933	5.9923	0.2552	0.92687	0.26114	0.032979	0.58313	ELK3,EPAS1,ERG,FLI1,FOXC2,FOXO1,GBX2,HES1,HLX,HOXB4,HOXD8,HOXD9,LHX6,LMO2,LYL1,MAFF,NFE2L3,NR3C2,NR5A2,RFX2,SOX18,SOX7,TAL1,TBX1,TBX18,TCF7L1,TEAD2,TFEC
TRAM2	chr6_52280537_52290278	EPAS1	151584	0	7.393	6.7379	0.34191	0.057536	0.48527	1.2401	0.31401	AR,ARNT,EPAS1,FOXC2,FOXO3,HIC1,IRF2,NFATC4,NFIX,SIX4,TBX18,TBX3,TEAD1
GEMIN2	chr14_39735032_39735837	EPAS1	151545	0	11.786	3.4321	-0.49565	0.49089	0.97107	0.30902	0.012748	BCL6,E2F1,E2F2,EPAS1,ETV4,MAFB,MYBL2
METTL21A	chr2_208337211_208338577	EPAS1	151396	0	8.0963	1.6405	-0.70858	0.9856	0.4979	0.0063013	0.30286	CEBPG,E2F1,EPAS1,ETV4,FOXA1,MYBL2,SMAD2,ZEB1
NTN4	chr12_96026347_96033186	EPAS1	151350	0	11.1478	8.1898	0.56264	0.34301	0.5977	0.4647	0.22352	EPAS1,FOXC2,HES2,HLX,MXD4,NR3C2,PPARG
C1GALT1C1	chrX_119914766_119916444	EPAS1	150761	0	13.6643	4.8457	-0.75251	0.14156	0.45418	0.84905	0.34277	ARID3B,EPAS1,GBX2,HIF1A,HOXA11,HOXA5,HOXA6,HOXD9,MYBL1,RARB,SOX17,STAT1
LRRK1	chr15_101610112_101612267	EPAS1	150653	0	5.7842	3.0153	-0.25449	0.37937	0.28419	0.42094	0.54638	BATF3,BHLHE40,ELF4,ELK3,EPAS1,ETS1,FLI1,FOXC2,FOXJ2,FOXL1,HIC1,HIC2,HOXA10,HOXA2,HOXA3,HOXA6,HOXA7,HOXB3,HOXB6,IRF1,IRF7,JUNB,KLF13,KLF4,KLF7,MAFF,MAFK,MEF2D,MYBL1,MYC,NFATC1,NFATC4,NFIC,NR3C1,NR4A1,PBX3,POU2F2,RARG,RFX5,SMAD3,STAT1,STAT6,TFEB,TFEC,ZBTB7A
NAA15	chr4_140372960_140374960	EPAS1	150285	0	18.2441	4.7115	-0.11636	0.18457	0.96687	0.73383	0.014632	E2F2,ELK4,EPAS1,GABPA,HIC2,ID2,NR4A1,RXRB,TEF,THAP1
NAA15	chr4_140372852_140374386	EPAS1	150177	0	4.3932	4.7115	0.21659	0.083551	0.96687	1.078	0.014632	E2F2,ELK4,EPAS1,GABPA,HIC2,ID2,NR4A1,RXRB,TEF,THAP1
ST3GAL1	chr8_134734273_134738063	EPAS1	150090	0	5.6471	4.5226	-0.10642	0.87797	0.70768	0.056522	0.15017	ARNTL,CEBPD,CREB3L2,ELF1,EPAS1,ERG,FOXP1,GATA6,HIC1,HLX,HOXA3,HOXD1,IRF1,IRF2,KLF3,KLF9,MAFB,MAFF,NFAT5,NFIC,NR2F1,NR3C2,PPARG,RORA,RXRA,SOX18,TEF,XBP1
MYO1E	chr15_59509211_59515022	EPAS1	150049	0.99866	4.3441	5.2429	0.66153	0.0044242	0.0261	2.3542	1.5834	BBX,EPAS1,ETS1,NR5A2,SNAI2
INCENP	chr11_61735384_61741637	EPAS1	149807	0	7.6908	4.8433	-0.74836	0.21527	0.48018	0.66701	0.3186	E2F2,E2F4,E2F7,ELK1,EPAS1,FOXM1,GBX2,MAF,MAFG,MEIS1,MYBL1,NFIL3,NFKB2,PATZ1,PPARG,SIX4,TEAD4
GEMIN2	chr14_39732475_39734475	EPAS1	148988	0	0.96385	3.4321	0.17067	0.8894	0.97107	0.050904	0.012748	CDC5L,CREB3L1,CTCF,E2F1,E2F2,EPAS1,ETV4,MAFB,MYBL2,NFATC4
ARHGEF28	chr5_73069663_73072309	EPAS1	147681	0	6.5531	5.187	0.06953	0.19714	0.95623	0.70523	0.019439	ARNTL2,BCL6B,EPAS1,ETS1,ETS2,FOXC1,FOXC2,HES2,HIC1,HLX,HOXA10,HOXA2,HOXA3,HOXA5,HOXA6,HOXD1,HOXD4,HOXD8,ID1,NFAT5,NPAS2,NR2F1,NR3C2,SOX17,TBX3,TFEC
PARP9	chr3_122135450_122136143	EPAS1	147380	0	5.1728	4.0586	-0.19816	0.2823	0.50876	0.5493	0.29349	BHLHE40,ELF1,EPAS1,ETS1,HOXA5,IRF1,MAF,NFIC,POU2F2,TEF,TFEB
RAB22A	chr20_57031959_57034886	EPAS1	147189	0	6.3171	2.905	0.53754	0.26434	0.65886	0.57784	0.1812	BHLHE40,CLOCK,EPAS1,FOXO4,KLF5,PBX3,PPARG
DTX3L	chr3_122135450_122136143	EPAS1	147041	0	5.1728	3.8985	-0.094111	0.2823	0.91076	0.5493	0.040596	EPAS1,HIC1,HOXA6,IRF1,MAF,MAFF,MITF,NFIC,TFEC
MID2	chrX_106916212_106922233	EPAS1	146850	0	4.5046	2.2478	0.30275	0.41262	0.21565	0.38445	0.66624	AHR,ELF1,EPAS1,SOX7,TFEC
ME3	chr11_86225360_86237004	EPAS1	146674	0	4.0822	4.5489	-0.18018	0.22446	0.81401	0.64887	0.089368	AHR,CEBPD,E2F1,EPAS1,FOXS1,HLX,JUN,KLF9,MAF,MEIS2,NFATC4,NR2F1,NR5A2,PPARG,RORA,SOX7,THRA,TOPORS,TWIST2,ZFX,ZNF354C
PARP9	chr3_122134882_122136882	EPAS1	146641	0	17.8076	4.0586	-0.14285	0.27827	0.50876	0.55554	0.29349	ARID5A,BHLHE40,ELF1,EPAS1,ETS1,FOXK2,HOXA5,IRF1,IRF2,KLF9,MAF,MAZ,NFIC,POU2F2,SNAI2,TEF,TFEB
TP53	chr17_7737278_7742251	EPAS1	146410	0	6.1981	5.8831	0.63446	0.19226	0.92212	0.71611	0.035213	EPAS1,IRF1,RFX7,TCF7L1,TEAD2
DTX3L	chr3_122134882_122136882	EPAS1	146302	0	17.8076	3.8985	-0.029381	0.27827	0.91076	0.55554	0.040596	BBX,EPAS1,ETV6,HIC1,HOXA6,IRF1,KLF13,KLF9,MAF,MAFF,MITF,NFIC,TFEC
FAM43A	chr3_194552885_194555051	EPAS1	146264	0	5.8369	8.0312	-0.57038	0.25045	0.54426	0.60128	0.26419	EPAS1,GBX2,HOXD9,NFATC1,NR5A2
C1QTNF1	chr17_76868447_76873109	EPAS1	145906	0	3.3541	2.2589	0.2454	0.46343	0.036371	0.33401	1.4392	CEBPB,CEBPD,CREB3L2,EPAS1,ETS1,FOSL2,FOXO3,JDP2,NFIX,ZBTB7A
CHST10	chr2_101179973_101180654	EPAS1	145843	0	4.2216	3.1512	0.17712	0.69241	0.095237	0.15964	1.0212	BDP1,CEBPD,E2F1,EPAS1,FOXJ3,HES2,HIC2,HOXB8,KLF4,MAF,MAFB,MEIS2,NR3C2,PKNOX1,SP4,TFAP4
RHOB	chr2_20792649_20801518	EPAS1	145815	0	2.4027	9.2276	0.24053	0.087431	0.12811	1.0583	0.89243	AHR,BCL6,CEBPD,E2F7,EPAS1,ID2,MAF,MAFK,NFKB1,NR2F1,NR3C2,NR5A2,TP53
PLS3	chrX_114646891_114650062	EPAS1	145114	0	6.3501	7.6682	-0.24929	0.27256	0.072673	0.56453	1.1386	AHR,EPAS1,FOXL1,FOXS1,HOXA2,HOXD9,NR2F1,NR5A2
PCYT1A	chr3_196159666_196160212	EPAS1	145082	0	14.261	5.0479	-0.6932	0.28962	0.23585	0.53817	0.62736	ATF1,ELF1,EPAS1,GATA3,HIF1A,IRF1,MTF1,PBX2,RUNX1,SOX4,SP1
SOX7	chr8_10442562_10443112	EPAS1	144972	0	7.1429	5.6036	0.36099	0.024299	0.025948	1.6144	1.5859	EPAS1,FOXC2,FOXO1,HES2,HOXD4,NR3C2,SOX17,SOX18,TFEC
THBS1	chr15_39718913_39728400	EPAS1	144879	0	3.6952	11.9333	0.12671	0.061123	0.55626	1.2138	0.25472	EPAS1,FOXC2,HES2,HLX,KLF9,MECOM,NFATC4
PCYT1A	chr3_196159345_196161345	EPAS1	144761	0	14.5725	5.0479	-0.54972	0.043176	0.23585	1.3648	0.62736	ATF1,BHLHE40,ELF1,EPAS1,GATA3,HIF1A,IRF1,MTF1,PBX2,RARG,RUNX1,SOX4,SP1
INCENP	chr11_61745441_61746893	EPAS1	144551	0	8.5724	4.8433	-0.43586	0.9309	0.48018	0.031096	0.3186	E2F2,ELK1,EPAS1,FOXM1,GBX2,MAF,MAFG,MEIS1,MYBL1,NFIL3,PATZ1,TEAD4
PTGS2	chr1_186503852_186505999	EPAS1	143560	0	12.4039	4.0274	-0.23113	0.065428	0.35756	1.1842	0.44665	E2F2,EPAS1,KLF4,KLF5,NFIC,NR4A1,SNAI2,TBX20
MYO1C	chr17_1250869_1252557	EPAS1	143444	0	1.4542	7.3666	-0.63507	0.72814	0.17923	0.13779	0.74658	AHR,ARID3B,CEBPD,E2F2,EPAS1,ETS2,ETV3,FOXC2,FOXL1,GATA6,HES1,HES2,HIF1A,HOXA2,HOXA6,HOXC6,HOXD9,HSF2,ID1,IRF1,JDP2,JUNB,KLF5,LMO2,MYBL1,NFIC,NFIX,NR1H2,RARG,SMAD3,SNAI2,STAT1,STAT2,TEAD1
PCYT1A	chr3_196157901_196158685	EPAS1	143317	0	9.1805	5.0479	-0.47321	0.53546	0.23585	0.27127	0.62736	BHLHE40,CENPB,ELF1,EPAS1,GATA3,HIF1A,IRF1,NFKB1,PBX2,RARG,SOX4,SP1,SREBF1,ZNF711
P2RX4	chr12_121790688_121790973	EPAS1	143025	0	4.5057	5.381	0.36778	0.41505	0.99379	0.3819	0.0027071	EPAS1,HOXA3,RXRA
C17orf75	chr17_30812104_30814104	EPAS1	142876	0	13.2064	2.2714	0.3308	0.92632	0.85029	0.033241	0.070433	ATF1,BHLHE40,CEBPB,CEBPD,CREB3L1,CREB3L2,E2F2,E2F5,E2F6,EPAS1,FOXO3,GATA3,GATA6,HSF2,KLF9,MAFB,NFYA,NFYB,PATZ1,RFX5,RUNX1,SNAI2,SOX12,TFAP4,THAP1,USF1,ZNF711
P2RX4	chr12_121790265_121792265	EPAS1	142602	0	9.7384	5.381	0.38742	0.066941	0.99379	1.1743	0.0027071	BCL6B,EPAS1,HES1,HIC1,HOXA3,RXRA
LRPAP1	chr4_3389315_3391667	EPAS1	142557	0	4.5296	3.8116	-0.45925	0.0017761	0.024447	2.7505	1.6118	CEBPB,EPAS1,FOXF1,FOXJ2,FOXL1,HOXA10,HOXA11,HOXA3,IRF2,JDP2,MAFF,NR1H2,RARG,SNAI2,SP4,STAT1,TBX3
KIF24	chr9_34185209_34186878	EPAS1	142320	0	9.5429	1.9903	0.32087	0.87334	0.55963	0.058818	0.2521	ALX1,ARID5B,CDC5L,CEBPD,E2F2,E2F3,EPAS1,FOXM1,HOXB4,HOXB8,JDP2,KLF4,KLF9,LHX6,MAF,MAFB,MYBL1,MYC,MZF1,NFE2L3,NFIL3,PKNOX1,RFX5,SMAD2,ZNF35,ZNF354C
SCPEP1	chr17_54911256_54913256	EPAS1	142211	0	19.869	4.9385	-0.1805	0.99596	0.28694	0.0017581	0.54221	AHR,CEBPB,CEBPD,CUX1,EPAS1,ETS1,GATA6,HES1,IRF1,IRF2,KLF4,MAFB,NFE2L1,NFE2L2,NFIC,NR4A1,RARG,SNAI2,TBX3,TEF,TFE3,TFEC,ZBTB7A
C1QTNF1	chr17_76874982_76876943	EPAS1	142072	0	5.6523	2.2589	-0.13164	0.017246	0.036371	1.7633	1.4392	CEBPB,CEBPD,CREB3L2,EPAS1,ETS1,FOSL2,FOXO3,JDP2,NFIX,ZBTB7A
RGS3	chr9_116348468_116365058	EPAS1	141460	0	6.23	7.377	0.75506	0.14437	0.48175	0.84051	0.31718	ARID5A,CREB5,ELK3,EPAS1,FLI1,FOXC2,FOXS1,HOXA11,HOXD9,MXD4,NFATC4,NR3C2
MND1	chr4_154407057_154411998	EPAS1	141257	0	8.2316	3.5654	-0.081557	0.0060794	0.21297	2.2161	0.67168	BATF3,E2F5,EPAS1,ETV4,FOXM1,HOXC9,MAF,NFE2L1,NFE2L3,NFYB,TGIF2
CYCS	chr7_25020228_25024331	EPAS1	140649	0	6.2986	5.2061	-0.50202	0.28801	0.49466	0.54059	0.30569	DDIT3,E2F5,EPAS1,FOXM1,HOXB8,HOXC9,JUNB,MYBL2,NFAT5,NFATC4,SP2,TEF,TFCP2,THAP1
TIPIN	chr15_66789345_66791349	EPAS1	140291	0	10.5879	4.3008	0.19856	0.97045	0.84443	0.013026	0.073436	ALX1,CEBPD,CEBPG,CTCF,E2F1,E2F2,E2F5,EPAS1,FOXO1,GATA6,HOXB8,HOXC9,JUNB,MAF,MAFB,MXD4,NR3C2,TCFL5,TEF,THAP1
TRIM8	chr10_104262512_104264512	EPAS1	139739	0	19.3451	6.7594	0.0055146	0.16774	0.088054	0.77536	1.0553	EPAS1,FOXP1,HOXA3,NR1H2,NR2F1
TRIM8	chr10_104262690_104264527	EPAS1	139724	0	16.1178	6.7594	0.032378	0.20034	0.088054	0.69822	1.0553	EPAS1,FOXP1,HOXA3,NR1H2,NR2F1
KDELR3	chr22_38723331_38724487	EPAS1	139579	0	10.682	5.758	-0.53914	0.59812	0.4873	0.22321	0.31221	AR,CEBPB,CEBPD,CREB3L1,CREB3L2,CTCF,ELK3,EPAS1,ETV5,FOXL1,FOXO3,GATA6,HIF1A,HOXA10,HOXA11,HOXA4,HOXA5,JDP2,MAFF,MEIS1,MXD4,NFIC,NFIL3,NFIX,PPARG,RARB,RARG,REST,RUNX1,SMAD3,TBX18,TBX3,TEAD1,TEAD2,TFE3,TGIF1
PHLDB2	chr3_111590876_111593907	EPAS1	139550	0	3.5475	5.2698	0.17274	0.51428	0.14493	0.2888	0.83883	ARID5B,E2F5,ELK3,EPAS1,FOSL2,FOXO3,GATA6,HBP1,HIC1,HLX,ID1,JUN,KLF12,KLF4,MAFB,MEIS1,NFKB1,SNAI2,STAT1,TBX20,TEAD1,TWIST2,ZFX,ZNF354C
ABHD4	chr14_23206450_23211707	EPAS1	139304	0	3.0372	3.9544	0.46082	0.98131	0.42001	0.0081956	0.37674	AR,ATF1,BDP1,CREB3L2,EPAS1,ETS2,FOXF1,FOXJ2,FOXM1,GABPA,GLIS2,HOXA2,HOXA3,HOXB5,ID2,JDP2,KLF10,KLF11,NFE2L2,NR1D1,PKNOX1,PPARD,PPARG,RARG,RXRA,SRF,TBP,TBX3,TCF7L2,TEAD4,TFE3,ZBTB6,ZNF35
ELP4	chr11_31391261_31392117	EPAS1	139158	0	45.4612	2.4371	-0.67565	0.25112	0.76692	0.60012	0.11525	BDP1,E2F2,E2F3,EPAS1,HOXB4,HOXB8,HSF2,LHX6,MXD4,NFYB,NR2F1,RFX3,RFX7,SMAD2,THAP1,ZNF35
MYO1E	chr15_59523236_59526080	EPAS1	138991	0	9.1779	5.2429	0.70476	0.04929	0.0261	1.3072	1.5834	BBX,EPAS1,ETS1,NR5A2,SNAI2
SCPEP1	chr17_54909777_54917070	EPAS1	138397	0	8.5425	4.9385	-0.18113	0.92506	0.28694	0.033832	0.54221	AHR,ATF2,BBX,BCL6,CEBPB,CEBPD,CUX1,EPAS1,ETS1,GATA6,HES1,IRF1,IRF2,IRF7,JUNB,KLF4,MAFB,NFATC3,NFATC4,NFE2L1,NFE2L2,NFIC,NR1H2,NR4A1,PBX3,RARG,SNAI2,STAT2,STAT3,TBX3,TEF,TFE3,TFEC,ZBTB7A,ZBTB7B
ECHDC2	chr1_53525723_53527723	EPAS1	138277	0	2.4175	2.4684	0.32196	0.079651	0.20432	1.0988	0.68969	EPAS1,FOXA1,HES1,SOX13,TEF
PAK1IP1	chr6_10554271_10556935	EPAS1	138252	0	13.5371	4.8329	-0.70189	0.58349	0.80698	0.23397	0.093135	CEBPD,E2F1,E2F2,EPAS1,MAF,NR2F1
CHCHD7	chr8_56985263_56986291	EPAS1	138023	0	2.6382	4.5456	-0.20639	0.082592	0.013827	1.0831	1.8593	E2F2,EPAS1,HOXD9,NFE2L1
TSHZ1	chr18_72779841_72784713	EPAS1	137996	0	14.1945	3.3929	0.086028	0.29652	0.91519	0.52794	0.038487	ARID5A,ARNT,CEBPD,EPAS1,FOXC1,FOXC2,FOXF1,FOXJ2,HLX,HOXA3,HOXA6,IRF1,KLF10,KLF13,KLF9,MAF,MAFB,MAFF,MXI1,NFATC1,NR2F1,NR3C2,PLAGL1,PPARG,RARB,SNAI2,TBX3,TFEC
HLTF	chr3_148942314_148944104	EPAS1	137973	0	12.1646	3.4274	-0.62133	0.27266	0.95918	0.56438	0.0181	ALX1,BDP1,EPAS1,ETS2,ETV1,HOXA4,KLF12,KLF3,MEIS2,MITF,MXD4,SOX18
EMCN	chr4_101577068_101579468	EPAS1	137818	0.97886	25.3857	6.5262	0.33238	0.020932	0.24531	1.6792	0.61028	BCL6B,ELF1,EPAS1,HOXD1,LMO2,MAF,MAFB,NR5A2,SOX17,SOX18,TFEC
C1QTNF1	chr17_76878376_76881243	EPAS1	137772	0	13.8159	2.2589	0.016371	0.015771	0.036371	1.8021	1.4392	CEBPB,CEBPD,CREB3L2,EPAS1,ETS1,FOSL2,FOXO3,JDP2,NFIX,ZBTB7A
FANCI	chr15_89644214_89649776	EPAS1	137417	0	5.7869	4.7148	-0.33056	0.28492	0.58091	0.54527	0.23589	CDC5L,CEBPD,E2F2,E2F3,E2F7,EPAS1,FOXM1,GBX2,GMEB1,HIC1,HIC2,KLF9,MAF,MAFG,MNT,MYBL1,MYBL2,NFYA
LIPG	chr18_47224270_47228624	EPAS1	135844	0	4.5448	6.5053	0.16145	0.0019144	0.054435	2.718	1.2641	EPAS1,HES2,KLF7,SOX17
DHRS3	chr1_12537625_12542053	EPAS1	135684	0	14.4987	5.2654	0.67639	0.8995	0.7299	0.046001	0.13674	CEBPD,CREB3L2,CTCF,EPAS1,ETS2,HBP1,HOXA3,HOXA5,ID1,KLF9,NFIC,NFIX,NR5A2,PPARG,RARB,RFX5,RFX7,STAT3,TGIF1
CHCHD7	chr8_56987140_56989140	EPAS1	135174	0	13.856	4.5456	-0.33141	0.052941	0.013827	1.2762	1.8593	E2F2,EPAS1,GMEB1,HOXD9,NFE2L1
SH3RF3	chr2_109881101_109884814	EPAS1	135105	0	7.8639	3.5904	0.4977	0.088814	0.45298	1.0515	0.34392	AHR,CEBPD,EPAS1,FOXC1,FOXC2,FOXF1,FOXL1,FOXO3,HIC1,HOXA5,HOXA6,JDP2,KLF9,MAFB,NFYA,NR2F1,SOX17,TBX3,TEAD1
NMRK1	chr9_77567517_77568294	EPAS1	134839	0	39.3287	4.5799	0.23815	0.28704	0.051389	0.54206	1.2891	AR,EPAS1,HES2,HOXA4,HOXA5,NR5A2
TGFB2	chr1_218652499_218656410	EPAS1	133824	0	9.7751	7.0565	0.41821	0.16166	0.78797	0.79139	0.10349	AR,EPAS1,FOXC1,FOXC2,FOXO6,FOXS1,GBX2,ZBTB6,ZNF691
TMED10	chr14_75508468_75509527	EPAS1	133822	0	2.3323	5.9492	0.17108	0.41452	0.22123	0.38245	0.65515	AR,BBX,EPAS1,HOXA10,HOXC6,JDP2,NFKB1,REST,RXRA,SMAD2,SNAI2,TBX3,TEF
HSD17B2	chr16_82202409_82204514	EPAS1	133552	0	15.6651	4.7034	0.55694	0.62037	0.1003	0.20735	0.99869	EPAS1,NR5A2,TFEC
CCT8	chr21_30579599_30582826	EPAS1	133481	0	5.3315	7.1914	0.55218	0.86745	0.54182	0.061756	0.26615	BCL6,E2F1,E2F7,EPAS1,HOXC9,LHX6,MAFB,MXD4,MYBL2,NFATC4,NFYA,NFYB,NR2F1,TBX3
GIMAP8	chr7_150281345_150285180	EPAS1	133384	0	10.1931	5.2081	0.48133	0.020157	0.12543	1.6956	0.90161	ARID5A,EPAS1,ETV6,HOXD4,LMO2,NFATC1,NR5A2,TBX1
NMRK1	chr9_77567802_77569802	EPAS1	133331	0	9.8642	4.5799	0.27392	0.26893	0.051389	0.57036	1.2891	AR,EPAS1,HES2,HOXA4,HOXA5,NR5A2,TFEC
MUTYH	chr1_45671696_45672909	EPAS1	133233	0	10.1747	2.7984	-0.44624	0.6709	0.26199	0.17334	0.58172	ATF5,EGR1,EPAS1,ETV4,HIC2,HOXB4,MYBL2,SP2,TFAP4
RGS3	chr9_116339544_116344807	EPAS1	132536	0	5.6343	7.377	-0.4906	0.49923	0.48175	0.3017	0.31718	ELK3,EPAS1,FLI1,FOXC2,FOXS1,HOXA11,HOXD9,MXD4,NR3C2
AGFG2	chr7_100269362_100271362	EPAS1	132529	0	9.3809	4.0553	-0.021223	0.68989	0.36042	0.16122	0.44319	ARID5A,EPAS1,FOXA1,FOXK2,HOXA3,HOXA4,ID2,IRF1,NFATC3,NR5A2,SOX18,TFEB,TGIF2,ZNF35
KIAA1671	chr22_25289947_25291880	EPAS1	132060	0	16.4713	3.5023	0.10404	0.097848	0.89066	1.0094	0.05029	AR,ARNTL,E2F2,EPAS1,FOSL2,FOXC2,HES1,HES2,HOXA5,HOXA6,HOXD1,HOXD4,HOXD9,KLF3,KLF5,LYL1,MAF,MAFB,MAX,NFAT5,RORA,SOX13,SOX17,TBX3,TEF
FAM133B	chr7_92351633_92353927	EPAS1	131925	0	7.5423	2.6747	-0.099719	0.46612	0.027355	0.33151	1.563	E2F2,EPAS1,MYBL2,NFATC2,RARG
ZFYVE21	chr14_104313927_104315927	EPAS1	131847	0	8.4542	5.3123	-0.10291	0.84852	0.0034925	0.071339	2.4569	CEBPD,EGR1,EPAS1,FOXL1,HOXC6,KLF4,NFATC4,RARG,SNAI2,SOX13
TEX2	chr17_62207733_62208872	EPAS1	131811	0	11.5956	3.2812	-0.39401	0.026388	0.80955	1.5786	0.091758	ARNTL,BCL6,EPAS1,NFIA,RUNX1,TBX3,TCFL5,TFAP4
GPATCH11	chr2_37177153_37179894	EPAS1	131699	0	6.5473	3.2111	0.5814	0.16982	0.89266	0.77	0.049312	BATF3,CEBPG,E2F2,ELK4,EPAS1,JUNB,JUND,KLF4,LHX6,MXD4,MYBL2,NFATC4,STAT5A,TBP,THAP1,ZNF35
DAB2IP	chr9_124460871_124463455	EPAS1	131491	0	8.2992	4.6856	0.48967	0.40561	0.3346	0.39189	0.47548	AR,E2F2,EPAS1,ETS2,FOXA1,FOXC2,HEY2,HOXA5,HOXA6,HOXB4,MAFB,POU2F2,TBX18,TBX3,TCF7L1,TEF,THRA
CDIPT	chr16_30005530_30007530	EPAS1	130921	0	10.0895	6.084	0.16106	0.24645	0.18171	0.60826	0.74063	ATF4,EPAS1,GATA3,HIF1A,HOXD9,PPARG,SNAI2,THRA
FANCI	chr15_89654843_89656548	EPAS1	130645	0	6.2756	4.7148	0.18022	0.47879	0.58091	0.31985	0.23589	CEBPD,E2F2,E2F3,EPAS1,FOXM1,GBX2,HIC1,HIC2,MAF,MAFG,MYBL1,MYBL2
CKS2	chr9_91791185_91795977	EPAS1	130135	0	8.4585	8.1654	-0.61051	0.14927	0.75783	0.82604	0.12043	BCL6,CEBPD,E2F6,E2F7,EPAS1,FOXK2,FOXM1,FOXO3,HBP1,HOXB8,JUN,KLF12,MAF,MAFB,MEF2A,MSX1,MXI1,MYBL1,MYBL2,PKNOX1,TP53
NUP160	chr11_48000109_48002109	EPAS1	130052	0	6.0423	3.5342	-0.5867	0.70301	0.93001	0.15304	0.031513	ALX1,E2F2,E2F7,EPAS1,JDP2,MGA,POU2F1,SREBF2
ALKBH8	chr11_107566259_107567733	EPAS1	129798	0	22.268	3.4885	-0.64879	0.46904	0.43177	0.32879	0.36475	BDP1,CEBPD,CEBPG,E2F2,ELK4,EPAS1,GABPA,JUNB,JUND,KLF4,MEF2C,NFATC2,NR4A1,RXRA,THAP1,ZNF35
TMEM217	chr6_37093425_37096512	EPAS1	129419	0	1.8887	3.5848	0.68325	0.42944	0.76826	0.3671	0.11449	EPAS1,GLI3,HOXB3,HOXB5,LHX6,LMO2,MAF,MTF1,MYC,PKNOX1
TCOF1	chr5_149865555_149867555	EPAS1	128354	0	5.705	5.2037	-0.35301	0.90369	0.66546	0.043979	0.17688	E2F2,E2F7,EPAS1,ETV4,FOXM1,KLF9,MAF,MYBL1,MYBL2,RFX2,RORA,SIX4
DDAH1	chr1_85912058_85916156	EPAS1	127890	0	6.0694	5.2262	0.35905	0.059587	0.0055009	1.2248	2.2596	BATF3,E2F2,EPAS1,FOXL1,FOXS1,HOXA11,HOXA2,HOXA6,NFATC2,NFATC4,NR3C2,PPARG,RARB,RFX5,SIX1,SIX2,SNAI2,TWIST2,ZNF354C
TCOF1	chr5_149864864_149868817	EPAS1	127663	0	5.2615	5.2037	-0.10563	0.95509	0.66546	0.019957	0.17688	E2F2,E2F7,EPAS1,ETV4,FOXM1,GBX2,KLF9,MAF,MYBL1,MYBL2,RFX2,RORA,SIX4
NFE2L2	chr2_178256396_178264442	EPAS1	126537	0	6.944	5.1624	-0.42517	0.27147	0.088513	0.56628	1.053	ATF3,BHLHE40,DDIT3,EPAS1,NPAS2,PPARG
TFAM	chr10_60270903_60272903	EPAS1	126001	0	12.1609	4.2708	-0.43605	0.021981	0.75592	1.6579	0.12152	EPAS1,KLF4,MAF,MYBL2,NFATC4,TEF
SLC20A2	chr8_42269253_42271664	EPAS1	125692	0	22.3081	3.7254	-0.24081	0.071682	0.0010586	1.1446	2.9752	EPAS1,NFE2L2,TEF
MRPL39	chr21_27105427_27106759	EPAS1	125626	0	4.099	5.1111	-0.48901	0.93246	0.71039	0.030372	0.1485	E2F2,EPAS1,ID2,MYBL2,MZF1,THAP1,ZNF35
NFE2L2	chr2_178255470_178257470	EPAS1	125611	0	4.7262	5.1624	-0.071659	0.89124	0.088513	0.050006	1.053	ATF3,BHLHE40,EPAS1,NPAS2
MRPL39	chr21_27105257_27107257	EPAS1	125456	0	10.7161	5.1111	-0.31233	0.092795	0.71039	1.0325	0.1485	E2F2,E2F7,EPAS1,ID2,MYBL2,MZF1,THAP1,ZNF35
PCDHGB4	chr5_140892000_140894850	EPAS1	124549	0	9.5695	3.2967	0.33599	0.088157	0.013403	1.0547	1.8728	AHR,AR,CEBPD,E2F2,EPAS1,HIF1A,JDP2,KLF12,MEIS1,RARB,TBP,ZNF354C
ENAH	chr1_225965019_225965274	EPAS1	124174	0	18.9263	3.4631	-0.39433	0.28708	0.6508	0.54199	0.18656	EPAS1,FOXS1
MRPS6	chr21_35319314_35321651	EPAS1	124171	0	13.0324	5.4059	-0.47161	0.70989	0.76826	0.14881	0.11449	ATF3,E2F2,EGR1,EPAS1,GLIS2,MYBL2,NR2F1,SOX17
RPS6KA2	chr6_167149667_167151741	EPAS1	124030	0	12.1543	6.0946	-0.12723	0.53435	0.89002	0.27217	0.050603	BBX,CEBPD,E2F2,EPAS1,ETS1,FOXC2,FOXF1,FOXK1,FOXL1,GATA6,HES2,HIF1A,HOXD9,JDP2,KLF7,KLF9,MAF,MEIS1,MYBL2,MYC,NFIX,NR2F1,NR3C2,RARG,REST,SOX17,SOX7,TFAP4,TWIST2,ZEB1,ZNF354C
PSMA1	chr11_14538885_14541359	EPAS1	123821	0	2.9126	7.2464	0.52852	0.20361	0.90203	0.6912	0.044781	BCL6,CEBPD,CREB3L4,E2F1,E2F2,EPAS1,FOXM1,FOXO3,GBX2,HOXB5,HOXB7,MSX1,NFATC4,NFE2L3,NFIX,TBP
ZSWIM8	chr10_75668861_75670861	EPAS1	123480	0	11.5559	4.404	0.093519	0.56073	0.52238	0.25125	0.28201	ATF3,E2F4,EGR1,EPAS1,HOXB5,HSF1,MXD4,NR1D1,PBX2,PKNOX1
MGLL	chr3_127415121_127418660	EPAS1	123433	0	10.8326	5.9681	-0.45962	0.071323	0.65241	1.1468	0.18548	ARID5B,EPAS1,TFAP4,TWIST2
TMED10	chr14_75518235_75520235	EPAS1	123114	0	1.311	5.9492	-0.054849	0.2273	0.22123	0.6434	0.65515	AR,BBX,EPAS1,FOSL2,HOXA10,HOXC6,IRF2,JDP2,NFKB1,REST,RXRA,TBX3,TEF
PDE7A	chr8_66628892_66630993	EPAS1	122976	0	14.6011	2.0071	0.16417	0.35824	0.16007	0.44582	0.79568	CEBPB,CEBPD,EPAS1,ETV5,HEY2,KLF9,MEOX1,MXD1,SP4,ZNF711
ENAH	chr1_225963514_225965514	EPAS1	122669	0	14.1786	3.4631	-0.359	0.042918	0.6508	1.3674	0.18656	EPAS1,FOXS1,GBX2,GLI3,PBX1,RARG,TEAD1
NAA15	chr4_140098939_140100052	EPAS1	122623	0	32.0032	4.7115	-0.35907	0.76957	0.96687	0.11375	0.014632	E2F2,EPAS1,GABPA,HIC2,ID2,MXD4,NFYB,RXRB,SIX4,TEF,THAP1
ANAPC7	chr12_110717031_110719031	EPAS1	122504	0	11.8631	4.611	-0.47905	0.47996	0.76786	0.3188	0.11472	AHR,ATF3,CEBPD,E2F2,E2F4,E2F5,E2F7,EGR1,EPAS1,FOXA1,FOXK2,FOXO3,GATA3,HIC1,HMBOX1,HOXB6,HOXB8,HOXC9,KLF9,LHX6,LYL1,MAFB,MYBL1,MZF1,NFATC2,NFE2L3,NFYA,NRF1,PKNOX1,PPARG,RFX5,SNAI2,SP2,TBX1,TFAP4
MND1	chr4_154386732_154388273	EPAS1	120932	0	19.7786	3.5654	-0.12394	0.34469	0.21297	0.46258	0.67168	EPAS1,ETV4,FOXM1,HOXC9,MAF,TGIF2,ZBTB12
GLB1	chr3_33259374_33261041	EPAS1	120680	0	22.1067	5.3269	0.16725	0.25119	0.24141	0.6	0.61724	ATF3,CEBPB,CUX1,EGR1,EPAS1,HOXB2,HOXB6,KLF5,MXD4,NFE2L1,NR2F2,NR2F6,RARG,RFX3,SP4,STAT3,TBX3,ZNF354C
EPHB4	chr7_100303059_100304930	EPAS1	120213	0	11.9914	6.6137	0.18221	0.027944	0.93905	1.5537	0.027311	EPAS1,ESRRA,ETS2,FOXK1,GBX2,HOXA2,HOXA6,ID1,NR2F2,NR5A2,POU2F2,SOX13,SOX17,TBX1
CCT8	chr21_30566330_30569921	EPAS1	120212	0	7.3966	7.1914	0.17712	0.18608	0.54182	0.73031	0.26615	BCL6,E2F1,EPAS1,HOXC9,LHX6,MAFB,MYBL2,NFATC4,NFYA,NFYB,NR1D1,NR2F1,NRF1,TBX3,ZNF410
ENG	chr9_130496538_130497020	EPAS1	120032	0	5.3211	9.4705	-0.19701	0.68632	0.90675	0.16347	0.042512	CEBPD,EPAS1,HOXA2
ME3	chr11_86258676_86263646	EPAS1	120032	0	3.1888	4.5489	0.45245	0.8923	0.81401	0.049487	0.089368	CEBPD,E2F1,E2F4,EPAS1,FOXS1,HLX,KLF9,MAF,MEIS2,NFATC4,NR2F1,NR5A2,PPARG,RORA,SOX7,ZFX,ZNF354C
LIPG	chr18_47208425_47218934	EPAS1	119999	0	8.1717	6.5053	0.17349	0.07755	0.054435	1.1104	1.2641	EPAS1,HES2,KLF7,SOX17
ZSWIM8	chr10_75665095_75671766	EPAS1	119714	0	9.3338	4.404	0.0068188	0.10567	0.52238	0.97605	0.28201	ATF3,E2F4,EGR1,EPAS1,HOXB5,HSF1,MXD4,NR1D1,NR4A1,PBX2,PKNOX1
PTPN12	chr7_77045717_77047717	EPAS1	119055	0	3.0374	6.1008	-0.12897	0.99056	0.94068	0.0041193	0.026558	CREB1,EPAS1,ETS2,NFAT5,NFIA,ZFX,ZNF711
TMEM217	chr6_37101687_37106883	EPAS1	119048	0	6.1149	3.5848	0.2489	0.096348	0.76826	1.0162	0.11449	ARID5A,CREM,EPAS1,GLI3,HOXB3,HOXB5,LHX6,LMO2,MAF,MTF1,MYC,PKNOX1,TFEC
DLST	chr14_75467611_75469611	EPAS1	119018	0	8.7435	5.4535	-0.27717	0.10027	0.32682	0.99882	0.4857	EPAS1,KLF5,MAFK,NPAS2,RARG,RFX5
C1GALT1C1	chrX_119882673_119884273	EPAS1	118668	0	13.4832	4.8457	-0.82033	0.58212	0.45418	0.23499	0.34277	ARID3B,ARNTL2,EPAS1,HIF1A,HOXA11,HOXA5,HOXA6,HOXD9,MYBL1,NR5A2,RARB,SOX17,STAT1
IGF2BP3	chr7_23382188_23391958	EPAS1	118037	0	5.0063	5.8194	0.40724	0.92428	0.57303	0.034197	0.24182	ALX1,ARID3B,ARNTL,BCL6,CREB1,E2F5,E2F7,ELK4,EPAS1,MYBL2,RFX7
BCL9L	chr11_118661657_118663657	EPAS1	117956	0	11.0944	4.4144	-0.53654	0.1375	0.39417	0.8617	0.40431	ATF3,EPAS1,FOXA1,HOXC6,KLF5
ANAPC7	chr12_110720116_110724826	EPAS1	116709	0	1.2626	4.611	-0.62805	0.70814	0.76786	0.14988	0.11472	ARID5B,ATF3,ATF7,CEBPD,E2F2,EGR1,EPAS1,FOXA1,FOXK2,FOXO3,FOXP1,GATA3,HIC1,HMBOX1,HOXB6,HOXB8,HOXC9,LHX6,LYL1,MAFB,MYBL1,MZF1,NFATC2,NFE2L3,NFYA,PKNOX1,PPARG,RFX5,SNAI2,SP2,STAT5B,TBX1,TFAP4,ZNF740
DZIP3	chr3_108189978_108192039	EPAS1	116297	0	22.5286	1.776	0.35129	0.52447	0.88716	0.28028	0.051997	BHLHE40,EPAS1,ESRRA,ETV1,HES2,HEY2,HLX,JDP2,MEIS2,PBX1,PBX3,RFX7,SP4,ZNF354C,ZNF711
RHOB	chr2_20762942_20786419	EPAS1	116108	0	6.6898	9.2276	0.68227	0.0065588	0.12811	2.1832	0.89243	AHR,BCL6,CEBPD,E2F7,EPAS1,ID2,MAF,MAFK,NFKB1,NR2F1,NR3C2,NR5A2,TP53
CRLF3	chr17_29035008_29035683	EPAS1	116095	0	25.9131	3.662	-0.11615	0.13183	0.93349	0.88	0.029891	ATF3,BCL6,CEBPD,CREM,EPAS1,FOXO3,GATA6,HOXB4,HOXB8,MAFB,NR2F1,NRF1,POU2F2,RXRA,TCF7L2,TEAD1,TFCP2
TMED10	chr14_75525407_75527321	EPAS1	116028	0	3.0492	5.9492	0.31979	0.47493	0.22123	0.32337	0.65515	AR,EPAS1,HOXA10,HOXC6,IRF2,JDP2,NFKB1,REST,RXRA,SMAD2,SNAI2,TBX3,TEF
GPATCH11	chr2_37193615_37195615	EPAS1	115978	0	21.8416	3.2111	-0.36322	0.87158	0.89266	0.059694	0.049312	CDC5L,CEBPG,E2F2,E2F6,ELK4,EPAS1,KLF4,LHX6,MYBL2,TBP,THAP1
PIP5K1C	chr19_3583568_3585568	EPAS1	114909	0	0.62118	5.261	0.36836	0.7884	0.73198	0.10325	0.1355	E2F5,EPAS1,ETS1,FOXC2,FOXL1,FOXO6,FOXP1,HOXA11,MAFF,NR2F1,RARG,SNAI2,SOX17,TEF,ZBTB7A
PARP9	chr3_122398236_122400850	EPAS1	114713	0	10.0341	4.0586	0.14495	0.2225	0.50876	0.65267	0.29349	AHR,BHLHE40,ELF1,EPAS1,ETS1,FOXK2,HOXA5,IRF1,IRF2,IRF7,KLF9,MAF,MAZ,NFIC,POU2F2,SNAI2,STAT1,TEF,ZBTB12
TEX2	chr17_62224069_62226004	EPAS1	114679	0	3.5783	3.2812	0.41874	0.1478	0.80955	0.83034	0.091758	ARNTL,EPAS1,NFIA,RUNX1,SNAI2,TBX3,TCFL5,TFAP4
GIMAP8	chr7_150262457_150264457	EPAS1	114496	0	3.2885	5.2081	0.43805	0.64739	0.12543	0.18883	0.90161	ARID5A,EPAS1,ETV6,HLX,HOXD4,LMO2,NFATC1,NR5A2,TBX1
NAA15	chr4_140336916_140342880	EPAS1	114241	0.99554	8.1969	4.7115	-0.47151	0.74242	0.96687	0.12935	0.014632	E2F2,ELK4,EPAS1,GABPA,HIC2,ID2,NFYB,NR4A1,RXRB,SIX4,TEF,THAP1
TANC1	chr2_159939128_159951489	EPAS1	113983	0	3.6747	5.0496	0.68891	0.29792	0.80737	0.5259	0.092926	ALX1,EPAS1,ETS2,FOXO3,FOXS1,HEY2,HOXA11,HOXA2,HOXA3,HOXA6,ID1,KLF10,KLF9,MAF,MECOM,MYBL2,NFAT5,NR2F1,NR5A2,RARG,SOX17,SOX7,STAT2,TBP,TBX20,TFEC
SUPT16H	chr14_21738055_21738562	EPAS1	113863	0	14.4406	5.8468	0.2216	0.1628	0.61765	0.78835	0.20926	ARID3B,CEBPB,CEBPD,CREB3L1,E2F2,EPAS1,FOXM1,MAFB,PKNOX1,POU2F1,SOX12,TFAP4,ZBTB12
FAM216A	chr12_110790019_110792403	EPAS1	113828	0	11.2398	4.2929	-0.27657	0.47893	0.85213	0.31972	0.069492	ARID5B,EPAS1,HOXB8,MYBL1,TFAP4
ST3GAL1	chr8_134467640_134470431	EPAS1	113752	0	6.1467	4.5226	0.24096	0.4682	0.70768	0.32957	0.15017	CEBPD,CREB3L2,ELF1,EPAS1,ERG,FOXF1,FOXP1,GATA6,HIC1,HOXA3,HOXD1,IRF1,IRF2,KLF3,KLF9,MAFB,MAFF,NFIC,NR2F1,NR3C2,PPARG,RORA,RXRA,SOX18,TEF
GPR107	chr9_132700032_132702422	EPAS1	113562	0	4.6694	4.3178	0.65595	0.40152	0.61943	0.3963	0.20801	EPAS1,HOXC6,MAFK,NFE2L1
SAT1	chrX_23914687_23921077	EPAS1	113413	0	7.383	8.8178	0.48042	0.26973	0.92117	0.56907	0.035662	ATF3,BCL6,EPAS1,ETS2,FOXO1,HES1,JUNB,KLF3,KLF4,KLF5,MAFG,MXD1,MZF1,NPAS2,NR4A1,PPARG,RXRB,STAT6,TFEC,ZBTB7B
SUPT16H	chr14_21737638_21739638	EPAS1	112787	0	23.3585	5.8468	-0.087032	0.0842	0.61765	1.0747	0.20926	ARID3B,CEBPB,CEBPD,CREB3L1,E2F2,EPAS1,FOXM1,JUNB,MAFB,MAZ,NFYA,NFYB,PATZ1,PKNOX1,POU2F1,SOX12,TFAP4,ZBTB12
BMP4	chr14_54306456_54311043	EPAS1	112511	0	8.1511	7.9045	0.29631	0.2313	0.40442	0.63582	0.39317	ELK4,EPAS1,FOXA1,HOXA11,NR5A2,PPARG
THBS1	chr15_39760344_39761126	EPAS1	112153	0	4.273	11.9333	-0.20783	0.015713	0.55626	1.8037	0.25472	EPAS1,FOSL2,FOXC2
ME3	chr11_86269269_86271538	EPAS1	112140	0	5.8769	4.5489	0.48101	0.068083	0.81401	1.167	0.089368	CEBPD,E2F1,EPAS1,FOXS1,JUN,KLF9,MAF,MEIS2,NFATC4,NR2F1,NR5A2,PPARG,RORA,SOX7,ZFX,ZNF354C
DOCK9	chr13_99850678_99852678	EPAS1	112018	0	3.7883	4.4187	0.1823	0.3511	0.14768	0.45457	0.83067	EPAS1,FOXC2,GBX2,HES1,HOXD4,HOXD9,LMO2,MEF2C,NR3C2,NR5A2,SOX17,SOX7,ZNF354C
GPATCH11	chr2_37423256_37424701	EPAS1	111663	0	15.0889	3.2111	-0.32838	0.15671	0.89266	0.8049	0.049312	BATF3,E2F2,ELK4,EPAS1,JUNB,KLF4,LHX6,MYBL2,STAT5A,TBP,THAP1
DDAH1	chr1_85931029_85932450	EPAS1	111596	0	5.8437	5.2262	-0.3498	0.080043	0.0055009	1.0967	2.2596	AHR,E2F2,EPAS1,FOXL1,FOXS1,HOXA11,HOXA2,HOXA6,NR3C2,RARB,RFX5,SIX1,SIX2,SNAI2,THRA,ZNF354C
PYGL	chr14_51297839_51299839	EPAS1	111409	0	11.9691	4.7935	-0.17684	0.35883	0.94379	0.44511	0.025126	CEBPB,EPAS1,HOXA3,HOXD1,ID1,JDP2,KLF5,KLF9,POU2F2,TCFL5,TWIST2
SMTN	chr22_31364187_31366187	EPAS1	111094	0	14.0264	6.6044	-0.53373	0.085665	0.77826	1.0672	0.10888	AHR,AR,BCL6B,CEBPD,E2F5,EPAS1,ETS2,FOXC1,FOXC2,FOXF1,GATA3,HOXA3,HOXA6,HOXD9,MXD4,NFIB,NFIC,NFIX,RARG
ITGB5	chr3_124489341_124495119	EPAS1	111025	0	8.7714	5.8985	-0.1251	0.12111	0.015523	0.91683	1.809	CEBPD,CREB3L1,EPAS1,ETV5,GBX2,HOXB6,JDP2,NFATC2,NFATC4,NFYA,NPAS2,POU2F2,SNAI2,TBX3
MAGED2	chrX_54944995_54946995	EPAS1	110964	0	0.86545	6.9209	0.044952	0.98171	0.59881	0.0080177	0.22271	E2F2,EPAS1,ID2,JDP2,KLF4,NFATC2,PBX1,TBX3,TEF
RBBP4	chr1_33004668_33006039	EPAS1	110709	0	6.0241	4.3912	-0.54369	0.28952	0.67474	0.53832	0.17086	AR,ARID3B,CEBPB,CEBPD,E2F2,EPAS1,HSF2,KLF9,MYBL2,POU2F1,SNAI2,TBX3
SEC14L1	chr17_75195402_75206423	EPAS1	110678	0	2.8418	7.1844	0.27168	0.06011	0.80315	1.2211	0.095203	EPAS1,FOXC2,HOXD1,HOXD8,LHX6,MAFF,NFATC1,NFE2L3,NR3C2,NR5A2,SOX17,SOX18,SOX7,TFEC
SF3B3	chr16_70668286_70670553	EPAS1	110596	0	8.4971	4.8277	0.22751	0.0057023	0.72145	2.244	0.14179	ALX1,CEBPD,EPAS1,FOXM1,GMEB1,HOXB3,KLF4,KLF9,NFATC3,TFAP4
TRAFD1	chr12_112451023_112453023	EPAS1	110325	0	26.2546	3.7792	-0.05188	0.18043	0.98518	0.74369	0.0064845	ARNT,CTCF,ELF4,EPAS1,HOXA3,HOXB4,MAX,PKNOX1,PPARG,RARG,SOX13,TCF7L2,ZNF35
GPATCH11	chr2_37421634_37423634	EPAS1	110041	0.9786	2.9933	3.2111	0.032083	0.42813	0.89266	0.36842	0.049312	BATF3,CEBPG,E2F2,ELK4,EPAS1,JUNB,KLF4,LHX6,MXD4,MYBL2,NFATC4,TBP,THAP1,ZNF35
FANCI	chr15_89671842_89677169	EPAS1	110024	0	3.0677	4.7148	-0.1699	0.46501	0.58091	0.33254	0.23589	ARID5B,CEBPD,E2F2,E2F3,E2F7,EPAS1,FOXM1,GBX2,HIC1,HIC2,KLF9,MAF,MAFG,MNT,MYBL1,MYBL2,NFYA
SMURF2	chr17_62768374_62774265	EPAS1	109988	0	5.3188	6.6853	-0.29395	0.034905	0.081089	1.4571	1.091	EPAS1,FOXF1,FOXP1,HES2,MAFF,NFKB1,ZEB1
CD276	chr15_73865480_73866911	EPAS1	109710	0	8.3037	5.3576	-0.16798	0.004861	0.32445	2.3133	0.48886	EPAS1,FOXL1,FOXO6,HOXD8,LHX6,SIX1,TCF7L2
PPIG	chr2_170550445_170552754	EPAS1	109596	0.98869	13.7233	5.0835	-0.19343	0.059836	0.58758	1.223	0.23093	E2F3,E2F5,EPAS1,FOXC1,FOXC2,JDP2,MYBL2,NFYA,THAP1,ZNF281
CKAP4	chr12_106751174_106752905	EPAS1	109461	0	21.078	7.3103	-0.099283	0.039863	0.99572	1.3994	0.0018631	CREB3,E2F2,EPAS1,GATA6,HOXA3,HOXB4,HOXD4,KLF9,LHX6,MEIS1,RARG,TBX3
KDM1A	chr1_23455037_23460745	EPAS1	109097	0	2.9098	5.7134	0.50844	0.98047	0.54627	0.0085651	0.26259	AR,E2F1,E2F2,E2F7,EPAS1,HSF2,KLF9,LHX6,NFYA,PATZ1,PPARG,ZBTB12
LRRC32	chr11_76270802_76272706	EPAS1	109085	0	3.4887	5.9953	0.051959	0.12252	0.47658	0.91178	0.32186	EPAS1,FOXC2,FOXF1,FOXL1,FOXS1,LMO2,SNAI2,SOX7,TBX3
SCPEP1	chr17_54943491_54946637	EPAS1	108830	0	9.3147	4.9385	-0.17527	0.09154	0.28694	1.0384	0.54221	AHR,ARNTL,ATF2,BBX,BCL6,CEBPB,CEBPD,CUX1,EPAS1,ETS1,GATA6,HES1,HLX,IRF1,IRF2,JUNB,KLF4,MAFB,NFATC3,NFATC4,NFE2L1,NFE2L2,NFIC,NR1H2,PBX3,RARG,SNAI2,STAT3,TBX3,TEF,TFE3,TFEC,TWIST2,ZBTB7A
RAD21	chr8_117777861_117778337	EPAS1	108768	0	13.9887	6.1722	-0.38527	0.93749	0.27256	0.028036	0.56454	ALX1,ARID3B,CREB1,EPAS1,GBX2,GMEB2,HOXA10,HOXA7,MYBL1,PKNOX1,RFX7,SMAD2,SMAD4,TCF12,YY1
ENAH	chr1_225949591_225952556	EPAS1	108746	0	8.4981	3.4631	-0.19533	0.32084	0.6508	0.49371	0.18656	EPAS1,FOXS1,GBX2,PBX1,RARG,TEAD1
YEATS4	chr12_69862128_69864128	EPAS1	108597	0	8.0885	4.2132	-0.1808	0.94465	0.76403	0.024729	0.11689	EPAS1,FOXM1,HIC1,MYBL2,TFAP4
NOP58	chr2_203239049_203241049	EPAS1	108535	0	29.5638	6.0255	-0.084199	0.01243	0.83148	1.9055	0.080148	ATF1,BDP1,CEBPD,CTCF,E2F1,E2F5,E2F6,E2F7,EPAS1,FOXM1,FOXO3,HIC1,MAF,MXD4,MYC,NFATC2,TEF,TFAP4,TFCP2,TGIF2,THRA
SH3RF3	chr2_109854354_109860591	EPAS1	108358	0	10.3345	3.5904	0.31892	0.072471	0.45298	1.1398	0.34392	AHR,ARNTL2,CEBPD,CLOCK,CREB3L1,EPAS1,FOXC1,FOXC2,FOXL1,FOXO3,HIC1,HOXA5,HOXA6,JDP2,KLF9,MAFB,NFYA,NR2F1,SOX17,TBX3,TEAD1
BTN3A2	chr6_26473629_26476407	EPAS1	108243	0	7.5254	3.1053	-0.37857	0.25067	0.58807	0.60089	0.23057	ARID5A,ARID5B,CREB5,ELF1,EPAS1,ETS1,FOXO6,IRF1,KLF9,TFEB
ZSWIM8	chr10_75653425_75655499	EPAS1	108044	0	8.3199	4.404	0.21562	0.014138	0.52238	1.8496	0.28201	ATF3,EGR1,EPAS1,HOXB5,HSF1,NR1D1,NR4A1,PKNOX1
ADAMTS9	chr3_64781096_64783682	EPAS1	107731	0	15.4067	4.1723	0.17407	0.1849	0.67487	0.73307	0.17078	EPAS1,ETS2,HEY2,MAF,NR5A2,REST
MID2	chrX_106959711_106961711	EPAS1	107372	0	9.8098	2.2478	0.17042	0.5511	0.21565	0.25877	0.66624	AHR,ELF1,EPAS1,SOX7,TFEC
CCT8	chr21_30553448_30555716	EPAS1	107330	0	8.1167	7.1914	-0.60076	0.30157	0.54182	0.52061	0.26615	BCL6,E2F1,EPAS1,HOXC9,LHX6,MAFB,MYBL2,NFATC4,NFYA,NFYB,NR1D1,NR2F1,NRF1,TBX3,ZNF281,ZNF410
PCDH12	chr5_141213907_141231378	EPAS1	107249	0	5.2933	4.1087	0.39905	0.92687	0.33163	0.032979	0.47935	AHR,BCL6B,EPAS1,GABPA,HBP1,HLX,HOXA6,HOXD1,LMO2,LYL1,MAF,MAFB,MAFF,NR2F1,NR3C2,NR5A2,RORA,SOX7,TAL1,TBX1
YPEL2	chr17_57516300_57519689	EPAS1	107248	0	7.2425	4.5007	0.62695	0.015683	0.65424	1.8046	0.18426	ATF4,BCL6,E2F7,ELF1,ELK1,ELK3,EPAS1,ERG,FLI1,FOXK2,FOXM1,FOXO1,FOXO3,FOXP1,GATA6,HEY2,HIC1,HMBOX1,HOXB7,HOXB8,HOXD1,HOXD4,JUN,KLF11,KLF4,KLF9,LMO2,MAF,MAFB,MAFF,MEF2A,MXD4,MXI1,NFIB,NR3C2,NR5A2,RARB,RORA,SOX17,SOX18,SOX7,TCF4,TFAP4,TFEC,ZEB1,ZFX
ZFYVE1	chr14_73601142_73603142	EPAS1	107222	0.99657	4.6304	3.8353	0.42894	0.42334	0.71524	0.37331	0.14555	EPAS1,ETV4,FOXC2,FOXL1,GATA3,HLX,HOXD4,IRF1,IRF2,MAFB,MYBL2,NR4A1,RUNX1,RXRB,SNAI2,STAT3
NOP58	chr2_203237686_203240617	EPAS1	107172	0	17.2794	6.0255	0.40932	0.1025	0.83148	0.98928	0.080148	ATF1,BATF3,BDP1,CEBPD,CTCF,E2F1,E2F5,E2F6,E2F7,EPAS1,FOXM1,FOXO3,HIC1,MAF,MXD4,MYC,NFATC2,TEF,TFAP4,TFCP2,TGIF2,THRA
MPRIP	chr17_17053219_17056396	EPAS1	107146	0	10.8353	4.695	0.40467	0.70622	0.11872	0.15106	0.92549	ELK3,EPAS1,ETS1,ETS2,FOSL1,FOSL2,FOXC2,FOXL1,FOXS1,GBX2,HES1,HOXA7,KLF10,KLF5,THRA
GRK5	chr10_121074170_121077591	EPAS1	106974	0	7.0967	5.2071	0.5745	0.047196	0.031114	1.3261	1.507	EPAS1,ERG,ETS2,FOXC1,FOXC2,FOXF1,FOXL1,GATA6,HIC1,HOXA2,HOXA4,HOXD8,HOXD9,KLF9,MAFF,MEIS1,MXD4,NFIB,NFKB1,NR2F1,PPARG,TBX1,TFEC
DHRS3	chr1_12569988_12571024	EPAS1	106713	0	11.8047	5.2654	0.56959	0.87484	0.7299	0.05807	0.13674	CEBPD,CTCF,EPAS1,ETS2,HBP1,HOXA3,HOXA5,NFIC,NFIX,NR5A2,RARB,RFX5,RFX7,STAT3,TGIF1
RBL1	chr20_35616394_35617796	EPAS1	106607	0	8.4975	3.6452	0.011568	0.01827	0.45135	1.7383	0.34548	ALX1,BCL6,E2F2,EPAS1,FOXK2,FOXM1,JDP2,LHX6,MAZ,MYBL1,MYBL2,NFATC2,NFATC4,NRF1
ALKBH8	chr11_107328572_107330572	EPAS1	105889	0	9.4528	3.4885	-0.62668	0.038707	0.43177	1.4122	0.36475	BDP1,CEBPD,CEBPG,E2F2,ELK4,EPAS1,GABPA,ID1,JUNB,KLF4,MEF2C,RXRA,SP4,THAP1,ZBTB33,ZNF35
TRAFD1	chr12_112455986_112457644	EPAS1	105704	0	9.9695	3.7792	0.435	0.24304	0.98518	0.61431	0.0064845	ARNT,CTCF,ELF4,EPAS1,HOXA3,HOXB4,HOXD1,MAX,NFATC1,PKNOX1,PPARG,RARG,SIX4,SOX13,TCF7L2,ZNF35
BMP4	chr14_54317214_54318665	EPAS1	104889	0	5.23	7.9045	0.38286	0.54527	0.40442	0.26339	0.39317	ELK4,EPAS1,FOXA1,HOXA11
LOXL2	chr8_23153664_23157300	EPAS1	104422	0	5.4438	9.0426	-0.27634	0.020338	0.017446	1.6917	1.7583	EPAS1,FOXA1,FOXS1,HOXD9,KLF7,NFATC4,NR1H2,TEAD1
SIK2	chr11_111576954_111578884	EPAS1	103785	0	8.5222	3.2532	0.86364	0.71703	0.74909	0.14446	0.12546	EPAS1,FOXO3,MAFB
LPCAT2	chr16_55646641_55649244	EPAS1	103729	0	8.2554	5.0979	-0.011538	0.15191	0.40342	0.8184	0.39424	BBX,ELF1,EPAS1,MAFF,TBX3,TFEC
MRPS6	chr21_35339806_35342105	EPAS1	103717	0	18.6988	5.4059	-0.38759	0.056927	0.76826	1.2447	0.11449	ATF3,ATF5,E2F2,EGR1,EPAS1,GLIS2,MYBL2,NR2F1,SOX17
RBM12B	chr8_94856762_94859750	EPAS1	103538	0	5.3717	2.7936	-0.47682	0.21899	0.66925	0.65958	0.17441	CEBPD,CUX1,E2F2,ELF2,EPAS1,HEY2,JDP2,MEF2C,NFYB
SLIRP	chr14_78068887_78070877	EPAS1	103536	0	5.5676	8.458	-0.20915	0.19766	0.44442	0.70409	0.3522	BATF3,E2F1,E2F2,EPAS1,FOXM1,HIC1,NFAT5,NR2F1,TBP,ZNF354C
STAT6	chr12_57608577_57610577	EPAS1	103381	0	2.4231	5.3316	-0.46612	0.09605	0.66356	1.0175	0.17812	BCL6,EPAS1,JDP2,KLF10,KLF4,KLF5,NR1D1,NR4A1,POU2F2,RUNX1
GEMIN2	chr14_39686319_39688810	EPAS1	102832	0	7.8212	3.4321	0.28208	0.21859	0.97107	0.66038	0.012748	CREB3L1,CTCF,E2F1,E2F2,EPAS1,ETV4,MAFB,MYBL2
YPEL2	chr17_57511409_57515416	EPAS1	102357	0.9914	3.3176	4.5007	-0.10534	0.0022006	0.65424	2.6575	0.18426	ATF4,BCL6,ELF1,ELK1,ELK3,EPAS1,ERG,FLI1,FOXK2,FOXM1,FOXO1,FOXO3,FOXP1,GATA6,HBP1,HEY2,HIC1,HMBOX1,HOXB7,HOXB8,HOXD1,HOXD4,JUN,KLF4,KLF9,LMO2,MAF,MAFB,MAFF,MEF2A,NFIB,NR3C2,NR5A2,RARB,RORA,SOX17,SOX18,SOX7,TCF4,TFAP4,TFEC,ZEB1,ZFX
NCEH1	chr3_172323499_172326857	EPAS1	102151	0	6.8112	5.2004	-0.72112	0.25002	0.67506	0.60202	0.17066	ARNTL2,ELK3,EPAS1,FOXC1,FOXC2,GBX2,HOXA2,HOXA4,HOXB5,HOXB6,HOXB7,HOXB8,HOXD8,ID1,KLF10,KLF5,MYBL1,NPAS2,SIX1,SIX4,TGIF1
DOCK9	chr13_99633781_99636530	EPAS1	102130	0	2.8745	4.4187	0.27246	0.17377	0.14768	0.76003	0.83067	EPAS1,FOXC2,GBX2,HOXD4,HOXD9,LMO2,MEF2C,NR3C2,NR5A2,SOX17,SOX7,ZNF354C
ELL2	chr5_95399903_95404683	EPAS1	102128	0	7.0748	3.5829	0.12459	0.032457	0.0075698	1.4887	2.1209	ARID5B,CEBPD,EPAS1,FOXL1,NR3C1,SNAI2
FBXW8	chr12_117450311_117452742	EPAS1	101551	0	6.9313	3.0329	0.52822	0.54635	0.26698	0.26253	0.57352	AR,BCL6,CREB3L1,ELK3,EPAS1,FOSL2,FOXC1,HOXA11,HOXD9,MEIS2,MYBL1,NR4A1,SRF,TWIST2
LIPG	chr18_47189704_47192529	EPAS1	101278	0	19.0887	6.5053	0.069888	0.01667	0.054435	1.7781	1.2641	EPAS1,HES2,KLF7,SOX17
NPAT	chr11_107990257_107992257	EPAS1	101108	0	8.7788	2.7158	-0.090516	0.16978	0.87426	0.77012	0.05836	CREB5,EPAS1,HIC2,JDP2,NR3C1,ZBTB6
CCT8	chr21_30546653_30549032	EPAS1	100535	0	6.13	7.1914	-0.67027	0.0034106	0.54182	2.4672	0.26615	BCL6,E2F1,EPAS1,HOXC9,LHX6,MAFB,MYBL2,NFATC4,NR1D1,NR2F1,NRF1,TBX3
NPAT	chr11_107991958_107993199	EPAS1	100166	0	29.5549	2.7158	-0.23009	0.27856	0.87426	0.55508	0.05836	CLOCK,CREB5,EPAS1,HIC2,JDP2,MXD4,NR3C1,PPARG
APOL3	chr22_36461346_36462799	EPAS1	99426	0	11.0357	5.2783	0.20863	0.0055397	0.65563	2.2565	0.18334	ARNTL,BCL6B,CREB5,EPAS1,ERG,HIC1,IRF1,IRF2,KLF13,KLF9,MAF,MAFB,MAFF,NFIC,NR3C1,NR3C2,POU2F2,PPARG,RORA,SOX17,SOX18,SOX7,STAT1,STAT6,TFEB,TFEC,ZEB1
ZFYVE1	chr14_73392596_73394548	EPAS1	99372	0	18.5126	3.8353	0.30057	0.506	0.71524	0.29585	0.14555	ATF1,EPAS1,ETV4,FOXC2,FOXL1,GATA3,HOXD4,IRF1,MAFB,MXD4,MYBL2,RUNX1,RXRB,SNAI2
SPRYD3	chr12_53572534_53574534	EPAS1	99330	0	9.2017	4.7846	-0.60796	0.34144	0.5687	0.46669	0.24512	ARID3B,CEBPB,CEBPD,ELK3,EPAS1,FOSL1,FOXC2,FOXL1,HOXA11,HOXA5,JDP2,KLF7,NFATC4,NR1H2,NR2F1,RARG,SMAD3,SNAI2,SRF,TEF,TGIF2,ZNF711
ELL2	chr5_95192536_95199329	EPAS1	98446	0	11.5092	3.5829	-0.35688	0.00087177	0.0075698	3.0596	2.1209	ARID5B,CEBPD,EPAS1,FOXL1,NR3C1,SNAI2
POLD3	chr11_74203348_74205144	EPAS1	98430	0	26.6179	3.4467	-0.10367	0.71623	0.46808	0.14495	0.32968	AHR,CEBPB,CEBPD,CREM,CTCF,E2F2,EPAS1,FOXP1,GATA2,GMEB1,HIC1,HOXB8,MAF,MTF1,MYBL2,NFIC,NFIX,PKNOX1,STAT5B,TFCP2
H2AFV	chr7_44789014_44789403	EPAS1	98322	0	5.3904	6.7125	-0.68735	0.70027	0.39874	0.15473	0.39931	CEBPD,CTCF,E2F1,E2F2,EPAS1,FOXM1,ID1,MAFB,MSX1,MYBL1,MYBL2,NFATC4,NFE2L3,NFIC,NRF1,SNAI2,THAP1
C1QTNF1	chr17_76919045_76920868	EPAS1	98147	0	2.8617	2.2589	0.18986	0.68753	0.036371	0.16271	1.4392	CEBPB,CEBPD,CREB3L2,EPAS1,ETS1,FOXO3,JDP2,NFIX,ZBTB7A
RRM1	chr11_4016591_4017979	EPAS1	97944	0	12.2946	5.9877	-0.091437	0.63419	0.65471	0.19778	0.18395	BCL6,E2F2,EPAS1,FOXM1,GBX2,MAZ,MYBL1,MYBL2,NFE2L3,SMAD2,ZNF691
RAB11FIP5	chr2_73240149_73242365	EPAS1	97781	0	4.7083	4.6347	-0.16415	0.059482	0.93303	1.2256	0.030106	AHR,EPAS1,HIF1A,NR3C2,SNAI2,TFE3
SOX7	chr8_10487884_10490335	EPAS1	97749	0	9.1872	5.6036	0.17427	0.074141	0.025948	1.1299	1.5859	EPAS1,FOXC2,FOXO1,GBX2,HES2,HOXD1,HOXD4,NR3C2,NR5A2,SOX17,SOX18,TFEC
INCENP	chr11_61792262_61793790	EPAS1	97654	0	9.7757	4.8433	-0.27615	0.24988	0.48018	0.60227	0.3186	E2F2,ELK1,EPAS1,FOXM1,GBX2,MAF,MAFG,MEIS1,MYBL1,NFIL3,PATZ1,PPARG,SIX4,TEAD4
LIPG	chr18_47185794_47187054	EPAS1	97368	0	15.6639	6.5053	-0.07876	0.088902	0.054435	1.0511	1.2641	EPAS1,HES2,KLF7,SOX17
GRK5	chr10_121064473_121068645	EPAS1	97277	0	8.5184	5.2071	0.64849	0.13278	0.031114	0.87687	1.507	EPAS1,ERG,ETS2,FOXC1,FOXC2,FOXL1,GATA6,HIC1,HOXA2,HOXA4,HOXD8,HOXD9,KLF9,MAFF,MEIS1,MXD4,NFIB,NFKB1,NR2F1,PPARG,TBX1,TFEC,TWIST2
DLST	chr14_75445863_75456413	EPAS1	97270	0	5.1246	5.4535	0.13457	0.11494	0.32682	0.93952	0.4857	EPAS1,KLF5,MAFK,NPAS2,RARG,RFX5,ZNF740
AKAP12	chr6_151462368_151464035	EPAS1	97098	0	5.333	8.0011	0.65316	0.45073	0.47182	0.34608	0.32622	AHR,AR,EPAS1,ETS1,FLI1,FOXC1,FOXL1,FOXP1,FOXS1,GBX2,HBP1,HIC1,HIF1A,HOXA2,HOXA3,HOXA5,HOXD4,HOXD8,HOXD9,KLF12,KLF7,MAF,MAFF,MEIS1,NFIB,NFIX,NR2F1,NR3C2,NR5A2,RARB,REST,SMAD4,SOX17,SOX4,SOX7,TBP,TCF4,TEAD1,TEAD2,TWIST2,ZEB1,ZNF354C
POLD3	chr11_74204755_74206755	EPAS1	96819	0	5.4435	3.4467	0.026249	0.88062	0.46808	0.055213	0.32968	AHR,CEBPB,CEBPD,CTCF,E2F2,EPAS1,FOXP1,GATA2,GMEB1,HIC1,HOXB8,MAF,MTF1,MYBL2,NFIC,NFIX,NFYB,PBX3,PKNOX1,TFCP2
GPATCH11	chr2_37408352_37409853	EPAS1	96759	0	9.0314	3.2111	-0.0080454	1.7451e-05	0.89266	4.7582	0.049312	BATF3,E2F2,ELK4,EPAS1,JUNB,JUND,KLF4,LHX6,MXD4,MYBL2,TBP,THAP1,ZNF35
ZC3HC1	chr7_129592783_129594783	EPAS1	96508	0	8.6167	3.8847	-0.30176	0.07026	0.63999	1.1533	0.19383	E2F2,EPAS1,MAF,MYBL2,ZBTB12
ARHGAP10	chr4_148749844_148753724	EPAS1	96392	0	10.2415	3.4608	-0.27949	0.073036	0.842	1.1365	0.074686	AR,ARID3A,ARID5A,ARNTL,CLOCK,E2F5,EPAS1,ETV4,FOXC1,FOXC2,FOXF1,FOXL1,FOXS1,GABPA,GATA6,KLF12,KLF4,MAF,MAFB,MEIS1,MEOX1,PBX1,PPARG,RARB,RARG,RORA,SNAI2,TBX20,TFEC,ZBTB7A,ZFX
ABCA1	chr9_107590968_107594261	EPAS1	96266	0	9.2969	2.5297	0.61026	0.021549	0.87797	1.6666	0.056521	E2F1,EPAS1,FOXL1,FOXO3,GATA6,HIC1,HOXA5,MAF,MAFB,MEIS1,MYBL2,SNAI2,TBP,TBX3,TEF,TFCP2,TWIST2
CYCS	chr7_25063991_25069128	EPAS1	95852	0	9.0331	5.2061	0.26601	0.56196	0.49466	0.25029	0.30569	CEBPG,CREM,DDIT3,EPAS1,FOXM1,HOXB8,HOXC9,JUNB,MYBL2,NFAT5,NFATC4,SP2,TEF,TFCP2,THAP1
WDR92	chr2_68480325_68482015	EPAS1	95633	0	7.1342	3.3849	0.26385	0.058418	0.77222	1.2335	0.11226	CEBPG,E2F2,EPAS1,HIC1,HOXB8,NFATC2,NFE2L3
SCAMP2	chr15_75068963_75070289	EPAS1	95381	0	7.987	5.767	-0.69813	0.14517	0.24275	0.83813	0.61484	BDP1,BHLHE40,EGR1,EPAS1,GATA3,HOXA4,HOXC6,NFKB2,NR4A1,PKNOX1,PPARD,TEAD4,ZFX
TULP3	chr12_3095257_3096618	EPAS1	95225	0	7.0225	3.8566	0.45486	0.85399	0.53742	0.068546	0.26969	CREB3L1,EPAS1,FOXL1,HOXA2,HOXA6,KLF5,TBX3
ALG6	chr1_63928309_63930013	EPAS1	95049	0	9.8997	2.4446	-0.41097	0.040267	0.96926	1.3951	0.013562	CEBPB,E2F3,EPAS1,JDP2,MXD4,NFYA,POU2F1,RXRA,TWIST2,USF1,ZNF711
WDR92	chr2_68479651_68481651	EPAS1	94959	0	21.4011	3.3849	-0.15751	0.32235	0.77222	0.49167	0.11226	CEBPG,E2F2,E2F5,E2F7,E2F8,EPAS1,HIC1,HOXB8,NFATC2,NFE2L3,TCFL5
SKA3	chr13_21651734_21655814	EPAS1	94927	0	10.2724	4.1436	0.35382	0.0075851	0.50019	2.12	0.30087	E2F2,ELF4,EPAS1,ETV4,FOXK2,FOXM1,FOXO3,GBX2,HOXC9,KLF9,MAF,MSX1,MYBL1,MYC,NR3C2,SIX4,THRA
PCDHGB7	chr5_140892000_140894850	EPAS1	94787	0	9.5695	3.4559	0.68582	0.088157	0.72279	1.0547	0.14099	E2F2,EPAS1,ETV1,MAF,MEIS1,MEIS2,RARG,TBX20,TWIST2
ZNF280C	chrX_129306790_129308660	EPAS1	94262	0	9.3492	1.8089	-0.16037	0.69623	0.63794	0.15724	0.19522	ATF1,CEBPD,CREB1,E2F5,E2F7,EPAS1,NFE2L3,SP1,ZBTB33,ZNF35,ZNF691
RPS6KA2	chr6_167369944_167370657	EPAS1	94173	0	34.0274	6.0946	0.52505	0.68447	0.89002	0.16465	0.050603	AHR,CEBPD,E2F2,E2F5,EPAS1,ETS1,FOXC2,FOXL1,GATA6,HES2,HIF1A,JDP2,KLF7,KLF9,MAF,MYBL2,MYC,NFIX,NR2F1,NR3C2,RARG,REST,SOX17,SOX7,TFAP4,ZEB1,ZNF354C
RPRD1A	chr18_33551815_33553392	EPAS1	93981	0	20.1684	3.972	-0.46759	0.026788	0.69155	1.5721	0.16018	CEBPB,EPAS1,HIC2,HOXB4,JDP2,RFX3,RXRB,ZNF35,ZNF711
CDKN2B	chr9_22101950_22104770	EPAS1	92638	0	4.6606	3.6537	0.094984	0.16505	0.0010807	0.78239	2.9663	BCL6,CEBPB,CEBPD,EPAS1,FOXL1,GATA3,GATA6,HES2,HIF1A,HOXA11,JUNB,KLF4,KLF5,NFE2L1,TEAD1,TGIF1
UTP18	chr17_49242997_49245610	EPAS1	92286	0	17.0475	5.4637	-0.2259	0.69363	0.51743	0.15887	0.28615	CREB3L1,E2F1,E2F5,E2F7,EPAS1,ETV4,FOXM1,FOXO3,FOXP1,MEIS1,MSX1,MXD4,MYBL2,NFATC4,NFE2L3,NFIC,NR2F1,NR3C2,PLAGL1,TEF,TFAP4,ZNF281
TGFBR2	chr3_30551684_30555911	EPAS1	92082	0	4.9517	7.312	-0.18515	0.016396	0.52418	1.7853	0.28052	ARID5B,BCL6,CEBPD,E2F5,EPAS1,FOXO3,KLF10,KLF9,NR5A2,PPARG,SIX2,TBX3,TWIST2
HLTF	chr3_148896344_148898627	EPAS1	92003	0	7.6649	3.4274	-0.12787	0.26212	0.95918	0.5815	0.0181	ALX1,BDP1,EPAS1,ETS2,ETV1,HOXA4,KLF12,KLF3,MEIS2,MITF,MXD4,NR1D1,SOX18
CD93	chr20_23158902_23161582	EPAS1	91925	0.99984	7.6044	7.3677	-0.29097	0.38014	0.43749	0.42006	0.35903	EPAS1,ETS2,NR3C2,NR5A2,SOX7,TFEC
NUCB1	chr19_49495015_49496430	EPAS1	91709	0	7.2053	7.1776	0.38129	0.54221	0.7148	0.26583	0.14581	ARNT,BHLHE40,CEBPD,EPAS1,ETS2,ETV6,FOXC1,FOXC2,FOXJ2,FOXL1,GATA6,HIC1,HSF2,IRF1,JDP2,NR1H2,NR2F2,NR2F6,PLAGL1,RARA,RARG,RUNX1,SMAD3,SP4,TBX3,TEAD1,ZBTB33,ZBTB7A
DHX32	chr10_127661479_127662859	EPAS1	91595	0	7.4657	3.7205	0.29462	0.16511	0.12908	0.78223	0.88915	AHR,ALX1,BBX,CREM,EPAS1,FOSL1,FOXC1,FOXC2,FOXF1,FOXL1,GBX2,HOXA5,HOXA7,HOXD8,KLF11,MITF,MYBL1,NFATC3,NFE2L1,NFE2L3,NR1H2,NR2F6,PPARG,RARG,SIX4,SMAD2,SMAD3,SNAI2,SOX7
MMS22L	chr6_97636116_97639465	EPAS1	91587	0	7.8732	2.2273	-0.784	0.2881	0.6745	0.54045	0.17102	BCL6,CDC5L,CEBPD,E2F1,E2F2,EPAS1,FOXM1,LHX6,MYBL2,NFATC2,NRF1,TFAP4,ZNF35
ZC3HC1	chr7_129597836_129599708	EPAS1	91583	0	16.1011	3.8847	0.36143	0.58416	0.63999	0.23347	0.19383	DDIT3,E2F2,EPAS1,MAF,MYBL2,ZBTB12
FANCI	chr15_89878479_89878601	EPAS1	91286	0	85.2414	4.7148	0.58969	0.12642	0.58091	0.89818	0.23589	CEBPD,E2F2,E2F3,EPAS1,HIC1,HIC2,KLF9,MAF
SNRK	chr3_43217990_43236737	EPAS1	91266	0	3.7972	5.77	0.022718	0.14003	0.045352	0.85379	1.3434	EPAS1,HOXD1,HOXD9,MAF,NR5A2,RFX3,RORA,TFEC,THRA,ZBTB6
SCAMP2	chr15_75072424_75074424	EPAS1	91246	0	3.7086	5.767	-0.61757	0.049372	0.24275	1.3065	0.61484	BDP1,BHLHE40,EGR1,EPAS1,FOXP4,GATA3,HES1,HOXA4,HOXC6,NR4A1,PKNOX1,PPARD,TEAD4,ZFX
MIS18A	chr21_33742416_33745803	EPAS1	91040	0	4.6903	4.3493	-0.50764	0.9411	0.63797	0.026364	0.1952	ARID3A,ARID3B,ARID5B,CEBPD,E2F2,E2F3,EPAS1,ETV4,FOXM1,FOXO3,GATA2,GBX2,HOMEZ,HOXB4,HOXB8,HOXC9,KLF9,LHX6,MAF,MAFB,MEF2A,MYBL2,NR3C2,PKNOX1,RORA,TFAP4,TGIF2,ZFX
WDR92	chr2_68475705_68478280	EPAS1	91013	0	2.2685	3.3849	-0.23857	0.68616	0.77222	0.16357	0.11226	CEBPG,E2F2,E2F5,E2F7,EPAS1,HIC1,HOXB8,NFATC2,NFE2L3,PPARG,TFAP4
MAGEF1	chr3_184336893_184338984	EPAS1	90852	0	10.0609	4.2463	0.60222	0.2805	0.51657	0.55207	0.28687	E2F1,EPAS1,FOXA1,HIC1,MSX1,MYBL2,TFEC
PIK3C2A	chr11_17099514_17100514	EPAS1	90840	0	9.7613	4.0282	-0.014557	0.15438	0.77836	0.81142	0.10882	BDP1,ELK3,ELK4,EPAS1,ERG,ETS2,ETV3,FOXO1,FOXO3,GABPA,GATA6,HIC1,HOXC6,IRF3,MAF,MGA,NFAT5,NFIA,NR3C2,REST,RORA,RXRB,SOX17,SOX4,SOX7,SP2,SP3,TBP,TCF12,TCF4,TEAD1,TFAP4,TFEC,USF2,ZEB1,ZFX,ZNF354C
FANCI	chr15_89878026_89880026	EPAS1	90833	0	28.0922	4.7148	0.14309	0.0089337	0.58091	2.049	0.23589	CEBPD,E2F2,E2F3,E2F7,EPAS1,FOXM1,GBX2,HIC1,HIC2,KLF9,MAF,MAFG,MNT,MYBL1,MYBL2,NFYA,STAT5A,STAT5B
PIP5K1C	chr19_3606682_3609689	EPAS1	90788	0	6.1688	5.261	0.096673	0.85831	0.73198	0.066356	0.1355	CREB3L1,E2F5,EPAS1,ETS1,FOXC2,FOXL1,FOXO6,MAFF,NR2F1,RARG,SNAI2,SOX17,TEF,TWIST2,ZBTB7A,ZNF423
ELL2	chr5_95204709_95207154	EPAS1	90621	0	8.2879	3.5829	0.065891	0.02188	0.0075698	1.66	2.1209	CEBPD,EPAS1,FOXL1,NR3C1,SNAI2
SKP2	chr5_36242485_36242932	EPAS1	90341	0	18.2514	4.2154	-0.26599	0.049684	0.3666	1.3038	0.4358	ARID3A,E2F2,EPAS1,GATA2,HIC2,MAZ,MSX1,SP1,TFAP4
ITM2B	chr13_48716271_48717060	EPAS1	90213	0	13.4154	7.1872	0.51316	0.38777	0.14954	0.41143	0.82526	BCL6,EPAS1,ETS2,FOXO1,HOXD8,KLF5,MAF,MAFB,NR2F2
PIK3C2A	chr11_17099220_17101220	EPAS1	90134	0	14.5602	4.0282	-0.27748	0.13867	0.77836	0.85803	0.10882	AHR,ATF5,BACH1,BATF3,BCL6B,BDP1,ELK3,ELK4,EPAS1,ERG,ETS2,ETV3,FOXO1,FOXO3,GABPA,GATA6,HIC1,HOXC6,IRF3,KLF16,KLF9,MAF,MGA,NFAT5,NFIA,NR3C2,REST,RORA,RXRB,SOX17,SOX4,SOX7,SP2,SP3,TBP,TCF12,TCF4,TEAD1,TFAP4,TFEC,USF2,ZEB1,ZFX,ZNF281,ZNF354C,ZNF410
STMN1	chr1_26323325_26325280	EPAS1	89957	0	17.3908	8.3262	-0.30189	0.15695	0.15318	0.80425	0.8148	EPAS1,MYBL2,NFIC,NFYA,NFYB,RFX7,TFCP2,ZNF711
MELK	chr9_36662758_36668271	EPAS1	89900	0	10.613	5.2868	-0.093994	0.11967	0.52875	0.922	0.27675	ARNTL,BATF3,CEBPD,E2F1,E2F2,EPAS1,FOXM1,HIC2,HOXB8,HOXC9,KLF4,MAF,MAZ,MEIS1,MSX1,MXI1,MYBL1,MYBL2,SIX4,STAT2,TEF,TFAP4,THRA
FANCI	chr15_89877047_89877452	EPAS1	89854	0	6.2974	4.7148	-0.29725	0.98036	0.58091	0.0086134	0.23589	ARID5B,CEBPD,E2F2,E2F3,EPAS1,FOXM1,HIC1,HIC2,MAFG,MNT,MYBL1,MYBL2
TICRR	chr15_90208546_90209392	EPAS1	89729	0	9.2356	2.5164	-0.4551	0.42216	0.5532	0.37452	0.25712	ATF1,CEBPD,E2F1,E2F2,EPAS1,ETV4,HOXB8,HOXC9,JDP2,MAF,MAFB,MAFG,MYBL1,NFE2L3,NFKB2,RORA
SAMD4A	chr14_55123907_55127637	EPAS1	89578	0	1.7407	5.1429	0.56691	0.034402	0.78758	1.4634	0.10371	EPAS1,HIC1,KLF9,MAFK,NFE2L1,NR2F2
SKP2	chr5_36241493_36243493	EPAS1	89349	0	28.5196	4.2154	-0.45673	0.238	0.3666	0.62342	0.4358	ARID3A,ATF1,CEBPG,E2F2,E2F5,ELK1,EPAS1,FOXK2,GATA2,HIC2,MAZ,MSX1,MYBL2,SP1,TFAP4
GLB1	chr3_33227740_33229993	EPAS1	89046	0	9.8079	5.3269	0.11793	0.14966	0.24141	0.82489	0.61724	ATF3,CEBPB,EGR1,EPAS1,FOSL2,HOXB2,HOXB6,JUNB,KLF5,MEF2C,MXD4,NFE2L1,NR2F2,NR2F6,RARG,SP4,STAT3,STAT6,TBX3,ZNF354C
ZSWIM8	chr10_75634349_75636349	EPAS1	88968	0	4.7413	4.404	0.23915	0.3671	0.52238	0.43521	0.28201	ATF3,E2F4,EGR1,EPAS1,HOXB5,HSF1,MXD4,NR1D1,NR4A1,PBX2,PKNOX1
FBXL2	chr3_33227740_33229993	EPAS1	88940	0	9.8079	3.1158	0.502	0.14966	0.92784	0.82489	0.032526	EPAS1,FOXL1,FOXP1,HOXD4,MZF1
RBBP4	chr1_33205511_33207511	EPAS1	88763	0	2.9921	4.3912	0.19575	0.99731	0.67474	0.001169	0.17086	AR,ARID3B,CEBPB,CEBPD,E2F2,EPAS1,HSF2,KLF9,MYBL2,POU2F1,SNAI2,TBX3,ZBTB12
SF3B3	chr16_70466385_70469079	EPAS1	88611	0	6.7225	4.8277	-0.19455	0.23896	0.72145	0.62168	0.14179	ALX1,CEBPD,EPAS1,FOXM1,HOXB3,KLF4,KLF9,NFATC3,TFAP4,ZBTB12
ANAPC7	chr12_110747666_110752993	EPAS1	88542	0	2.7427	4.611	0.32676	0.45147	0.76786	0.34537	0.11472	ATF3,CEBPD,E2F2,EGR1,EPAS1,FOXA1,FOXK2,FOXO3,FOXP1,GATA3,HIC1,HMBOX1,HOXB6,HOXB8,HOXC9,KLF9,LHX6,LYL1,MAFB,MYBL1,MZF1,NFATC2,NFE2L3,NFYA,NRF1,PKNOX1,PPARG,RFX5,SNAI2,SP2,TBX1,TFAP4,ZNF691
PRKACA	chr19_14316997_14318997	EPAS1	88438	0	5.818	5.5949	-0.77968	0.83182	0.76694	0.07997	0.11524	BCL6,CEBPB,ELK1,EPAS1,FOXJ2,HOXA4,HOXA5,HOXA7,JDP2,MXD4,NR1D1,NR2F2,RARA,RXRA,TCFL5,TEAD2,TFE3,USF2,ZBTB7A
FBLN1	chr22_45809206_45810650	EPAS1	88068	0	8.438	3.0094	0.39432	0.028262	2.8954e-07	1.5488	6.5383	AHR,CEBPB,CREB3L1,EPAS1,FOXO3,FOXO6,FOXS1,HIF1A,JDP2,KLF4,LMO2,MAF,MAFB,MEIS1,NFATC4,NFIL3,NR2F1,PBX1,PBX3,PPARG,RARG,SMAD4,SNAI2,TBX3,TCF7L2,TEF
IGF2BP3	chr7_23411277_23421931	EPAS1	88064	0	5.0723	5.8194	0.2793	0.096997	0.57303	1.0132	0.24182	ALX1,ARID3B,ARNTL,BCL6,CREB1,E2F5,E2F7,ELK4,EPAS1,MYBL2,RFX7,ZNF281
SMURF2	chr17_62746426_62747682	EPAS1	88040	0	1.4441	6.6853	0.0063458	0.3065	0.081089	0.51357	1.091	EPAS1,HES2,MAFF,ZEB1
ITM2B	chr13_48718161_48719635	EPAS1	87638	0	13.3519	7.1872	0.45213	0.030166	0.14954	1.5205	0.82526	BCL6,EPAS1,ETS2,FOXO1,HOXD8,KLF5,KLF9,MAF,MAFB,NR2F2,TFAP4
DLST	chr14_75257633_75261033	EPAS1	87560	0	2.7612	5.4535	-0.09122	0.16865	0.32682	0.77301	0.4857	EPAS1,KLF5,MAFK,RARG,RFX5
POLR1E	chr9_37573283_37576886	EPAS1	87352	0	6.2188	3.6491	-0.651	0.84163	0.40559	0.074879	0.39191	BATF3,CEBPG,E2F2,EPAS1,GMEB1,HOXB8,MAF,RFX2
UBE2Z	chr17_47072773_47074773	EPAS1	87043	0	7.83	6.0284	-0.31159	0.36674	0.072647	0.43564	1.1388	ATF3,BHLHE40,CREB3L2,E2F7,ELK1,EPAS1,FOXC1,FOXJ2,FOXJ3,GATA3,HOXA4,HOXA7,HOXC6,HOXC9,KLF5,MAFF,MGA,MNT,MTF1,MXD4,MYC,NFE2L1,NFKB1,NFKB2,NPAS2,NR1H2,NR2F2,NRF1,PKNOX1,RARA,RUNX1,SRF,TCF12,TFE3,YY1,ZNF740
LIMS2	chr2_128526168_128530028	EPAS1	86808	0	4.6941	4.3412	0.23265	0.33633	0.50205	0.47323	0.29925	ARID5A,BCL6,EGR1,EPAS1,FOXJ2,KLF9,NFATC4,NR1D1,NR4A1,SOX7,THRA
CCNF	chr16_2390747_2392747	EPAS1	86647	0	9.6199	4.536	-0.47797	0.46237	0.6197	0.33501	0.20782	E2F2,EPAS1,FOXM1,GBX2,HOXB3,HOXB8,KLF4,KLF9,MAF,MAFB,MNT,MYBL1,NFIX,TAL1,TFAP4,THRA
SNRK	chr3_43238193_43241537	EPAS1	86466	0.9608	2.9789	5.77	0.57614	0.10664	0.045352	0.97208	1.3434	EPAS1,HOXD1,HOXD9,MAF,NR5A2,RFX3,TFEC
LOXL2	chr8_23173317_23175362	EPAS1	86360	0	8.9219	9.0426	-0.60221	0.16503	0.017446	0.78245	1.7583	EPAS1,FOXA1,FOXS1,HOXD9,KLF7,NFATC4,NR1H2,TEAD1
TRAM2	chr6_52528183_52529693	EPAS1	86321	0	14.2462	6.7379	0.31905	0.065302	0.48527	1.1851	0.31401	AR,ARNT,EPAS1,FOXC2,FOXO3,HIC1,IRF2,NFIX,TBX18,TBX3,TEAD1
C1QTNF1	chr17_76928824_76932724	EPAS1	86291	0	12.3117	2.2589	-0.015392	0.025649	0.036371	1.5909	1.4392	CEBPB,CEBPD,CREB3L2,EPAS1,ETS1,FOSL2,FOXO3,JDP2,NFIX,ZBTB7A
BEND3	chr6_107347375_107349375	EPAS1	86261	0	8.3802	1.8372	-0.32937	0.38308	0.60689	0.41671	0.21689	CEBPD,E2F2,EPAS1,FOXM1
PRKACA	chr19_14140551_14142551	EPAS1	86008	0	1.1957	5.5949	0.12476	0.1066	0.76694	0.97222	0.11524	CEBPB,EPAS1,FOXJ2,HOXA4,HOXA5,HOXA7,JDP2,MXD4,NR1D1,NR2F2,RARA,RXRA,TEAD2,TFE3,THRA,USF2,ZBTB7A,ZNF281
TRAM2	chr6_52527198_52529198	EPAS1	85336	0	9.1989	6.7379	0.273	0.037815	0.48527	1.4223	0.31401	AR,ARNT,EPAS1,FOXC2,FOXO3,HIC1,IRF2,NFATC4,NFIX,SIX4,TBX18,TBX3,TEAD1
HMGB3	chrX_150065693_150066507	EPAS1	85255	0	5.7518	4.8507	-0.53332	0.089314	0.74781	1.0491	0.12621	EPAS1,HES2
HNRNPDL	chr4_83436594_83441102	EPAS1	85216	0	8.6	6.3017	-0.43139	0.2572	0.40818	0.58973	0.38915	CEBPD,CREB3L4,CTCF,EPAS1,FOSL2,FOXK1,FOXL1,HOXB5,HSF2,KLF9,NFYA,PATZ1,RFX5,SNAI2,USF1,ZBTB7A
CDCA3	chr12_6872540_6875362	EPAS1	85094	0	11.5674	5.0506	-0.62356	0.81939	0.34957	0.086512	0.45646	ARID3A,BATF3,CEBPD,E2F2,EPAS1,FOXM1,HOXA4,HOXB8,HOXC6,HSF1,KLF9,MYBL2,NRF1,TEF,TFAP4,USF1
BEND3	chr6_107350058_107351032	EPAS1	84604	0	1.7534	1.8372	0.11833	0.17912	0.60689	0.74686	0.21689	CEBPD,E2F2,EPAS1,FOXM1
TGFBR2	chr3_30557391_30563470	EPAS1	84523	0	7.1121	7.312	0.77932	0.57111	0.52418	0.24328	0.28052	ARID5B,BCL6,CEBPD,CREB3L2,E2F5,EPAS1,FOXO3,KLF9,MECOM,NR5A2,SIX2,TBX3,TWIST2,ZNF691
TRAM2	chr6_52353585_52357412	EPAS1	84450	0	7.418	6.7379	0.21303	0.38353	0.48527	0.4162	0.31401	AR,ARNT,EPAS1,FOXC2,FOXO3,HIC1,IRF2,NFIX,TBX18,TBX3,TEAD1
PNPT1	chr2_56005410_56008812	EPAS1	84365	0	4.0447	4.0334	-0.004194	0.00028644	0.71332	3.543	0.14671	ALX1,ATF1,CEBPD,EPAS1,ETV4,GBX2,JUNB,LHX6,RARG,TEF
METTL21A	chr2_208574263_208576263	EPAS1	84290	0	18.3758	1.6405	0.013955	0.0039374	0.4979	2.4048	0.30286	CEBPG,E2F1,EPAS1,ETV4,FOXA1,HBP1,HIC1,MYBL2,PATZ1,SMAD2,ZEB1
FIGNL1	chr7_50602294_50603505	EPAS1	84206	0	15.0059	3.9907	0.16353	0.54165	0.69009	0.26628	0.16109	ALX1,ARNTL2,BCL6,CEBPD,CREB3L1,CTCF,E2F2,EGR1,EPAS1,GABPA,GATA6,JDP2,JUND,KLF4,MXD4,MYBL1,NFE2L3,POU2F1,RFX5,RFX7,RXRA,TCF7L2,ZBTB33,ZNF35
GPR107	chr9_132899859_132901850	EPAS1	83875	0	16.4314	4.3178	0.29079	0.46972	0.61943	0.32816	0.20801	EPAS1,HBP1,HOXC6,MAFK,NFE2L1
PPL	chr16_4898143_4903479	EPAS1	83657	0	3.3688	4.2267	-0.005541	0.093444	0.44057	1.0294	0.35598	AHR,CEBPD,EPAS1,HES2,JDP2,JUNB,KLF5,MAF,PPARG,RARG,SIX2,TEF,TWIST2,ZBTB7B
DLAT	chr11_111806735_111811895	EPAS1	83642	0	6.337	4.1388	-0.37075	0.23343	0.8201	0.63185	0.086133	BCL6,CEBPG,E2F2,E2F6,EPAS1,HIC2,HOXC9,ID2,JUNB,LHX6,MAZ,MZF1,THAP1,ZNF281,ZNF35
AKAP12	chr6_151644622_151649844	EPAS1	83489	0	6.003	8.0011	0.35891	0.0062729	0.47182	2.2025	0.32622	AHR,AR,ARNTL2,EPAS1,ETS1,FLI1,FOXC1,FOXL1,FOXP1,FOXS1,GBX2,HBP1,HIC1,HIF1A,HOXA2,HOXA3,HOXA5,HOXD4,HOXD8,HOXD9,JUN,KLF12,KLF7,MAF,MAFF,MEIS1,NFIB,NFIX,NR2F1,NR3C2,NR5A2,RARB,REST,SMAD4,SOX17,SOX4,SOX7,TBP,TCF4,TEAD1,TEAD2,TWIST2,ZEB1,ZNF354C
NOL11	chr17_65629445_65630677	EPAS1	83383	0	27.3874	5.2736	-0.36738	0.10477	0.65993	0.97977	0.1805	ATF3,BATF3,EPAS1,FOXA1,FOXL1,FOXO1,FOXO3,GBX2,JUNB,KLF4,LHX6,MAF,MAFB,MYBL1,MYBL2,NFIX,PKNOX1,TEF,TFAP4,TFCP2
ZC3H7B	chr22_41612833_41614294	EPAS1	83212	0.99166	9.1184	6.7173	0.26577	0.0052767	0.99439	2.2776	0.0024416	EPAS1,ETV3,FOXC2,FOXL1,HOXA3,IRF1,SMAD3,THAP1
GPATCH11	chr2_37227422_37228389	EPAS1	83204	0	8.457	3.2111	0.27584	0.76953	0.89266	0.11378	0.049312	CEBPG,E2F2,ELK4,EPAS1,KLF4,LHX6,MYBL2,NFATC4,TBP,THAP1,ZNF35
CADPS2	chr7_122441436_122444016	EPAS1	82797	0.99691	8.4226	2.8997	-0.57885	0.22115	0.84492	0.65531	0.073186	AR,EPAS1,HOXD1,KLF9,MAF,MAFB,MECOM,NFIL3,NR2F1,NR5A2,PPARG,TBX1,TFCP2,TFEC,ZFX
NACC2	chr9_138899550_138904669	EPAS1	82462	0	7.6993	4.1529	0.12058	0.42763	0.0051277	0.36893	2.2901	AR,BCL6,EPAS1,ETV5,FOXL1,JDP2,MITF,NR4A1,ZNF711
KIF13B	chr8_29202741_29207782	EPAS1	82131	0	6.2347	3.2207	-0.1424	0.74199	0.13588	0.1296	0.86684	EPAS1,GATA6,SMAD4,STAT3
PLXND1	chr3_129407575_129409575	EPAS1	81993	0	2.092	7.1621	-0.29229	0.21267	0.69914	0.67229	0.15543	ELK3,EPAS1,PPARG,TBX1,TBX18
THUMPD2	chr2_39923110_39924655	EPAS1	81761	0	9.3369	2.4359	-0.65423	0.34733	0.60189	0.45926	0.22048	EPAS1,LYL1,MAF,NFIC,SNAI2,YY1
DEAF1	chr11_777453_779453	EPAS1	81713	0	4.5461	4.5482	0.58255	0.86619	0.25772	0.062387	0.58886	EPAS1,HOXB8,MXD4,MYBL2
ACTR3B	chr7_152373250_152375250	EPAS1	81583	0	16.4561	2.3773	-0.40098	0.077182	0.21432	1.1125	0.66893	AHR,ARID3B,ARNTL2,ATF1,ATF2,CEBPD,CREM,E2F3,E2F4,E2F5,E2F6,EPAS1,ETS2,FOXJ3,FOXK2,FOXM1,GATA2,HIC1,HIC2,HIF1A,JDP2,KLF13,KLF16,KLF7,KLF9,LHX6,MAF,MLX,MTF1,NFIB,NFIC,NR3C1,NRF1,PATZ1,POU2F1,PPARG,SP2,TCFL5
VEGFC	chr4_177629005_177632888	EPAS1	81011	0	7.2907	5.0046	-0.082709	0.13553	0.24241	0.86795	0.61544	AR,CEBPB,CEBPD,CREB3L1,CREB3L2,EPAS1,FOSL1,FOXF1,HLX,HOXD8,JDP2,NPAS2,PPARG,SIX1,SIX2,TBX3,TFE3,TWIST2
MIS18A	chr21_33731843_33733966	EPAS1	80467	0	2.9753	4.3493	-0.66332	0.5093	0.63797	0.29303	0.1952	AHR,ARID3A,ARID3B,CEBPD,E2F2,E2F3,EPAS1,ETV4,FOXM1,FOXO3,GATA2,GBX2,GMEB1,HOXB4,HOXB8,HOXC9,KLF9,LHX6,MAF,MAFB,MYBL2,NFYA,NR3C2,PKNOX1,RORA,TFAP4,TGIF2,THRA,ZFX
EPHA2	chr1_16400127_16402127	EPAS1	80455	0	1.4895	7.0783	-0.18373	0.91514	0.0033214	0.038514	2.4787	BHLHE40,CEBPB,EPAS1,ERG,ETS1,ETS2,ETV4,FOXC1,FOXC2,FOXF1,FOXS1,HES1,HES2,HOXA2,HOXA5,HOXA7,HOXB5,HOXB6,HOXD4,HOXD9,ID1,KLF5,KLF7,MAFF,MAFG,MAFK,MEF2D,MYBL1,NFE2L3,NR1H2,NR2F1,RARG,SMAD3,SOX17,TGIF1,TP53
CEP135	chr4_56730834_56734645	EPAS1	80328	0	6.5805	2.5636	-0.037687	0.081828	0.032932	1.0871	1.4824	ARID3B,CEBPB,CTCF,E2F3,ELK4,EPAS1,HIC2,HOXB4,JDP2,LMO2,LYL1,MEF2C,MGA,NFATC1,NFATC2,NFATC3,NFYA,NR2C2,POU2F1,RFX3,RFX5,RFX7,SP4
CD276	chr15_73893494_73896390	EPAS1	80231	0	6.0233	5.3576	-0.2765	0.17649	0.32445	0.75329	0.48886	EPAS1,FOXL1,FOXO6,HOXD8,LHX6,PPARG,SIX1,TCF7L2
LOXL2	chr8_23176270_23181676	EPAS1	80046	0	2.9826	9.0426	-0.028023	0.084413	0.017446	1.0736	1.7583	EPAS1,FOXA1,FOXS1,HOXD9,KLF7,NR1H2,TEAD1,TWIST2
SAMD4A	chr14_55114176_55122995	EPAS1	79847	0	6.5802	5.1429	0.31305	0.036229	0.78758	1.4409	0.10371	EPAS1,HIC1,KLF9,MAFK,NFE2L1,NR2F2
WDR92	chr2_68464448_68467939	EPAS1	79756	0	5.4897	3.3849	0.006096	0.072919	0.77222	1.1372	0.11226	CEBPG,E2F2,E2F5,E2F7,EPAS1,HIC1,HOXB8,NFATC2,NFE2L3,TCFL5,TFAP4
PARP9	chr3_122200959_122203824	EPAS1	79699	0.99537	4.7116	4.0586	0.040866	0.2486	0.50876	0.6045	0.29349	ARID5B,BHLHE40,ELF1,EPAS1,ETS1,FOXK2,HOXA5,IRF1,IRF2,MAF,MAZ,NFIC,POU2F2,SNAI2,TEF
MYO10	chr5_16852228_16856708	EPAS1	79677	0	4.7813	5.6296	0.12094	0.062963	0.77299	1.2009	0.11182	AHR,ALX1,AR,ARID3B,BBX,CREB3,E2F2,EPAS1,ETV5,FOXC1,FOXC2,FOXF1,FOXL1,HES2,HIF1A,HLX,HOXA11,HOXA2,HOXA3,HOXA5,ID1,KLF5,MYBL1,NFATC3,NR2F1,NR5A2,RARG,SNAI2,STAT5A,TBP,TCF7L1,TEAD1,TEAD2,TWIST2,ZNF354C
SEC14L1	chr17_75164255_75175563	EPAS1	79531	0	1.1189	7.1844	-0.27305	0.54242	0.80315	0.26566	0.095203	EPAS1,FOXC2,HOXD1,HOXD8,LHX6,MAFF,NFATC1,NFE2L3,NR3C2,NR5A2,SOX17,SOX18,SOX7,TFEC
COL4A1	chr13_110877987_110880051	EPAS1	79445	0	4.062	8.329	0.60535	0.64092	0.56923	0.1932	0.24471	CEBPD,EPAS1,ETS2,FOXC1,FOXF1,HOXA3,MAF
DTX3L	chr3_122200959_122203824	EPAS1	79360	0.99537	4.7116	3.8985	0.058048	0.2486	0.91076	0.6045	0.040596	BBX,EPAS1,ETV6,HIC1,HOXA6,IRF1,MAF,MAFF,NFIC,NFKB1
DEAF1	chr11_774996_776926	EPAS1	79256	0	4.1602	4.5482	0.41635	0.30119	0.25772	0.52115	0.58886	EPAS1,HOXB8,MYBL2
ST3GAL1	chr8_134662983_134669193	EPAS1	78800	0	8.8587	4.5226	0.34115	0.044798	0.70768	1.3487	0.15017	ARNTL,CEBPD,CREB3L2,ELF1,EPAS1,ERG,FOXF1,FOXP1,GATA6,HIC1,HLX,HOXA3,HOXD1,IRF1,IRF2,KLF3,KLF9,MAFB,MAFF,NFAT5,NFIC,NR2F1,NR3C2,PPARG,RORA,RXRA,SOX18,TEF,XBP1
BACE2	chr21_42618518_42627361	EPAS1	78791	0	8.6738	5.4782	0.58003	0.7305	0.33704	0.13638	0.47232	ATF6,ELK3,EPAS1,HOXD9,KLF5,STAT1
POLE2	chr14_50233615_50234646	EPAS1	78517	0	10.429	3.1616	-0.5628	0.14739	0.61471	0.83152	0.21133	ALX1,CREM,E2F2,EPAS1,FOXO3,KLF4,MAFB,MYBL2,SNAI2
CSGALNACT1	chr8_19460056_19462056	EPAS1	78205	0	2.6802	3.7488	0.68294	0.046736	0.0035105	1.3303	2.4546	CEBPD,ELK3,EPAS1,GATA6,MAFB,NFAT5,SOX17,TBX20,TBX3
PLS3	chrX_114873249_114874860	EPAS1	78073	0	8.3555	7.6682	-0.16775	0.74166	0.072673	0.1298	1.1386	EPAS1,FOSL2,FOXL1,FOXS1,HOXA2,HOXD9,NR2F1
TSEN2	chr3_12446720_12448002	EPAS1	77928	0	28.801	2.7674	-0.26031	0.36352	0.094848	0.43947	1.023	ATF3,DDIT3,E2F6,EPAS1,HOXA11,HOXB4,HOXB8,MYC,MZF1,NRF1,TFAP4
FBN1	chr15_48856922_48860058	EPAS1	77927	0	7.4996	5.2162	-0.18809	0.026278	0.21677	1.5804	0.66401	EPAS1,ETS1,FOXF1,FOXL1,FOXS1,GATA6,HIF1A,JUN,MAF,MEIS1,PBX1,PPARG,TBX20
NFE2L1	chr17_46203598_46205594	EPAS1	77913	0	4.4685	6.6637	0.10972	0.31854	0.34143	0.49683	0.4667	BCL6,E2F2,EPAS1,FOSL2,FOXL1,HOXC6,JUN,KLF5,NFIC,NR1D1
TGFBR2	chr3_30567639_30570459	EPAS1	77534	0	3.7159	7.312	0.5859	0.25198	0.52418	0.59864	0.28052	BCL6,CEBPD,CREB3L2,EPAS1,FOXO3,KLF9,MECOM,NR5A2,PPARG,SIX2,TBX3,TWIST2
PNPT1	chr2_55998320_56000199	EPAS1	77275	0	4.7433	4.0334	-0.34707	0.00051969	0.71332	3.2843	0.14671	ALX1,CEBPD,EPAS1,ETV4,GBX2,LHX6,RARG,TEF
P2RY2	chr11_72849351_72852139	EPAS1	77203	0	3.1997	2.9366	-0.38695	0.1135	0.10597	0.94502	0.97481	BCL6,CEBPB,EPAS1,ESRRA,ETS2,ETV1,FOXA1,FOXO1,GATA3,HES1,HES2,HOXA10,HOXA4,HOXA7,ID1,KLF3,KLF4,KLF5,MAFB,MAFK,NR2F6,NR3C2,NR4A1,NR5A2,RARA,RARG,RXRA,SOX13,SOX7,SP2,ZBTB7A,ZBTB7B
DLAT	chr11_111812780_111818355	EPAS1	77182	0	5.6009	4.1388	0.27759	0.37275	0.8201	0.42859	0.086133	ATF1,BCL6,CEBPG,E2F2,E2F6,EPAS1,HIC2,HOXC9,ID2,JUNB,LHX6,MAZ,MZF1,THAP1,ZNF35
RXRA	chr9_137295374_137300562	EPAS1	77066	0	4.2431	4.122	0.10231	0.07218	0.14014	1.1416	0.85345	ARID3A,ARNTL,ATF5,BCL6,CEBPB,CEBPD,EPAS1,ESRRA,ETS2,ETV1,FOSL2,FOXA1,FOXP4,GATA3,HOXA3,HOXA4,JDP2,JUNB,JUND,KLF3,KLF4,MAFB,MAZ,MXD4,NFE2L1,NFIC,NPAS2,NR1D1,NR2F6,NR4A1,NR5A2,PPARG,RARA,RARG,SOX12,SOX13,SREBF1,STAT6,TBX3,TCF7L1,TCF7L2,TEAD4,TEF,TFE3,TFEB,USF2,ZBTB7A,ZBTB7B,ZNF35
KIF13B	chr8_29197630_29200249	EPAS1	77020	0	5.0782	3.2207	0.42788	0.87941	0.13588	0.055808	0.86684	EPAS1,GATA6,SMAD4,STAT3
SMURF2	chr17_62735092_62739043	EPAS1	76706	0	5.4491	6.6853	-0.54703	0.62063	0.081089	0.20717	1.091	EPAS1,FOXP1,HES2,MAFF,NFKB1,ZEB1
KHDRBS1	chr1_32389302_32402791	EPAS1	76503	0	1.4472	6.5241	0.030675	0.92487	0.93971	0.033919	0.027007	CDC5L,CREB1,E2F4,EPAS1,FOXM1,HIC2,HOXB3,HOXB6,KLF9,NFE2L3,NFYA,PATZ1,RFX7,SOX12,SREBF2,TCF7L1,TCF7L2,TP53,TRIM28,ZBTB12,ZNF281
FBXW5	chr9_139760788_139762788	EPAS1	76418	0.96106	2.8679	5.6859	0.18882	0.0099015	0.26871	2.0043	0.57072	E2F1,EPAS1,ESRRA,FOXL1,HOXB3,HOXB6,MAFF,MAFG,MYC,MZF1,NFYB,NR1D1,NR4A1,RFX5,RFX7,RXRA,TBX3,USF1,ZBTB33,ZBTB7A
KIFC1	chr6_33282162_33283069	EPAS1	76243	0	7.4647	5.4902	-0.77069	0.87024	0.41975	0.060361	0.37701	ATF1,CEBPD,E2F2,EPAS1,GBX2,MAFG,NFIX,RFX5
ITM2B	chr13_48729208_48731044	EPAS1	76229	0	7.9639	7.1872	0.42742	0.4865	0.14954	0.31292	0.82526	BCL6,EPAS1,ETS2,FOXO1,HOXD8,KLF11,KLF5,KLF9,MAF,MAFB,NR2F2,NRF1,TFAP4
P2RX4	chr12_121570203_121571714	EPAS1	75949	0	8.214	5.381	0.3245	0.011877	0.99379	1.9253	0.0027071	BCL6B,EPAS1,HES1,HIC1,HOXA3,RXRA
PPL	chr16_4908787_4911219	EPAS1	75917	0	9.7931	4.2267	0.10867	0.16094	0.44057	0.79333	0.35598	AHR,CEBPD,EPAS1,HES2,JDP2,JUNB,KLF5,MAF,PPARG,RARG,TEF,TWIST2
USP31	chr16_23082572_23084716	EPAS1	75875	0	7.9451	3.5387	0.42993	0.0088939	0.61141	2.0509	0.21367	ARNTL2,CREB3L1,EPAS1,ETS2,FOXA1,HES2,HOXA6,KLF3,NFIA,NR5A2
LOXL2	chr8_23184224_23186453	EPAS1	75269	0	3.1181	9.0426	-0.0027359	0.70034	0.017446	0.15469	1.7583	EPAS1,FOXA1,FOXS1,HOXD9,KLF7,NFATC4,NR1H2,TEAD1
FANCI	chr15_89708645_89712684	EPAS1	74509	0	7.3436	4.7148	-0.27598	0.15078	0.58091	0.82166	0.23589	CEBPD,E2F2,E2F3,EPAS1,FOXM1,GBX2,HIC1,HIC2,KLF9,MAF,MAFG,MYBL1,MYBL2,NFYA,STAT5A,STAT5B
SCPEP1	chr17_54976068_54981015	EPAS1	74452	0	6.5744	4.9385	0.098901	0.96106	0.28694	0.01725	0.54221	AHR,BBX,BCL6,CEBPB,CEBPD,CUX1,EPAS1,ETS1,GATA6,HES1,IRF1,IRF2,JUNB,KLF4,MAFB,NFATC3,NFATC4,NFE2L1,NFE2L2,NFIC,NR1H2,NR4A1,PBX3,RARG,SNAI2,STAT3,TBX3,TEF,TFE3,TFEC,TWIST2,ZBTB7A,ZBTB7B
SLC30A1	chr1_211826439_211828997	EPAS1	74340	0	8.9054	4.0009	0.3466	0.092352	0.98204	1.0346	0.0078721	ARNTL2,BBX,CEBPD,CLOCK,E2F1,ELF1,ELK4,EPAS1,ETS2,FOXC1,FOXO1,GATA6,HIF1A,KLF13,KLF3,KLF4,KLF5,KLF9,MAF,NFAT5,NR3C1,PPARG,RORA,STAT1,STAT3,TBX3,TWIST2,ZFX
P2RY2	chr11_72853143_72855143	EPAS1	74199	0	19.7026	2.9366	-0.16834	0.13242	0.10597	0.87806	0.97481	BCL6,CEBPB,EPAS1,ESRRA,ETS2,ETV1,FOXA1,FOXO1,GATA3,HES1,HES2,HOXA4,HOXA7,ID1,KLF10,KLF3,KLF4,KLF5,MAFB,MAFK,NPAS2,NR2F6,NR3C2,RXRA,SOX13,SOX7,SP2,ZBTB7A,ZBTB7B
NHSL1	chr6_138967837_138969074	EPAS1	74169	0	2.6927	3.9645	-0.245	0.56112	0.37196	0.25094	0.4295	EPAS1,HEY2,MAF,SOX18
ABCC1	chr16_15968498_15969394	EPAS1	74039	0	11.8911	5.3473	0.21387	0.0030919	0.059544	2.5098	1.2252	CREB3L2,EPAS1,ETS2,FOXC2,FOXJ2,GMEB2,HOXA2,HOXA3,HOXB3,HOXB6,IRF1,NFATC4,NR2F2,RARG,RUNX1,SP1,TRIM28
DLST	chr14_75422467_75424467	EPAS1	73874	0	3.992	5.4535	-0.28952	0.38192	0.32682	0.41803	0.4857	EPAS1,KLF5,MAFK,NPAS2,RARG,RFX5,ZNF740
RRP1	chr21_45283115_45285115	EPAS1	73698	0	2.2067	5.1882	-0.33513	0.38486	0.6585	0.41469	0.18145	ARID5B,ATF3,BATF3,E2F2,E4F1,EPAS1,FOXM1,HOXB3,HOXB5,HOXC9,MAF,MAFB,MAFG,MNT,MXD1,PKNOX1,SOX12,ZBTB12
CTDSP1	chr2_219186167_219189431	EPAS1	73629	0	9.6382	5.6051	0.48987	0.32449	0.56328	0.4888	0.24928	BCL6,CEBPD,CREB3L2,EGR1,ELF1,EPAS1,ESRRA,ETV4,FOXA1,HOXA3,HOXA6,IRF1,JUNB,MZF1,NFE2L2,NFKB2,NR1D1,TBX3,ZBTB33,ZBTB7B
BMP4	chr14_54345711_54350048	EPAS1	73506	0	7.2728	7.9045	0.51976	0.025546	0.40442	1.5927	0.39317	ELK4,EPAS1,FOXA1,HOXA11,PPARG
ST7	chr7_116504136_116519948	EPAS1	73432	0	3.7175	3.3347	-0.5368	0.47293	0.65412	0.3252	0.18434	EPAS1,GLI3,HMBOX1,HOXA10,HOXA6,NRF1,PPARG,TGIF1
METTL21A	chr2_208414057_208416598	EPAS1	73375	0	2.2467	1.6405	0.11521	0.30543	0.4979	0.51508	0.30286	CEBPG,E2F1,EPAS1,ETV4,FOXA1,HIC1,MYBL2,PATZ1,ZEB1
AGFG2	chr7_100061894_100063894	EPAS1	72939	0	4.5528	4.0553	0.11955	0.37774	0.36042	0.42281	0.44319	ARID5A,EPAS1,FOXA1,FOXK2,HOXA3,HOXA4,ID2,IRF1,NR5A2,PATZ1,SOX18,TFEB,TGIF2,XBP1,ZNF35
DENR	chr12_123163061_123164593	EPAS1	72777	0	10.7372	5.3885	0.07098	0.35618	0.90593	0.44833	0.042907	EPAS1,ETV4,FOXA1,FOXO3,GBX2,JUNB,MAF,MAFB,MYBL1,TEAD4,TEF,THAP1
CD93	chr20_23139666_23143491	EPAS1	72689	0	5.6759	7.3677	0.56137	0.34937	0.43749	0.45672	0.35903	EPAS1,ETS2,NR3C2,NR5A2,SOX7,TFEC
ST3GAL1	chr8_134656504_134658453	EPAS1	72321	0	8.4342	4.5226	-0.18175	0.21412	0.70768	0.66934	0.15017	ARNTL,CEBPD,CREB3L2,ELF1,EPAS1,ERG,FOXP1,GATA6,HIC1,HLX,HOXA3,HOXD1,IRF1,IRF2,KLF3,KLF9,MAFB,MAFF,NFIC,NR2F1,NR3C2,PPARG,RORA,RXRA,SOX18,TEF
NUP107	chr12_69005811_69008722	EPAS1	72008	0	2.3977	4.8277	0.18554	0.67612	0.55733	0.16997	0.25389	ATF1,BDP1,CDC5L,E2F2,E2F5,E2F7,EPAS1,FOXM1,GBX2,HIC2,HOXB8,JDP2,LHX6,MGA,NFIL3,NFYA,NFYB,POU2F1,RFX5,SP4,TAL1,TEF,ZBTB33
TSEN2	chr3_12597651_12598410	EPAS1	71721	0	13.8282	2.7674	-0.022041	0.0065038	0.094848	2.1868	1.023	ATF3,E2F6,EPAS1,HOXB4,HOXB8,MYC,MZF1,NRF1
RUVBL1	chr3_127769211_127771211	EPAS1	71460	0	10.383	6.0559	-0.46714	0.19565	0.72394	0.70853	0.1403	ALX1,BATF3,CEBPD,CREB3L4,CREM,E2F2,EPAS1,FOSL1,FOXO3,GBX2,HMBOX1,HOXC6,HOXC9,KLF16,MAF,MEIS1,MYBL1,NFAT5,NFIA,NFIL3,NFIX,RORA
TRIT1	chr1_40420521_40421758	EPAS1	71344	0	22.2754	3.2103	0.19007	0.016976	0.70074	1.7702	0.15444	E2F7,EPAS1,HOXB8,TBX1,TFAP4
BRI3BP	chr12_125399790_125406871	EPAS1	71322	0	7.0316	3.5184	-0.20941	0.10844	0.7844	0.9648	0.10546	AR,ATF5,BATF3,BCL6,CREB3L1,E2F1,E2F2,E2F5,EPAS1,ETS1,ETV4,FOXA1,FOXM1,HBP1,HOXB7,HOXB8,HOXC9,KLF4,MAFB,MEIS1,NFATC4,NFIC,NR3C2,PBX1,RARB,RFX7,SNAI2,TCF4,TEAD1,TFAP4,THAP1,ZEB1,ZNF354C
ST7	chr7_116664622_116667408	EPAS1	71242	0	6.3978	3.3347	0.60315	0.096378	0.65412	1.016	0.18434	EPAS1,GLI3,HMBOX1,HOXA10,HOXA6,PPARG,STAT5A,TGIF1,ZNF691
TMEM184B	chr22_38595938_38597938	EPAS1	71102	0	4.6623	5.9673	0.044905	0.45901	0.067587	0.33818	1.1701	CEBPD,EPAS1,FOXC2,HOXA11,HOXA6,HOXB5,HOXD4,JDP2,MXD4,NR4A1,RARA,RXRA,SNAI2,SOX12,TFE3
TRAM2	chr6_52368228_52370899	EPAS1	70963	0	7.6041	6.7379	0.088499	0.29395	0.48527	0.53173	0.31401	AR,ARNT,EPAS1,FOXC2,FOXO3,HIC1,NFATC4,NFIX,TBX18,TBX3,TEAD1
AGFG2	chr7_100207724_100209724	EPAS1	70891	0	5.0872	4.0553	-0.0094507	0.73552	0.36042	0.1334	0.44319	ARID5A,EPAS1,FOXA1,FOXK2,HOXA3,HOXA4,ID2,IRF1,NR5A2,PATZ1,PBX1,SOX18,TFEB,TGIF2,ZNF35
ITM2B	chr13_48734563_48736556	EPAS1	70717	0	4.9614	7.1872	0.017908	0.49695	0.14954	0.30369	0.82526	BCL6,EPAS1,ETS2,FOXO1,HOXD8,KLF5,KLF9,MAF,MAFB,NR2F2,TFAP4
TSEN2	chr3_12596512_12598512	EPAS1	70582	0	8.9781	2.7674	-0.09233	0.077872	0.094848	1.1086	1.023	ARID5B,ATF3,DDIT3,E2F6,EPAS1,HOXA11,HOXB4,HOXB8,MYC,MZF1,NRF1,TFAP4
BMP4	chr14_54351305_54353055	EPAS1	70499	0	3.6456	7.9045	0.69184	0.51943	0.40442	0.28447	0.39317	ELK4,EPAS1,FOXA1,HOXA11,PPARG
TRIM33	chr1_115124265_115126265	EPAS1	70484	0	15.5086	3.2246	0.28989	0.098621	0.10865	1.006	0.96397	BDP1,EPAS1,FOSL1,RFX3,SP4
ZNF280C	chrX_129473383_129474492	EPAS1	70461	0	14.4884	1.8089	-0.18957	0.26027	0.63794	0.58457	0.19522	CEBPD,EPAS1,NFE2L3,PBX3,SP1,ZBTB33,ZNF281,ZNF35
ST3GAL1	chr8_134510922_134514073	EPAS1	70110	0	4.5079	4.5226	0.13599	0.0088742	0.70768	2.0519	0.15017	CEBPD,ELF1,EPAS1,ERG,FOXF1,FOXP1,GATA6,HIC1,HOXA3,HOXD1,IRF1,IRF2,KLF3,KLF9,MAFB,MAFF,NFAT5,NFIC,NR2F1,NR3C2,PPARG,RORA,RXRA,SOX18,TEF
NFE2L2	chr2_178199931_178204115	EPAS1	70072	0	4.0271	5.1624	-0.38875	0.92032	0.088513	0.036061	1.053	ATF3,BHLHE40,DDIT3,EPAS1,PPARG
TRIM8	chr10_104474190_104476190	EPAS1	69939	0	13.1925	6.7594	0.060661	0.20559	0.088054	0.687	1.0553	EPAS1,FOXP1,HOXA3,NR1H2,NR2F1
TACC3	chr4_1793038_1795038	EPAS1	69822	0	2.7723	6.0445	0.18554	0.38508	0.41798	0.41445	0.37884	EPAS1,FOXJ2,FOXK2,FOXM1,FOXP1,GATA3,MAFB,MAFG,MAFK,RORA,SNAI2,SOX12,ZNF354C,ZNF691
BRI3BP	chr12_125547924_125549924	EPAS1	69731	0	4.2916	3.5184	-0.41413	0.73816	0.7844	0.13185	0.10546	AR,CREB3L1,E2F1,E2F2,E2F5,EPAS1,ETS1,ETV4,FOXA1,FOXM1,HOXB7,HOXB8,HOXC9,KLF4,MAFB,MEIS1,NFATC4,NFIC,NR3C2,PBX1,RARB,RFX7,SNAI2,TCF4,TEAD1,TFAP4,THAP1,ZEB1,ZNF354C
ITM2B	chr13_48876927_48877435	EPAS1	69654	0	9.639	7.1872	0.34093	0.079545	0.14954	1.0994	0.82526	EPAS1,ETS2,FOXO1,HOXD8,KLF5,MAF,MAFB,NR2F2,TFAP4
ANO10	chr3_43733181_43734232	EPAS1	69621	0	2.0931	4.8521	-0.1749	0.904	0.0095243	0.043832	2.0212	EPAS1,HIF1A,TBX1,TGIF1
TRIM33	chr1_115123242_115125069	EPAS1	69461	0	19.4246	3.2246	0.24958	0.085641	0.10865	1.0673	0.96397	BDP1,EPAS1,FOSL1,HLX,NRF1,RFX3,SP4
STS	chrX_7066231_7068231	EPAS1	69240	0	28.5333	2.2415	-0.076078	0.43565	0.31827	0.36086	0.49721	ELF1,ELK4,EPAS1,ETV6,IRF1,IRF2,MEOX1,NR3C1,PBX3,SIX2,STAT1,TFEB,ZEB1
SAMD4A	chr14_55103277_55106005	EPAS1	68948	0	3.9272	5.1429	-0.29241	0.36935	0.78758	0.43257	0.10371	EPAS1,FOSL2,HIC1,KLF9,MAFK,NFE2L1,NR2F2
ZNF280C	chrX_129471861_129473861	EPAS1	68939	0	4.8036	1.8089	0.01098	0.14303	0.63794	0.84456	0.19522	ATF1,CEBPD,CREB1,E2F5,E2F7,EPAS1,GMEB1,NFE2L3,SP1,ZBTB33,ZNF281,ZNF35
SLC30A1	chr1_211820875_211823244	EPAS1	68776	0	12.0891	4.0009	0.40355	0.68279	0.98204	0.16571	0.0078721	BACH1,BBX,CEBPD,E2F1,ELF1,ELK4,EPAS1,ETS2,FOSL2,FOXC1,FOXO1,GATA6,HIF1A,KLF13,KLF3,KLF4,KLF5,KLF9,MAF,NFAT5,NFKB1,NR3C1,NR5A2,PPARG,RORA,STAT1,STAT3,TBX3,TWIST2,ZBTB33,ZFX,ZNF691
ITM2B	chr13_48875882_48877882	EPAS1	68609	0	14.3849	7.1872	0.13522	0.13544	0.14954	0.86827	0.82526	E2F7,EPAS1,ETS2,FOXO1,HOXD8,KLF5,KLF9,MAF,MAFB,NR2F2,NRF1,TFAP4
TRIM8	chr10_104472297_104474297	EPAS1	68046	0	18.862	6.7594	0.10046	0.26705	0.088054	0.5734	1.0553	EPAS1,FOXP1,HOXA3,NR1H2,NR2F1
LOXL2	chr8_23191720_23193720	EPAS1	68002	0	9.0278	9.0426	0.047239	0.82895	0.017446	0.081474	1.7583	EPAS1,FOXA1,FOXS1,HOXD9,KLF7,NR1H2,TEAD1
ZC3H7B	chr22_41625337_41629651	EPAS1	67855	0	6.7621	6.7173	0.077308	0.13636	0.99439	0.86533	0.0024416	EPAS1,ETV3,FOXC2,FOXL1,HOXA3,HOXD9,IRF1,MEF2D,SMAD3,THAP1,ZNF740
DLST	chr14_75416445_75423096	EPAS1	67852	0	4.9619	5.4535	-0.69471	0.93274	0.32682	0.030241	0.4857	EPAS1,KLF5,MAFK,NPAS2,RARG,RFX5,ZNF740
RRM1	chr11_4046017_4048412	EPAS1	67511	0	12.4765	5.9877	-0.73048	0.15687	0.65471	0.80445	0.18395	BCL6,E2F2,EPAS1,FOXM1,GBX2,MAZ,MYBL1,MYBL2,NFE2L3,NFIL3,SIX4
ADCY9	chr16_4233172_4234391	EPAS1	66986	0	18.8926	2.6038	-0.47096	0.55557	0.99312	0.25526	0.0029974	AR,CEBPB,CEBPD,E2F2,EPAS1,FOXO1,ID1,JDP2,KLF9,NFATC2,RARG,SIX2,SNAI2,TBX3,TGIF1
NFE2L2	chr2_178196780_178197683	EPAS1	66921	0.9864	6.3585	5.1624	-0.63434	0.018298	0.088513	1.7376	1.053	ATF3,BHLHE40,DDIT3,EPAS1
NVL	chr1_224447076_224451153	EPAS1	66738	0	4.3809	3.3528	-0.78932	0.95581	0.61881	0.019627	0.20844	ARID3B,ATF3,CEBPD,EPAS1,GBX2,HOXC9,MXD1,NFE2L3,NR2F1,PPARG,RFX5
RHOB	chr2_20713403_20716932	EPAS1	66569	0	6.0022	9.2276	-0.052642	0.13115	0.12811	0.88223	0.89243	BCL6,CEBPD,E2F7,EPAS1,ID2,MAF,MAFK,NFKB1,NR2F1,NR3C2,NR5A2,TP53
BCAR3	chr1_94244138_94246299	EPAS1	66407	0	11.2492	4.8977	0.40622	0.87229	0.046669	0.059338	1.331	ARID5B,ELK3,EPAS1,FOXL1,GBX2,HOXB6,JDP2,KLF4,KLF9,SNAI2,TBX3,ZNF711
ST7	chr7_116659755_116660897	EPAS1	66375	0	14.6081	3.3347	-0.68303	0.2018	0.65412	0.69509	0.18434	EPAS1,HOXA10,HOXA6,NRF1,TGIF1
USP31	chr16_23090209_23094464	EPAS1	66127	0	7.159	3.5387	0.83958	0.93096	0.61141	0.031069	0.21367	ARNTL2,CREB3L1,EPAS1,ETS2,FOXA1,HES2,HOXA6,HOXD1,KLF3,NFIA,NR5A2,PPARG
TGFBR2	chr3_30713787_30735932	EPAS1	65794	0	5.2408	7.312	0.13284	0.020962	0.52418	1.6786	0.28052	ARID5B,BCL6,CEBPD,CREB3L2,E2F5,EPAS1,FOXO3,KLF10,KLF9,NR5A2,PPARG,SIX2,TBX3,TWIST2,ZNF691
CEP152	chr15_49168289_49170289	EPAS1	64946	0	8.9626	2.2085	-0.50854	0.1193	0.8653	0.92335	0.062833	ARID3B,CTCF,CUX1,E2F1,E2F3,EPAS1,GMEB1,HIC2,HOXB4,LHX6,LYL1,MYBL2,NFATC2,NFATC3,NFYA,POU2F1,TAL1,ZNF35
TMEM217	chr6_37290756_37292710	EPAS1	64825	0	4.8183	3.5848	-0.45199	0.12199	0.76826	0.91368	0.11449	ARID5A,EPAS1,HOXB3,HOXB5,LHX6,LMO2,MAF,MTF1,MYC,PKNOX1,STAT5A,TFEC
KIF2C	chr1_45137544_45140734	EPAS1	64755	0	19.1915	4.9796	-0.089195	0.33189	0.39215	0.47901	0.40655	AHR,CEBPD,E2F5,EPAS1,FOSL2,FOXM1,FOXO3,HOXB5,KLF12,KLF9,MAF,MAFB,NFATC3,NFE2L3,NFIL3,PPARG,RFX1,RFX5,SOX12,TCFL5,TFAP4,ZBTB12
ARHGAP24	chr4_86328384_86331629	EPAS1	64654	0	11.7529	5.2819	0.37619	0.26732	0.59222	0.57296	0.22751	CLOCK,CREB3L1,E2F1,EPAS1,KLF9,RUNX1,TFEC,TWIST2
CLEC1A	chr12_10179856_10187185	EPAS1	64420	0	8.1221	3.7087	-0.033951	0.067919	0.035728	1.168	1.447	EPAS1,ETS1,FLI1,FOXC2,HIC1,HLX,HOXA5,HOXA6,HOXA7,HOXD1,HOXD4,HOXD8,HOXD9,LHX6,LMO2,LYL1,MAFB,MAFF,NFATC1,NR5A2,SOX17,SOX18,SOX7,TAL1,TBX1,TEAD2,TFEC
ATP6V0D1	chr16_67449620_67450818	EPAS1	64271	0	10.0148	5.7792	-0.63263	0.67227	0.18221	0.17246	0.73942	BDP1,BHLHE40,CEBPB,CEBPD,ELK3,EPAS1,FOXC2,FOXJ2,FOXL1,HIF1A,HOXA7,HOXB6,IRF1,JDP2,KLF5,KLF7,MAFF,MXD4,NFIC,NR2F2,POU2F1,RARG,RXRA,SNAI2,TEAD2,TP53,ZBTB7A
FAM216A	chr12_110840672_110842200	EPAS1	64031	0	12.7416	4.2929	-0.196	0.012584	0.85213	1.9002	0.069492	E2F6,EPAS1,HOXB8,MYBL1,TFAP4
GBF1	chr10_104069271_104070922	EPAS1	64017	0	1.9534	4.6937	-0.37663	0.99616	0.53937	0.0016697	0.26811	BCL6,EPAS1,FOXO6,HIF1A,JUNB,NFATC4,RUNX1,TBX3
ZC3H7B	chr22_41761336_41763336	EPAS1	63830	0.9986	5.3518	6.7173	0.48321	0.39921	0.99439	0.3988	0.0024416	EPAS1,ETV3,FOXC2,FOXL1,HLX,HOXA3,HOXD9,IRF1,NFAT5,NFATC4,SMAD3,THAP1
DLST	chr14_75412374_75415505	EPAS1	63781	0	2.4471	5.4535	-0.025169	0.053832	0.32682	1.269	0.4857	EPAS1,KLF5,MAFK,NPAS2,RARG,RFX5,ZNF740
SCAMP2	chr15_75229438_75229756	EPAS1	63768	0	4.7805	5.767	-0.46658	0.62044	0.24275	0.2073	0.61484	EPAS1,GATA3,HES1,HOXA4,HOXC6,TEAD4
GIMAP8	chr7_150211340_150215421	EPAS1	63379	0	5.3515	5.2081	0.086651	0.09899	0.12543	1.0044	0.90161	ARID5A,EPAS1,ETV6,HOXD4,LMO2,NFATC1,NFKB1,TBX1
GPATCH11	chr2_37374965_37376965	EPAS1	63372	0	3.1558	3.2111	0.059953	0.63286	0.89266	0.19869	0.049312	BATF3,CEBPG,E2F2,ELK4,EPAS1,JUNB,KLF4,LHX6,MYBL2,STAT5A,TBP,THAP1,ZNF35
CETN3	chr5_89768680_89770680	EPAS1	63077	0	35.9988	4.6623	-0.16778	0.17707	0.96069	0.75186	0.017416	E2F2,EPAS1
CDIPT	chr16_29937553_29939553	EPAS1	62944	0	7.3544	6.084	-0.48155	0.12468	0.18171	0.90419	0.74063	ATF4,EPAS1,GATA3,HIF1A,HOXD9,JUNB,KLF10,MEF2D,PBX3,RFX3,SNAI2
ZNF551	chr19_58256163_58258163	EPAS1	62827	0	5.3899	1.7824	-0.37299	0.20303	0.26871	0.69244	0.57071	ATF2,E2F2,EPAS1,MXD4,NFATC3,NFE2L3,NFYA,NR1D1,TFAP4,TGIF2,ZNF35
ABCA1	chr9_107753333_107754128	EPAS1	62806	0	33.9529	2.5297	0.68832	0.96034	0.87797	0.017573	0.056521	AHR,E2F1,EPAS1,FOXL1,FOXO3,GATA6,HIC1,HOXA5,MAF,MAFB,MEIS1,MYBL2,TBP,TBX3,TEF,TFCP2,TWIST2
METTL21A	chr2_208424278_208427216	EPAS1	62757	0	3.2172	1.6405	-0.259	0.026641	0.4979	1.5745	0.30286	ATF4,CEBPG,E2F1,EPAS1,ETV4,FOXA1,HBP1,HIC1,MYBL2,SMAD2,ZEB1
NFE2L2	chr2_178192420_178193894	EPAS1	62561	0	6.924	5.1624	-0.10361	0.83649	0.088513	0.077539	1.053	ATF3,EPAS1,PPARG
NEK7	chr1_198188619_198190385	EPAS1	62512	0	19.4582	5.7352	-0.43483	0.36114	0.69287	0.44232	0.15935	ARID5B,EPAS1,SOX17,TBX18,TBX20
ZSCAN12	chr6_28302875_28305124	EPAS1	62420	0	16.3444	1.9378	0.47507	0.29819	0.27317	0.52551	0.56357	AR,ARID3B,CEBPB,CEBPG,EPAS1,HIC2,HMBOX1,HOXA7,HOXC6,HOXD8,HSF2,KLF5,MAFF,MGA,NRF1,RARG,RFX7,TAL1,TCF7L1,TCF7L2,ZBTB12,ZNF35
HEXB	chr5_73870845_73873495	EPAS1	62352	0	10.3206	6.2819	0.026643	0.19865	0.30084	0.7019	0.52166	BHLHE40,CEBPB,DDIT3,EPAS1,ESRRA,HOXA11,JDP2,RARG,REST,RFX3,SNAI2
SCPEP1	chr17_54991409_54993409	EPAS1	62058	0	26.8678	4.9385	-0.037123	0.12952	0.28694	0.88766	0.54221	ARNTL,BCL6,CEBPB,CEBPD,CUX1,EPAS1,ETS1,GATA6,HES1,IRF1,IRF2,KLF4,MAFB,NFATC3,NFATC4,NFE2L1,NFE2L2,NFIC,NR1H2,PBX3,RARG,STAT3,TBX3,TEF,TFE3,TFEC,TWIST2,ZBTB7A,ZBTB7B
BMP4	chr14_54360376_54361725	EPAS1	61829	0	9.0599	7.9045	0.096941	0.1597	0.40442	0.7967	0.39317	ELK4,EPAS1,FOXA1,HOXA11,NR5A2
CDIPT	chr16_29936429_29938304	EPAS1	61820	0	11.2267	6.084	-0.577	0.55255	0.18171	0.25763	0.74063	EPAS1,GATA3,HIF1A,JUNB,KLF10,PBX3,SNAI2
FAM107A	chr3_58545838_58551718	EPAS1	61619	0	5.8724	4.6066	0.18805	0.084813	0.66487	1.0715	0.17727	ARNTL,BCL6B,EPAS1,ERG,FLI1,FOXO1,KLF9,MAFB,NFIA,NFIB,NR3C2,SOX17,SOX18,SOX7,TFEC,THRA
SHANK3	chr22_51174651_51176651	EPAS1	61582	0	2.8897	6.6923	0.40256	0.6059	0.034489	0.2176	1.4623	ELK3,EPAS1,FLI1,FOXC2,HOXA2,HOXA3,HOXA4,HOXA5,HOXA6,HOXD1,HOXD4,HOXD8,HOXD9,LHX6,MAFF,NR2F1,NR3C2,NR5A2,SOX17,SOX18,SOX7,TAL1,TFEC
GEMIN2	chr14_39644996_39646985	EPAS1	61509	0	2.2827	3.4321	-0.25428	0.50312	0.97107	0.29833	0.012748	BCL6,CTCF,E2F1,E2F2,EPAS1,ETV4,MAFB,MYBL2,NFATC4
RBMX2	chrX_129473383_129474492	EPAS1	61450	0	14.4884	3.9903	-0.003596	0.26027	0.020605	0.58457	1.686	ATF3,BCL6,E2F2,EPAS1,GATA2,HIC2,HOXB4,HOXB8,HOXC9,ID2,JUN,JUNB,LYL1,MYBL2,NFYB,NR3C2,RFX2,RORA,STAT5A,TAL1,TBX3,TEF
IP6K1	chr3_49761779_49762537	EPAS1	61436	0	5.5446	4.4141	0.037338	0.14848	0.44439	0.82833	0.35223	CREB3L2,EPAS1,FOXC2,HIC1,HMBOX1,HOXA6,HOXD4,KLF12,MEIS2,MXD1,MXD4,NFE2L1,NR2C2,NR2F1,PKNOX1,RARG,SMAD3,TCF12,TEF
TRIP10	chr19_6801098_6802954	EPAS1	61406	0	12.8088	5.7035	0.45034	0.31415	0.11035	0.50287	0.95722	EGR1,EPAS1,GLIS2,NR1D1
ACVR1	chr2_158669902_158671019	EPAS1	61355	0	5.6774	3.9264	0.33818	0.17673	0.1837	0.75268	0.73589	E2F2,EPAS1,FOXF1,MYBL2,TFEB
RPRD1A	chr18_33708683_33710837	EPAS1	61310	0	29.7509	3.972	-0.28308	0.050799	0.69155	1.2941	0.16018	ATF2,CEBPB,CREB1,CREB3L1,EPAS1,HIC2,HOXB4,JDP2,MLXIP,RXRB,ZBTB6,ZNF711
RHOBTB2	chr8_22906141_22910728	EPAS1	61212	0	3.6805	3.2024	-0.46855	0.45457	0.89879	0.3424	0.046341	ALX1,ARNTL,EPAS1,FOXJ2,FOXO6,HOXA7,IRF1,KLF5,MAX,NR2F1,PBX3,POU2F2,RFX3,SMAD2,SMAD3,SNAI2,SOX7,SREBF2,SRF,TFEB,ZBTB7B
AGFG2	chr7_100197881_100199881	EPAS1	61048	0	1.4289	4.0553	0.034188	0.25429	0.36042	0.59467	0.44319	EPAS1,FOXA1,FOXK2,HOXA3,HOXA4,ID2,IRF1,NFATC3,NR5A2,PATZ1,PBX1,RREB1,SOX18,TFEB,TGIF2,ZNF35
TRAM2	chr6_52372991_52380866	EPAS1	60996	0	4.141	6.7379	0.51816	0.8913	0.48527	0.049976	0.31401	AR,ARNT,EPAS1,FOXC2,FOXO3,HIC1,IRF2,NFATC4,NFIX,SIX4,TBX18,TBX3,TEAD1
NMRK1	chr9_77641972_77642208	EPAS1	60925	0	7.2518	4.5799	0.38598	0.65776	0.051389	0.18193	1.2891	AR,EPAS1,HES2,HOXA4,HOXA5
AGFG2	chr7_100074001_100076156	EPAS1	60677	0	2.79	4.0553	-0.26072	0.84054	0.36042	0.075442	0.44319	EPAS1,FOXA1,HOXA3,HOXA4,ID2,IRF1,NFATC3,NR5A2,PATZ1,PBX1,RREB1,SOX18,TFEB,TGIF2
POLR1E	chr9_37422104_37425309	EPAS1	60622	0	9.2765	3.6491	-0.20371	0.16389	0.40559	0.78545	0.39191	CEBPG,DDIT3,E2F2,EPAS1,HOXB8,MAF,RFX2
IP6K1	chr3_49761407_49763407	EPAS1	60566	0	10.4462	4.4141	-0.24972	0.19132	0.44439	0.71824	0.35223	CREB3L2,EPAS1,FOXC2,HIC1,HMBOX1,HOXA6,HOXD4,KLF12,MEIS2,MXD1,MXD4,NFE2L1,NR2C2,NR2F1,PKNOX1,RARG,SMAD3,TCF12,TEF
OPTN	chr10_13202517_13204595	EPAS1	60436	0	23.8129	5.5588	0.044803	0.025289	0.88934	1.5971	0.050934	ARID3A,CEBPD,E2F1,E2F2,EPAS1,FOXO3,HOXA7,KLF9,MAF,MYBL2,NFYA,SOX17,TFAP4
MIS18A	chr21_33711555_33713268	EPAS1	60179	0	5.5736	4.3493	-0.16897	0.5354	0.63797	0.27132	0.1952	AHR,ARID3A,ARID3B,BATF3,CEBPD,E2F2,E2F3,EPAS1,ETV4,FOXM1,FOXO3,GATA2,GBX2,HOXB4,HOXB8,HOXC9,KLF9,LHX6,MAF,MAFB,MEF2A,MYBL2,NR3C2,PKNOX1,RORA,TFAP4,TGIF2,THRA,ZFX
SLC30A1	chr1_211812082_211814292	EPAS1	59983	0	14.5213	4.0009	0.26049	0.1004	0.98204	0.99827	0.0078721	BBX,CEBPD,E2F1,ELF1,ELK4,EPAS1,ETS2,FOXC1,FOXO1,GATA6,HIF1A,KLF13,KLF3,KLF4,KLF5,KLF9,MAF,NFKB1,NR3C1,NR5A2,PPARG,RORA,STAT1,STAT3,TBX3,ZFX
SCPEP1	chr17_54989059_54995548	EPAS1	59919	0	10.8316	4.9385	-0.061311	0.091602	0.28694	1.0381	0.54221	AHR,ARNTL,ATF2,BBX,BCL6,CEBPB,CEBPD,CREB3,CUX1,EPAS1,ETS1,FOSL2,GATA6,HES1,IRF1,IRF2,JUNB,KLF4,MAFB,NFATC3,NFATC4,NFE2L1,NFE2L2,NFIC,NR1H2,NR4A1,PBX3,RARG,SNAI2,STAT3,TBX3,TEF,TFE3,TFEC,TWIST2,ZBTB7A,ZBTB7B
FABP4	chr8_82333803_82335767	EPAS1	59706	0	11.1725	5.4456	-0.28524	0.83009	0.12812	0.080877	0.8924	EPAS1,HBP1,LMO2,MAF,TBX1
ELL2	chr5_95236315_95238325	EPAS1	59450	0	4.0979	3.5829	0.47169	0.84898	0.0075698	0.071103	2.1209	CEBPD,EPAS1,FOXL1,NR3C1
TRAM1	chr8_71579890_71581457	EPAS1	59196	0	31.1074	6.3421	0.035625	0.16701	0.58259	0.77726	0.23464	AHR,AR,ARID3B,ARNTL2,CEBPD,CLOCK,E2F1,EPAS1,FOXO3,GATA6,HOXA10,HOXA7,JDP2,MAFG,MNT,MYBL1,NR5A2,RARB,REST,RFX1,SMAD2,TWIST2
NUP107	chr12_69139494_69140584	EPAS1	58764	0	27.9247	4.8277	-0.22381	0.057535	0.55733	1.2401	0.25389	BDP1,E2F2,EPAS1,FOXM1,HOXB8,JDP2,MGA,POU2F1,SP4,TAL1,TEF,ZBTB33
BRCA2	chr13_32828016_32830927	EPAS1	58689	0	5.9954	2.6781	-0.26557	0.59412	0.2819	0.22613	0.54991	E2F1,E2F2,E2F5,E2F6,ELK4,EPAS1,ETV4,ETV6,FOXM1,MAF,MAZ,MYBL1,MYBL2,MYC,NFATC2,NFIL3,NFYA,RARB,RFX5,SP4,TEF,TFAP4,ZBTB33
CISD2	chr4_103729432_103731806	EPAS1	58328	0	5.4453	3.076	-0.41656	0.038154	0.46927	1.4185	0.32858	EPAS1,ETS1,JUNB,MYBL2
COL4A1	chr13_110897982_110901212	EPAS1	58284	0	3.1617	8.329	0.70957	0.33447	0.56923	0.47564	0.24471	AHR,CEBPD,EPAS1,ETS2,FOXC1,HOXA3,MAF
PDIK1L	chr1_26495866_26497933	EPAS1	58211	0	9.2639	1.7162	-0.029514	0.16043	0.66853	0.79472	0.17488	E2F2,ELF2,EPAS1,LHX6,MEIS2,TGIF1,ZNF711
NMRK1	chr9_77761278_77764861	EPAS1	58145	0	8.4791	4.5799	0.24705	0.30322	0.051389	0.51824	1.2891	AR,EPAS1,HOXA4,HOXA5,NR5A2,TRIM28
GTPBP4	chr10_972430_976509	EPAS1	57839	0	1.2034	5.5608	-0.64073	0.56424	0.65118	0.24853	0.1863	BATF3,EPAS1,FOXM1,GBX2,HBP1,MAF,RORA,THAP1
DHX32	chr10_127510103_127512103	EPAS1	57781	0	15.3177	3.7205	0.10118	0.44246	0.12908	0.35412	0.88915	AHR,ALX1,CREM,EPAS1,ETV3,FOXC1,FOXC2,FOXL1,GBX2,HES2,HOXA5,HOXA7,HOXD8,MYBL1,NFE2L1,NFE2L3,NR1H2,NR2F6,PPARG,RARG,SMAD3,SNAI2,SOX7,ZNF410
TMEM184B	chr22_38607793_38611578	EPAS1	57462	0	1.8845	5.9673	0.29866	0.30109	0.067587	0.5213	1.1701	CEBPD,EPAS1,FOXC2,HOXA11,HOXA6,HOXB5,HOXD4,JDP2,MXD4,RARA,RXRA,SNAI2,SOX12,TFE3
DLST	chr14_75405634_75410474	EPAS1	57041	0	6.4783	5.4535	0.30032	0.44332	0.32682	0.35329	0.4857	EPAS1,KLF5,MAFK,NPAS2,RARG,RFX5,ZNF740
TAOK2	chr16_29926254_29928290	EPAS1	56897	0	1.9591	5.3465	-0.42356	0.66872	0.56806	0.17475	0.2456	EPAS1,FOXL1,GBX2,HOXA2,HOXA3,HOXA6,HOXB3,HOXB5,HOXB6,HOXD4,HOXD8,ID1,NFIC,NR2C2,NR2F1,NR2F2,RFX5,SMAD3,SOX18
SOX7	chr8_10529033_10531223	EPAS1	56861	0	5.07	5.6036	0.23254	0.81335	0.025948	0.089723	1.5859	EPAS1,FOXC2,FOXO1,HES2,HOXD4,NR3C2,NR5A2,SOX17,SOX18,TAL1,TFEC
SMURF2	chr17_62715136_62730326	EPAS1	56750	0.98884	2.9749	6.6853	0.48539	0.18916	0.081089	0.72318	1.091	EPAS1,FOXF1,FOXP1,HES2,MAFF,NFKB1,ZEB1
PDIK1L	chr1_26494387_26496387	EPAS1	56732	0	6.5851	1.7162	-0.0083304	0.077377	0.66853	1.1114	0.17488	E2F2,ELF2,EPAS1,LHX6,MEIS2,RFX3,TGIF1,ZNF711
GTF2H2C	chr5_68797388_68799439	EPAS1	56611	0	15.813	2.771	0.027876	0.076059	0.30639	1.1188	0.51373	BATF3,BDP1,CEBPB,CEBPD,E2F2,EPAS1,JUNB,TEF,ZNF35
STEAP1	chr7_89840117_89841763	EPAS1	56429	0	34.1421	5.3515	-0.43317	0.41076	0.62577	0.38642	0.20358	EPAS1,ETV5,NR3C1,NR5A2,PPARG
DNAJC5	chr20_62582736_62584736	EPAS1	56282	0	1.6109	5.195	-0.33911	0.051393	0.24914	1.2891	0.60356	ARNTL2,EPAS1,FOXC1,HES2,HEY2,HOXD1,MAFF,MXD4,NR2F1,NR2F6,SP1,USF1,ZNF410,ZNF740
DNAJC5	chr20_62582527_62584527	EPAS1	56073	0	1.7761	5.195	-0.31641	0.08212	0.24914	1.0856	0.60356	ARNTL2,EPAS1,FOXC1,HES2,HEY2,HOXD1,MAFF,MXD4,NR2F1,NR2F6,SP1,USF1,ZNF410,ZNF740
DHX32	chr10_127511837_127513837	EPAS1	56047	0	12.7983	3.7205	0.13244	0.044588	0.12908	1.3508	0.88915	ALX1,ARNTL2,BBX,CREM,EPAS1,ETV3,FOSL1,FOXC1,FOXC2,FOXF1,FOXL1,HES2,HOXA5,HOXA7,HOXD8,MITF,MYBL1,NFATC3,NFE2L1,NFE2L3,NPAS2,NR1H2,NR2F6,PPARG,RARG,SIX4,SMAD2,SMAD3,SNAI2,SOX7,ZNF410
CLEC1A	chr12_10194380_10195629	EPAS1	55976	0	4.3037	3.7087	0.22679	0.055727	0.035728	1.2539	1.447	EPAS1,ETS1,FLI1,FOXC2,HIC1,HOXA5,HOXA6,HOXA7,HOXD1,HOXD4,HOXD8,HOXD9,LHX6,MAFB,MAFF,NFATC1,NR5A2,SOX17,SOX18,SOX7,TBX1,TEAD2
DHX32	chr10_127512674_127514027	EPAS1	55857	0	6.5241	3.7205	0.32166	0.039916	0.12908	1.3989	0.88915	ALX1,ARNTL2,BBX,CREM,EPAS1,FOSL1,FOXC1,FOXC2,FOXF1,FOXL1,HOXA5,HOXA7,HOXD8,MITF,MYBL1,NFE2L1,NFE2L3,NPAS2,NR1H2,NR2F6,PPARG,RARG,SMAD2,SMAD3,SNAI2,SOX7
GMNN	chr6_24715548_24719379	EPAS1	55779	0	1.5166	5.408	-0.62063	0.65892	0.72989	0.18117	0.13674	ARID5B,E2F2,EPAS1,KLF12,KLF4,MAF,MEIS1,MYBL2,NFIX,STAT2,TEAD1,ZBTB12
TCOF1	chr5_149792499_149794499	EPAS1	55298	0	1.1247	5.2037	0.057382	0.85436	0.66546	0.068361	0.17688	E2F2,E2F7,EPAS1,ETV4,FOXM1,GBX2,KLF9,MAF,MYBL1,MYBL2,RFX2,RORA,SIX4
AGFG2	chr7_100079549_100081549	EPAS1	55284	0	5.841	4.0553	0.11665	0.97216	0.36042	0.012262	0.44319	ARID5A,EPAS1,FOXA1,HOXA3,HOXA4,ID2,IRF1,NFATC3,NR5A2,PATZ1,RREB1,SOX18,TFEB,TGIF2,ZNF35
MT1E	chr16_56714381_56716381	EPAS1	54797	0	6.5997	8.3877	0.065607	0.35879	0.01247	0.44517	1.9041	CEBPD,E2F5,E2F6,EPAS1,FOXC2,FOXL1,HOXA4,HOXA5,MAZ,NFE2L2,PPARG,SNAI2
GTPBP4	chr10_977645_979645	EPAS1	54703	0	16.9466	5.5608	-0.49194	0.74082	0.65118	0.13029	0.1863	EPAS1,FOXM1,GBX2,MAF,RORA,THAP1
TMEM184B	chr22_38723331_38724487	EPAS1	54291	0	10.682	5.9673	-0.10833	0.59812	0.067587	0.22321	1.1701	CEBPD,EPAS1,FOXC2,HOXA11,HOXA6,HOXB5,HOXD4,JDP2,MXD4,RARA,RXRA,SOX12,TFE3
SLC38A10	chr17_79212891_79214891	EPAS1	54248	0	11.8556	5.5908	-0.34704	0.39494	0.26849	0.40347	0.57107	CEBPD,CUX1,EGR1,ELK1,EPAS1,FOXC1,FOXC2,FOXF1,FOXK1,FOXL1,GATA6,HES1,HOXA2,HOXA3,HOXB5,HOXD4,ID1,IRF1,MAFF,MAFK,MLXIP,MYBL1,NFKB2,NR4A1,TBX3,THAP1,TP53,USF1
NUP107	chr12_69023802_69026647	EPAS1	54083	0	1.846	4.8277	-0.28458	0.73633	0.55733	0.13293	0.25389	BDP1,E2F2,EPAS1,FOXM1,GBX2,HIC2,HOXB8,JDP2,LHX6,MGA,NFIL3,POU2F1,RFX5,SP4,TAL1,TEF
TEK	chr9_27052174_27055064	EPAS1	54074	0	8.562	5.5011	-0.18899	0.6389	0.02223	0.19457	1.6531	BCL6B,EPAS1,RARB,TEAD2
METTL18	chr1_169708622_169709993	EPAS1	54068	0	10.6644	2.5248	-0.49814	0.90452	0.76578	0.043582	0.11589	E2F2,E2F5,EPAS1,ETS2,FOXO3,HOXA3,NR2F1,RORA,THAP1,ZBTB7A
HSPA12B	chr20_3767337_3769337	EPAS1	54021	0	4.1269	5.7063	-0.13432	0.69725	0.048887	0.15661	1.3108	EPAS1,FLI1,FOXO1,HIC1,HLX,HOXA6,HOXD4,HOXD9,LMO2,MAF,MEF2A,MEOX1,NFIB,NR3C2,NR5A2,SOX17,SOX7,TAL1,TFEC,ZFX
FAM110D	chr1_26428547_26431491	EPAS1	54019	0	6.3684	3.0427	0.24759	0.25945	0.03401	0.58594	1.4684	BCL6B,CREM,DDIT3,EPAS1,ERG,ETS1,FOXC2,FOXO1,FOXO4,GATA2,HEY2,HOXD4,HOXD8,HOXD9,ID1,LHX6,LMO2,LYL1,MAF,MAFF,NFATC1,NFIB,NR3C2,NR5A2,SOX17,SOX7,TAL1,TBX1,TEAD2,TFEC
CALHM2	chr10_105156638_105158296	EPAS1	53866	0	2.0946	4.0957	-0.38178	0.92621	0.22617	0.033289	0.64556	EPAS1,ETS1,FOXC1,FOXC2,FOXL1,HOXA11,HOXA6,KLF4,SIX2,SNAI2
LRRC32	chr11_76325217_76327962	EPAS1	53829	0	7.0564	5.9953	0.64885	0.053074	0.47658	1.2751	0.32186	EPAS1,FOXC2,FOXL1,FOXS1,LMO2,SNAI2,SOX7,TBX3
TMEM55A	chr8_91997485_91999485	EPAS1	53718	0	7.0702	2.3208	-0.41805	0.31664	0.85672	0.49943	0.06716	DDIT3,EPAS1,ETV5,NR5A2
DNAJC5	chr20_62580031_62581109	EPAS1	53577	0	9.499	5.195	-0.267	0.11734	0.24914	0.93056	0.60356	ARNTL2,EPAS1,FOXC1,HES2,HEY2,MAFF,MXD4,NFKB1,NR2F1,NR2F6,SP1,USF1,ZNF410
EDEM2	chr20_33678781_33681787	EPAS1	53374	0	9.1598	4.5299	-0.46341	0.30287	0.17939	0.51874	0.7462	AHR,CEBPB,ELK3,EPAS1,ETV5,FOSL1,FOXL1,HMBOX1,HOXA3,HOXD1,JDP2,MGA,MXD1,MXD4,NFIA,NPAS2,NR2F1,POU2F1,STAT1,TWIST2,XBP1,ZNF354C,ZNF711
SEC14L1	chr17_75138056_75153134	EPAS1	53332	0	1.5534	7.1844	0.46859	0.67988	0.80315	0.16757	0.095203	ATF6,EPAS1,FOXC2,HLX,HOXD1,HOXD8,LHX6,MAFF,NFATC1,NFE2L3,NR3C2,NR5A2,SOX17,SOX18,SOX7,TFEC
MBLAC2	chr5_89823867_89824863	EPAS1	53282	0	5.3299	2.0814	-0.41964	0.28896	0.57257	0.53916	0.24217	AR,CEBPD,E2F2,E2F3,EPAS1,HIC2,HSF2,NFATC3,RFX7,TFAP4
CD93	chr20_23120126_23137840	EPAS1	53149	0	4.3247	7.3677	0.41413	0.1596	0.43749	0.79695	0.35903	EPAS1,ETS2,HLX,NR3C2,NR5A2,PLAGL1,SOX7,TFEC
LRWD1	chr7_102158224_102160224	EPAS1	52835	0	0.30615	4.6805	0.22607	0.2755	0.83711	0.55988	0.077217	E2F1,E2F2,EPAS1,HOXC6,MAFB,MYBL1,ZBTB12
ZNF131	chr5_43063674_43068819	EPAS1	52822	0	9.6676	3.341	-0.24226	0.075454	0.52803	1.1223	0.27734	CEBPD,E2F7,EPAS1,JDP2
ZNF131	chr5_43067073_43069073	EPAS1	52568	0	8.179	3.341	-0.082982	0.044598	0.52803	1.3507	0.27734	CEBPD,E2F7,EPAS1,JDP2
GMNN	chr6_24721881_24722601	EPAS1	52557	0.99165	10.1905	5.408	-0.41912	0.16371	0.72989	0.78592	0.13674	E2F2,EPAS1,KLF12,KLF4,MAF,MEIS1,MYBL2,NFIX,TEAD1
CD302	chr2_160600098_160602249	EPAS1	52517	0	2.9335	2.8072	0.25623	0.30634	0.079554	0.51379	1.0993	AR,CEBPD,EPAS1,IRF1,KLF9,NFIA,NR5A2,TBX3,TFEC
MCAM	chr11_119132449_119135375	EPAS1	52465	0	3.1212	9.2598	-0.47573	0.99493	0.18276	0.0022072	0.73811	ELK4,EPAS1,ERG,ETS1,FLI1,FOXC1,FOXC2,FOXO1,GBX2,HOXD1,HOXD4,HOXD8,HOXD9,LMO2,LYL1,MAFF,NFE2L3,NFKB1,NR3C2,SOX17,SOX18,SOX7,SP1,TAL1
BRI3BP	chr12_125422015_125425821	EPAS1	52372	0	20.1371	3.5184	0.41071	0.12241	0.7844	0.91219	0.10546	AR,ATF5,BCL6,CREB3L1,E2F1,E2F2,E2F5,EPAS1,ETS1,ETV4,FOXA1,FOXM1,HOXB7,HOXB8,HOXC9,KLF4,MAFB,MEIS1,NFATC4,NFIC,NR3C2,PBX1,RARB,RFX7,SNAI2,TCF4,TEAD1,TFAP4,THAP1,ZEB1,ZNF354C
DNAAF2	chr14_50154173_50155326	EPAS1	52225	0	14.4315	2.6172	-0.25072	0.037896	0.39971	1.4214	0.39825	E2F5,EPAS1,ETV4,KLF9
HSPA12B	chr20_3765418_3767418	EPAS1	52102	0	5.9799	5.7063	-0.10808	0.49181	0.048887	0.3082	1.3108	EPAS1,FLI1,FOXO1,HIC1,HOXA6,HOXD4,LMO2,MAF,NFIB,NR3C2,NR5A2,SOX17,SOX7,TAL1,ZFX
TMEM184B	chr22_38612832_38617015	EPAS1	52025	0	5.2426	5.9673	0.23655	0.4164	0.067587	0.38049	1.1701	CEBPD,EPAS1,FOXC2,HOXA11,HOXA6,HOXB5,HOXD4,JDP2,MXD4,NR4A1,RARA,RXRA,SNAI2,SOX12,TFE3
ENG	chr9_130563136_130565136	EPAS1	51916	0	1.9942	9.4705	-0.3545	0.35511	0.90675	0.44964	0.042512	CEBPD,EPAS1,HOXA2,HOXD9,SIX2
TRIM33	chr1_114999809_115001984	EPAS1	51797	0	6.4182	3.2246	-0.13826	0.18729	0.10865	0.72749	0.96397	BDP1,EPAS1,FOSL1,NRF1,RFX3,SP4
TRAM2	chr6_52381832_52390169	EPAS1	51693	0	7.2676	6.7379	0.11787	0.029136	0.48527	1.5356	0.31401	AR,ARNT,EPAS1,FOXC2,FOXO3,HIC1,IRF2,NFATC4,NFIX,SIX4,TBX18,TBX3,TEAD1
TEX2	chr17_62392367_62398986	EPAS1	51684	0	3.6825	3.2812	-0.48543	0.34599	0.80955	0.46094	0.091758	ARNTL,BACH1,BCL6,EPAS1,NFIA,RUNX1,SNAI2,TBX3,TCFL5,TFAP4
SLIRP	chr14_78226085_78226877	EPAS1	51672	0	3.1858	8.458	0.13367	0.09881	0.44442	1.0052	0.3522	E2F1,E2F2,EPAS1,FOXM1,HIC1,HMBOX1,NFAT5,NR2F1,TBP,ZNF354C
CDIPT	chr16_29926254_29928290	EPAS1	51645	0	1.9591	6.084	-0.038805	0.66872	0.18171	0.17475	0.74063	EPAS1,GATA3,HIF1A,HOXD9,JUNB,MEF2D,NFATC2,PBX3,PPARG,RFX3,SNAI2,THRA
KIF13B	chr8_29171832_29173460	EPAS1	51222	0	16.6466	3.2207	0.1334	0.46552	0.13588	0.33206	0.86684	EPAS1,GATA6,STAT3
POLE2	chr14_50101948_50103948	EPAS1	51150	0	3.4916	3.1616	-0.50903	0.99666	0.61471	0.0014513	0.21133	ALX1,BATF3,CREM,E2F2,EPAS1,FOSL2,FOXO3,JUN,KLF4,MAFB,MYBL2,NFATC2,NFYB,THRA
HIF1A	chr14_62213227_62222610	EPAS1	51109	0	4.1799	5.6369	-0.77829	0.46533	0.3134	0.33224	0.5039	ARID3B,ARID5B,ARNTL2,BBX,CEBPD,CLOCK,DDIT3,EPAS1,FOXC1,FOXC2,FOXF1,FOXL1,HES2,HOXA10,HOXA6,HOXB4,HOXD8,KLF10,MEIS1,NRF1,RFX2,SIX1,SIX2,SNAI2,SOX18,SP3,STAT1,STAT5B,TBX20,TBX3,ZFX
CD34	chr1_208135590_208138138	EPAS1	50907	0	14.4162	5.8867	0.53778	0.43242	0.040669	0.36409	1.3907	EPAS1,FLI1,HOXA5,HOXD4,KLF9,LMO2,MAF,MEOX1,NFIA,NR3C2
IGF2BP3	chr7_23457367_23459089	EPAS1	50906	0	5.1952	5.8194	-0.49473	0.5303	0.57303	0.27548	0.24182	ALX1,ARID3B,CREB1,ELK4,EPAS1,MYBL2,RFX7
SMC4	chr3_160167626_160169626	EPAS1	50535	0	21.3823	5.9212	0.52769	0.0029419	0.44114	2.5314	0.35543	CEBPD,E2F2,E2F7,EPAS1,FOXM1,GATA2,HIC2,NFATC2,NFE2L3,NFYA,RFX5,SP4,TEF,ZBTB33,ZNF740
NOP58	chr2_203180948_203183558	EPAS1	50434	0	11.3341	6.0255	-0.51975	0.2197	0.83148	0.65818	0.080148	BDP1,CEBPD,CTCF,E2F1,EPAS1,FOXM1,FOXO3,HIC1,MAF,MYC,NFYB,TEF,TFAP4,TFCP2,TGIF2
CENPF	chr1_214725024_214727024	EPAS1	49507	0	21.6562	5.2614	-0.46788	0.068849	0.2506	1.1621	0.60102	ARID3B,CEBPD,E2F2,E2F5,E2F6,EPAS1,ETV4,FOXM1,FOXO1,GBX2,GMEB1,MAFB,NFE2L3,NFYA,POU2F1,SIX4,SP4,TEF,TGIF2
RNF185	chr22_31605638_31616394	EPAS1	49501	0.97807	4.6478	3.5432	-0.0090853	0.048342	0.32572	1.3157	0.48716	CEBPD,EPAS1,HOXA5,HOXD9,JDP2,TEF
KIAA1671	chr22_25372396_25374495	EPAS1	49445	0	2.2079	3.5023	0.27045	0.44751	0.89066	0.3492	0.05029	AHR,AR,ARNTL,BCL6,E2F2,EPAS1,FOXC2,HES1,HES2,HOXA5,HOXA6,HOXD1,HOXD4,HOXD9,KLF3,KLF5,LYL1,MAF,MAFB,MAX,NFAT5,RORA,SOX13,SOX17,STAT5A,TBX3,TEF
FAM107A	chr3_58561107_58563905	EPAS1	49432	0	8.3509	4.6066	0.47057	0.10145	0.66487	0.99373	0.17727	EPAS1,ERG,FLI1,FOXO1,KLF9,MAFB,NFIA,NFIB,NR3C2,SOX17,SOX18,SOX7,THRA
PLXND1	chr3_129375011_129377934	EPAS1	49429	0	4.9532	7.1621	0.4539	0.45581	0.69914	0.34122	0.15543	ELK3,EPAS1,JUN,PPARG,TBX1,TBX18
YPEL2	chr17_57458228_57459883	EPAS1	49176	0	2.0618	4.5007	0.29368	0.44657	0.65424	0.35011	0.18426	BCL6,ELF1,ELK1,ELK3,EPAS1,ERG,FLI1,FOXK2,FOXM1,FOXO1,FOXO3,FOXP1,GATA6,HEY2,HIC1,HOXB7,HOXB8,HOXD1,HOXD4,KLF4,LMO2,MAF,MAFB,MAFF,MXD4,MXI1,NFIB,NR3C2,NR5A2,RARB,RORA,SOX17,SOX18,SOX7,TCF4,TFAP4,TFEC,ZEB1,ZFX
PTTG1	chr5_159797648_159799648	EPAS1	49165	0	2.6127	7.3395	-0.4307	0.20593	0.69669	0.68628	0.15696	EPAS1,FOXM1,GBX2,MAF,TGIF2
CTDSP2	chr12_58289888_58291060	EPAS1	49141	0	9.4879	5.5677	0.3714	0.2774	0.40924	0.55689	0.38802	ARNT,EPAS1,FOXL1,HOXA5,JDP2,NFE2L2,NR2F2,PBX2,PLAGL1,SP4,SRF,STAT3,TBX3,TEF,TFE3
NFE2L2	chr2_178078316_178080723	EPAS1	49136	0	1.2299	5.1624	-0.058414	0.86998	0.088513	0.060491	1.053	ATF3,BHLHE40,DDIT3,EPAS1,NPAS2
ANAPC7	chr12_110790019_110792403	EPAS1	49132	0	11.2398	4.611	-0.62895	0.47893	0.76786	0.31972	0.11472	AHR,ARID5B,ATF3,CEBPD,E2F2,EGR1,EPAS1,FOXA1,FOXK2,FOXO3,FOXP1,GATA3,HIC1,HMBOX1,HOXB6,HOXB8,HOXC9,KLF9,LHX6,LYL1,MAFB,MYBL1,MZF1,NFATC2,NFE2L3,NFYA,NRF1,PKNOX1,PPARG,RFX5,SNAI2,SP2,TBX1,TFAP4,ZNF740
ECD	chr10_74877277_74878778	EPAS1	49075	0	7.7426	4.5424	-0.70428	0.56732	0.82546	0.24617	0.083303	E2F2,EPAS1,GBX2,HOXC9,MAF,MYBL1,MYBL2,PPARG,SIX4
PLD2	chr17_4759332_4763852	EPAS1	48937	0	5.7989	4.7525	0.60696	0.27923	0.35195	0.55403	0.45352	ATF3,ATF6B,BCL6,BHLHE40,CREB3L4,EPAS1,ETS2,ETV3,ETV6,FOXC2,FOXO1,HES2,HOXA2,HOXA3,HOXA6,HOXD4,HOXD9,HSF1,ID1,IRF3,JUND,KLF10,KLF11,KLF16,KLF4,MAFG,MAFK,MEF2D,MNT,MXD4,MZF1,NFE2L3,NFKB2,NPAS2,NR2F1,PATZ1,PBX2,RARG,RFX1,SMAD3,SOX12,SOX13,SOX7,SP2,SRF,TCF3,TCF7L1,TCF7L2,TGIF1,TP53,USF1,ZNF740
CD276	chr15_73925753_73927753	EPAS1	48868	0	18.772	5.3576	-0.31722	0.21788	0.32445	0.66177	0.48886	EPAS1,FOXL1,FOXO6,HOXD8,LHX6,PPARG,TCF7L2
ITGB5	chr3_124551047_124557481	EPAS1	48663	0	5.5372	5.8985	0.23381	0.68956	0.015523	0.16143	1.809	CEBPD,CREB3L1,EPAS1,ETV5,GBX2,GLIS2,HOXB6,JDP2,NFATC2,NFATC4,NFYA,NPAS2,POU2F2,SNAI2,TBX3
MIS18A	chr21_33699818_33703591	EPAS1	48442	0	5.7755	4.3493	-0.24159	0.11275	0.63797	0.9479	0.1952	AHR,ARID3A,ARID3B,BATF3,CEBPD,E2F2,E2F3,EPAS1,ETV4,FOSL2,FOXM1,FOXO3,GATA2,GBX2,HOXB4,HOXB8,HOXC9,KLF9,LHX6,MAF,MAFB,MEF2A,MYBL2,NFYA,NR3C2,PKNOX1,RORA,STAT2,TFAP4,TGIF2,THRA,ZFX
KCTD21	chr11_77850112_77851286	EPAS1	48378	0	22.9338	2.7143	0.42114	0.10736	0.60585	0.96917	0.21763	BDP1,BHLHE40,EPAS1,FOXL1,HOXC6,JDP2,KLF9,MAFB,NR2F2,POU2F1,RARA,RARG,RUNX1,TBX3,TEF
TEK	chr9_27059010_27060772	EPAS1	48366	0	13.5823	5.5011	-0.12902	0.85997	0.02223	0.065516	1.6531	EPAS1,RARB,TEAD2
BRCA2	chr13_32834103_32841255	EPAS1	48361	0	11.9187	2.6781	-0.25328	0.24647	0.2819	0.60823	0.54991	ARNTL2,BATF3,CREB1,E2F1,E2F2,ELK4,EPAS1,ETV4,ETV6,FOXM1,MAF,MAZ,MXD4,MXI1,MYBL1,MYBL2,MYC,NFATC2,NFIL3,NFYA,RARB,RFX5,SP4,TEF,TFAP4,THRA,ZBTB33,ZNF281
FAM107A	chr3_58563491_58565491	EPAS1	47846	0	1.8291	4.6066	0.37521	0.89499	0.66487	0.048183	0.17727	BCL6B,EPAS1,ERG,FLI1,FOXO1,KLF9,MAFB,NFIA,NFIB,NR3C2,SOX17,SOX18,SOX7,TFEC,THRA
THBS1	chr15_39921101_39922743	EPAS1	47822	0	6.6486	11.9333	-0.35771	0.92343	0.55626	0.034598	0.25472	EPAS1,FOXC2,HES2,KLF9
TMED10	chr14_75590153_75595608	EPAS1	47741	0	6.5246	5.9492	-0.50368	0.050053	0.22123	1.3006	0.65515	AHR,AR,EPAS1,FOSL2,HOXA10,HOXC6,IRF2,JDP2,NFKB1,REST,RXRA,SMAD2,SNAI2,TBX3,TEF
IQCK	chr16_19775373_19778002	EPAS1	47596	0.95635	8.3641	2.395	0.53823	0.24349	0.94759	0.61352	0.02338	EPAS1,NFIA,TEAD2
CDIPT	chr16_29826574_29827033	EPAS1	47576	0	12.3387	6.084	0.32608	0.36429	0.18171	0.43855	0.74063	EPAS1,GATA3,HIF1A,SNAI2
NAE1	chr16_66912382_66914382	EPAS1	47503	0	5.4541	5.419	-0.41204	0.38674	0.87066	0.41258	0.060153	CREB3L1,E2F2,E2F5,E2F7,EPAS1,ETV4,JDP2,TEF
DLAT	chr11_111942967_111944967	EPAS1	47430	0	5.4133	4.1388	-0.022433	0.6531	0.8201	0.18502	0.086133	BCL6,CEBPG,E2F2,EPAS1,HIC2,HOXC9,ID2,JUNB,LHX6,MAZ,MZF1,THAP1,ZNF35
CDIPT	chr16_29825527_29827527	EPAS1	47082	0	17.5505	6.084	-0.33554	0.067356	0.18171	1.1716	0.74063	ATF4,EPAS1,GATA3,HIF1A,HOXD9,NFATC2,PBX3,PPARG,SNAI2
AGFG2	chr7_100183811_100185811	EPAS1	46978	0	19.6539	4.0553	0.099383	0.16765	0.36042	0.7756	0.44319	ARID5A,EPAS1,FOXA1,HOXA3,HOXA4,ID2,IRF1,NR5A2,PATZ1,PBX1,SOX18,TFEB,TGIF2,ZNF35
KCTD21	chr11_77850699_77852699	EPAS1	46965	0	11.2897	2.7143	0.44075	0.077771	0.60585	1.1092	0.21763	BDP1,BHLHE40,EPAS1,FOXL1,HOXC6,JDP2,JUNB,KLF9,MAFB,NR1D1,NR2F2,POU2F1,RARA,RARG,RUNX1,TBX3,TEF
TAOK2	chr16_29936429_29938304	EPAS1	46883	0	11.2267	5.3465	-0.15099	0.55255	0.56806	0.25763	0.2456	BCL6B,EPAS1,FOXL1,HES1,HOXA2,HOXA3,HOXA6,HOXB3,HOXB5,HOXB6,HOXD4,HOXD8,ID1,NFIC,NR2C2,NR2F1,NR2F2,NRF1,RFX5,SMAD3,SOX18,USF1
CKAP2	chr13_52980629_52982629	EPAS1	46865	0	2.6844	5.3595	0.04651	0.9088	0.11223	0.041531	0.94988	ALX1,CDC5L,CEBPB,CEBPD,CTCF,E2F1,E2F2,E2F5,E2F6,E2F7,EPAS1,FOXM1,GBX2,HOXA7,HOXB7,JUNB,KLF4,KLF9,MAFB,MAZ,MSX1,MYBL1,MYBL2,NFE2L3,NFYA,NFYB,RFX7,SP4,TCF3,TFCP2,TGIF2,TP53,YY1,ZBTB33,ZNF35
PAICS	chr4_57254159_57255103	EPAS1	46811	0	3.0125	6.3812	0.052922	0.070032	0.78906	1.1547	0.10289	CREM,E2F2,EPAS1,ETV4,FOXM1,HOXB8,KLF4,MAF,MAFB,MSX1,MYBL2,POU2F1,RFX7,STAT2,ZBTB12
S100A10	chr1_151917608_151919947	EPAS1	46767	0	6.0897	8.6225	0.58712	0.17243	0.58381	0.76338	0.23373	EPAS1,ETS2,FOXA1,HOXC6,JDP2,PPARG
PPAT	chr4_57254159_57255103	EPAS1	46699	0	3.0125	3.7724	0.12412	0.070032	0.75504	1.1547	0.12203	ARID3A,E2F1,EPAS1,ETV4,FOXM1,KLF4,MAF,MAFB,PKNOX1,STAT2,TFAP4,TFEC,THAP1,ZNF35
PI4K2A	chr10_99447015_99449015	EPAS1	46573	0	14.4315	3.5162	-0.2123	0.22689	0.48285	0.64418	0.31619	ATF4,BHLHE40,CEBPB,EPAS1,FOXL1,HES2,HOXB8,HOXC6,HOXD9,JDP2,KLF16,KLF5,KLF7,MGA,PKNOX1,PPARD,RARG,RUNX1,SMAD3,SNAI2,TCFL5,TEF,TFE3,TP53
PAICS	chr4_57253674_57255674	EPAS1	46240	0	7.053	6.3812	-0.22809	0.034945	0.78906	1.4566	0.10289	CREM,E2F2,EPAS1,ETV4,FOSL1,FOSL2,FOXM1,HOXB8,KLF4,MAF,MAFB,MSX1,MYBL2,PBX1,POU2F1,RFX7,STAT2,ZBTB12,ZNF281
CCNC	chr6_99969606_99970550	EPAS1	46140	0	5.2193	4.2318	-0.48134	0.39596	0.35137	0.40235	0.45424	BHLHE40,EPAS1,GABPA,HOXC6,MAFB,MAFK,MZF1,NR2F1,RARG,SP3,ZBTB7A,ZNF35
TGFBR2	chr3_30694096_30710282	EPAS1	46103	0	5.1635	7.312	0.45984	0.1275	0.52418	0.89449	0.28052	ARID5B,BCL6,CEBPD,CREB3L2,E2F5,EPAS1,FOXO3,KLF10,KLF9,MECOM,NR5A2,PPARG,SIX2,TBX3,TWIST2,ZNF691
PDIK1L	chr1_26483510_26485510	EPAS1	45855	0	2.7717	1.7162	-0.43644	0.82287	0.66853	0.084668	0.17488	E2F2,ELF2,EPAS1,LHX6,MEF2C,MEIS2,TGIF1,ZBTB6,ZNF711
PI4K2A	chr10_99446236_99447905	EPAS1	45794	0	19.0483	3.5162	-0.17856	0.19542	0.48285	0.70904	0.31619	BHLHE40,CEBPB,EPAS1,FOXL1,HES2,HOXB8,HOXC6,JDP2,KLF16,KLF5,KLF7,MEF2C,MGA,PKNOX1,PPARD,RARG,RUNX1,SMAD3,SNAI2,TCFL5,TEF,TFE3,TP53
SLC20A2	chr8_42349412_42351588	EPAS1	45768	0	6.4612	3.7254	0.22341	0.10957	0.0010586	0.9603	2.9752	EPAS1,NFE2L2,TEF
LOXL2	chr8_23206533_23215955	EPAS1	45767	0	5.2025	9.0426	-0.21344	0.21654	0.017446	0.66447	1.7583	ARID5B,EPAS1,FOXA1,FOXS1,HOXD9,KLF7,NFATC4,NR1H2,TEAD1,TWIST2
ALG8	chr11_77896466_77897271	EPAS1	45767	0.97411	11.2483	4.5291	-0.31269	0.43633	0.95926	0.36019	0.018062	E2F2,EPAS1,HIC1,KLF9,MYBL2,NFIX
FBXW5	chr9_139884869_139886869	EPAS1	45663	0	4.4492	5.6859	-0.12067	0.8681	0.26871	0.061428	0.57072	E2F1,EPAS1,ESRRA,FOXL1,GMEB2,HOXB3,HOXB6,JUNB,JUND,MAFF,MAFG,MYC,MZF1,NFYB,NR1D1,NR4A1,RFX5,RFX7,RXRA,TBX3,ZBTB33,ZBTB7A
MRPS22	chr3_139108522_139110522	EPAS1	45662	0	26.0303	4.7777	-0.55433	0.16959	0.89819	0.77059	0.046632	BATF3,E2F2,EPAS1,GATA2,HOXB4,HOXB7,HOXB8,HOXC9,KLF7,LHX6,NR2F1,PATZ1,RFX2,TBP,TCF7L2,THAP1,TP53,ZNF423
CD93	chr20_23112381_23114735	EPAS1	45404	0	8.5907	7.3677	0.10054	0.0176	0.43749	1.7545	0.35903	EPAS1,ETS2,NR3C2,NR5A2,SOX7,TFEC
ZNF131	chr5_43075186_43076259	EPAS1	45382	0	4.4514	3.341	0.030651	0.39932	0.52803	0.39868	0.27734	CEBPD,EPAS1,JDP2
DTX3L	chr3_122328408_122329146	EPAS1	45224	0	14.5483	3.8985	0.088168	0.014303	0.91076	1.8446	0.040596	EPAS1,HOXA6,IRF1,MAF,MAFF,MITF,NFIC,STAT1,STAT2,TFEC
GOLGA5	chr14_93213941_93215371	EPAS1	45204	0	20.1043	4.1745	0.4201	0.087209	0.82467	1.0594	0.083721	AR,E2F2,EPAS1,JDP2,POU2F1,SMAD2,STAT1,TFAP4
VEGFC	chr4_177758960_177764071	EPAS1	45061	0	5.543	5.0046	0.46357	0.81659	0.24241	0.087997	0.61544	AR,CEBPB,CEBPD,EPAS1,FOSL1,FOXF1,HIC1,HOXD8,JDP2,PPARG,SIX1,SIX2,TBX3,TWIST2
POLR2D	chr2_128568761_128570761	EPAS1	44968	0	9.7498	4.684	-0.41569	0.076736	0.84913	1.115	0.071027	E2F2,ELK1,EPAS1,ETV4,HOXC9,KLF4,LHX6,MAFB,MEF2A,MSX1,MYBL2,MZF1,NFE2L3,NRF1,RARG,SNAI2,TBX3,TFAP4,THAP1
SELE	chr1_169748163_169750970	EPAS1	44943	0	11.2476	5.6936	-0.08088	0.68221	0.83831	0.16608	0.076598	AR,ELK3,ELK4,EPAS1,ETS1,ETS2,FOXC2,HBP1,HIC1,HOXD4,HOXD8,HOXD9,JUN,MAFF,NFAT5,NFIA,NR5A2,SOX17,SOX18,SOX7,TAL1,TCF4
HEXB	chr5_73980783_73981839	EPAS1	44936	0	24.4891	6.2819	0.13512	0.66159	0.30084	0.17941	0.52166	BHLHE40,CEBPB,EPAS1,ESRRA,FOSL1,FOSL2,HOXA11,JDP2,RARG,REST,SNAI2
PARP9	chr3_122328408_122329146	EPAS1	44885	0	14.5483	4.0586	-0.052747	0.014303	0.50876	1.8446	0.29349	ELF1,EPAS1,ETS1,HOXA5,IRF1,IRF2,IRF7,MAF,MAZ,NFIC,POU2F2,STAT1,TEF,TFEB
CDC42EP5	chr19_55029254_55035270	EPAS1	44817	0	7.3283	7.1412	0.59299	0.011648	0.13581	1.9337	0.86705	CEBPD,E2F5,EPAS1,ERG,FOSL2,FOXC2,FOXP1,GATA6,HBP1,HIC1,HOXA6,JUN,KLF4,MAF,MEIS1,NFATC4,NFIX,NFKB1,NR2F1,NR3C2,PLAGL1,PPARG,SNAI2,TFEC,TWIST2
RAB3D	chr19_11495018_11497018	EPAS1	44674	0	3.1922	3.8805	0.58544	0.22988	0.98357	0.6385	0.0071942	ATF3,EPAS1,HES2,KLF10,KLF4,NR5A2,RARG,SOX7,TGIF1
TEK	chr9_27153811_27155870	EPAS1	44673	0	13.0875	5.5011	0.014459	0.36857	0.02223	0.43348	1.6531	BCL6B,EPAS1,RARB,TEAD2
RSL1D1	chr16_11990099_11991460	EPAS1	44657	0	7.5818	4.9697	0.25111	0.49729	0.97952	0.30339	0.0089888	E2F2,EPAS1,ETV4,FLI1,FOXA1,MSX1,MYBL2,MZF1,NFE2L2,NFE2L3,NFYB,NR2F1,RXRB,THAP1
PDIK1L	chr1_26482267_26483433	EPAS1	44612	0	10.1094	1.7162	-0.084145	0.34718	0.66853	0.45945	0.17488	E2F2,ELF2,EPAS1,MEIS2,TGIF1,ZBTB6,ZNF711
TMEM184B	chr22_38713643_38715392	EPAS1	44603	0	9.9319	5.9673	-0.18669	0.16723	0.067587	0.77667	1.1701	CEBPD,EPAS1,FOXC2,HOXA11,HOXA6,HOXB5,HOXD4,JDP2,MXD4,RARA,RXRA,SNAI2,SOX12,TFE3
FAM214B	chr9_35068016_35071625	EPAS1	44268	0	1.6372	4.8263	0.26799	0.083456	0.022482	1.0785	1.6482	EPAS1,HES2,HOXA11,HOXB2,HOXB6,KLF5,KLF7,NFIC,NFYB,SNAI2
ZDHHC5	chr11_57479673_57481673	EPAS1	44200	0	12.1103	5.0593	-0.42565	0.071909	0.35108	1.1432	0.45459	ATF3,ATF7,BHLHE40,CEBPB,CREB3L2,ELF1,ELF4,ELK1,ELK3,EPAS1,ESRRA,FOXC2,FOXJ2,FOXJ3,FOXK2,GATA3,HES1,HES2,HOXA7,HOXB3,HOXB5,HOXB6,HOXB8,HOXC6,IRF1,IRF3,KLF16,KLF5,MGA,MLXIP,NFE2L1,NFE2L2,NR1D1,NR1H2,NR2F2,NR2F6,PKNOX1,RARA,RARG,RUNX1,SMAD3,SOX13,SP1,SREBF1,SREBF2,STAT6,TFCP2,ZBTB7A,ZBTB7B,ZNF354C
ST3GAL1	chr8_134538239_134539995	EPAS1	44188	0	7.5638	4.5226	0.13863	0.72353	0.70768	0.14054	0.15017	ARNTL,CEBPD,CREB3L2,ELF1,EPAS1,ERG,FOXP1,GATA6,HIC1,HOXA3,HOXD1,IRF1,KLF3,KLF9,MAFB,MAFF,NFIC,NR2F1,NR3C2,PPARG,RORA,RXRA,SOX18,TEF,XBP1
RPA2	chr1_28285485_28287895	EPAS1	44177	0	9.8296	5.0704	-0.22545	0.30345	0.96938	0.51791	0.013505	BATF3,BCL6,CEBPD,E2F1,E2F2,E2F6,ELF4,EPAS1,ETS2,GMEB1,HOXB4,HOXB8,MAZ,MYBL2,NRF1,PPARG,TBX1,TEAD1
MARCKSL1	chr1_32755707_32757707	EPAS1	44133	0	9.0687	8.186	0.28397	0.22668	0.58569	0.64458	0.23233	ARID3B,EPAS1,FOXO6,TP53,ZNF711
YEATS4	chr12_69797641_69800942	EPAS1	44110	0	7.4114	4.2132	-0.36346	0.12226	0.76403	0.9127	0.11689	EPAS1,FOXM1,GBX2,HIC1,MYBL2,STAT2,TFAP4
SF3B3	chr16_70509086_70513697	EPAS1	43993	0	5.4501	4.8277	-0.028088	0.98781	0.72145	0.0053277	0.14179	ALX1,CEBPD,EPAS1,FOXM1,HOXB3,KLF4,KLF9,NFATC3,TFAP4
POLD3	chr11_74347434_74348481	EPAS1	43860	0	9.6686	3.4467	-0.16521	0.67969	0.46808	0.16769	0.32968	BATF3,CEBPB,CEBPD,CTCF,E2F2,EPAS1,FOXP1,GATA2,HIC1,HOXB8,MAF,MTF1,MYBL2,NFIC,NFIX,NFYB,PBX3,PKNOX1,TFCP2
TFAP4	chr16_4366711_4370758	EPAS1	43710	0	5.0543	3.525	0.014518	0.141	0.83	0.85079	0.08092	ALX1,ARID3B,ARID5B,ATF3,BATF3,CEBPD,CLOCK,E2F3,E2F5,E2F6,ELF4,ELK1,EPAS1,ESRRA,FOXO3,FOXP4,GATA2,GATA6,GLIS2,HIC2,HOXB8,HSF1,KLF9,MAF,MAFB,MAFG,MAZ,MSX1,MYC,NR2F6,NRF1,PATZ1,PKNOX1,RFX5,SP2,STAT1,TBP,TCF3,TCFL5,ZNF691,ZNF740
ACVR1	chr2_158686725_158688710	EPAS1	43664	0	9.6416	3.9264	0.40057	0.43591	0.1837	0.3606	0.73589	E2F2,EPAS1,FOXF1,MYBL2,RARG,SIX1,TFEB
DDR2	chr1_162645624_162648483	EPAS1	43397	0	9.9938	4.859	0.42494	0.025821	0.4202	1.588	0.37654	CREB3L1,EPAS1,GATA6,HOXA11,MAF,MAFF,NFIX,RARG,SIX1,SIX2,TBX18,TWIST2,ZNF354C
AGFG2	chr7_100180214_100183461	EPAS1	43381	0	5.6443	4.0553	0.027164	0.73486	0.36042	0.13379	0.44319	EPAS1,FOXA1,FOXK2,HOXA3,HOXA4,ID2,IRF1,NR5A2,PATZ1,PBX1,RREB1,SOX18,TFEB,TGIF2,ZNF35
ARHGAP35	chr19_47465263_47467093	EPAS1	43331	0	3.8657	4.2237	0.37371	0.020158	0.67561	1.6956	0.17031	EPAS1,FOXO3,GATA3,KLF12,MAFK,NFE2L1,NFIX,NR2F1,NR3C2,RFX7,ZFX,ZNF354C
RPA2	chr1_28284503_28286503	EPAS1	43195	0	8.0619	5.0704	-0.16355	0.13489	0.96938	0.87003	0.013505	BATF3,BCL6,CEBPD,CREM,E2F1,E2F2,E2F6,ELF4,EPAS1,ETS2,GBX2,GMEB1,HOXB4,HOXB8,HOXC9,MAZ,MXD4,MYBL2,NRF1,PPARG,TBX1,TEAD1
ZC3H7B	chr22_41652111_41654449	EPAS1	43057	0.99953	3.7075	6.7173	0.17594	0.23799	0.99439	0.62344	0.0024416	EPAS1,ETV3,FOSL1,FOXC2,FOXL1,HOXA3,HOXD9,IRF1,NFAT5,NFATC4,SMAD3,STAT6,THAP1,ZNF740
STOM	chr9_124084447_124089563	EPAS1	43019	0	4.9781	7.7144	0.32027	0.084906	0.015198	1.0711	1.8182	AR,ARID3B,BCL6,CLOCK,E2F5,EPAS1,FLI1,FOXF1,HIC1,IRF2,MAF,MITF,NR5A2,PPARG,SNAI2,SOX17,STAT3,TFAP4,TWIST2,XBP1,ZBTB12,ZFX
HEXB	chr5_73887632_73892938	EPAS1	42909	0	3.4429	6.2819	-0.23124	0.61042	0.30084	0.21437	0.52166	AHR,BHLHE40,CEBPB,DDIT3,EPAS1,ESRRA,FOSL1,FOSL2,HOXA11,JDP2,RARG,REST,RFX3,SNAI2
CDIPT	chr16_29829714_29831714	EPAS1	42895	0	3.0314	6.084	-0.079879	0.11448	0.18171	0.94125	0.74063	CREB3,EPAS1,GATA3,HIF1A,HOXD9,KLF10,NFATC2,PBX3,SNAI2
SF3A3	chr1_38411036_38413320	EPAS1	42441	0	12.0692	5.7129	-0.096198	0.32757	0.83314	0.4847	0.079282	ATF1,CDC5L,CEBPG,CTCF,E2F2,ELF4,ELK4,EPAS1,GBX2,HIC2,HOXB4,HOXB8,ID2,KLF4,LYL1,MYBL2,NFE2L3,RFX5,SIX4,TAL1,TCFL5,TEF,TGIF2,THAP1,ZBTB33,ZNF35,ZNF410
HLTF	chr3_148846681_148848244	EPAS1	42340	0	19.3033	3.4274	-0.16056	0.21829	0.95918	0.66096	0.0181	ALX1,BDP1,E2F7,EPAS1,ETS2,ETV1,HOXA4,KLF12,KLF3,MEIS2,MITF,SOX18
RPA2	chr1_28197053_28199053	EPAS1	42255	0	2.3841	5.0704	-0.49704	0.96386	0.96938	0.015984	0.013505	BATF3,BCL6,CEBPD,CREM,DDIT3,E2F1,E2F2,ELF4,EPAS1,ETS2,GBX2,HOXB4,HOXB8,HOXC9,MAZ,MXD4,MYBL2,NRF1,PPARG,TBX1,TEAD1
MMS22L	chr6_97687118_97688800	EPAS1	42252	0	19.7578	2.2273	-0.47932	0.32419	0.6745	0.4892	0.17102	BDP1,CEBPD,E2F1,E2F2,EPAS1,FOXM1,LHX6,MYBL2,SREBF2,TFAP4,ZBTB33,ZNF35
C5orf34	chr5_43557411_43557725	EPAS1	42138	0	17.9723	2.128	-0.14581	0.95732	0.93088	0.018945	0.031108	CEBPD,E2F2,EPAS1,KLF4,MAF,MYBL1,MYBL2,MZF1,NR3C2
CARD10	chr22_37957333_37963787	EPAS1	42123	0	3.2279	4.9013	0.056904	0.225	0.16286	0.64781	0.78817	EPAS1,ETV4,FOXC1,GABPA,GBX2,GMEB2,HES2,HOXA2,HOXA3,HOXA4,HOXA7,HOXB6,HOXD1,HOXD4,HOXD8,HOXD9,KLF5,NFE2L3,NFKB1,NR1D1,NR5A2,SIX1,SOX13,SOX17,TEAD4
VAT1	chr17_41130581_41132581	EPAS1	41878	0	3.9305	8.5407	-0.050812	0.19105	0.00056801	0.71885	3.2456	CEBPB,CREB3L1,ELK4,EPAS1,FOXC2,FOXL1,GLI3,HES2,HIF1A,HOXA11,HOXA7,HOXD4,HOXD8,HOXD9,JDP2,MXD1,MXD4,NFATC4,NFE2L1,POU2F1,POU2F2,RARG,TFE3,TGIF1,TP53,ZBTB7A
FBXW5	chr9_139795409_139797402	EPAS1	41804	0	3.4309	5.6859	-0.0076438	0.5522	0.26871	0.2579	0.57072	E2F1,EPAS1,ESRRA,FOXL1,GMEB2,HOXB3,HOXB6,MAFF,MAFG,MYC,MZF1,NR1D1,NR4A1,RFX5,RFX7,RXRA,TBX3,ZBTB33,ZBTB7A
BRCA2	chr13_32845028_32847954	EPAS1	41662	0	4.7015	2.6781	0.31864	0.032782	0.2819	1.4844	0.54991	CREB1,E2F1,E2F2,ELK4,EPAS1,ETV4,ETV6,FOXM1,MAF,MAZ,MYBL1,MYBL2,MYC,NFATC2,NFIL3,NFYA,RARB,RFX5,SP4,TEF,TFAP4,ZBTB33
S100A11	chr1_151966460_151968053	EPAS1	41458	0	8.0444	8.8556	0.33875	0.025824	0.56241	1.588	0.24995	ATF2,CEBPB,CREB3L1,EGR1,EPAS1,HOXC6,HOXC9,JDP2,KLF4,KLF5,MTF1,RARG,RELA,SIX1,TEAD4
GNL2	chr1_38018760_38020316	EPAS1	41270	0.99439	5.8003	5.202	-0.45477	0.17394	0.17424	0.7596	0.75885	ATF1,BATF3,DDIT3,E2F2,E2F7,EPAS1,HOXB8,TEF
SH3RF3	chr2_109787167_109792570	EPAS1	41171	0	10.0595	3.5904	0.060185	0.72457	0.45298	0.13992	0.34392	AHR,ARNTL2,CEBPD,CLOCK,CREB3,CREB3L1,EPAS1,FOXC1,FOXC2,FOXF1,FOXL1,FOXO3,HIC1,HOXA5,HOXA6,JDP2,KLF9,MAFB,NFYA,NR2F1,SOX17,TBX3,TEAD1
PTTG1	chr5_159889915_159891948	EPAS1	41102	0	11.0008	7.3395	-0.47989	0.87468	0.69669	0.058149	0.15696	EPAS1,FOXM1,MAF,MEF2A,SIX4,TGIF2
HLTF	chr3_148845370_148847370	EPAS1	41029	0	8.3333	3.4274	-0.19755	0.1417	0.95918	0.84864	0.0181	ALX1,BDP1,E2F7,EPAS1,ETS2,ETV1,HOXA4,KLF12,KLF3,MEIS2,MITF,MXD4,SOX18,ZBTB7B
CDKN2B	chr9_22050332_22053788	EPAS1	41020	0	10.2137	3.6537	-0.034268	0.3648	0.0010807	0.43794	2.9663	BCL6,CEBPB,CEBPD,EPAS1,FOXL1,GATA3,GATA6,HES2,HIF1A,HOXA11,JUNB,KLF4,KLF5,NFE2L1,TEAD1,TGIF1
C1QTNF1	chr17_76976061_76978061	EPAS1	40954	0	1.4668	2.2589	-0.14944	0.32234	0.036371	0.49168	1.4392	CEBPB,CEBPD,CREB3L2,EPAS1,ETS1,FOXO3,JDP2,NFIX,ZBTB7A
NDUFB5	chr3_179281449_179281937	EPAS1	40637	0	8.7375	6.001	0.032362	0.2312	0.6112	0.63602	0.21382	BHLHE40,CREB3L2,CREM,EPAS1,GABPA,HOXA2,ID2,MAFG,MNT,MXI1,MZF1,RXRB,SMAD3,TGIF1,THAP1
GTF2H2	chr5_70320941_70322941	EPAS1	40556	0	3.5257	3.282	0.22256	0.42065	0.52054	0.37608	0.28355	CREM,EPAS1,HIC2,PPARD,PPARG,RARG,SOX17
DCP2	chr5_112352934_112360247	EPAS1	40528	0	4.9674	2.8121	0.13675	0.81724	0.87975	0.087652	0.055643	BDP1,ELK3,EPAS1,GABPA,HMBOX1,HOXC6,MEF2C,MGA,NR1H2,NR2F2,PPARD,PPARG,RARG,SP4,TBX3,TCF7L2,ZBTB33,ZBTB7A,ZNF35
CYB5D2	chr17_3999516_4005962	EPAS1	40499	0	2.4634	4.4674	0.5244	0.63915	0.027211	0.1944	1.5653	E2F2,EPAS1,FOXL1,HOXD4,MAF,NFATC2,NR2F1,POU2F1,SIX1,STAT5A,TBX3,TEF
C5orf34	chr5_43555687_43556115	EPAS1	40414	0	6.2555	2.128	-0.25194	0.74377	0.93088	0.12856	0.031108	BCL6,E2F2,EPAS1,HOXC9,KLF4,MAF,NR3C2
UTP6	chr17_30186326_30188326	EPAS1	40403	0	4.8974	5.2101	-0.10634	0.64166	0.22192	0.19269	0.6538	ARNT,ATF3,BATF3,CDC5L,CEBPD,CEBPG,E2F1,E2F3,EPAS1,FOXM1,FOXO3,GATA2,HIC1,HIC2,HOXB7,HOXB8,HOXC9,JUNB,KLF9,MAF,MAFF,MAZ,MTF1,NFYA,NFYB,NR2F1,TBP,TEF,TFCP2,THAP1
PRKAA1	chr5_40756072_40758072	EPAS1	40225	0	11.4941	4.6621	0.15312	0.066073	0.21982	1.18	0.65794	AHR,EPAS1,HIF1A,HOMEZ,MEIS1,TBX18
KIAA1524	chr3_108265115_108268874	EPAS1	39617	0	3.3317	3.952	-0.024528	0.24539	0.58419	0.61015	0.23344	BCL6,CEBPB,E2F2,E2F3,EPAS1,FOXK2,FOXM1,KLF4,MAF,MAZ,MYBL1,NFIL3,SIX4
RRM1	chr11_4155522_4157760	EPAS1	39599	0	6.564	5.9877	-0.37934	0.41841	0.65471	0.3784	0.18395	E2F2,EPAS1,FOXM1,GBX2,MYBL1,MYBL2,NFE2L3,SMAD2,ZBTB33
DZIP3	chr3_108265115_108268874	EPAS1	39462	0	3.3317	1.776	0.078976	0.24539	0.88716	0.61015	0.051997	ATF2,BHLHE40,CDC5L,CREB1,EPAS1,ESRRA,ETV1,HES2,HEY2,JDP2,MEIS2,MXI1,PBX1,PBX3,RFX7,SIX4,SP4,ZNF354C
TSPAN14	chr10_82253496_82272272	EPAS1	39459	0	8.7927	5.9532	0.0043021	0.16547	0.0076864	0.78127	2.1143	ATF3,EPAS1,ETS2,FOSL1,GLIS2,HES2,HOXB8,HOXD1,HOXD4,HOXD8,HOXD9,HSF1,KLF11,NR3C1,NR5A2,RELA,SMAD3,SOX17,TEAD2
CISD2	chr4_103749591_103750747	EPAS1	39387	0	13.5158	3.076	-0.37922	0.050615	0.46927	1.2957	0.32858	EPAS1,ETS1,MYBL2
RCL1	chr9_4831830_4835165	EPAS1	38997	0	15.3601	3.2644	0.39181	0.10709	0.75265	0.97025	0.12341	ARID3A,ATF1,ATF3,BATF3,CEBPG,CREB3L1,E2F1,E2F2,E2F3,EPAS1,FOXA1,HIC2,HIF1A,HLX,HOXB4,HOXB8,HOXC9,KLF12,LHX6,MXD1,MXD4,MYBL2,NFATC2,NFATC3,RFX2,SNAI2,TAL1,TEF,TFAP4,ZNF354C
LIMS2	chr2_128393514_128400372	EPAS1	38988	0	8.0876	4.3412	0.26291	0.47751	0.50205	0.32102	0.29925	BCL6,EGR1,EPAS1,FOXJ2,KLF9,NR1D1,NR4A1,SOX7,THRA
SH3RF3	chr2_109704310_109707111	EPAS1	38885	0	8.9446	3.5904	0.11148	0.26146	0.45298	0.58259	0.34392	AHR,ARNTL2,CEBPD,CLOCK,CREB3L1,EPAS1,FOXC1,FOXC2,FOXL1,FOXO3,HIC1,HOXA5,HOXA6,JDP2,KLF9,MAFB,NR2F1,SOX17,TBX3,TEAD1
NINJ1	chr9_95856952_95857829	EPAS1	38741	0	13.8025	6.1727	0.05638	0.20936	0.37479	0.67911	0.42621	CEBPB,CEBPD,EPAS1,ETV5,FOXA1,HOXA3,IRF1,NR1D1,NR4A1,PPARG,USF2
TMEM184B	chr22_38623323_38630353	EPAS1	38687	0	3.5112	5.9673	-0.16875	0.22521	0.067587	0.64741	1.1701	CEBPD,CREB3,EPAS1,FOXC2,HOXA11,HOXA6,HOXB5,HOXD4,JDP2,MXD4,NR4A1,RARA,RXRA,SNAI2,SOX12,TFE3
A4GALT	chr22_43076050_43078218	EPAS1	38658	0	8.7689	3.7473	-0.21169	0.050179	0.56913	1.2995	0.24479	EPAS1,HOXD9,JDP2,KLF4,KLF9,MAF,SOX17
WDR62	chr19_36505141_36507141	EPAS1	38641	0	14.1343	2.9247	-0.27985	0.43935	0.76417	0.35719	0.11681	BACH1,CEBPD,E2F2,EPAS1,FOXM1,KLF9,MAF,MAFG,MYBL1,MYBL2,TFAP4,ZFX
TRIM8	chr10_104355301_104365870	EPAS1	38381	0	6.1161	6.7594	0.37081	0.12193	0.088054	0.91387	1.0553	EPAS1,FOXP1,HOXA3,NR1H2,NR2F1
BTN3A3	chr6_26400464_26402464	EPAS1	38235	0	2.3079	2.7836	0.40526	0.39805	0.6619	0.40006	0.1792	BCL6,BHLHE40,ELF1,EPAS1,ETV6,FOXL1,IRF1,NFAT5,NFIX
NINJ1	chr9_95856449_95858449	EPAS1	38121	0	23.7592	6.1727	-0.016441	0.44017	0.37479	0.35638	0.42621	CEBPB,CEBPD,EPAS1,ETV5,FOXA1,HOXA3,IRF1,NR1D1,NR4A1,PPARG,USF2,XBP1
SCPEP1	chr17_55013963_55017382	EPAS1	38085	0	4.241	4.9385	-0.0071213	0.8332	0.28694	0.079253	0.54221	AHR,ARNTL,ATF2,BBX,BCL6,CEBPB,CEBPD,CREB3,CUX1,EPAS1,ETS1,FOSL2,GATA6,HES1,IRF1,IRF2,JUNB,KLF4,MAFB,NFATC3,NFATC4,NFE2L1,NFE2L2,NFIC,NR1H2,NR4A1,PBX3,RARG,SNAI2,STAT3,TBX3,TEF,TFE3,TFEC,TWIST2,ZBTB7A
DDR2	chr1_162640276_162644138	EPAS1	38049	0	6.564	4.859	0.66127	0.06037	0.4202	1.2192	0.37654	CREB3L1,EPAS1,GATA6,HOXA11,MAF,MAFF,NFIX,RARG,SIX1,SIX2,TBX18,TWIST2,ZNF354C
GTF2H2C	chr5_68816237_68818007	EPAS1	38043	0	16.6115	2.771	-0.14154	0.064198	0.30639	1.1925	0.51373	BATF3,BDP1,CEBPB,CEBPD,CEBPG,E2F2,EPAS1,JUNB,TEF,ZNF35
IRAK2	chr3_10244509_10249364	EPAS1	37947	0	6.472	3.1499	0.48367	0.35204	0.49939	0.4534	0.30156	EPAS1,HES2,HOXA3,IRF2,PPARG
EPHB4	chr7_100462949_100464949	EPAS1	37806	0	9.6495	6.6137	-0.41043	0.52137	0.93905	0.28286	0.027311	EPAS1,ESRRA,ETS2,FOXK1,GBX2,HOXA2,HOXA6,ID1,NR2F2,NR5A2,POU2F2,SOX13,SOX17,TBX1
LRRK1	chr15_101497244_101500423	EPAS1	37785	0	6.016	3.0153	0.35985	0.97732	0.28419	0.0099647	0.54638	ARID5A,ARNTL,ARNTL2,BATF3,BHLHE40,ELF4,ELK3,EPAS1,ETS1,FLI1,FOXC2,FOXJ2,FOXL1,HIC1,HIC2,HOXA10,HOXA2,HOXA3,HOXA6,HOXA7,HOXB3,HOXB6,IRF1,IRF3,KLF10,KLF13,KLF4,KLF7,MAFF,MAFK,MAX,MNT,MYBL1,MYC,NFATC1,NFATC4,NFIC,NFKB1,NFKB2,NR3C1,NR4A1,PBX3,POU2F2,RARG,RFX5,SMAD3,STAT1,TFEB,TFEC,TP53,TWIST2,ZBTB7A
HMGN2	chr1_26758233_26761138	EPAS1	37763	0	8.8281	6.8023	-0.5691	0.084234	0.60614	1.0745	0.21742	BATF3,CREB3L4,E2F1,E2F6,ELK1,EPAS1,FOSL2,FOXM1,FOXO1,GATA3,HOXB8,KLF7,MAZ,MSX1,MTF1,MYBL2,TBP,TEF,TFCP2,THAP1,ZBTB12,ZNF691
TMEM184B	chr22_38706700_38712380	EPAS1	37660	0	3.875	5.9673	-0.10477	0.21079	0.067587	0.67615	1.1701	CEBPD,EPAS1,FOXC2,HOXA6,HOXB5,HOXD4,JDP2,MXD4,NR4A1,RARA,RXRA,SNAI2,SOX12,TFE3
HS1BP3	chr2_20810430_20813510	EPAS1	37354	0	7.1283	4.0712	0.66683	0.59472	0.83552	0.22569	0.078042	ALX1,CEBPB,CEBPD,ELK3,EPAS1,ETV5,FOXC1,FOXK1,FOXL1,GLI3,HES2,HIC1,HIF1A,HOXA10,HOXA2,HOXA4,HOXB6,HOXD9,ID1,IRF1,JDP2,KLF11,KLF4,MAFF,MNT,MXD4,NFIC,NFKB1,NPAS2,NR2F1,RARG,SNAI2,SP1,STAT1,TBX3,TGIF1,TWIST2,USF1,ZBTB7A
SERBP1	chr1_67933443_67935846	EPAS1	37320	0	10.6023	5.9041	-0.53377	0.43946	0.86552	0.35708	0.062725	ARID3B,E2F2,EPAS1,MYBL2,MZF1,NFE2L3,NR4A1,TFAP4,ZNF35
TCOF1	chr5_149696214_149700018	EPAS1	37183	0	11.154	5.2037	0.56699	0.25399	0.66546	0.59518	0.17688	E2F2,EPAS1,ETV4,FOXM1,GBX2,KLF9,MAF,MYBL1,MYBL2,RORA,SIX4
RAD54B	chr8_95445817_95450245	EPAS1	37098	0	4.6005	3.1953	-0.75553	0.77662	0.32437	0.10979	0.48896	CEBPD,E2F2,E2F5,EPAS1,FOXM1,HIC1,JDP2,MAFB,MYBL2,NFATC2,NFYB,ZBTB7A
SSH3	chr11_67031904_67033904	EPAS1	37014	0	2.1593	2.8799	0.36082	0.15997	0.43225	0.79596	0.36427	EPAS1,ETS2,FOXA1,HOXA3,HOXB5,HOXC6,ID1,KLF4,KLF5,MZF1,NR4A1,RARG
SEC24D	chr4_119718296_119720374	EPAS1	36952	0	4.2729	5.4407	0.093757	0.65308	0.92875	0.18504	0.0321	AR,ARNT,BBX,BHLHE40,CREB3L1,E2F5,E2F6,EPAS1,FLI1,FOXL1,FOXO3,GATA6,HIC1,HIF1A,HOXA11,HOXA5,HOXC9,IRF1,IRF2,JDP2,MEIS1,NFAT5,NFATC4,NFIC,NFIX,RARB,TBX3,TFAP4
SMC3	chr10_112285153_112290606	EPAS1	36842	0	5.2527	4.8395	0.31014	0.25166	0.23886	0.59918	0.62186	CEBPB,CEBPG,EPAS1,MXD4,MYBL2,RFX7,THAP1,ZBTB7B,ZNF711
HSD17B2	chr16_82027981_82032109	EPAS1	36748	0	11.2459	4.7034	0.41972	0.031437	0.1003	1.5026	0.99869	EPAS1,NR5A2,PPARG,TFEC
ZNF121	chr19_9731916_9733916	EPAS1	36707	0	13.5813	2.7788	-0.13236	0.014381	0.87079	1.8422	0.060084	ATF7,BDP1,BHLHE40,CREB1,CREB3,ELK4,EPAS1,FOXK1,FOXP4,GLIS2,HOXA4,HOXA7,HOXC6,HSF1,HSF2,IRF1,MEF2C,MGA,NFE2L1,NFYA,POU2F1,RARA,RELA,REST,RFX7,RXRA,SMAD3,SP2,SP4,SRF,TCF12,TCF7L1,TCF7L2,ZNF410,ZNF711
VAT1	chr17_41136207_41137753	EPAS1	36706	0	2.9267	8.5407	-0.18561	0.13314	0.00056801	0.87569	3.2456	CEBPB,CREB3L1,ELK4,EPAS1,FOXC2,FOXL1,GBX2,GLI3,HES2,HIF1A,HOXA11,HOXA7,HOXD4,HOXD8,HOXD9,JDP2,MXD1,MXD4,NFE2L1,POU2F1,POU2F2,RARG,TFE3,TGIF1,THRA,TP53,ZBTB7A
FOXRED1	chr11_126098865_126102416	EPAS1	36518	0	5.3281	3.6409	-0.72413	0.33561	0.92329	0.47416	0.034661	ARID3A,CTCF,DDIT3,E2F1,E2F2,EGR1,EPAS1,ETV4,FOXM1,HIC2,HOXC6,KLF12,KLF9,MNT,MYBL2,NFATC2,NR1D1,NR3C2,SNAI2,ZBTB12
IP6K1	chr3_49784926_49787531	EPAS1	36442	0	3.5453	4.4141	-0.26093	0.97994	0.44439	0.0087993	0.35223	CREB3L2,CUX1,EPAS1,FOXC2,HBP1,HIC1,HMBOX1,HOXA6,HOXD4,KLF12,MEIS2,MXD1,MXD4,NFAT5,NFATC1,NFATC4,NFE2L1,NR2C2,NR2F1,PKNOX1,RARG,SMAD3,TCF12,TEF,TRIM28
DYSF	chr2_71717183_71733106	EPAS1	36431	0	5.787	6.8732	0.6244	0.07686	0.5988	1.1143	0.22272	EPAS1,FLI1,FOXC2,FOXO1,GBX2,HES2,HIC1,HOXA7,HOXD1,HOXD9,LYL1,MECOM,NFATC1,NFIB,NR3C2,NR5A2,SOX17,SOX18,SOX7,TAL1,TBX1,TFEC
ABCC1	chr16_16079850_16084515	EPAS1	36417	0	8.5953	5.3473	0.29294	0.49172	0.059544	0.30828	1.2252	CREB3L2,CUX1,E2F4,EPAS1,ERF,ETS2,FOXC2,FOXJ2,GMEB2,HOXA2,HOXA3,HOXB3,HOXB6,IRF1,NR2F2,RARG,RUNX1,SP1,TRIM28
MT1E	chr16_56621266_56623266	EPAS1	36318	0	1.2817	8.3877	-0.010934	0.95429	0.01247	0.02032	1.9041	CEBPD,E2F5,E2F6,EPAS1,FOXC2,FOXL1,HOXA4,HOXA5,KLF9,MAZ,NFE2L2,NFYA,PPARG,SNAI2
CTNND1	chr11_57565460_57570256	EPAS1	36227	0	4.0432	6.3265	0.31812	0.90885	0.6265	0.04151	0.20308	ARID5B,EPAS1,HES1,NFAT5
PIK3C2A	chr11_17227450_17228491	EPAS1	36096	0	1.9104	4.0282	-0.45061	0.45163	0.77836	0.34522	0.10882	BATF3,BBX,BDP1,EPAS1,ERG,ETS2,FOXO1,FOXO3,GABPA,GATA6,HIC1,HOXC6,HSF1,IRF3,MAF,MAFF,MGA,NFIA,NR3C2,REST,RORA,RXRB,SOX17,SOX4,SOX7,SP2,SP3,TBP,TCF12,TCF4,TEAD1,TFAP4,TFEC,ZEB1,ZFX,ZNF354C
TBC1D9	chr4_141637316_141641377	EPAS1	36094	0	4.8587	4.4697	-0.17378	0.15509	0.1952	0.80942	0.70953	ATF1,CLOCK,EGR1,EPAS1,HOXA6,HOXD8,KLF12,KLF9,LHX6,MAF,MEIS1,MYBL2,NFKB1,SNAI2,SP2,STAT2,STAT5A,TEAD1,TFAP4,TFEC,TP53,ZFX,ZNF354C
LPCAT2	chr16_55504479_55506903	EPAS1	36009	0	7.8854	5.0979	0.19026	0.22975	0.40342	0.63875	0.39424	BHLHE40,ELF1,EPAS1,MAFF,SNAI2,TBX3,TFEC
UQCRH	chr1_46805192_46808234	EPAS1	35813	0	10.7382	8.5755	0.048414	0.10041	0.45038	0.99821	0.34642	BCL6,CEBPG,DDIT3,E2F2,E2F5,E2F6,EPAS1,HOXB4,HOXB8,HOXC9,HSF2,LHX6,LYL1,MAFB,NFATC3,TFAP4,THAP1
PHLDB2	chr3_111487089_111488268	EPAS1	35763	0	17.0449	5.2698	-0.25762	0.71889	0.14493	0.14334	0.83883	ELK3,EPAS1,FOXO3,GATA6,HES2,HIC1,ID1,KLF12,KLF4,MAFB,MEIS1,SNAI2,TBX20,TEAD1,ZNF354C
LASP1	chr17_37061802_37065665	EPAS1	35691	0	3.5054	7.1101	-0.42253	0.24062	0.011923	0.61866	1.9236	CREB3L1,ELK3,EPAS1,ETS2,FOXL1,GBX2,HMBOX1,HOXA11,HOXA3,HOXA5,HOXA6,HOXB2,HOXC6,JDP2,MXI1,MYBL1,NFE2L3,RARA,RARG,TWIST2
SLC25A17	chr22_41251084_41253084	EPAS1	35681	0	14.0075	3.6131	-0.3423	0.1582	0.73736	0.80081	0.13232	E2F2,E2F5,E2F6,EPAS1,FOXO3,HOXB8,MAF,NFYB,NR3C2,TFEC,ZNF35
HMGN1	chr21_40756686_40760672	EPAS1	35639	0	12.185	7.5576	0.36258	0.15078	0.94381	0.82165	0.025116	EPAS1,HOXC9,KLF4,KLF9,MYBL2,TEF
RBBP5	chr1_205053588_205055588	EPAS1	35562	0	0.75382	3.2141	-0.07067	0.53972	0.54279	0.26783	0.26537	BCL6,BDP1,CDC5L,CEBPD,CEBPG,CLOCK,E2F2,EPAS1,HIC2,HOXB7,ID2,NR4A1,SIX4,SP1,SP3,THAP1,ZBTB33,ZNF35,ZNF410
TSPAN14	chr10_82168917_82178604	EPAS1	35433	0	8.2311	5.9532	-0.27529	0.083699	0.0076864	1.0773	2.1143	ATF3,EPAS1,ETS2,FOSL1,GLIS2,HES2,HOXB8,HOXD1,HOXD4,HOXD8,HOXD9,HSF1,KLF11,NR3C1,NR5A2,RELA,SMAD3,SOX17,TEAD2
TPP1	chr11_6675967_6676453	EPAS1	35275	0	6.9182	6.624	0.1578	0.071594	0.72304	1.1451	0.14084	ARNT,BHLHE40,CREB3L2,EPAS1,ERG,ETS2,FLI1,HIC1,IRF1,KLF11,KLF3,KLF9,MAFF,MLXIP,NFE2L1,NR1D1,NR1H2,NR2C2,NR2F2,NR4A1,POU2F2,RXRB,SMAD3,TFEC,ZBTB7A
ARHGAP10	chr4_148688673_148696914	EPAS1	35221	0	6.412	3.4608	-0.010358	0.67581	0.842	0.17017	0.074686	AR,ARID3A,ARID5A,ARNTL,CLOCK,EPAS1,ETV4,FOXC1,FOXC2,FOXF1,FOXL1,FOXS1,GABPA,GATA6,GLI3,HLX,KLF12,KLF4,MAF,MAFB,MEIS1,MEOX1,PBX1,PLAGL1,PPARG,RARB,RARG,RORA,SNAI2,TBX20,TFEC,TWIST2,ZBTB12,ZBTB7A,ZFX
PLEKHG5	chr1_6544401_6545102	EPAS1	35019	0	8.562	4.9657	0.51709	0.85008	0.62546	0.070542	0.2038	EPAS1,HOXD8,MZF1,NR2F1
KIF2C	chr1_45240352_45240853	EPAS1	34863	0	4.715	4.9796	0.060815	0.0020237	0.39215	2.6939	0.40655	ATF5,CEBPD,EPAS1,FOXM1,FOXO3,GMEB2,HOXB5,MAF,MAFB,NFE2L3,RFX5,SOX12,TCFL5,TFAP4
FBXL2	chr3_33353635_33361472	EPAS1	34702	0.98809	6.38	3.1158	0.57613	0.2113	0.92784	0.6751	0.032526	EPAS1,FOXL1,FOXP1,HOXD4,MZF1
CD93	chr20_23030301_23032301	EPAS1	34676	0	15.4219	7.3677	0.33714	0.006302	0.43749	2.2005	0.35903	EPAS1,ETS2,NR3C2,NR5A2,PLAGL1,SOX7,TFEC
HMGB2	chr4_174290092_174292092	EPAS1	34497	0	26.4175	7.6235	-0.2865	0.20403	0.29771	0.6903	0.52621	CEBPD,CREM,CTCF,E2F1,E2F3,EPAS1,FOXO3,GMEB1,HOXB7,KLF7,MSX1,MYBL2,NFATC2,STAT5A,TAL1,TFAP4,TFCP2
PLA2G4C	chr19_48648586_48649447	EPAS1	34477	0	6.1408	4.9919	-0.22987	0.29999	0.20529	0.52289	0.68763	EPAS1,KLF9,NFE2L1,NR3C2,NR5A2
AGFG2	chr7_100171270_100173270	EPAS1	34437	0	1.8662	4.0553	0.085218	0.19574	0.36042	0.70831	0.44319	EPAS1,FOXA1,HOXA3,HOXA4,ID2,IRF1,NR5A2,PATZ1,RREB1,SOX18,TFEB,TGIF2
PCDH12	chr5_141302635_141304289	EPAS1	34338	0	15.2045	4.1087	-0.038279	0.030606	0.33163	1.5142	0.47935	EPAS1,GABPA,HBP1,HOXA6,HOXD1,LMO2,LYL1,MAF,MAFB,MAFF,NR2F1,NR3C2,NR5A2,RORA,SOX7,TAL1,TBX1
NINJ1	chr9_95858929_95862450	EPAS1	34120	0	10.4672	6.1727	0.12276	0.20739	0.37479	0.68322	0.42621	ARID3A,ATF4,CEBPB,CEBPD,EPAS1,ETV5,FOXA1,HOXA3,HOXD1,IRF1,MXD4,NR1D1,PPARG,SMAD2,USF2
ACP2	chr11_47234492_47236492	EPAS1	33965	0	9.2485	3.9991	0.31075	0.56791	0.05636	0.24572	1.249	ATF5,BCL6,EPAS1,IRF1,TBX3,TEF
KDELR3	chr22_38898026_38900834	EPAS1	33960	0	1.5345	5.758	0.41306	0.7966	0.4873	0.098762	0.31221	AR,CEBPB,CEBPD,CREB3L1,CREB3L2,CTCF,ELK3,EPAS1,ETV5,FOXF1,FOXL1,FOXO3,GATA6,HIF1A,HLX,HOXA10,HOXA11,HOXA4,HOXA5,JDP2,MAFF,MEIS1,MXD4,NFIC,NFIL3,NFIX,PPARG,RARB,RARG,REST,RUNX1,SIX1,SIX4,SMAD3,SNAI2,TBX18,TBX3,TEAD1,TEAD2,TFE3,TGIF1
TUBB	chr6_30646706_30654279	EPAS1	33877	0	6.7324	9.7115	0.080804	0.013413	0.7485	1.8725	0.12581	ARID3A,BCL6,CREB1,ELK1,EPAS1,FOSL1,FOXM1,GBX2,HSF2,KLF4,MYBL1,MYBL2,NFE2L3,PKNOX1,SIX4
TFAP4	chr16_4356846_4358307	EPAS1	33845	0	15.1398	3.525	0.11579	0.62521	0.83	0.20397	0.08092	ALX1,ARID3B,ATF3,CEBPD,E2F3,E2F5,E2F6,ELF4,ELK1,EPAS1,ESRRA,FOXO3,GATA2,GATA6,HOXB8,HSF1,KLF9,MAF,MAFB,MAFG,MAZ,MSX1,MYC,NFAT5,NR2F6,NRF1,PATZ1,PKNOX1,SIX4,SP2,TBP,TCF3,TCFL5,ZNF691,ZNF740
KIF2C	chr1_45239245_45241245	EPAS1	33756	0	5.5282	4.9796	-0.21655	0.0016896	0.39215	2.7722	0.40655	ATF5,CEBPD,EPAS1,FOXM1,FOXO3,GMEB1,GMEB2,HOXB5,KLF12,KLF9,MAF,MAFB,NFE2L3,NFIL3,RFX5,SOX12,TCFL5,TFAP4
SLC25A17	chr22_41249157_41254332	EPAS1	33754	0	6.6735	3.6131	-0.41923	0.25347	0.73736	0.59608	0.13232	E2F2,E2F5,E2F6,EPAS1,FOXO3,HOXB8,MAF,MXD4,NFYB,NR3C2,PPARG,TFEC,ZNF35
SMTN	chr22_31441721_31443544	EPAS1	33737	0	8.1608	6.6044	-0.77794	0.98309	0.77826	0.0074078	0.10888	AR,BCL6B,CEBPD,EPAS1,ETS2,FOXC1,FOXC2,FOXF1,GATA3,HOXA3,HOXA6,HOXD9,MXD4,NFIB,NFIC,NFIX,RARG,TWIST2
KIAA1671	chr22_25376996_25390436	EPAS1	33504	0	4.7379	3.5023	0.16565	0.0098298	0.89066	2.0075	0.05029	AHR,AR,ARNTL,BCL6,E2F2,EPAS1,FOSL2,FOXC2,HES1,HES2,HOXA5,HOXA6,HOXD1,HOXD4,HOXD9,KLF3,KLF5,LYL1,MAF,MAFB,MAX,NFAT5,RORA,SOX13,SOX17,STAT5A,TBX3,TEF
IRAK2	chr3_10240003_10241542	EPAS1	33441	0	7.1141	3.1499	0.45706	0.70562	0.49939	0.15143	0.30156	EPAS1,HES2,HOXA3,IRF2,PPARG
TMEM171	chr5_72449803_72451853	EPAS1	33416	0	9.7969	4.6868	-0.049666	0.71294	0.82062	0.14695	0.085856	AR,CEBPD,CLOCK,CREB3L1,EPAS1,FOXF1,MYBL1,RARG,SMAD3,TEAD1,TFE3,TWIST2
MUTYH	chr1_45771820_45772736	EPAS1	33406	0	10.5498	2.7984	0.52028	0.40516	0.26199	0.39237	0.58172	ARID3B,EPAS1,ETV4,HIC2,HOXB4,MYBL2,SP2,TFAP4
SH3RF3	chr2_109779363_109784495	EPAS1	33367	0	6.2841	3.5904	0.10936	0.18795	0.45298	0.72596	0.34392	AHR,CEBPD,EPAS1,FOXC1,FOXC2,FOXF1,FOXL1,FOXO3,HIC1,HOXA5,HOXA6,JDP2,KLF9,MAFB,NFYA,NR2F1,SOX17,TBX3,TEAD1
ZSWIM8	chr10_75578736_75580230	EPAS1	33355	0	8.5968	4.404	0.097948	0.48594	0.52238	0.31342	0.28201	ATF3,EGR1,EPAS1,HOXB5,HSF1,NR1D1,NR4A1,PBX2,PKNOX1
ZKSCAN4	chr6_28186410_28186975	EPAS1	33027	0	17.8914	1.8467	0.40953	0.74367	0.91655	0.12862	0.037842	CEBPB,CTCF,E2F2,ELK3,EPAS1
TRAM2	chr6_52474871_52478403	EPAS1	33009	0	4.4075	6.7379	0.036766	0.043182	0.48527	1.3647	0.31401	AR,ARNT,EPAS1,FOXC2,FOXO3,HIC1,IRF2,NFATC4,NFIX,TBX18,TBX3,TEAD1
TDP1	chr14_90387820_90389238	EPAS1	33007	0	9.1652	3.4325	0.11584	0.51166	0.999	0.29102	0.0004349	BATF3,EPAS1,GBX2,KLF4,MAF,MYBL2,TFAP4
ZNF28	chr19_53290034_53292034	EPAS1	32888	0	3.7865	2.003	-0.090246	0.033095	0.44657	1.4802	0.35011	EPAS1,ETS2,LMO2,MAFK,TBX1,THAP1
NCEH1	chr3_172390810_172396385	EPAS1	32623	0	4.7578	5.2004	-0.084977	0.050529	0.67506	1.2965	0.17066	ARNTL2,ELK3,EPAS1,FOXC1,FOXC2,GBX2,HOXA2,HOXA4,HOXB5,HOXB6,HOXB7,HOXB8,HOXD8,ID1,KLF5,MYBL1,NPAS2,SIX1,SIX4,TGIF1
HS1BP3	chr2_20815424_20818514	EPAS1	32350	0	11.5419	4.0712	0.72709	0.52839	0.83552	0.27704	0.078042	ALX1,CEBPB,CEBPD,ELK3,EPAS1,ETV5,FOXC1,FOXK1,FOXL1,GLI3,HES2,HIC1,HIF1A,HOXA10,HOXA2,HOXA4,HOXB6,HOXD9,ID1,IRF1,JDP2,KLF11,KLF4,MAFF,NFIC,NFKB1,NR2F1,PPARG,RARG,SIX1,SNAI2,SP1,STAT1,TBX3,TGIF1,USF1,ZBTB7A,ZNF35
POLD3	chr11_74269716_74271303	EPAS1	32271	0	13.8906	3.4467	-0.43358	0.25191	0.46808	0.59876	0.32968	BATF3,CEBPB,CEBPD,CREM,CTCF,E2F2,EPAS1,FOXP1,GATA2,GMEB1,HIC1,HOXB8,MAF,MTF1,MYBL2,NFIC,NFIX,PBX3,PKNOX1,TFCP2,THRA
MALL	chr2_110906320_110911481	EPAS1	32177	0	14.3209	6.8386	-0.0024045	0.41792	0.19006	0.37891	0.72112	CREB3,EPAS1,ETS2,FOSL1,FOSL2,HES2,HLX,HOXA2,KLF5,PPARG,SOX17,TGIF1,TP53
ELOVL6	chr4_111084798_111087751	EPAS1	32069	0	7.5023	3.2753	0.30864	0.97072	0.78993	0.012905	0.10241	AHR,E2F2,E2F3,EPAS1,ETV1,FOSL2,FOXC1,MAFK,NFATC1,SREBF2
ARHGEF37	chr5_148926301_148929102	EPAS1	32032	0	0.89495	2.85	0.17455	0.92433	0.38409	0.034174	0.41557	ARID3A,BCL6B,ELF1,EPAS1,ETS1,ETV3,FLI1,HES1,HES2,KLF5,MEOX1,NFATC1,NFIB,NR3C2,SOX17,SOX18,SOX7,TFEC
ASPM	chr1_197147717_197148571	EPAS1	31893	0	15.2994	4.4034	0.37757	0.58639	0.28984	0.23181	0.53784	CEBPD,E2F1,E2F2,EPAS1,FOXM1,GBX2,MYBL1,NFE2L3,NFIL3,RFX5
TEK	chr9_27140799_27143408	EPAS1	31661	0	4.4121	5.5011	0.11492	0.87823	0.02223	0.056392	1.6531	BCL6B,EPAS1,RARB,TEAD2
CARD10	chr22_37877973_37883856	EPAS1	31354	0	6.4644	4.9013	0.21621	0.12138	0.16286	0.91586	0.78817	EPAS1,ETV4,FOXC1,GABPA,GBX2,GMEB2,HES2,HOXA2,HOXA3,HOXA4,HOXA7,HOXB6,HOXD1,HOXD4,HOXD8,HOXD9,KLF5,NFE2L3,NR1D1,NR5A2,SIX1,SOX13,SOX17,TEAD4
ZKSCAN4	chr6_28186707_28188707	EPAS1	31295	0	3.9346	1.8467	0.51831	0.030164	0.91655	1.5205	0.037842	CEBPB,CTCF,E2F2,ELK3,EPAS1,RFX7,ZNF35
BMP4	chr14_54390805_54392282	EPAS1	31272	0	9.5446	7.9045	-0.026671	0.78646	0.40442	0.10433	0.39317	ELK4,EPAS1,FOXA1,HOXA11,NR5A2
SMURF2	chr17_62689572_62691081	EPAS1	31186	0	3.6633	6.6853	-0.34641	0.03682	0.081089	1.4339	1.091	EPAS1,FOXP1,HES2,MAFF,ZEB1
TMEM184B	chr22_38634526_38637950	EPAS1	31090	0	7.007	5.9673	-0.42682	0.049274	0.067587	1.3074	1.1701	CEBPD,EPAS1,FOXC2,HOXA11,HOXA6,HOXB5,HOXD4,JDP2,MXD4,NR4A1,RARA,RXRA,SNAI2,SOX12,TFE3
TIPIN	chr15_66680113_66684490	EPAS1	31059	0	2.4682	4.3008	-0.3793	0.7674	0.84443	0.11498	0.073436	ALX1,BATF3,CEBPD,CEBPG,CTCF,E2F1,E2F2,EPAS1,FOXO1,GATA6,HOXB8,HOXC9,JUNB,MAF,MAFB,MXD4,NR3C2,TCFL5,TEF,THAP1,TRIM28
TBC1D31	chr8_124053647_124053926	EPAS1	30993	0	9.7844	2.3539	0.23209	0.21442	0.49383	0.66873	0.30643	E2F2,EPAS1,ETV4,HSF2,MGA,MXD4,MYBL2,NPAS2,PPARG
SMTN	chr22_31445112_31446705	EPAS1	30576	0	3.8294	6.6044	-0.15587	0.83475	0.77826	0.078445	0.10888	AHR,AR,CEBPD,E2F5,EPAS1,ETS2,FOXC1,FOXC2,FOXF1,GATA3,HOXA3,HOXA6,HOXD9,JUN,NFIB,NFIC,NFIX,RARG
TXNDC15	chr5_134239974_134240216	EPAS1	30515	0	6.6196	4.0827	-0.053101	0.098647	0.89847	1.0059	0.046497	EPAS1,FOXS1,HOXA2,JDP2,LHX6,NR2F1,NR3C1
NOTCH4	chr6_32222347_32224531	EPAS1	30503	0	10.0761	5.8069	0.44934	0.15123	0.81276	0.82037	0.090035	EPAS1,ETS1,FOXO1,HOXA5,HOXD1,HOXD4,HOXD8,KLF9,LHX6,MAFB,MAFF,NFIB,NR3C2,SOX17,SOX18,SOX7,TAL1,TFEC
TTI1	chr20_36629438_36631330	EPAS1	30503	0	9.7209	3.1695	-0.030053	0.11095	0.64541	0.95486	0.19017	ALX1,ARID3B,CDC5L,CEBPD,E2F2,ELK3,EPAS1,FOSL2,FOXM1,FOXO1,GATA6,GMEB2,HIC1,HIC2,JDP2,KLF4,LHX6,MAFB,MAFF,MXD4,MYBL2,NRF1,PKNOX1,POU2F1,RFX5,SIX4,TBP,TFAP4,TFEC,TGIF2,TRIM28,ZBTB33
ZFYVE1	chr14_73524388_73524946	EPAS1	30468	0	6.03	3.8353	0.2106	0.28171	0.71524	0.5502	0.14555	EPAS1,ETV4,FOXC2,FOXL1,GATA3,HOXD4,IRF1,IRF2,MAFB,MYBL2,RXRB,SNAI2
LRWD1	chr7_102073478_102075058	EPAS1	30331	0	20.5229	4.6805	-0.69083	0.27223	0.83711	0.56506	0.077217	E2F1,E2F2,EPAS1,HOXC6,MAFB,MYBL1
KIAA1671	chr22_25391779_25393647	EPAS1	30293	0	4.6321	3.5023	0.060675	0.82571	0.89066	0.083174	0.05029	AR,BCL6,E2F2,EPAS1,FOSL2,FOXC2,HES1,HES2,HOXA5,HOXA6,HOXD1,HOXD4,HOXD9,KLF3,KLF5,LYL1,MAF,MAFB,RORA,SOX13,SOX17,STAT5A,TBX3,TEF
CTNS	chr17_3570016_3572016	EPAS1	30255	0	34.0017	2.6166	0.31269	0.068154	0.12162	1.1665	0.91501	EPAS1,GATA3,HES2,HIF1A,HOXA7,HOXD4,ID1,RARG,SREBF1,TBX3,TCFL5
TRIM8	chr10_104370153_104374051	EPAS1	30200	0	6.2248	6.7594	0.61863	0.53089	0.088054	0.275	1.0553	EPAS1,FOXP1,HOXA3,NR1H2,NR2F1
ZSWIM8	chr10_75575217_75577706	EPAS1	29836	0	10.4007	4.404	-0.11616	0.539	0.52238	0.26841	0.28201	ATF3,E2F4,EGR1,EPAS1,HOXB5,HSF1,MXD4,NR1D1,NR4A1,PBX2,PKNOX1
MRPL39	chr21_27009593_27011593	EPAS1	29792	0	2.1267	5.1111	-0.3153	0.025588	0.71039	1.592	0.1485	BATF3,E2F2,EPAS1,ID2,JUNB,MYBL2,MZF1,NFATC4,THAP1,ZNF35
CENPP	chr9_95056038_95058038	EPAS1	29711	0	13.3405	1.7362	-0.38998	0.016719	0.82325	1.7768	0.084468	AHR,ARID3B,E2F2,EPAS1,FOXM1,FOXP1,HIC2,HMBOX1,MYBL2,RORA,SNAI2,TEF,TFAP4
ST3GAL1	chr8_134551948_134554480	EPAS1	29703	0	11.6862	4.5226	0.14511	0.13057	0.70768	0.88415	0.15017	ARNTL,CEBPD,CREB3L2,ELF1,EPAS1,ERG,FOXF1,FOXP1,GATA6,HIC1,HOXA3,HOXD1,IRF1,IRF2,KLF3,KLF9,MAFB,MAFF,NFAT5,NFIC,NR2F1,NR3C2,RORA,RXRA,SOX18,TEF
PPAT	chr4_57331456_57333361	EPAS1	29654	0	6.7949	3.7724	0.56	0.15719	0.75504	0.80357	0.12203	ARID3A,BATF3,CEBPG,E2F1,EPAS1,ETV4,FOXM1,HBP1,JUNB,KLF4,MAF,MAFB,NFATC4,PKNOX1,TFAP4,TFEC,THAP1,ZNF35
C5orf34	chr5_43482313_43485722	EPAS1	29551	0	14.7805	2.128	-0.56742	0.12993	0.93088	0.88629	0.031108	BCL6,CEBPD,DDIT3,E2F2,EPAS1,HOXC9,KLF4,MAF,MYBL1,MYBL2,MZF1,NFATC3,NR3C2,PPARG,SREBF1
PAICS	chr4_57331456_57333361	EPAS1	29542	0	6.7949	6.3812	0.57629	0.15719	0.78906	0.80357	0.10289	E2F2,EPAS1,ETV4,FOXM1,HOXB8,KLF4,MAF,MAFB,MSX1,MYBL2,POU2F1,RFX7
ABLIM1	chr10_116404574_116415029	EPAS1	29385	0	5.5679	4.8784	0.58052	0.57788	0.11772	0.23817	0.92915	EPAS1,FOXO1,FOXO4,MEF2A
ZFYVE1	chr14_73523220_73525220	EPAS1	29300	0	10.9066	3.8353	0.40264	0.15412	0.71524	0.81215	0.14555	ATF1,EPAS1,ETV4,FOXC2,FOXL1,GATA3,HOXD4,IRF1,IRF2,IRF7,MAFB,MYBL2,RUNX1,RXRB,SNAI2,STAT3,TWIST2
CTNND1	chr11_57558524_57561591	EPAS1	29291	0	3.3865	6.3265	0.35904	0.58962	0.6265	0.22943	0.20308	ARID5B,EPAS1,HES1,NFAT5
IMMT	chr2_86451998_86453082	EPAS1	29105	0	12.6737	5.2725	0.15174	2.542e-05	0.49494	4.5948	0.30545	ALX1,ATF3,CEBPD,CTCF,EPAS1,FOXO3,HIC1,HOXB8,MYC,NFATC2,NFIX,TFCP2
PAICS	chr4_57270553_57272873	EPAS1	29041	0	2.4276	6.3812	-0.80315	0.87834	0.78906	0.05634	0.10289	E2F2,EPAS1,ETV4,FOXM1,HOXB8,KLF4,MAF,MAFB,MSX1,MYBL2,PBX1,POU2F1,RFX7,ZBTB12,ZNF281
FAM43A	chr3_194435654_194437193	EPAS1	29033	0	1.927	8.0312	0.28003	0.12661	0.54426	0.89754	0.26419	EPAS1,GBX2,HOXD9,NR5A2,TFEC
RCL1	chr9_4762786_4763895	EPAS1	28938	0.98305	23.995	3.2644	-0.18403	8.5785e-06	0.75265	5.0666	0.12341	ARID3A,ATF3,CEBPG,E2F1,E2F2,E2F3,EPAS1,FOXA1,HIC2,HIF1A,HOXB4,HOXB8,HOXC9,KLF12,LHX6,MYBL2,NFATC2,NFATC3,SNAI2,TAL1,TEF,TFAP4,ZNF354C
ALG8	chr11_77879522_77880704	EPAS1	28823	0	14.2392	4.5291	-0.44479	0.055499	0.95926	1.2557	0.018062	E2F2,EPAS1,HIC1,KLF9,MYBL2,NFIX
ARAP3	chr5_141030986_141032986	EPAS1	28814	0	4.9974	5.9923	-0.082561	0.099094	0.26114	1.004	0.58313	ELK3,EPAS1,ERG,FLI1,FOXC2,FOXO1,GBX2,HES1,HOXB4,HOXD8,LHX6,LMO2,LYL1,MAFF,NFE2L3,NR3C2,NR5A2,RFX2,SOX18,SOX7,TAL1,TBX1,TBX18,TCF7L1,TEAD2,TFEC
SH3TC1	chr4_8229820_8230857	EPAS1	28761	0	4.9038	5.2877	0.12535	0.16076	0.12558	0.79383	0.90107	EPAS1,ETV6,NFATC1,NR5A2
CCNF	chr16_2508114_2510114	EPAS1	28720	0	6.1026	4.536	0.050014	0.23794	0.6197	0.62354	0.20782	E2F2,EPAS1,FOXM1,HOXB3,HOXB8,KLF4,KLF9,MAF,MAFB,MYBL1,NFIX,TAL1,TFAP4,THRA
TUBB	chr6_30655371_30659516	EPAS1	28640	0	6.5618	9.7115	0.22625	0.10852	0.7485	0.96449	0.12581	ARID3A,ARNTL,BCL6,CREB1,ELK1,EPAS1,FOXM1,GBX2,HSF2,KLF4,MXD1,MYBL1,MYBL2,NFE2L3,PKNOX1,SIX4
ZNFX1	chr20_47862587_47866246	EPAS1	28510	0	6.0896	4.2304	0.11524	0.91853	0.096937	0.036907	1.0135	AHR,AR,ARNTL2,CEBPD,CREB3L2,ELF4,EPAS1,ERG,FLI1,FOSL1,FOSL2,FOXC1,FOXC2,FOXO3,HBP1,HIC1,HIF1A,HOXA10,HOXA6,IRF1,MAF,MAFF,MECOM,NFIX,NFKB1,NR1H2,RARG,REST,RUNX1,SMAD4,SNAI2,STAT1,STAT3,TEAD1,TFE3,ZBTB12,ZBTB33,ZBTB7A,ZEB1,ZFX,ZNF35
PLAUR	chr19_44143991_44145991	EPAS1	28507	0	1.8573	6.6453	-0.01435	0.55587	0.30413	0.25502	0.51694	BHLHE40,CEBPB,EPAS1,FOXC2,FOXL1,HIF1A,IRF1,JDP2,JUNB,KLF4,MYBL1,RARG,SNAI2
CKAP2L	chr2_113550646_113552295	EPAS1	28392	0	4.9184	3.9663	0.14748	0.79941	0.52362	0.097232	0.28098	CEBPD,E2F2,EPAS1,FOXM1,MAF,MAFB,RARA,TEF,TGIF2
HMGN2	chr1_26826891_26828491	EPAS1	27990	0	12.7382	6.8023	-0.078012	0.5328	0.60614	0.27344	0.21742	E2F1,E2F6,ELK1,EPAS1,FOXM1,FOXO1,GATA3,HOXB8,KLF7,MAZ,MSX1,MTF1,MYBL2,TBP,TEF,TFCP2,THAP1
MTAP	chr9_21830581_21833603	EPAS1	27947	0	4.1651	4.3913	-0.30785	0.090665	0.29205	1.0426	0.53454	AHR,DDIT3,E2F2,E2F3,EGR1,EPAS1,FOXL1,HOXA11,HOXB3,HOXB4,HOXC9,LHX6,NFATC4,NFKB1,NR2F1,NRF1,PPARG,RFX2,SNAI2,STAT1,TAL1,TBX1,TBX3
SLBP	chr4_1684872_1686090	EPAS1	27940	0	7.9563	5.8061	-0.49962	0.1872	0.75727	0.7277	0.12075	BCL6,E2F1,E2F2,E2F5,E2F6,EPAS1,HOXB8,HOXC9,HSF2,MAF,MYBL1,NFATC3,NFATC4,NFIA,RORA,STAT1,TEAD4,TEF
DKK3	chr11_11997103_12003110	EPAS1	27807	0	8.804	8.0962	0.54421	0.018262	0.37468	1.7385	0.42634	AHR,CTCF,E2F5,EPAS1,FOSL2,FOXC2,FOXF1,FOXL1,FOXO3,HES2,HOXA5,HOXD8,KLF12,KLF7,MAFF,MEIS1,MYBL2,NFATC4,NFIX,NR2F1,NR3C2,SMAD4,SNAI2,SOX17,TBP,TEAD1,TFAP4,THRA,TWIST2,ZNF354C
NHSL1	chr6_138921387_138923395	EPAS1	27719	0	5.0226	3.9645	-0.18044	0.21318	0.37196	0.67125	0.4295	EPAS1,HEY2,MAF,NR5A2,SOX18
NUCB1	chr19_49373648_49375648	EPAS1	27658	0	3.8758	7.1776	0.29105	0.13209	0.7148	0.87912	0.14581	ARNT,BHLHE40,CEBPD,EPAS1,ETS2,ETV6,FOSL1,FOSL2,FOXC1,FOXC2,FOXF1,FOXJ2,FOXL1,GATA6,HIC1,ID1,IRF1,IRF2,JDP2,KLF10,NR1H2,NR2F2,NR2F6,RARA,RARG,RUNX1,SMAD3,SNAI2,SP4,TBX3,TEAD1,THRA,XBP1,ZBTB33,ZBTB7A
SAT1	chrX_23828881_23830119	EPAS1	27607	0	11.7054	8.8178	0.2942	0.047853	0.92117	1.3201	0.035662	ATF3,BCL6,EPAS1,ETS2,FOXO1,HES1,KLF3,KLF4,KLF5,MAFG,MZF1,NPAS2,RXRB,STAT6,ZBTB7B
MBTPS1	chr16_84177977_84178822	EPAS1	27429	0.95376	14.2853	5.6198	0.14071	0.75104	0.80609	0.12434	0.093617	ATF7,EPAS1,ETS2,FOXA1,FOXC1,HES1,KLF7,MAFF,NR2F1,NR2F2,SREBF1,TEAD1,ZFX
TDP1	chr14_90392167_90394999	EPAS1	27246	0	4.8566	3.4325	-0.17082	0.76764	0.999	0.11484	0.0004349	BATF3,EPAS1,GBX2,KLF4,MAF,MYBL2,TFAP4
PIP5K1C	chr19_3669466_3673384	EPAS1	27093	0	10.2726	5.261	0.52017	0.10317	0.73198	0.98643	0.1355	CREB3L1,E2F5,EPAS1,ETS1,FOXC2,FOXL1,FOXO6,FOXP1,HOXA11,MAFF,NR2F1,RARG,SNAI2,SOX17,TEF,ZBTB7A
PTTG1	chr5_159875901_159881115	EPAS1	27088	0	5.209	7.3395	-0.30732	0.38517	0.69669	0.41434	0.15696	EPAS1,FOXM1,GBX2,MAF,MEF2A,SIX4,TGIF2
ANGPTL4	chr19_8455885_8462704	EPAS1	26875	0	5.2856	7.5712	0.75404	0.86243	0.92421	0.064275	0.034231	AR,BCL6,BHLHE40,CEBPD,ELK3,EPAS1,ETS2,FOXL1,HOXC6,ID1,KLF10,KLF5,KLF7,MAFK,NFYA,NPAS2,NR5A2,NRF1,PPARG,RARA,RELA,RXRA,SIX1,SMAD3,TFE3
DCUN1D3	chr16_20876349_20884788	EPAS1	26773	0	7.4097	4.0844	0.1234	0.93	0.9461	0.031518	0.024063	AHR,ATF1,BBX,CEBPD,E2F5,EPAS1,FLI1,FOXF1,FOXL1,FOXP4,GATA6,HLX,MXD4,SMAD4,SOX17,TEF,TFCP2,TWIST2
ZBTB24	chr6_109776530_109777668	EPAS1	26772	0	17.8712	2.5219	0.37861	0.48247	0.87104	0.31653	0.059964	EPAS1,PPARG,TFAP4
FUT11	chr10_75502509_75505319	EPAS1	26729	0	8.5442	5.0081	0.3204	0.39947	0.60847	0.39852	0.21576	E2F5,ELF1,ELK4,EPAS1,FOXA1,FOXC1,FOXL1,HOXA11,HOXA6,KLF9,MEF2A,MEIS1,NFAT5,NFATC1,NFIC,NR3C1,NR3C2,RARB,RORA,SMAD3,SOX7,TWIST2,ZNF35
POLR2D	chr2_128642434_128644434	EPAS1	26705	0	9.5615	4.684	-0.17865	0.40926	0.84913	0.388	0.071027	BCL6,E2F2,E2F5,EPAS1,ETV4,KLF4,MAFB,MSX1,MYBL2,MZF1,NFE2L3,NFYA,NFYB,NR4A1,NRF1,PBX3,RARG,SNAI2,TBX3,TFAP4,THAP1
PCDH1	chr5_141213907_141231378	EPAS1	26597	0	5.2933	6.4192	0.38657	0.92687	0.00027538	0.032979	3.5601	BCL6B,EPAS1,NFE2L3,TCF4,TEAD2,TFEC
ESPL1	chr12_53688675_53690020	EPAS1	26593	0	8.4395	3.5184	-0.63198	0.23448	0.55617	0.62989	0.25479	CEBPD,E2F2,EPAS1,FOXM1,KLF4,MAF,MYBL2,MZF1,NFE2L3,TEAD4,TFAP4
ANGPTL4	chr19_8455575_8457575	EPAS1	26565	0	8.3628	7.5712	0.65946	0.53848	0.92421	0.26883	0.034231	AR,BCL6,BHLHE40,CEBPD,ELK3,EPAS1,ETS2,FOXL1,HOXC6,ID1,KLF10,KLF5,KLF7,MAFK,NFYA,NPAS2,NR5A2,NRF1,PPARG,RARA,RXRA,SMAD3,TFE3
ARHGEF28	chr5_72948514_72952041	EPAS1	26532	0	5.9012	5.187	0.85292	0.32486	0.95623	0.48831	0.019439	BCL6B,EPAS1,ETS1,ETS2,FOXC1,FOXC2,HES2,HIC1,HOXA10,HOXA2,HOXA3,HOXA5,HOXA6,HOXD1,HOXD4,HOXD8,ID1,NFAT5,NFKB1,NR2F1,NR3C2,NR5A2,PPARG,SOX17,TBX3,TFEC
MRPL42	chr12_93832846_93834775	EPAS1	26490	0	1.5163	4.3352	0.071812	0.55649	0.75457	0.25455	0.1223	ATF1,BCL6,CEBPB,CEBPG,CREB1,CREM,EPAS1,FOXL1,HIC2,JUNB,KLF4,LHX6,MAFB,MXD4,NR2F1,NR4A1,RFX7,ZNF35
TPP1	chr11_6667091_6669947	EPAS1	26399	0	10.1109	6.624	-0.034199	0.017282	0.72304	1.7624	0.14084	ARNT,BCL6,BHLHE40,CDC5L,CEBPB,CREB3L2,EPAS1,ERG,ETS2,ETV6,FLI1,FOXO4,HIC1,IRF1,IRF2,KLF11,KLF3,KLF9,MAFF,MLX,MLXIP,NFAT5,NFE2L1,NR1D1,NR1H2,NR2C2,NR2F2,NR4A1,PLAGL1,POU2F2,RELA,RXRB,SMAD3,STAT3,TFEC,ZBTB7A,ZBTB7B
PLEKHG5	chr1_6549859_6553824	EPAS1	26297	0	11.9497	4.9657	0.26558	0.065858	0.62546	1.1814	0.2038	EPAS1,HES2,HOXD8,MZF1,NFATC4,NR2F1
ZSWIM8	chr10_75571589_75573589	EPAS1	26208	0	6.3503	4.404	0.36716	0.44944	0.52238	0.34733	0.28201	ATF3,EGR1,EPAS1,HOXB5,NR1D1,NR4A1,PBX2,PKNOX1
HOMER3	chr19_19078101_19084180	EPAS1	26060	0	3.8297	6.8519	0.70641	0.29481	0.08778	0.53046	1.0566	ARID5B,ATF1,EPAS1,FOXC1,HLX,HOXA4,JDP2,NFATC4,RARG,SNAI2
PLD2	chr17_4735964_4737958	EPAS1	25569	0	14.841	4.7525	0.52323	0.81195	0.35195	0.09047	0.45352	ATF3,BCL6,BHLHE40,EPAS1,ETS2,ETV3,ETV6,FOXC2,FOXO1,GLI3,HES2,HOXA2,HOXA3,HOXA6,HOXD4,HSF1,ID1,IRF3,KLF10,KLF11,KLF16,KLF4,MAFG,MAFK,MNT,MXD4,MZF1,NFATC4,NFE2L3,NPAS2,NR2F1,PATZ1,PBX2,RARG,RFX1,SMAD3,SOX12,SOX13,SOX7,SP2,SRF,TCF3,TCF7L1,TCF7L2,TGIF1,TP53,USF1,ZNF740
ITGB3	chr17_45300010_45305688	EPAS1	25519	0	7.5024	8.0125	0.43972	0.55474	0.052698	0.25591	1.2782	EPAS1,FOXC2,FOXL1,HOXA3,SOX18
PRKACA	chr19_14201232_14203232	EPAS1	25327	0	4.9213	5.5949	-0.58626	0.70599	0.76694	0.1512	0.11524	CEBPB,ELK1,EPAS1,FOXJ2,HOXA4,HOXA5,HOXA7,JDP2,NR1D1,NR2F2,RARA,RXRA,TCFL5,TEAD2,ZBTB7A,ZNF281
CD34	chr1_208109964_208119077	EPAS1	25281	0	3.5613	5.8867	0.39628	0.024076	0.040669	1.6184	1.3907	EPAS1,FLI1,HOXA5,HOXD4,KLF9,LMO2,MAF,MEF2A,MEOX1,NFIA,NR3C2
TFAP4	chr16_4348242_4350207	EPAS1	25241	0	7.6238	3.525	0.22011	0.16682	0.83	0.77775	0.08092	ALX1,ARID3B,ATF3,CEBPD,CLOCK,E2F3,ELF4,ELK1,EPAS1,ESRRA,FOXO3,FOXP4,GATA2,GATA6,HIC2,HOXB8,KLF9,MAF,MAFB,MAFG,MAZ,MNT,MSX1,MYC,NR2F6,NRF1,PATZ1,PKNOX1,RFX5,SIX4,SP2,TBP,TCF3,TCFL5,ZNF691,ZNF740
TMEM255B	chr13_114487425_114490464	EPAS1	25210	0	5.9257	6.2352	0.23158	0.75711	0.493	0.12084	0.30715	EPAS1,ETS1,HOXA5,LMO2,MXD4,SOX18,TFEC
ESPL1	chr12_53687234_53689234	EPAS1	25152	0	3.3249	3.5184	-0.49355	0.17946	0.55617	0.74603	0.25479	ARID3A,CEBPD,E2F2,EPAS1,FOXM1,FOXP1,GBX2,HBP1,KLF4,MAF,MYBL2,MZF1,NFE2L3,PBX2,TEAD4,TFAP4
SSH3	chr11_67042392_67045780	EPAS1	25138	0	6.8404	2.8799	0.035436	0.0049378	0.43225	2.3065	0.36427	EPAS1,ETS2,FOXA1,HOXA3,HOXB5,HOXC6,ID1,KLF10,KLF4,KLF5,MXD4,MZF1,NR4A1,RARG,SREBF1
ZFYVE21	chr14_104207146_104208664	EPAS1	25066	0	5.9011	5.3123	0.29307	0.2087	0.0034925	0.68047	2.4569	CEBPD,EGR1,EPAS1,FOXL1,HOXC6,KLF4,RARG,SNAI2,SOX13
PPIH	chr1_43149050_43149631	EPAS1	25003	0	3.7379	5.6825	-0.55735	0.28821	0.84495	0.54029	0.073168	ATF1,E2F1,E2F3,EPAS1,FOXM1,GATA2,HOXB4,HOXB8,HOXC9,KLF12,MAF,PKNOX1,TBX1,TEAD1,TGIF2
KIAA1671	chr22_25396854_25399191	EPAS1	24749	0	3.7421	3.5023	-0.0083873	0.72852	0.89066	0.13756	0.05029	AR,ARNTL,BCL6,E2F2,EPAS1,FOXC2,HES1,HES2,HOXA5,HOXA6,HOXD1,HOXD4,HOXD9,KLF3,KLF5,LYL1,MAF,MAFB,MAX,NFAT5,RORA,SOX13,SOX17,TBX3,TEF
GRK5	chr10_120991486_120995438	EPAS1	24290	0	7.2578	5.2071	0.77701	0.099162	0.031114	1.0037	1.507	ARID5A,EPAS1,ERG,ETS2,FOXC1,FOXC2,FOXF1,FOXL1,GATA6,HIC1,HLX,HOXA2,HOXA4,HOXD8,HOXD9,KLF9,MAFF,MEIS1,MXD4,NFIB,NFKB1,NR2F1,PPARG,TBX1,TFEC,TWIST2
WASF3	chr13_27156102_27166017	EPAS1	24263	0.95573	6.7932	3.8997	0.17875	0.035248	0.020968	1.4529	1.6785	ATF1,ELF4,ELK3,EPAS1,FOXP1,HIF1A,HOXA2,HOXD1,MYBL2,NFATC4,NR2F1,PBX3,RORA,SMAD4,SOX13,TCFL5,TEAD2,ZNF354C
ST3GAL1	chr8_134556948_134560098	EPAS1	24085	0	5.216	4.5226	-0.086035	0.41182	0.70768	0.38529	0.15017	ARNTL,CEBPD,CREB3L2,ELF1,EPAS1,ERG,FOXF1,FOXP1,GATA6,HIC1,HOXA3,HOXD1,IRF1,IRF2,KLF3,KLF9,MAFB,MAFF,NFAT5,NFIC,NR2F1,NR3C2,PPARG,RORA,RXRA,SOX18,TEF
MARCKSL1	chr1_32825861_32827861	EPAS1	24021	0	3.787	8.186	0.41084	0.99603	0.58569	0.0017285	0.23233	ARID3B,E2F5,EPAS1,FOXO6,NFKB1,TP53,ZNF711
VAT1	chr17_41148445_41150445	EPAS1	24014	0	11.5722	8.5407	-0.10019	0.019011	0.00056801	1.721	3.2456	CEBPB,ELK4,EPAS1,FOXC2,FOXL1,GBX2,GLI3,HES2,HIF1A,HOXA11,HOXA7,HOXD4,HOXD8,HOXD9,JDP2,NFE2L1,POU2F1,POU2F2,RARG,TFE3,TGIF1,ZBTB7A
PLEKHG5	chr1_6604027_6607774	EPAS1	23906	0	5.0727	4.9657	0.36938	0.78372	0.62546	0.10584	0.2038	EPAS1,HES2,HOXD8,MZF1,NFATC4,NR2F1
P2RY2	chr11_72953246_72954218	EPAS1	23904	0	11.286	2.9366	-0.17408	0.046756	0.10597	1.3302	0.97481	CEBPB,EPAS1,ESRRA,ETS2,ETV1,FOXA1,FOXO1,GATA3,HES1,HES2,HOXA4,HOXA7,ID1,KLF3,KLF4,KLF5,MAFB,MAFK,NPAS2,NR2F6,NR3C2,RXRA,SOX13,SOX7,SP2,ZBTB7A,ZBTB7B
DLAT	chr11_111919349_111920739	EPAS1	23812	0	3.0797	4.1388	-0.57242	0.81339	0.8201	0.089701	0.086133	CEBPG,E2F2,EPAS1,HIC2,HOXC9,JUNB,LHX6,MZF1,THAP1,ZNF35
KANK3	chr19_8431914_8433393	EPAS1	23768	0	12.6549	4.8056	0.56575	0.10252	0.43916	0.9892	0.35738	EPAS1,HBP1,HES2,HIC1,TBX1
EDEM2	chr20_33758869_33763189	EPAS1	23708	0	9.1132	4.5299	-0.18428	0.10275	0.17939	0.98823	0.7462	AHR,CEBPB,ELK3,EPAS1,ETV5,FOXL1,HMBOX1,HOXA3,HOXD1,HSF2,JDP2,MGA,MXD1,MXD4,NFIA,NPAS2,NR1H2,NR2F1,POU2F1,STAT1,ZNF354C,ZNF711
ENG	chr9_130588136_130593511	EPAS1	23541	0	2.0971	9.4705	0.27833	0.0021124	0.90675	2.6752	0.042512	CEBPD,EPAS1,HOXA2,HOXD9,SIX2
PAICS	chr4_57275004_57278455	EPAS1	23459	0	7.5356	6.3812	-0.13967	0.028367	0.78906	1.5472	0.10289	CREM,E2F2,E2F7,EPAS1,ETV4,FOXM1,HOXB8,KLF4,MAF,MAFB,MSX1,MYBL2,PBX1,POU2F1,RFX7
IRAK2	chr3_10229961_10236634	EPAS1	23399	0	6.6347	3.1499	0.49958	0.4332	0.49939	0.36331	0.30156	EPAS1,HES2,HOXA3,IRF2,PPARG
PGF	chr14_75445863_75456413	EPAS1	23396	0	5.1246	8.484	0.58706	0.11494	0.48719	0.93952	0.3123	ARNT,BCL6B,ELK3,EPAS1,ERG,ETS1,FOXO1,HES2,HIF1A,HOXD1,HOXD9,MAFF,MTF1,NFKB1,NR3C2,NR5A2,SOX18,TFEC
CKAP2	chr13_53000093_53006111	EPAS1	23383	0	5.9405	5.3595	-0.14971	0.030454	0.11223	1.5164	0.94988	ALX1,CDC5L,CEBPB,CEBPD,CTCF,E2F1,E2F2,EPAS1,FOXM1,GBX2,HOXA7,HOXB7,JUNB,KLF4,KLF9,MAFB,MSX1,MYBL1,MYBL2,NFE2L3,NFYA,NFYB,RFX7,SIX4,SP4,TCF3,TFCP2,TGIF2,TP53,YY1,ZBTB33,ZNF35
SCN1B	chr19_35496329_35498262	EPAS1	23329	0	10.5868	4.3058	0.31961	0.14306	0.91144	0.84449	0.040271	EPAS1,ERG,HOXD1,RXRA,SMAD3,TEAD4,TEF,THRA
AGFG2	chr7_100112258_100113507	EPAS1	23326	0	3.7109	4.0553	0.24002	0.46672	0.36042	0.33095	0.44319	ARID5A,BACH1,EPAS1,FOXA1,HOXA3,HOXA4,ID2,IRF1,NR5A2,PATZ1,SOX18,TFEB,TGIF2,ZNF35
HNRNPR	chr1_23694110_23698465	EPAS1	23257	0	13.7402	6.7796	-0.29568	0.0054008	0.6641	2.2675	0.17776	ARID3B,BCL6,CEBPD,CTCF,E2F2,E2F3,E2F5,EPAS1,HIC1,HIC2,HSF2,MYBL2,NFATC4,NFYA,POU2F1,SP4,ZBTB12,ZBTB33,ZNF35,ZNF740
VHL	chr3_10206543_10207059	EPAS1	23225	0.98695	15.6499	4.3311	0.20253	0.83579	0.58291	0.077901	0.2344	AR,BDP1,EPAS1,FOXL1,LMO2,MAFF,MGA,RARG,SNAI2
USP31	chr16_23135031_23137432	EPAS1	23159	0	6.9261	3.5387	0.5565	0.19794	0.61141	0.70346	0.21367	EPAS1,ETS2,FOXA1,HES2,HOXA6,HOXD1,KLF3,NFIA,NR5A2,PPARG
MYCT1	chr6_152991387_152995897	EPAS1	23132	0	6.8389	6.8117	0.34811	0.057022	0.74375	1.244	0.12857	EPAS1,ETS1,HES2,NFATC1,NR3C2,NR5A2
BMP1	chr8_22045722_22046767	EPAS1	23070	0	7.9893	4.9798	-0.28638	0.81897	0.64655	0.086734	0.1894	EPAS1,FOXF1,GATA6,HOXB5,JDP2,KLF5,NFATC4,NR2F1,TBX3
ZNF721	chr4_467998_469998	EPAS1	22962	0	16.5991	1.8885	-0.021615	0.11641	0.24939	0.934	0.60312	EPAS1,FOXF1,MEF2C,NFATC2,NR2F1,SNAI2
AJUBA	chr14_23474715_23477068	EPAS1	22864	0	9.369	5.9655	-0.19948	0.0079538	0.57755	2.0994	0.23841	EPAS1,HES2,HOXA6,KLF5,SIX4,TEF
LRWD1	chr7_102079365_102082580	EPAS1	22809	0	10.89	4.6805	-0.3165	0.09287	0.83711	1.0321	0.077217	E2F1,E2F2,EPAS1,HOXC6,MAFB,MYBL1,ZBTB12
TRAM2	chr6_52414343_52419062	EPAS1	22800	0	11.739	6.7379	0.51685	0.85672	0.48527	0.067163	0.31401	AR,ARNT,EPAS1,FOXC2,FOXO3,HIC1,IRF2,NFATC4,NFIX,SIX4,TBX18,TBX3,TEAD1
SLC20A2	chr8_42372853_42374576	EPAS1	22780	0	4.6107	3.7254	-0.032697	0.74977	0.0010586	0.12507	2.9752	EPAS1,NFE2L2,TEF
ROBO4	chr11_124790596_124791475	EPAS1	22765	0	13.0295	7.7774	-0.085188	0.61127	0.050629	0.21376	1.2956	EPAS1,ETS1,FOXO1,HIC1,HOXD9,SOX18,SOX7,TBX1,TEAD2,TFEC
CAPNS1	chr19_36606206_36608206	EPAS1	22711	0	15.1451	7.8838	0.24645	0.19694	0.99382	0.70568	0.0026922	ATF5,BDP1,BHLHE40,EPAS1,ERF,GATA3,GLIS2,HOXB5,HOXB8,HOXC6,IRF3,JDP2,KLF10,KLF5,MAFK,MLX,MSX1,MXD4,MYBL1,RARG,SMAD3,SP4,TFE3,USF2,ZBTB33
CCNA2	chr4_122720471_122722471	EPAS1	22617	0	5.839	5.383	-0.42813	0.1463	0.4138	0.83476	0.38321	CEBPD,E2F2,EPAS1,FOXK2,FOXM1,KLF4,KLF7,MAF,MSX1,NFE2L3
KNSTRN	chr15_40697509_40698747	EPAS1	22588	0	16.7461	5.0304	-0.49386	0.21518	0.58431	0.66721	0.23336	E2F2,EPAS1,FOXM1,FOXO3,MAF,MYBL1,TEF
EDEM2	chr20_33757739_33759739	EPAS1	22578	0	8.9677	4.5299	0.060654	0.12204	0.17939	0.9135	0.7462	CEBPB,ELK3,EPAS1,ETV5,FOSL1,FOXL1,HMBOX1,HOXA3,JDP2,MGA,NFIA,NR2F1,POU2F1,TWIST2,XBP1,ZNF354C,ZNF711
MYO1C	chr17_1418533_1419712	EPAS1	22532	0	6.9297	7.3666	-0.5979	0.26799	0.17923	0.57187	0.74658	AHR,ARID3B,CEBPD,E2F2,EPAS1,ETS2,ETV3,FOXC2,FOXK1,FOXL1,GATA6,HES1,HES2,HIF1A,HOXA2,HOXA6,HOXC6,HOXD9,ID1,IRF1,JDP2,JUNB,KLF5,LMO2,MYBL1,NFATC4,NFIC,NFIX,NR1H2,PPARG,RARG,SMAD3,SNAI2,TEAD1
DSCC1	chr8_120845523_120845877	EPAS1	22293	0	3.9556	2.5309	0.3305	0.42835	0.90373	0.3682	0.043962	E2F1,E2F2,EPAS1,ETV4,FOXM1,FOXO1,FOXO3,HOXB8,KLF16,KLF3,KLF7,MYBL2,NR3C2,RARB,TBP,TEAD4,ZEB1,ZNF354C
MRPL39	chr21_26955536_26957536	EPAS1	22265	0	1.271	5.1111	-0.2813	0.37511	0.71039	0.42584	0.1485	BATF3,E2F2,EPAS1,ID2,JUNB,MYBL2,MZF1,NFATC4,THAP1,ZNF35
TAOK2	chr16_30007417_30009417	EPAS1	22230	0	7.2833	5.3465	-0.15433	0.22376	0.56806	0.65021	0.2456	BCL6B,EPAS1,FOXL1,GBX2,HES1,HOXA2,HOXA3,HOXA6,HOXB3,HOXB5,HOXB6,HOXD4,HOXD8,ID1,NFIC,NR2C2,NR2F1,NR2F2,NRF1,RFX5,SMAD3,SOX18,USF1
MYO1C	chr17_1418212_1420212	EPAS1	22211	0	14.6629	7.3666	-0.5954	0.29849	0.17923	0.52507	0.74658	AHR,ARID3B,CEBPD,E2F2,EPAS1,ETS2,ETV3,FOXC2,FOXK1,FOXL1,GATA6,HES1,HES2,HIF1A,HOXA2,HOXA6,HOXC6,HOXD9,ID1,IRF1,JDP2,JUNB,KLF10,KLF5,LMO2,MYBL1,NFATC4,NFIC,NFIX,NR1H2,PPARG,RARG,SMAD3,SNAI2,TEAD1,TP53
CD93	chr20_23041741_23044872	EPAS1	22105	0	3.7179	7.3677	0.035957	0.0029271	0.43749	2.5336	0.35903	EPAS1,ETS2,NR3C2,SOX7
RBBP5	chr1_205113214_205115516	EPAS1	22064	0	6.3808	3.2141	-0.59483	0.086249	0.54279	1.0642	0.26537	ATF1,BCL6,BDP1,CEBPD,CEBPG,CREM,E2F2,EPAS1,HIC2,HOXB7,ID2,NFYB,NR4A1,SMAD2,SP1,SP3,THAP1,ZNF35
PPIH	chr1_43146065_43148065	EPAS1	22018	0	16.2646	5.6825	-0.3286	0.064706	0.84495	1.1891	0.073168	CTCF,E2F1,E2F3,E2F5,E2F6,EPAS1,FOXM1,GATA2,HOXB4,HOXB8,HOXC9,KLF12,KLF9,LHX6,MAF,MAX,MYBL2,PKNOX1,RFX2,TBX1,TEAD1,TGIF2,ZFX
PGF	chr14_75398048_75400451	EPAS1	22016	0	7.0028	8.484	0.68527	0.018471	0.48719	1.7335	0.3123	ARNT,ELK3,EPAS1,ERG,ETS1,FOXO1,HES2,HIF1A,HOXD1,HOXD9,MAFF,MTF1,NFKB1,NR3C2,SOX18,TFEC
IRAK2	chr3_10182947_10184746	EPAS1	21816	0	9.2896	3.1499	0.22875	0.17718	0.49939	0.75158	0.30156	EPAS1,HES2,HOXA3,IRF2
HSD17B2	chr16_82045093_82047093	EPAS1	21764	0	1.105	4.7034	-0.37848	0.16823	0.1003	0.77411	0.99869	EPAS1,NR5A2,PPARG,TFEC,XBP1
KANK3	chr19_8384383_8386383	EPAS1	21763	0	7.0749	4.8056	0.14271	0.074862	0.43916	1.1257	0.35738	EPAS1,HES2,HIC1,TBX1
ADCY4	chr14_24780576_24782576	EPAS1	21701	0	7.0506	3.8115	0.2547	0.061235	0.67245	1.213	0.17234	ELK3,EPAS1,ERG,FLI1,HOXD1,NR3C2,SOX18,SOX7,TAL1,TBX1
XRCC6	chr22_41993579_41995532	EPAS1	21634	0	6.8792	7.7009	0.11164	0.50207	0.81498	0.29924	0.088855	E2F2,E2F6,EPAS1,FOXM1,GBX2,JUNB,KLF3,KLF4,MAF,MAFB,MSX1,MYBL1,MYBL2,MZF1,THAP1
CCNA2	chr4_122721882_122723496	EPAS1	21592	0	9.7289	5.383	-0.40221	0.12827	0.4138	0.89187	0.38321	BATF3,CEBPD,E2F2,EPAS1,FOXK2,FOXM1,KLF4,KLF7,MAF,MSX1,NFE2L3
SURF4	chr9_136221420_136223420	EPAS1	21400	0	4.4767	6.8432	-0.49054	0.0647	0.17731	1.1891	0.75126	CEBPB,EPAS1,ETV5,HOXA11,IRF1,JDP2,MAFF,NFE2L2,NFIC,NR1H2,POU2F1,POU2F2,REST,RFX3,RUNX1,SIX4,SNAI2,STAT6,TBX3,TWIST2
MID2	chrX_107090327_107095122	EPAS1	21244	0	6.7121	2.2478	0.49631	0.82449	0.21565	0.083812	0.66624	ELF1,EPAS1,SOX7,TFEC
DENR	chr12_123258515_123260227	EPAS1	21145	0	6.456	5.3885	-0.29213	0.57905	0.90593	0.23728	0.042907	BCL6,EPAS1,ETV4,FOXA1,FOXO3,GBX2,JUNB,MAF,MAFB,MYBL1,NFYB,TEAD4,TEF,THAP1
DSCC1	chr8_120845074_120847074	EPAS1	21096	0.98891	6.9594	2.5309	-0.26427	0.096998	0.90373	1.0132	0.043962	ARID3B,ATF1,BCL6,CREM,CTCF,E2F1,E2F2,E2F6,E2F7,EPAS1,ETV4,FOXM1,FOXO1,FOXO3,GBX2,HOXB8,HOXC9,KLF16,KLF3,KLF7,MAF,MYBL2,NR3C2,RARB,TBP,TEAD4,THAP1,ZBTB12,ZEB1,ZNF354C,ZNF691
DNAJC5	chr20_62503541_62505528	EPAS1	20926	0	5.9243	5.195	-0.31998	0.44155	0.24914	0.35502	0.60356	ARNTL2,EPAS1,FOXC1,HES2,HEY2,MAFF,MXD4,NR2F1,NR2F6,SP1,USF1,ZNF740
RAB11FIP5	chr2_73315992_73319353	EPAS1	20793	0.98116	6.9498	4.6347	0.1541	0.17337	0.93303	0.76104	0.030106	AHR,EPAS1,HIF1A,KLF9,NR3C2,SNAI2,TFE3
KNSTRN	chr15_40695685_40697685	EPAS1	20764	0	1.161	5.0304	-0.12729	0.20624	0.58431	0.68562	0.23336	E2F2,EPAS1,FOSL1,FOXM1,FOXO3,JUNB,MAF,MYBL1,TEF
RRP1	chr21_45187892_45188694	EPAS1	20723	0	7.7687	5.1882	0.19823	0.28495	0.6585	0.54523	0.18145	ATF3,BATF3,E2F2,EPAS1,GMEB1,HOXB3,HOXB5,MAF,MAFB,MAFG,PKNOX1,SOX12
CKAP2L	chr2_113542971_113544971	EPAS1	20717	0	1.7019	3.9663	-0.24276	0.70072	0.52362	0.15446	0.28098	CEBPD,E2F2,EPAS1,FOXM1,MAF,MAFB,RARA,SIX4,TEF,TGIF2
S100A10	chr1_151944672_151946011	EPAS1	20703	0	8.342	8.6225	-0.30357	0.35444	0.58381	0.45045	0.23373	EPAS1,ETS2,FOXA1,HOXC6,JDP2
CDCA3	chr12_6980989_6983348	EPAS1	20533	0	14.2384	5.0506	0.029421	0.33091	0.34957	0.48029	0.45646	ARID3A,BACH1,BATF3,CEBPD,E2F2,EPAS1,FOXM1,HOXA4,HOXB8,HOXC6,HSF1,KLF9,MYBL2,NRF1,TEF,TFAP4
MYCT1	chr6_153039546_153045235	EPAS1	20517	0	6.9248	6.8117	0.48031	0.99655	0.74375	0.0014999	0.12857	EPAS1,ETS1,HES2,HLX,MECOM,NFATC1,NR3C2,NR5A2
TAOK2	chr16_30005530_30007530	EPAS1	20343	0	10.0895	5.3465	0.025552	0.24645	0.56806	0.60826	0.2456	BCL6B,E4F1,EPAS1,FOXL1,GBX2,HES1,HOXA2,HOXA3,HOXA6,HOXB3,HOXB5,HOXB6,HOXD4,HOXD8,ID1,NFIC,NR2C2,NR2F1,NR2F2,NRF1,RFX5,SMAD3,SOX18
ADCY4	chr14_24778994_24784008	EPAS1	20269	0	7.0172	3.8115	0.35063	0.36041	0.67245	0.44321	0.17234	ELK3,EPAS1,ERG,FLI1,HOXD1,MXD4,NFATC1,NR3C2,SOX18,SOX7,TAL1,TBX1
WDR62	chr19_36523573_36525573	EPAS1	20209	0	3.0356	2.9247	-0.5923	0.54472	0.76417	0.26382	0.11681	CEBPD,E2F2,EPAS1,FOXM1,KLF9,MAF,MAFG,MYBL1,MYBL2,TFAP4,ZFX
TEK	chr9_27129128_27131090	EPAS1	19990	0	6.0338	5.5011	-0.28522	0.47629	0.02223	0.32213	1.6531	BCL6B,EPAS1,RARB,TEAD2
VEGFC	chr4_177690096_177693917	EPAS1	19982	0	5.2846	5.0046	-0.10208	0.019514	0.24241	1.7097	0.61544	AR,CEBPB,CEBPD,EPAS1,FOSL1,FOXF1,HIC1,HOXD8,JDP2,PPARG,TBX3,TFE3,TWIST2
PRKACA	chr19_14248491_14250806	EPAS1	19932	0	3.0163	5.5949	-0.61845	0.47013	0.76694	0.32779	0.11524	BCL6,CEBPB,CREB3,ELK1,EPAS1,FOSL2,FOXJ2,HOXA4,HOXA5,HOXA7,JDP2,NFIL3,NR2F2,RARA,RXRA,TCFL5,TEAD2,TFE3,THRA,USF2,ZBTB7A
SMURF2	chr17_62627911_62638517	EPAS1	19869	0	2.0458	6.6853	0.59181	0.5262	0.081089	0.27885	1.091	EPAS1,FOXF1,FOXP1,HES2,MAFF,NFKB1,ZEB1
KANK3	chr19_8386280_8388280	EPAS1	19866	0	7.4703	4.8056	0.61174	0.17774	0.43916	0.75021	0.35738	EPAS1,HBP1,HES2,HIC1,HOXD1,TBX1
EXOSC2	chr9_133588947_133591244	EPAS1	19801	0	4.0875	4.8412	-0.48732	0.24316	0.94068	0.61412	0.026558	ATF3,E2F2,EPAS1,FOXM1,GBX2,KLF4,MAF,MAFB
ACTN1	chr14_69414246_69426287	EPAS1	19796	0	3.2614	8.4068	-0.24305	0.58272	0.21514	0.23454	0.66728	AR,CEBPD,CREB3L1,EPAS1,FOSL2,FOXC2,FOXF1,FOXJ2,FOXL1,GATA6,HES2,HIF1A,HOXA5,HOXA6,HOXB3,HOXB5,HOXB6,HOXD4,HOXD9,ID1,JDP2,JUNB,KLF10,KLF5,NFE2L1,NFE2L3,STAT1,TBX3,TEAD1,TWIST2
HNRNPL	chr19_39321485_39323245	EPAS1	19734	0	11.4307	7.4865	-0.30785	0.013784	0.9142	1.8606	0.038957	CEBPD,CEBPG,EPAS1,FOXM1,MAFB,MEIS1,SOX12
ZC3HC1	chr7_129710865_129712459	EPAS1	19574	0	7.4698	3.8847	-0.60369	0.38117	0.63999	0.41888	0.19383	E2F2,EPAS1,MAF,MYBL2,ZBTB12
SURF4	chr9_136223361_136225361	EPAS1	19459	0	3.8869	6.8432	-0.34783	0.73639	0.17731	0.13289	0.75126	CEBPB,CREB3L1,CREB3L2,EPAS1,ETV5,FOXF1,IRF1,JDP2,MAFF,NFE2L2,NFIC,NR1H2,POU2F1,POU2F2,REST,RFX3,RUNX1,SNAI2,STAT1,TBX3,ZNF410
LIMS2	chr2_128458551_128461026	EPAS1	19191	0	16.2686	4.3412	-0.027431	0.52956	0.50205	0.27609	0.29925	EGR1,EPAS1,FOXJ2,HLX,KLF9,NFATC4,SOX7
NAA15	chr4_140201492_140203492	EPAS1	19183	0	3.9576	4.7115	0.20597	0.027454	0.96687	1.5614	0.014632	E2F2,ELK4,EPAS1,GABPA,HIC2,ID2,MXD4,NFYB,RXRB,SIX4,TEF,THAP1
FAM214B	chr9_35095806_35096742	EPAS1	19151	0	18.6741	4.8263	0.24681	0.20444	0.022482	0.68944	1.6482	ARID5B,E2F5,EPAS1,HES2,HOXB2,HOXB6,KLF5,KLF7,NFIC,SNAI2
KIF14	chr1_200608910_200610621	EPAS1	19048	0	7.4703	3.3597	0.33142	0.30459	0.49362	0.51628	0.3066	CEBPD,E2F2,EPAS1,FOXM1,HOXC9,KLF4,MAF
ACVR1	chr2_158711424_158713474	EPAS1	18900	0	12.7825	3.9264	-0.1679	0.45205	0.1837	0.34482	0.73589	E2F2,EPAS1,FOXF1,KLF11,MYBL2,RARG,TFEB
ANGPTL4	chr19_8408146_8410146	EPAS1	18864	0	7.1126	7.5712	0.57036	0.25302	0.92421	0.59685	0.034231	AR,BHLHE40,CEBPD,ELK3,EPAS1,ETS2,FOSL1,FOSL2,FOXL1,HOXC6,ID1,KLF10,KLF5,KLF7,MAFK,NFYA,NR5A2,NRF1,RARA,RXRA,SMAD3,TFE3
KANK3	chr19_8427010_8429010	EPAS1	18864	0	14.0544	4.8056	0.40502	0.054536	0.43916	1.2633	0.35738	EPAS1,HBP1,HES2,HIC1,TBX1
MRPS6	chr21_35464532_35465683	EPAS1	18710	0	8.8225	5.4059	-0.44488	0.084496	0.76826	1.0732	0.11449	ATF3,ATF5,E2F2,EGR1,EPAS1,GLIS2,MYBL2,NR2F1,SOX17
DCUN1D3	chr16_20889698_20893025	EPAS1	18536	0	4.5596	4.0844	-0.16043	0.87261	0.9461	0.059181	0.024063	CEBPD,EPAS1,FLI1,FOXF1,FOXL1,FOXP4,GATA6,SOX17,TEF,TFCP2,TWIST2
POLR1E	chr9_37465407_37467407	EPAS1	18524	0	32.7319	3.6491	-0.18259	0.098173	0.40559	1.008	0.39191	CEBPG,E2F2,EPAS1,HOXB8,MAF
CDC42EP4	chr17_71287157_71289662	EPAS1	18481	0	13.118	4.3085	0.21772	0.77301	0.29613	0.11182	0.52852	CEBPB,EPAS1,FOXA1,GATA6,HOXD8,KLF11,MEF2C,NFATC1,NFIA,NFIB,NFIL3,NFIX,POU2F2,PPARG,RARA,RXRA,TBX3,TEF,THRA
RALGAPB	chr20_37076935_37083010	EPAS1	18438	0	4.9478	3.7462	0.39964	0.29558	0.54616	0.52932	0.26268	BACH1,BDP1,EPAS1,HMBOX1,NFATC4,ZNF281
PCDHGB4	chr5_140785769_140787769	EPAS1	18318	0	2.5785	3.2967	0.077726	0.6474	0.013403	0.18883	1.8728	AR,CEBPD,E2F2,EPAS1,HIF1A,JDP2,KLF12,MEIS1,PBX1,RARB,TBP,ZNF354C
SPRYD3	chr12_53491451_53493310	EPAS1	18247	0	11.806	4.7846	0.11669	0.59309	0.5687	0.22688	0.24512	ARID3B,CEBPB,CEBPD,ELK3,EPAS1,FOSL1,FOXC2,FOXL1,HOXA5,JDP2,KLF7,NFKB2,NR1H2,NR2F1,RARG,SMAD3,SNAI2,SRF,TEF,ZNF711
PLA2G15	chr16_68297398_68298266	EPAS1	18152	0	14.632	3.38	0.031378	0.3423	0.17883	0.46559	0.74756	AR,CEBPB,CEBPD,EPAS1,FOXC2,FOXL1,GATA6,HIC1,HOXA6,JDP2,MAFF,TGIF1,THRA
EXOSC2	chr9_133587267_133589267	EPAS1	18121	0	26.4558	4.8412	-0.23664	0.13285	0.94068	0.87665	0.026558	ATF3,E2F2,EPAS1,GBX2,KLF4,KLF9,MAF,MAFB,SNAI2
TRAM2	chr6_52459968_52463056	EPAS1	18106	0	3.8109	6.7379	-0.27544	0.66471	0.48527	0.17737	0.31401	AR,ARNT,EPAS1,FOXC2,FOXO3,HIC1,IRF2,NFATC4,NFIX,TBX18,TBX3,TEAD1
MYO1C	chr17_1414088_1415893	EPAS1	18087	0	5.8963	7.3666	-0.82847	0.84309	0.17923	0.074125	0.74658	AHR,ARID3B,CEBPD,E2F2,EPAS1,ETS2,ETV3,FOXC2,FOXK1,FOXL1,GATA6,HES1,HES2,HIF1A,HOXA2,HOXA6,HOXC6,HOXD9,HSF2,ID1,IRF1,JDP2,JUNB,KLF5,LMO2,MYBL1,NFIC,NFIX,PPARG,RARG,SMAD3,SNAI2,STAT1,STAT6,TEAD1,TWIST2
CD34	chr1_208058142_208066748	EPAS1	17935	0	8.9272	5.8867	0.55031	0.19221	0.040669	0.71622	1.3907	EPAS1,FLI1,HOXA5,HOXD4,KLF9,LMO2,MAF,MEF2A,MEOX1,NFIA,NR3C2
GNL2	chr1_38039862_38043695	EPAS1	17891	0.98915	7.7984	5.202	-0.13756	0.61277	0.17424	0.21271	0.75885	ATF1,BATF3,DDIT3,E2F2,EPAS1,HOXB8,RFX1,RFX2,TEF,TFAP4
TM9SF1	chr14_24682832_24683625	EPAS1	17890	0	5.3252	4.836	0.17719	0.71592	0.37684	0.14514	0.42385	CEBPB,CEBPD,EPAS1,ETS2,FOXA1,FOXC1,FOXC2,FOXL1,HIC2,HIF1A,HOXA3,HOXA6,HOXB4,HOXD1,HOXD8,ID1,JDP2,LHX6,MSX1,NR1H2,RARG,RXRA,SNAI2,TBX3,TCF7L2,TEAD1
PBXIP1	chr1_154909956_154910740	EPAS1	17827	0	4.6794	5.6039	0.039288	0.88229	0.32528	0.054389	0.48774	AHR,ARNT,CEBPD,E2F1,E2F2,ELF1,EPAS1,FOXO3,GATA6,HIC1,HOXA5,HOXD8,JUN,JUNB,KLF12,MAFB,MEIS1,MEIS2,NFATC4,NR2F1,REST,SOX17,TBX3,THAP1,THRA
NFE2L2	chr2_178103335_178112096	EPAS1	17763	0	4.7737	5.1624	-0.35656	0.63302	0.088513	0.19858	1.053	ATF3,BHLHE40,DDIT3,EPAS1,NPAS2,PPARG
CYB5D2	chr17_4064212_4065238	EPAS1	17751	0	9.1991	4.4674	0.58751	0.0021366	0.027211	2.6703	1.5653	E2F2,EPAS1,FOXL1,HOXD4,MAF,NFATC2,NR2F1,POU2F1,TBX3,TEF
ETS2	chr21_40194910_40196813	EPAS1	17680	0	2.4083	5.2267	-0.50646	0.059031	0.56403	1.2289	0.2487	AHR,ARNTL,ATF3,EPAS1,FOXA1,FOXJ2,GATA6,HOXA2,HOXA3,KLF11,KLF13,KLF4,KLF5,MAFF,NFE2L1,NFE2L2,NFIL3,NFKB1,NR3C2,NR5A2,RXRA,SMAD3,SOX17,TBX3,TCF7L2,TEF,TFEC,TGIF1
RAB6A	chr11_73489794_73491447	EPAS1	17593	0	22.2815	5.6853	0.25935	0.029121	0.16767	1.5358	0.77554	BATF3,E2F1,E2F2,EPAS1,HES2,IRF3,KLF12,KLF13,KLF5,MAF,MEF2A,NFATC2,NRF1,PBX3,REST,RFX2,RXRB,STAT5B,TFAP4,ZNF354C
ADAMTS9	chr3_64654365_64655978	EPAS1	17387	0	5.8998	4.1723	-0.44479	0.090766	0.67487	1.0421	0.17078	EPAS1,ETS2,HEY2,MAF,NR5A2,REST
HYI	chr1_43936931_43943759	EPAS1	17271	0	6.0017	7.8625	0.25741	0.025681	0.75521	1.5904	0.12193	EPAS1,HIC1,HOXD4,NR2F2
DRAM1	chr12_102288359_102288906	EPAS1	17255	0	10.2133	5.3014	0.39201	0.5131	0.25361	0.2898	0.59583	ARNTL2,CEBPD,CREB3L2,EPAS1,FOXL1,HIC1,HIF1A,HOXA4,IRF1,JDP2,MAFF,NFE2L2,POU2F1,PPARG,SNAI2
PLA2G15	chr16_68296418_68298418	EPAS1	17172	0.95907	9.1933	3.38	-0.013459	0.66164	0.17883	0.17938	0.74756	AR,CEBPB,CEBPD,CREB3L2,EPAS1,FOXC2,FOXL1,GATA6,HIC1,HOXA6,JDP2,MAFF,MXD4,TGIF1,THRA,TWIST2
PTTG1	chr5_159865901_159866596	EPAS1	17088	0	21.6874	7.3395	-0.61465	0.16594	0.69669	0.78004	0.15696	EPAS1,GBX2,MAF
PBXIP1	chr1_154909484_154911484	EPAS1	17083	0	6.9356	5.6039	0.10042	0.22481	0.32528	0.64819	0.48774	AHR,ARNT,CEBPD,CREB3L1,CREB3L2,E2F1,E2F2,ELF1,EPAS1,FOXO3,GATA6,HIC1,HOXA5,HOXD8,JUN,JUNB,KLF12,MAFB,MEF2A,MEIS1,MEIS2,NFATC4,NR2F1,RARB,REST,RORA,SOX17,TBX3,THAP1,THRA
CYTL1	chr4_5038181_5040800	EPAS1	16984	0	9.0151	7.0595	0.16638	0.010269	4.5382e-07	1.9885	6.3431	BCL6B,EPAS1,FOXC2
PGF	chr14_75439448_75441825	EPAS1	16981	0	5.8918	8.484	0.59607	0.46353	0.48719	0.33392	0.3123	ARNT,BCL6B,ELK3,EPAS1,ERG,ETS1,FOXO1,HES2,HIF1A,HOXD1,MAFF,NR3C2,NR5A2,SOX18,TFEC
VEGFC	chr4_177730823_177732605	EPAS1	16924	0	5.249	5.0046	0.056901	0.88048	0.24241	0.055279	0.61544	AR,CEBPB,CEBPD,E2F5,EPAS1,FOXF1,HIC1,HOXD8,TBX3,TWIST2
THBS1	chr15_39890196_39893104	EPAS1	16917	0	19.0931	11.9333	0.53612	0.27831	0.55626	0.55547	0.25472	EPAS1,FOXC2,HES2,KLF9,MECOM,NFATC4
ARHGAP10	chr4_148634666_148636683	EPAS1	16769	0.97407	8.9819	3.4608	-0.3372	0.84105	0.842	0.075179	0.074686	AR,ARID3A,ARID5A,EPAS1,ETV4,FOXC1,FOXC2,FOXL1,FOXS1,GABPA,GATA6,HLX,KLF12,KLF4,MAF,MAFB,MEIS1,MEOX1,PBX1,PLAGL1,PPARG,RARB,RARG,RORA,SNAI2,TBX20,TFEC,TWIST2,ZBTB7A,ZFX
ATOH8	chr2_85960934_85964207	EPAS1	16701	0	5.1703	3.4962	0.40424	0.43485	4.0001e-05	0.36166	4.3979	BCL6,CEBPB,EPAS1,FOXS1,ID1,KLF9,MAF,NR3C2,TWIST2
TRPV4	chr12_110252601_110254601	EPAS1	16611	0	1.3258	2.7689	-0.22142	0.78011	0.11182	0.10785	0.95146	EPAS1,ERG,FOXL1,HOXA2,HOXA3,HOXA4,HOXA6,HOXB5,HOXD4,ID2,MXD4,SMAD3,SOX17,SOX7,SP2,TCF7L1,TCF7L2,TFEC
EIF4G1	chr3_184048709_184057162	EPAS1	16427	0	7.7299	7.3982	-0.3413	0.62148	0.72724	0.20657	0.13832	EPAS1,FOSL1,MYBL1,NR1D1,TGIF1
SLC9A3R2	chr16_2093170_2095796	EPAS1	16302	0	4.7524	7.0945	0.050966	0.96458	0.26399	0.015664	0.57841	CEBPB,EPAS1,ESRRA,FOXA1,FOXF1,FOXS1,HOXB8,ID1,KLF10,MSX1,NR5A2,POU2F2,PPARG,RFX5,RFX7,SP4,TEAD2,TEAD4,ZNF35
LIMS2	chr2_128415763_128423094	EPAS1	16266	0	4.6888	4.3412	0.20525	0.059704	0.50205	1.224	0.29925	ARID5A,BCL6,EGR1,EPAS1,FOXJ2,KLF9,NFATC4,NR1D1,NR4A1,SOX7,THRA
PVR	chr19_45128324_45130835	EPAS1	16262	0	6.3612	7.4106	-0.20646	0.42294	0.25785	0.37372	0.58863	AR,EPAS1,ETV5,FOXC2,FOXF1,HLX,HOXA2,HOXB8,HOXD4,PPARG,SNAI2
SHANK3	chr22_51093901_51096834	EPAS1	16235	0	14.0058	6.6923	0.35579	0.27943	0.034489	0.55373	1.4623	ELK3,EPAS1,FLI1,FOXC2,HES2,HOXA2,HOXA3,HOXA4,HOXA5,HOXA6,HOXD1,HOXD4,HOXD8,HOXD9,LHX6,MAFF,MXD4,NR2F1,NR3C2,NR5A2,SOX17,SOX18,SOX7,TAL1,TFEC
GSN	chr9_124046500_124052323	EPAS1	16121	0	9.1173	5.6391	0.59774	0.037646	0.01953	1.4243	1.7093	BCL6,CEBPD,EPAS1,KLF9,MAFB,MYBL2,SNAI2,TBX3,TFAP4,ZNF691
SSH1	chr12_109213108_109235264	EPAS1	16095	0	4.8741	4.3149	0.62716	0.035242	0.15199	1.4529	0.81818	ARID5B,EPAS1,KLF10,KLF9,SNAI2
CCT8	chr21_30462075_30465487	EPAS1	15957	0	5.1582	7.1914	0.026439	0.097699	0.54182	1.0101	0.26615	BCL6,E2F1,E2F7,EPAS1,GMEB1,HOXC9,LHX6,MAFB,MXD4,MYBL2,NFATC4,NFYA,NFYB,NR1D1,NR2F1,NRF1,TBX3
EEF1E1	chr6_8079912_8086978	EPAS1	15850	0	6.5393	5.6821	0.37324	0.07611	0.65107	1.1186	0.18637	ARID5B,ARNTL,BACH1,BATF3,CDC5L,CEBPD,E2F1,E2F2,E2F3,EPAS1,ETV4,FOSL2,FOXK2,FOXM1,GATA2,HBP1,HIC2,HOMEZ,HOXB8,KLF4,MAF,MAFB,MYBL2,NFATC3,NFYA,RFX2,TEAD1,TEAD4,TFAP4,ZNF691
PDXP	chr22_38070471_38071462	EPAS1	15735	0	17.7862	4.431	0.43073	0.1099	0.58409	0.959	0.23352	E2F2,E2F5,ELF1,EPAS1,ETS1,ETV4,FOXO3,FOXP4,GLI3,HIC1,HIC2,KLF4,NFAT5,NFATC3,NR3C1,PATZ1,RARG,SRF,TFAP4,ZFX,ZNF354C
NOP58	chr2_203113567_203114970	EPAS1	15544	0	4.4368	6.0255	-0.47917	0.27041	0.83148	0.56798	0.080148	BATF3,BDP1,CEBPD,CTCF,E2F1,EPAS1,FOSL2,FOXM1,FOXO3,HIC1,MAF,MXD4,MYC,NFYB,TEF,TFAP4,TGIF2,ZNF740
CD93	chr20_23082471_23088308	EPAS1	15494	0	4.365	7.3677	-0.18891	0.055589	0.43749	1.255	0.35903	EPAS1,ETS2,NR3C2,NR5A2,SOX7,TFEC
RNPS1	chr16_2300530_2302934	EPAS1	15479	0	7.6535	5.631	-0.1604	0.20467	0.98578	0.68895	0.0062189	AHR,ARID3A,ARID3B,BBX,CEBPD,CTCF,E2F6,EGR1,EPAS1,FOXO3,FOXP1,FOXP4,GBX2,HIF1A,HINFP,HOXB3,HOXB5,HOXB8,HOXC6,MAF,MAFB,MEF2D,MLX,MSX1,MTF1,MYBL1,MYBL2,NFE2L3,POU2F2,RARB,RORA,SRF,STAT2,TEAD4,TFAP4,TRIM28,ZNF691
SEMA3F	chr3_50174463_50177373	EPAS1	15474	0	4.9845	6.4871	0.11854	0.016722	0.013112	1.7767	1.8823	EPAS1,FOXC2,GBX2,ID1,KLF5,MXD4,NFE2L3,NR3C1,RELA,SOX13,SOX17
IL17RC	chr3_9974175_9976116	EPAS1	15418	0	21.2101	3.1787	0.41328	0.10656	0.042035	0.97242	1.3764	EPAS1,HOXA6,MAFB,NFIX
GPR4	chr19_46088122_46090122	EPAS1	15344	0	7.3424	5.6017	-0.31219	0.1626	0.25674	0.78888	0.59051	EPAS1,GBX2,HOXD1,HOXD4,HOXD9,LHX6,LMO2,MAFF,MEF2D,NR2F2,NR3C2,NR5A2
LPCAT2	chr16_55558227_55563573	EPAS1	15315	0	3.0603	5.0979	0.54249	0.075312	0.40342	1.1231	0.39424	BBX,BHLHE40,ELF1,EPAS1,HLX,MAFF,SNAI2,TBX3,TFEC
PIP5K1C	chr19_3681708_3685202	EPAS1	15275	0	4.7363	5.261	-0.080582	0.0023718	0.73198	2.6249	0.1355	CREB3L1,E2F5,EPAS1,ETS1,FOXC2,FOXF1,FOXL1,FOXO6,FOXP1,HOXA11,MAFF,NR2F1,RARG,SNAI2,SOX17,TEF,TWIST2,ZBTB7A
SLC39A14	chr8_22239913_22242168	EPAS1	15152	0	6.2822	4.4884	-0.3869	0.11191	0.028535	0.95113	1.5446	EPAS1,ETS2
STAT6	chr12_57520281_57522281	EPAS1	15085	0	5.989	5.3316	0.077272	0.12218	0.66356	0.913	0.17812	EPAS1,JDP2,JUNB,KLF10,KLF4,KLF5,NR1D1,POU2F2,RUNX1
SCPEP1	chr17_55038411_55040411	EPAS1	15056	0	5.61	4.9385	-0.15339	0.0082195	0.28694	2.0852	0.54221	ATF2,CEBPB,CEBPD,EPAS1,ETS1,GATA6,HES1,IRF1,IRF2,JUNB,KLF4,MAFB,NFATC3,NFATC4,NFE2L1,NFE2L2,NFIC,NR1H2,PBX3,RARG,SNAI2,TBX3,TEF,TFE3,TFEC,ZBTB7A,ZBTB7B
MGAT4B	chr5_179248945_179250166	EPAS1	14993	0	3.6369	7.2735	0.32739	0.4087	0.80175	0.38859	0.095963	EGR1,EPAS1,HOXA4,HOXB5,HOXC6,IRF1,MXD4,MYBL1,RARG,TBX3
ESPL1	chr12_53645510_53647180	EPAS1	14902	0	6.5039	3.5184	-0.55237	0.88939	0.55617	0.050909	0.25479	CEBPD,E2F2,E2F6,EPAS1,FOXM1,GBX2,HMBOX1,KLF4,MAF,MYBL2,MZF1,NFE2L3,NFYA,PBX2,TEAD4,TFAP4,ZNF691
AQR	chr15_35276736_35281160	EPAS1	14741	0	11.142	3.7147	-0.33546	0.42174	0.97519	0.37495	0.010911	CDC5L,CEBPB,CEBPD,CLOCK,CTCF,EPAS1,HIC2,JDP2,MGA,MXD4,NFYA,NPAS2,RFX3,SIX4,ZNF35,ZNF711
TRAFD1	chr12_112546635_112548635	EPAS1	14713	0	7.9288	3.7792	-0.20858	0.1763	0.98518	0.75374	0.0064845	ARNT,CTCF,ELF4,EPAS1,HOXA3,HOXB4,HOXD1,PKNOX1,RARG,SIX4,SOX13,TCF7L2,ZNF35
LAMP2	chrX_119587128_119588584	EPAS1	14620	0	7.5053	5.8269	-0.10098	0.14835	0.98557	0.82872	0.0063142	AHR,AR,CEBPB,CLOCK,E2F1,EPAS1,ETS2,FOXL1,FOXP1,GATA6,KLF5,KLF9,MAF,MYBL2,NFE2L1,POU2F2,REST,RFX2,SNAI2,STAT1
HS1BP3	chr2_20833599_20836266	EPAS1	14598	0	5.1167	4.0712	0.74669	0.21267	0.83552	0.67229	0.078042	ALX1,CEBPB,CEBPD,ELK3,EPAS1,ETV5,FOXC1,FOXK1,FOXL1,GLI3,HES2,HIC1,HIF1A,HOXA10,HOXA2,HOXA4,HOXB6,HOXD9,ID1,IRF1,JDP2,KLF11,KLF4,MAFF,MNT,MXD4,NFIC,NFKB1,NPAS2,NR2F1,RARG,SNAI2,SP1,STAT1,TBX3,TGIF1,TWIST2,USF1,ZBTB7A,ZNF35
GIMAP8	chr7_150162462_150165231	EPAS1	14501	0	5.2395	5.2081	0.48374	0.33514	0.12543	0.47478	0.90161	ARID5A,EPAS1,ETV6,HLX,HOXD4,LMO2,NFATC1,NR5A2,TBX1
DNAAF2	chr14_50085488_50087488	EPAS1	14460	0	16.2924	2.6172	-0.27574	0.051583	0.39971	1.2875	0.39825	CREB3L2,EPAS1,ETV4,FOXM1,KLF9,LMO2,ZNF281
CARD10	chr22_37896863_37900775	EPAS1	14435	0	4.4301	4.9013	0.43543	0.10883	0.16286	0.96325	0.78817	EPAS1,ETV4,FOXC1,GABPA,GBX2,GMEB2,HES2,HOXA2,HOXA3,HOXA4,HOXA7,HOXB6,HOXD1,HOXD4,HOXD8,HOXD9,KLF5,NFE2L3,NR1D1,NR5A2,SOX13,SOX17,TEAD4
FNDC3B	chr3_171771731_171776029	EPAS1	14314	0	1.691	6.1611	-0.37497	0.10397	0.2572	0.98309	0.58972	BACH1,EPAS1,FOXO3,KLF9,NR3C1
UBE2Z	chr17_46970350_46971440	EPAS1	14290	0	4.5314	6.0284	0.2257	0.67969	0.072647	0.16769	1.1388	ATF3,BHLHE40,ELK1,EPAS1,FOXC1,FOXJ2,FOXJ3,GATA3,HOXA4,HOXA7,HOXC6,HOXC9,KLF5,MAFF,MGA,MYC,NFE2L1,NR1H2,NR2F2,PKNOX1,RARA,RUNX1,SRF,TCF12,YY1,ZNF740
SHE	chr1_154455033_154460377	EPAS1	14149	0	5.2496	4.649	-0.047015	0.034306	0.61234	1.4646	0.21301	EPAS1,MAF,NR5A2,RARB,TBX1,TFEC
LRWD1	chr7_102119381_102121381	EPAS1	13992	0	5.428	4.6805	-0.24342	0.0026153	0.83711	2.5825	0.077217	E2F1,E2F2,EPAS1,HBP1,HOXC6,MAFB,MYBL1
CLIC4	chr1_25056905_25057834	EPAS1	13925	0.99677	15.7558	7.2038	-0.53166	0.7522	0.016144	0.12367	1.792	AHR,AR,CEBPD,EPAS1,ETV1,FOXL1,GATA6,HOXA7,JDP2,KLF12,MAF,MAFF,MYBL1,RARB,RARG,TBX20,TFAP4,ZNF354C
SEMA3G	chr3_52462266_52465269	EPAS1	13774	0	6.7058	3.0267	0.72396	0.12191	0.42855	0.91396	0.368	ATF6,ELK3,ELK4,EPAS1,ERG,FLI1,FOXO1,HBP1,HOXD1,HOXD4,HOXD8,HOXD9,MAFF,MXD4,NR5A2,PPARG,SOX17,SOX7,TCF4
RAB3D	chr19_11464061_11466061	EPAS1	13717	0	4.1562	3.8805	0.39092	0.61564	0.98357	0.21067	0.0071942	ATF3,EPAS1,HES2,KLF4,NR5A2,RARG,SOX7,TGIF1,ZBTB7B
USP31	chr16_23141948_23146900	EPAS1	13691	0	11.6633	3.5387	0.85493	0.60312	0.61141	0.2196	0.21367	ARNTL2,CREB3L1,EPAS1,ETS2,FOXA1,HES2,HOXA6,HOXD1,KLF3,NFIA,NR5A2,PPARG
FOXRED1	chr11_126152477_126153516	EPAS1	13543	0	15.4553	3.6409	-0.41237	0.33964	0.92329	0.46898	0.034661	ARID3A,CTCF,E2F1,E2F2,EGR1,EPAS1,ETV4,HIC2,HOXC6,KLF12,KLF9,MYBL2,NR3C2,SNAI2
ZC3H7B	chr22_41682021_41684021	EPAS1	13485	0.981	18.5688	6.7173	-0.11808	0.041783	0.99439	1.379	0.0024416	EPAS1,ETV3,FOXC2,FOXL1,HLX,HOXA3,HOXD9,IRF1,MEF2D,SMAD3,THAP1
SSH3	chr11_67084383_67084590	EPAS1	13465	0	3.0832	2.8799	-0.176	0.022479	0.43225	1.6482	0.36427	EPAS1,ETS2,FOXA1,HOXA3,HOXB5,HOXC6,KLF4,KLF5,MZF1,RARG
SF3A3	chr1_38469099_38470643	EPAS1	13338	0	5.2172	5.7129	-0.724	0.72449	0.83314	0.13997	0.079282	ATF1,CTCF,E2F2,ELF4,EPAS1,GMEB1,HIC2,HOXB4,HOXB8,HOXC9,ID2,KLF4,LYL1,MYBL2,NFE2L3,NFYA,NFYB,RFX5,TAL1,TEF,TGIF2,THAP1,ZNF281
TMEM184B	chr22_38652566_38655800	EPAS1	13240	0	2.4519	5.9673	-0.19651	0.12934	0.067587	0.88828	1.1701	CEBPD,EPAS1,FOXC2,HOXA11,HOXA6,HOXB5,HOXD4,JDP2,MXD4,NR4A1,RARA,RXRA,SNAI2,SOX12,TFE3
DHX32	chr10_127583107_127585107	EPAS1	13223	0	15.7698	3.7205	0.092846	0.93512	0.12908	0.029134	0.88915	ALX1,BBX,CREM,EPAS1,ETV3,FOXC1,FOXC2,FOXF1,FOXL1,GBX2,HES2,HOXA5,HOXA7,HOXD8,MITF,MYBL1,NFATC3,NFE2L1,NFE2L3,NR1H2,NR2F6,PPARG,RARG,SIX4,SMAD2,SMAD3,SNAI2,SOX7,ZNF410
METTL18	chr1_169748163_169750970	EPAS1	13091	0	11.2476	2.5248	-0.18747	0.68221	0.76578	0.16608	0.11589	BCL6,E2F2,EPAS1,ETS2,FOXO3,HOXA3,JUND,NR2F1,RORA,THAP1,ZBTB7A
TEK	chr9_27122213_27126770	EPAS1	13075	0	8.9952	5.5011	0.073434	0.2183	0.02223	0.66095	1.6531	BCL6B,EPAS1,RARB,TEAD2
ST3GAL1	chr8_134568512_134571331	EPAS1	12852	0	7.7162	4.5226	-0.10287	0.29033	0.70768	0.53711	0.15017	CEBPD,ELF1,EPAS1,ERG,FOXF1,FOXP1,GATA6,HIC1,HLX,HOXA3,HOXD1,IRF1,IRF2,KLF3,KLF9,MAFB,MAFF,NFAT5,NFIC,NR2F1,NR3C2,PPARG,RORA,RXRA,SOX18,TEF,XBP1
SOX7	chr8_10567467_10575342	EPAS1	12742	0	10.8444	5.6036	0.093904	0.15147	0.025948	0.81967	1.5859	EPAS1,FOXC2,FOXO1,GBX2,HES2,HOXD1,HOXD4,NR3C2,NR5A2,SOX17,SOX18,TAL1,TFEC
MARCKSL1	chr1_32814479_32817874	EPAS1	12639	0	10.8524	8.186	0.44882	0.10258	0.58569	0.98892	0.23233	ARID3B,E2F5,EPAS1,FOXO6,TP53,ZBTB12,ZNF711
EHD2	chr19_48229159_48234194	EPAS1	12559	0	6.2492	7.4513	0.44631	0.31357	0.2576	0.50367	0.58905	CREB3L1,EPAS1,FOSL1,FOXS1,HES2,HOXA11,JDP2,MEIS1,NFIX,RARG,SNAI2,TBP
S100A10	chr1_151952677_151954189	EPAS1	12525	0	11.697	8.6225	0.3606	0.024763	0.58381	1.6062	0.23373	EPAS1,ETS2,FOXA1,HOXC6,JDP2
SSH3	chr11_67083309_67085309	EPAS1	12391	0	8.2779	2.8799	0.34367	0.064158	0.43225	1.1928	0.36427	EPAS1,ETS2,FOXA1,HOXA3,HOXB5,HOXC6,ID1,KLF4,KLF5,MZF1,RARG,SREBF1
LOXL2	chr8_23274078_23275736	EPAS1	12356	0	4.4106	9.0426	0.042472	0.84904	0.017446	0.071073	1.7583	EPAS1,FOXA1,FOXS1,HOXD9,KLF7,NR1H2,TEAD1,TWIST2
KIAA1671	chr22_25408826_25411632	EPAS1	12308	0	5.6127	3.5023	0.30721	0.11287	0.89066	0.94743	0.05029	AHR,AR,BCL6,E2F2,EPAS1,FOXC2,HES1,HES2,HOXA5,HOXA6,HOXD1,HOXD4,HOXD9,KLF3,KLF5,LYL1,MAF,MAFB,RORA,SOX13,SOX17,STAT5A,TBX3,TEF
TRIM8	chr10_104416462_104418834	EPAS1	12211	0	2.7984	6.7594	0.55887	0.20826	0.088054	0.68139	1.0553	EPAS1,FOXP1,HLX,HOXA3,NR1H2,NR2F1
PLA2G15	chr16_68291450_68292531	EPAS1	12204	0	5.4715	3.38	-0.046459	0.93381	0.17883	0.02974	0.74756	AR,CEBPB,CEBPD,EPAS1,FOXC2,FOXL1,GATA6,HIC1,HOXA6,JDP2,MAFF,TGIF1
CTNND1	chr11_57541393_57550055	EPAS1	12160	0	6.4269	6.3265	0.75337	0.37448	0.6265	0.42657	0.20308	ARID5B,EPAS1,HES1,NFAT5,STAT2
IDI1	chr10_1107209_1111593	EPAS1	12148	0	7.3956	4.5561	-0.29213	0.47618	0.72101	0.32223	0.14206	EPAS1,FOXC2,SREBF2
IGF2R	chr6_160402204_160403407	EPAS1	12074	0	47.4889	4.4872	0.29464	0.59221	0.96189	0.22753	0.016872	AHR,ARNT,CLOCK,CREB3L1,CREB3L2,ELF1,ELK3,EPAS1,ETS1,ETV3,FOXL1,FOXO3,HIC1,HIF1A,KLF9,MAF,MGA,NFE2L1,NFIC,NFIX,REST,RUNX1,SP1,TBP,TGIF1,ZBTB7A,ZFX
LOXL2	chr8_23246743_23249678	EPAS1	12044	0	2.7041	9.0426	0.090088	0.0035876	0.017446	2.4452	1.7583	EPAS1,FOXA1,FOXS1,HOXD9,KLF7,NFATC4,NR1H2,TEAD1,TWIST2
RNF185	chr22_31568149_31570578	EPAS1	12012	0	3.4118	3.5432	-0.080066	0.57498	0.32572	0.24035	0.48716	CEBPD,EPAS1,HOXA5,HOXD9,JDP2,TEF
PGF	chr14_75405634_75410474	EPAS1	11993	0	6.4783	8.484	0.70787	0.44332	0.48719	0.35329	0.3123	ARNT,BCL6B,ELK3,EPAS1,ERG,ETS1,FOXO1,HES2,HIF1A,HOXD1,HOXD9,MAFF,MTF1,NFKB1,NR3C2,NR5A2,SOX18,TFEC
TMEM255B	chr13_114473999_114477952	EPAS1	11784	0	7.1255	6.2352	0.16021	0.91198	0.493	0.040015	0.30715	EPAS1,ETS1,HOXA5,LMO2,MXD4,NFATC1,NR5A2,SOX18,TFEC
RHOBTB2	chr8_22856697_22856896	EPAS1	11768	0	17.8434	3.2024	-0.48043	0.43481	0.89879	0.3617	0.046341	ALX1,EPAS1,FOXO6,HOXA7,IRF1,KLF5,NR2F1,POU2F2,SNAI2,SRF
CD59	chr11_33744273_33746273	EPAS1	11752	0	11.791	8.308	0.30962	0.16588	0.73336	0.78021	0.13468	ARID5B,CEBPD,ELF1,EPAS1,ETS1,FOSL1,FOSL2,FOXL1,HES2,HIC2,JDP2,NFATC2,NFIC,NFIX,RARG,RUNX1
CD276	chr15_73988272_73990454	EPAS1	11651	0	17.3762	5.3576	-0.65076	0.15944	0.32445	0.79739	0.48886	EPAS1,FOXL1,FOXO6,HOXD8,PPARG,TCF7L2
GPR4	chr19_46117082_46120246	EPAS1	11616	0	6.4064	5.6017	-0.010756	0.074465	0.25674	1.128	0.59051	EPAS1,GBX2,HOXD1,HOXD4,HOXD9,LHX6,LMO2,LYL1,MAFF,MEF2D,NR2F2,NR3C2,NR5A2
NTN4	chr12_96196010_96197818	EPAS1	11474	0	5.1795	8.1898	-5.497e-05	0.25195	0.5977	0.59868	0.22352	EPAS1,FOXC2,HES2,NR3C2
GPR107	chr9_132804170_132804600	EPAS1	11384	0	8.6759	4.3178	0.28936	0.23449	0.61943	0.62987	0.20801	EPAS1,HOXC6,MAFK,NFE2L1
ARHGEF17	chr11_73030981_73035644	EPAS1	11319	0	10.763	4.132	0.80225	0.4962	0.83558	0.30434	0.078012	AR,BCL6,CEBPG,EPAS1,FOXC2,FOXF1,GATA3,HIC1,HOXA2,HOXA3,HOXC6,ID2,MAFK,MEIS1,MZF1,NR2F1,NR2F2,NR4A1,PLAGL1,RARG,SMAD3,SOX13,TBX3,TCF7L1,TCF7L2
PAQR4	chr16_3030540_3032540	EPAS1	11295	0	4.7245	4.562	-0.49491	0.73144	0.87965	0.13582	0.055692	ATF3,CLOCK,CREB3L1,E2F2,EPAS1,FOSL1,FOXA1,GBX2,LHX6,MYBL2,NR1D1,ZFX
TLN1	chr9_35743660_35762371	EPAS1	11268	0	3.8749	7.0965	-0.27737	0.36757	0.95359	0.43467	0.020636	AHR,CEBPD,CLOCK,CREB3L1,CREB3L2,EPAS1,FOSL1,FOXF1,FOXK1,FOXL1,HIC1,HIF1A,HOXA2,HOXD9,JUNB,KLF9,MEIS1,RARG,REST,SNAI2,TFE3
HTRA1	chr10_124232283_124236315	EPAS1	11243	0	10.9927	8.2598	0.73165	0.20523	0.4807	0.68777	0.31813	AR,CEBPD,EPAS1,FOXS1,HIF1A,KLF5,MYBL2,RARG,SIX2,SNAI2,TBX20,TWIST2
CD63	chr12_56109378_56112296	EPAS1	11161	0	8.1174	9.112	-0.41434	0.055677	0.21745	1.2543	0.66264	CEBPB,CREB3L1,E2F5,EPAS1,NFATC2,NR1H2
CDCA3	chr12_6947374_6949374	EPAS1	11082	0	1.144	5.0506	0.30689	0.10989	0.34957	0.95904	0.45646	ARID3A,CEBPD,E2F2,EPAS1,FOXM1,HOXA4,HOXB8,HOXC6,HSF1,KLF9,MYBL2,NFIL3,TEF,TFAP4,USF1
ATOH8	chr2_85991918_86002466	EPAS1	11010	0	4.9641	3.4962	0.29913	0.00032007	4.0001e-05	3.4948	4.3979	BCL6,CEBPB,EPAS1,FOXS1,ID1,KLF9,MAF,NR3C2,TWIST2
PCDHGB7	chr5_140808157_140810157	EPAS1	10944	0	3.3756	3.4559	0.19274	0.64339	0.72279	0.19153	0.14099	ATF1,E2F2,EPAS1,ETV1,FOXF1,MAF,MEIS1,MEIS2,PBX1,RARG,TBX20
CD34	chr1_208095568_208098847	EPAS1	10885	0	9.1171	5.8867	0.52966	0.61897	0.040669	0.20833	1.3907	EPAS1,FLI1,HOXA5,HOXD4,KLF9,LMO2,MAF,MEF2A,MEOX1,NFIA,NR3C2
GNAI2	chr3_50274941_50298782	EPAS1	10822	0	4.4746	8.7749	0.36734	0.049925	0.16722	1.3017	0.7767	CREB3L1,EPAS1,FOXC2,FOXF1,FOXL1,HIC1,HOXA11,IRF1,IRF7,JUNB,KLF7,MXD4,NR1H2,SNAI2,STAT1,TWIST2
PAQR4	chr16_3029805_3031051	EPAS1	10560	0	9.9051	4.562	-0.29624	0.84261	0.87965	0.074376	0.055692	ATF3,E2F2,EPAS1,FOXA1,MYBL2,NR1D1,ZFX
CCT6A	chr7_56129916_56131916	EPAS1	10539	0	19.6866	7.42	-0.17483	0.18161	0.94948	0.74087	0.022515	ALX1,ATF1,BATF3,BCL6,CEBPD,E2F1,EPAS1,FOSL2,FOXM1,FOXO1,FOXO3,GATA6,GBX2,GMEB1,HOXB8,JUNB,KLF4,MAF,MAFB,NFATC4,NFYA,NFYB,RORA,SP1,TBX3,TFAP4,ZBTB33,ZBTB7A
LSM2	chr6_31760213_31764261	EPAS1	10500	0	5.1541	5.9826	-0.15637	0.73714	0.57446	0.13245	0.24074	BACH1,E2F1,E2F4,EPAS1,FOXO3,KLF4,KLF9,MAF,NFE2L3,TEAD4,THAP1
SPRYD3	chr12_53459564_53462746	EPAS1	10458	0	5.8604	4.7846	-0.57708	0.048564	0.5687	1.3137	0.24512	CEBPB,CEBPD,ELK3,EPAS1,FOSL1,FOXC2,FOXL1,HOXA5,JDP2,KLF7,NR1H2,NR2F1,RARG,SMAD3,SNAI2,SRF,TEF,TGIF2,ZNF711
MMRN2	chr10_88727854_88731738	EPAS1	10429	0	19.9306	6.9897	-0.053937	0.1241	0.0094253	0.90622	2.0257	ELF1,EPAS1,ETS1,FLI1,HES2,HOXD4,LHX6,LMO2,MXD4,NFATC1,NR3C2,NR5A2,SOX17,TAL1,TBX1,TFEC
PPIG	chr2_170429255_170430449	EPAS1	10400	0	19.258	5.0835	-0.12665	0.010505	0.58758	1.9786	0.23093	E2F3,EPAS1,FOXC1,FOXC2,JDP2,MYBL2,NFATC2,NFYA,THAP1
PLS3	chrX_114805557_114806900	EPAS1	10381	0	7.5579	7.6682	0.26099	0.73447	0.072673	0.13402	1.1386	EPAS1,FOXL1,FOXS1,HOXA2,HOXD9,NR2F1,NR5A2
BOK	chr2_242484340_242487773	EPAS1	10372	0	8.0103	5.9908	0.68681	0.15093	0.72006	0.82123	0.14263	ELK3,EPAS1,ETS2,FOXC2,FOXL1,HES2,HOXA10,HOXA6,HOXD1,MXD4,NR5A2,SNAI2,TP53
FAM110D	chr1_26495866_26497933	EPAS1	10356	0	9.2639	3.0427	0.073725	0.16043	0.03401	0.79472	1.4684	BCL6B,CREM,DDIT3,EPAS1,ERG,ETS1,FOXC2,FOXO1,FOXO4,GATA2,HEY2,HOXD4,HOXD8,HOXD9,ID1,LHX6,LMO2,LYL1,MAF,MAFF,NFIB,NR3C2,NR5A2,SOX17,SOX7,TAL1,TBX1,TEAD2,TFEC
KANK3	chr19_8418493_8422681	EPAS1	10347	0	9.567	4.8056	0.33766	0.14675	0.43916	0.83344	0.35738	EPAS1,HES2,HIC1,HOXD1,TBX1
SQSTM1	chr5_179243571_179247779	EPAS1	10184	0	11.301	7.5937	0.70418	0.58667	0.25873	0.2316	0.58715	AR,CEBPB,CEBPD,E2F5,ELK3,EPAS1,ETS1,ETV5,FOSL2,FOXC1,FOXC2,FOXF1,FOXK1,FOXL1,GATA6,HIC1,HIF1A,HOXA10,HOXA11,HOXA2,HOXA3,HOXA6,HOXB6,ID1,IRF1,IRF2,JDP2,KLF10,MAFF,MITF,MYC,NFIX,NFKB1,NPAS2,PPARG,RARG,SNAI2,TBX3,TGIF1,TP53
NOP58	chr2_203140583_203144463	EPAS1	10069	0	5.2757	6.0255	-0.35962	0.38482	0.83148	0.41474	0.080148	ATF1,BATF3,BDP1,CEBPD,CTCF,E2F1,EPAS1,FOSL2,FOXM1,FOXO3,HIC1,MAF,MYC,TEF,TFAP4,TFCP2,TGIF2,THRA
KIF13B	chr8_29105867_29110554	EPAS1	10056	0	5.6314	3.2207	0.095215	0.66604	0.13588	0.1765	0.86684	EPAS1,GATA6,SMAD4,STAT3
MPRIP	chr17_16933303_16936161	EPAS1	9912	0	8.9786	4.695	-0.45631	0.29652	0.11872	0.52795	0.92549	ELK3,EPAS1,ETS1,ETS2,FOXC2,FOXL1,FOXS1,GBX2,HES1,HOXA7,KLF10,KLF5,NFATC3,SIX2
TBC1D31	chr8_124094817_124096964	EPAS1	9898	0	2.9441	2.3539	-0.42353	0.14694	0.49383	0.83285	0.30643	E2F2,EPAS1,ETV4,HIC2,HSF2,JUNB,LHX6,MGA,MXD4,MYBL2,NPAS2,NRF1,PPARG,ZNF35
CCT6A	chr7_56129175_56131850	EPAS1	9798	0	11.687	7.42	-0.13005	0.23658	0.94948	0.62601	0.022515	ALX1,ATF1,BATF3,BCL6,CEBPD,E2F1,EPAS1,FOSL2,FOXM1,FOXO1,FOXO3,GATA6,GBX2,GMEB1,HOXB8,ID2,JUNB,KLF4,MAF,MAFB,NFATC4,NFYA,NFYB,NR4A1,RORA,SP1,TBX3,TFAP4,THRA,ZBTB33,ZBTB7A
FES	chr15_91415561_91417932	EPAS1	9732	0	6.6427	4.1743	-0.51106	0.6636	0.15123	0.17809	0.82035	AHR,ARID5B,CEBPD,EPAS1,ERG,ETS1,FLI1,FOXO3,HIC1,HLX,HOXD1,HOXD4,IRF1,JUNB,JUND,LMO2,LYL1,MAF,MAFB,MEIS1,NFKB1,NR3C2,NR5A2,SOX7,STAT6,TCF4
MPZL2	chr11_118144914_118149063	EPAS1	9663	0	5.1004	4.6245	0.57556	0.54024	0.13466	0.26741	0.87075	EPAS1,ERG,HES2,KLF4,TFEC
DNAAF2	chr14_50088053_50092310	EPAS1	9638	0	3.0834	2.6172	-0.51921	0.59488	0.39971	0.22557	0.39825	EPAS1,ETV4,FOXM1,KLF9,LMO2
ANO10	chr3_43673192_43675316	EPAS1	9632	0	15.9076	4.8521	0.49179	0.33594	0.0095243	0.47373	2.0212	BCL6B,EPAS1,HIF1A,TBX1,TGIF1
MGAT4B	chr5_179243571_179247779	EPAS1	9619	0	11.301	7.2735	0.30381	0.58667	0.80175	0.2316	0.095963	E2F7,EGR1,EPAS1,HOXA4,HOXB5,HOXC6,IRF1,MXD4,MYBL1,RARG,TBX3
NDUFA4L2	chr12_57622963_57624889	EPAS1	9586	0	15.5435	4.5266	0.62412	0.45155	0.11052	0.34529	0.95654	CEBPD,CREB3L1,EPAS1,TBX20
TSPAN14	chr10_82202420_82204493	EPAS1	9544	0	5.4237	5.9532	-0.47132	0.18565	0.0076864	0.73131	2.1143	ATF3,EPAS1,ETS2,FOSL1,GLIS2,HES2,HOXB8,HOXD1,HOXD4,HOXD8,HOXD9,KLF11,NR3C1,NR5A2,SMAD3,SOX17,TEAD2
ATOH8	chr2_85968048_85971470	EPAS1	9438	0	6.4644	3.4962	0.62027	0.018037	4.0001e-05	1.7438	4.3979	BCL6,CEBPB,EPAS1,FOXS1,ID1,KLF9,MAF,NR3C2
CENPJ	chr13_25484492_25487672	EPAS1	9355	0	1.4957	2.7591	0.40857	0.095076	0.33802	1.0219	0.47105	CEBPB,E2F2,E2F3,EPAS1,HOXB3,LHX6,LYL1,MAZ,MYBL2,NFYB,TFAP4,ZNF691
ZFYVE21	chr14_104169475_104172877	EPAS1	9203	0	10.761	5.3123	0.26608	0.012491	0.0034925	1.9034	2.4569	CEBPD,EGR1,EPAS1,FOXL1,HOXC6,JUNB,KLF4,RARG,SNAI2,SOX13
ZC3H7B	chr22_41682579_41688327	EPAS1	9179	0	6.0681	6.7173	0.19809	0.17631	0.99439	0.75372	0.0024416	EPAS1,ETV3,FOSL1,FOXC2,FOXL1,HLX,HOXA3,HOXD9,IRF1,MEF2D,NFAT5,NFATC4,SMAD3,SREBF2,STAT6,THAP1,ZNF740
LSM2	chr6_31763712_31765712	EPAS1	9049	0	5.1695	5.9826	-0.2609	0.51322	0.57446	0.2897	0.24074	E2F1,EPAS1,FOXO3,KLF4,KLF9,MAF,NFE2L3,TEAD4,THAP1
MTAP	chr9_21811515_21814402	EPAS1	8881	0	8.5753	4.3913	-0.63369	0.23935	0.29205	0.62097	0.53454	AHR,ARNTL2,CREB3,DDIT3,E2F2,E2F3,EGR1,EPAS1,FOXL1,HOXA11,HOXB3,HOXB4,HOXC9,LHX6,NFKB1,NR2F1,PPARG,RFX2,SNAI2,STAT1,TAL1,TBX1,TBX3,TWIST2
TRIM8	chr10_104386276_104395499	EPAS1	8752	0	5.8869	6.7594	0.32805	0.37592	0.088054	0.4249	1.0553	EPAS1,FOXP1,HOXA3,NR1H2,NR2F1
LGALS1	chr22_38080343_38082343	EPAS1	8731	0	2.0964	11.9861	-0.30917	0.41567	0.57848	0.38125	0.23771	CEBPD,EPAS1,ETV5,FLI1,FOXL1,HLX,HOXA6,KLF9,NR2F1,SMAD3,TGIF1
GPR107	chr9_132805473_132807473	EPAS1	8511	0.95706	11.576	4.3178	0.49445	0.40245	0.61943	0.39529	0.20801	EPAS1,HOXC6,MAFK,NFE2L1
SEMA3G	chr3_52487523_52489523	EPAS1	8480	0	2.7959	3.0267	0.51782	0.85798	0.42855	0.066523	0.368	ELK3,ELK4,EPAS1,ERG,FLI1,FOXO1,HBP1,HOXD1,HOXD4,HOXD8,HOXD9,MAFF,MXD4,NR5A2,SOX17,SOX7,TCF4
PPIG	chr2_170430431_170432431	EPAS1	8418	0	7.3873	5.0835	-0.17031	0.11972	0.58758	0.92182	0.23093	E2F3,E2F5,EPAS1,FOXC1,FOXC2,JDP2,MXD1,MXD4,MYBL2,NFATC2,THAP1,ZNF281
NFE2L2	chr2_178114837_178121489	EPAS1	8370	0	4.6554	5.1624	0.10381	0.79396	0.088513	0.1002	1.053	ATF3,BHLHE40,DDIT3,EPAS1,NPAS2,PPARG
MT1E	chr16_56649372_56651372	EPAS1	8212	0	3.6922	8.3877	0.42907	2.1516e-08	0.01247	7.6672	1.9041	CEBPD,EPAS1,FOXC2,FOXL1,HOXA4,HOXA5,KLF9,MAZ,NFE2L2,PPARG,SNAI2
CARD16	chr11_104905884_104907884	EPAS1	8167	0	6.3355	7.8724	0.22538	0.22489	0.042799	0.64803	1.3686	EPAS1,ETS1,ETS2,FLI1,FOXL1,HOXA5,HOXA7,IRF1,IRF2,MAFF,NR2F1,SOX17,SOX7,TFEC
AQP1	chr7_30959554_30961765	EPAS1	8140	0	10.7485	2.7336	0.4651	0.033572	0.48477	1.474	0.31446	CEBPD,EPAS1,ETS2,FOXO3,MAFB,TBX20
TAP1	chr6_32811816_32813816	EPAS1	7932	0	10.8421	4.6106	0.19457	0.16889	0.66412	0.7724	0.17775	ARNTL2,EPAS1,ETV6,FLI1,IRF1,IRF7,KLF13,KLF3,MAX,NR3C1,POU2F2,STAT2
TRAFD1	chr12_112554008_112555541	EPAS1	7807	0	15.3746	3.7792	0.17877	0.192	0.98518	0.71669	0.0064845	ARNT,CTCF,ELF4,EPAS1,HOXA3,HOXB4,HOXD1,NFATC1,PKNOX1,PPARG,RARG,SOX13,TCF7L2,ZNF35
FUT11	chr10_75539807_75541807	EPAS1	7759	0	5.48	5.0081	0.4441	0.97088	0.60847	0.012835	0.21576	CLOCK,E2F5,ELF1,ELK4,EPAS1,FOXA1,FOXC1,FOXL1,HOXA11,HOXA6,KLF9,MEF2A,MEIS1,NFIC,NR3C1,NR3C2,RARB,RORA,SMAD3,SOX7,TWIST2,ZNF35
CDC42EP5	chr19_54974894_54976894	EPAS1	7543	0	13.1358	7.1412	0.010785	0.28452	0.13581	0.54588	0.86705	CEBPD,CREB3L1,E2F5,EPAS1,ERG,FOXC2,FOXP1,GATA6,HIC1,HOXA6,KLF4,MAF,MEIS1,MXD4,NFIX,NFKB1,NR2F1,NR3C2,PLAGL1,PPARG,SNAI2,TFEC,TWIST2
VEGFC	chr4_177698753_177706457	EPAS1	7442	0	3.7618	5.0046	-0.090433	0.056763	0.24241	1.2459	0.61544	AR,CEBPB,CEBPD,CREB3L1,CREB3L2,EPAS1,FOSL1,FOXF1,HIC1,HLX,HOXD8,JDP2,NPAS2,SIX1,SIX2,TBX3,TFE3,TWIST2
PIK3C2A	chr11_17177599_17183944	EPAS1	7410	0	2.0771	4.0282	-0.05569	0.28845	0.77836	0.53993	0.10882	AHR,ATF5,BATF3,BBX,BCL6B,BDP1,ELK3,ELK4,EPAS1,ERG,ETS2,ETV3,FOXO1,FOXO3,GABPA,GATA6,HBP1,HIC1,HOXC6,HSF1,IRF3,KLF16,KLF9,MAF,MAFF,MGA,NFAT5,NFE2L3,NFIA,NFKB1,NR1D1,NR3C2,NR5A2,REST,RORA,RXRB,SMAD2,SMAD4,SOX17,SOX4,SOX7,SP2,SP3,STAT1,TBP,TCF12,TCF4,TEAD1,TFAP4,TFEC,USF2,ZEB1,ZFX,ZNF354C,ZNF410
SLBP	chr4_1721406_1725501	EPAS1	7376	0	7.4968	5.8061	-0.33061	0.48484	0.75727	0.3144	0.12075	BCL6,E2F1,E2F2,E2F5,E2F6,EPAS1,FOXM1,GBX2,HOXB8,HSF2,MAF,MYBL1,NFIA,NFYA,RORA,STAT1,TEAD4,TEF
ZSCAN21	chr7_99637780_99640202	EPAS1	7214	0	3.9235	2.4506	0.087298	0.55169	0.15293	0.2583	0.81551	ATF3,EPAS1,FOXO6,NFE2L3,NFKB1
TACC3	chr4_1714030_1716030	EPAS1	7186	0	13.2508	6.0445	-0.080365	0.67857	0.41798	0.16841	0.37884	ARID3B,E4F1,EPAS1,FOXJ2,FOXM1,GATA3,HOXC9,MAFB,MAFG,MAFK,RORA,SNAI2,SOX12,ZNF354C
SLBP	chr4_1721216_1723216	EPAS1	7186	0	11.394	5.8061	-0.40203	0.64913	0.75727	0.18767	0.12075	E2F1,E2F2,EPAS1,FOXM1,GBX2,HOXB8,MAF,MYBL1,NFIA,NFYA,RORA,TEAD4,TEF
MALL	chr2_110856447_110867012	EPAS1	7131	0	21.6533	6.8386	-0.0015003	0.35399	0.19006	0.45101	0.72112	AHR,EPAS1,ETS2,FOSL1,FOSL2,HES2,HOXA2,KLF5,PPARG,SOX17,TGIF1,TP53
PI4K2A	chr10_99407497_99410393	EPAS1	7055	0	5.9447	3.5162	0.23704	0.15487	0.48285	0.81003	0.31619	ATF4,BHLHE40,CEBPB,EPAS1,FOXL1,HES2,HOXB8,HOXC6,HOXD9,JDP2,KLF16,KLF5,KLF7,MEF2C,MGA,PKNOX1,PPARD,RARG,RUNX1,SMAD3,SNAI2,TCFL5,TEF,TFE3,TP53
PLA2G15	chr16_68270618_68272239	EPAS1	7007	0	26.8848	3.38	-0.04326	0.085852	0.17883	1.0662	0.74756	AR,CEBPB,CEBPD,CREB3L2,EPAS1,FOXC2,FOXL1,GATA6,HIC1,HOXA6,JDP2,MAFF,MXD4,TGIF1
METTL21A	chr2_208481061_208483186	EPAS1	6787	0	11.6276	1.6405	-0.025456	0.044294	0.4979	1.3537	0.30286	ATF4,E2F1,EPAS1,ETV4,FOXA1,HIC1,MYBL2,PATZ1,SMAD2,ZEB1
THSD4	chr15_71423851_71427059	EPAS1	6728	0	3.8923	4.7276	-0.0051431	0.00088548	0.53097	3.0528	0.27493	CEBPD,EPAS1,FOXL1,GATA6,HOXA2,HOXA3,HOXA6,NFATC2,NR1H2,PPARG,TBX3
TEK	chr9_27115701_27120169	EPAS1	6563	0	11.1799	5.5011	0.20064	0.061507	0.02223	1.2111	1.6531	BCL6B,EPAS1,RARB,TEAD2
ANGPTL4	chr19_8418493_8422681	EPAS1	6329	0	9.567	7.5712	0.21978	0.14675	0.92421	0.83344	0.034231	AR,BCL6,BHLHE40,CEBPD,ELK3,EPAS1,ETS2,FOSL1,FOSL2,FOXL1,HOXC6,ID1,KLF10,KLF5,KLF7,MAFK,NFYA,NPAS2,NR5A2,NRF1,PPARG,RARA,RELA,RXRA,SIX1,SMAD3,TFE3
CTDSP2	chr12_58229537_58234472	EPAS1	6275	0	6.9043	5.5677	0.3377	0.1473	0.40924	0.8318	0.38802	ARNT,ATF7,CREB3L2,EPAS1,FOXL1,HLX,HOXA5,JDP2,JUNB,MXD4,NFE2L2,NR2F2,PBX2,SMAD3,SP4,SRF,STAT3,STAT6,TBX3,TEF,TFE3
NUP155	chr5_37377411_37379411	EPAS1	6183	0	10.6379	4.0473	-0.18983	0.033864	0.77222	1.4703	0.11226	E2F2,E2F7,EPAS1,GATA2,HIC2,MGA,SP4
PDIK1L	chr1_26428547_26431491	EPAS1	6164	0	6.3684	1.7162	0.21456	0.25945	0.66853	0.58594	0.17488	E2F2,ELF2,EPAS1,LHX6,MEF2C,MEIS2,TGIF1,ZBTB6,ZNF711
TM9SF1	chr14_24657037_24658805	EPAS1	6137	0	8.7764	4.836	-0.22404	0.71669	0.37684	0.14467	0.42385	BCL6B,CEBPB,CEBPD,CREB3L2,EPAS1,ETS2,FOXA1,FOXC1,FOXC2,FOXL1,HIC2,HIF1A,HOXA11,HOXA3,HOXA6,HOXB4,HOXD1,HOXD8,HOXD9,ID1,JDP2,KLF10,LHX6,MSX1,NR1H2,RARG,RFX3,RXRA,SIX1,SMAD3,SNAI2,TBX3,TEAD1,TP53
KLHL5	chr4_39037203_39040342	EPAS1	6108	0	2.9582	3.7715	0.37332	0.31136	0.88324	0.50674	0.05392	ARNTL2,ELK3,ELK4,EPAS1,FOXL1
KHNYN	chr14_24904540_24907737	EPAS1	6049	0	9.0778	4.7258	0.65502	0.062685	0.78781	1.2028	0.10358	ARID5A,ARID5B,BCL6,CEBPB,CEBPD,EPAS1,ESRRA,ETS2,ETV3,FOXA1,FOXK1,FOXO1,FOXP1,GATA6,HIF1A,HOXA3,HOXA5,HOXA6,HOXD1,IRF2,IRF7,KLF3,KLF4,KLF9,MAFF,NFAT5,NFATC4,NR4A1,SMAD3,SP1,SP3,STAT2,TBX3,TEF,TGIF1,THAP1,TP53,ZBTB7A,ZBTB7B,ZFX
FYCO1	chr3_46027408_46031351	EPAS1	5965	0	7.9114	3.3009	0.30045	0.0080675	0.014761	2.0933	1.8309	BCL6,CEBPD,ELF1,EPAS1,FOXO3,GATA6,HBP1,HIC1,MAFF,NFIX,NFKB1,NR3C1,NR3C2
TPP1	chr11_6625977_6634846	EPAS1	5846	0	6.6869	6.624	0.29752	0.16318	0.72304	0.78732	0.14084	ARID5A,ARNT,BCL6,BHLHE40,CEBPB,CEBPG,CREB3L2,EPAS1,ERG,ETS2,ETV6,FLI1,FOSL2,FOXO4,HIC1,IRF1,IRF2,JUNB,KLF11,KLF3,KLF9,MAFF,MEF2D,MLX,MLXIP,NFAT5,NFE2L1,NR1D1,NR1H2,NR2C2,NR2F2,NR4A1,PLAGL1,POU2F2,RELA,RXRB,SMAD3,SREBF1,SREBF2,STAT3,TFEC,ZBTB7A,ZBTB7B
A4GALT	chr22_43122596_43124248	EPAS1	5720	0	5.4737	3.7473	-0.073382	0.54191	0.56913	0.26607	0.24479	EPAS1,HOXD9,JDP2,KLF4,KLF9,MAF,SOX17
TACC3	chr4_1714287_1717610	EPAS1	5606	0	7.0149	6.0445	0.15086	0.45651	0.41798	0.34055	0.37884	ARID3B,CLOCK,E4F1,EPAS1,FOXJ2,FOXK2,FOXM1,FOXP1,GATA3,HOXC9,MAFB,MAFG,MAFK,RFX1,RORA,SNAI2,SOX12,ZNF354C
MCM2	chr3_127309602_127311602	EPAS1	5597	0	13.5766	5.2687	-0.22713	0.65435	0.50921	0.18419	0.2931	ALX1,ARID3B,ARNTL,BATF3,BCL6,E2F1,E2F2,EPAS1,FOSL1,FOXM1,KLF9,MAF,MXI1,TEAD4,THRA
PPL	chr16_4992728_4996055	EPAS1	5592	0	21.7764	4.2267	0.60837	0.027953	0.44057	1.5536	0.35598	CEBPD,EPAS1,HES2,JDP2,JUNB,KLF5,MAF,PPARG,RARG,TEF,TWIST2
SELE	chr1_169708622_169709993	EPAS1	5402	0	10.6644	5.6936	0.88264	0.90452	0.83831	0.043582	0.076598	AR,ELK3,ELK4,EPAS1,ETS1,ETS2,FOXC2,HBP1,HOXD4,HOXD8,HOXD9,MAFF,NFAT5,NFIA,SOX17,SOX18,SOX7,TCF4
CKS2	chr9_91931387_91933387	EPAS1	5275	0	7.3226	8.1654	-0.15978	0.11608	0.75783	0.93526	0.12043	BCL6,CEBPD,EPAS1,FOXK2,FOXM1,FOXO3,HBP1,HOXB8,KLF12,MAF,MAFB,MSX1,MXI1,MYBL1,MYBL2,PKNOX1
CRLF3	chr17_29157022_29159022	EPAS1	5244	0	6.9116	3.662	-0.29125	0.10445	0.93349	0.98111	0.029891	ATF3,CEBPD,EPAS1,FOXO3,GATA6,HOXB4,HOXB8,LMO2,MAFB,MYBL2,NFE2L3,NR2F1,NRF1,POU2F2,RFX2,RXRA,TBX3,TCF7L2,TEAD1,TFCP2
NAA15	chr4_140215911_140217457	EPAS1	5218	0	12.8864	4.7115	-0.42747	0.027078	0.96687	1.5674	0.014632	E2F2,ELK4,EPAS1,GABPA,HIC2,ID2,NR4A1,RXRB,TEF,THAP1
SF3A3	chr1_38460871_38467920	EPAS1	5110	0	10.4969	5.7129	-0.58888	0.064339	0.83314	1.1915	0.079282	ATF1,CEBPG,CTCF,E2F2,E2F5,E2F6,E2F7,ELF4,ELK4,EPAS1,GBX2,GMEB1,HIC2,HOXB4,HOXB8,HOXC9,ID2,KLF4,LYL1,MYBL2,NFE2L3,NFYA,NFYB,NR4A1,RFX5,STAT5A,STAT5B,TAL1,TCFL5,TEF,TGIF2,THAP1,ZBTB33,ZNF281,ZNF35,ZNF410
PI4K2A	chr10_99393344_99395344	EPAS1	5098	0	3.9471	3.5162	0.13311	0.089762	0.48285	1.0469	0.31619	BHLHE40,CEBPB,EPAS1,FOXL1,HES2,HOXB8,HOXC6,HOXD9,JDP2,KLF16,KLF5,KLF7,MEF2C,MGA,PKNOX1,RARG,RUNX1,SMAD3,TCFL5,TEF,TFE3,TP53
EHD2	chr19_48221555_48223191	EPAS1	4955	0	9.311	7.4513	-0.70557	0.52223	0.2576	0.28214	0.58905	CREB3L1,EPAS1,FOXS1,HES2,JDP2,MEIS1,NFIX,RARG,TBP
MYO1C	chr17_1389051_1391051	EPAS1	4950	0	5.0394	7.3666	-0.046445	0.18533	0.17923	0.73206	0.74658	CEBPD,E2F2,E2F5,EPAS1,ETS2,ETV3,FOXC2,FOXL1,GATA6,HES1,HES2,HIF1A,HOXA2,HOXA6,HOXC6,HOXD9,HSF2,ID1,IRF1,JDP2,KLF10,KLF5,LMO2,MYBL1,NFIC,NFIX,NR1H2,RARG,SMAD3,SNAI2,TEAD1,TP53
EEF1E1	chr6_8107777_8109798	EPAS1	4949	0	13.7878	5.6821	0.12128	0.42968	0.65107	0.36686	0.18637	ARNTL,BACH1,BATF3,CDC5L,CEBPD,E2F1,E2F2,E2F3,EPAS1,ETV4,FOSL2,FOXK2,FOXM1,GATA2,HBP1,HIC2,HOXB8,KLF4,MAF,MAFB,MYBL2,TEAD1,TEAD4,TFAP4
AGFG2	chr7_100141647_100146938	EPAS1	4814	0	5.4008	4.0553	0.45511	0.49964	0.36042	0.30134	0.44319	ARID5A,BACH1,EPAS1,FOXA1,FOXK2,HOXA3,HOXA4,ID2,IRF1,NFATC3,NR5A2,PATZ1,PBX1,RREB1,SOX18,TFEB,TGIF2,ZNF35
PLAUR	chr19_44166826_44169698	EPAS1	4800	0	4.9007	6.6453	-0.012666	0.86332	0.30413	0.063827	0.51694	BHLHE40,CEBPB,CREB3,EPAS1,FOXC2,FOXL1,GBX2,HIF1A,IRF1,JDP2,JUNB,KLF4,MYBL1,NFKB1,RARG,SIX4,SNAI2
VAMP5	chr2_85804530_85806732	EPAS1	4798	0	4.1033	8.8305	0.28422	0.0016375	0.76595	2.7858	0.1158	ARID5A,CREB3L1,EPAS1,FOXC2,FOXL1,IRF1,SMAD3,SOX7,TFEC
DYSF	chr2_71685498_71688817	EPAS1	4746	0.99808	10.1475	6.8732	0.53675	0.12252	0.5988	0.9118	0.22272	EPAS1,FLI1,FOXC2,FOXO1,GBX2,HES2,HIC1,HOXA7,HOXD1,HOXD9,LYL1,NFATC1,NFIB,NR3C2,NR5A2,SOX17,SOX18,SOX7,TAL1,TBX1,TFEC
DEAF1	chr11_688914_691036	EPAS1	4704	0	1.891	4.5482	0.5058	0.77932	0.25772	0.10828	0.58886	EPAS1,HOXB8,MEF2A,MXD4,MYBL2
HEXB	chr5_73925276_73931172	EPAS1	4675	0	12.3335	6.2819	-0.31693	0.21763	0.30084	0.66228	0.52166	BHLHE40,CEBPB,DDIT3,EPAS1,ESRRA,FOSL1,FOSL2,HOXA11,JDP2,RARG,REST,SNAI2
DDAH1	chr1_86048670_86051570	EPAS1	4624	0	20.4273	5.2262	0.039316	0.98108	0.0055009	0.0082972	2.2596	AHR,BATF3,E2F2,EPAS1,FOXL1,FOXS1,HOXA11,HOXA2,HOXA6,NR3C2,PPARG,RARB,SIX1,SIX2,SNAI2,TWIST2,ZNF354C
TRPV4	chr12_110265667_110266602	EPAS1	4610	0.98533	11.9667	2.7689	0.53198	0.065016	0.11182	1.187	0.95146	ATF4,EPAS1,ERG,FOXL1,HOXA2,HOXA3,HOXA4,HOXA6,HOXB5,HOXD4,KLF10,NR4A1,SMAD3,SOX17,SOX7,SP2,TFEC
TP53INP2	chr20_33296656_33298322	EPAS1	4509	0	12.9224	4.0988	0.52593	0.28943	0.53019	0.53845	0.27557	EPAS1,HOXA4,KLF13,MLX,NFE2L1,NR1D1,RARA,RXRA,SOX18,SRF,TBX3,TCF7L2,TFEB,USF2
C8orf58	chr8_22461173_22463874	EPAS1	4060	0	7.3766	4.3777	0.68674	0.38882	0.84463	0.41025	0.073334	BHLHE40,EPAS1,FOXJ2,FOXL1,GLI3,HES1,HIC1,HIF1A,HOXC6,HOXD9,KLF4,PLAGL1,PPARD,RARG,SNAI2,TBX20,TCF7L1
CD93	chr20_23070964_23074048	EPAS1	3987	0	3.9871	7.3677	0.47163	0.29202	0.43749	0.53459	0.35903	EPAS1,ETS2,NR3C2,NR5A2,SOX7,TFEC
P2RX4	chr12_121642006_121643848	EPAS1	3815	0	7.5976	5.381	-0.14383	0.0034676	0.99379	2.46	0.0027071	BCL6B,EPAS1,HES1,HIC1,HOXA3,RXRA
NOP58	chr2_203134294_203138526	EPAS1	3780	0	3.0135	6.0255	0.2147	0.4825	0.83148	0.3165	0.080148	ATF1,BATF3,BDP1,CEBPD,CTCF,E2F1,EPAS1,FOSL2,FOXM1,FOXO3,HIC1,MAF,MXD4,MYC,NFATC2,TEF,TFAP4,TFCP2,TGIF2
SKP2	chr5_36147356_36148558	EPAS1	3586	0	6.9969	4.2154	0.56783	0.8544	0.3666	0.06834	0.4358	ARID3A,ATF1,CEBPG,E2F2,ELK1,EPAS1,FOXK2,GATA2,HIC2,MSX1,MYBL2,SP1,TFAP4
BMP4	chr14_54413782_54420040	EPAS1	3514	0	5.8361	7.9045	0.6958	0.011183	0.40442	1.9514	0.39317	ELK4,EPAS1,FOXA1,HOXA11,NR5A2,PPARG
CTNS	chr17_3543218_3545695	EPAS1	3457	0	4.2437	2.6166	0.44861	0.057283	0.12162	1.242	0.91501	BCL6,CREB3,EPAS1,GATA3,HES2,HIF1A,HOXA7,HOXD4,HOXD9,ID1,RARG,SREBF1,TBX3,TCFL5
TIE1	chr1_43759505_43763127	EPAS1	3438	0	3.3967	7.8096	0.59735	0.095906	0.52185	1.0182	0.28245	BCL6B,ELK3,EPAS1,ETS1,FOXC2,GBX2,HBP1,HIC1,HOXA6,HOXD1,HOXD4,HOXD8,HOXD9,LMO2,LYL1,MAFF,NFE2L3,NFIB,NR5A2,SOX17,SOX18,SOX7
TRPV4	chr12_110274643_110277429	EPAS1	3431	0	4.8695	2.7689	0.30952	0.073371	0.11182	1.1345	0.95146	ATF4,EPAS1,ERG,FOXL1,HOXA10,HOXA2,HOXA3,HOXA4,HOXA6,HOXB5,HOXD4,ID2,MXD4,NFATC4,NR4A1,PPARD,SMAD3,SOX17,SOX7,SP2,TCF7L1,TCF7L2,TFEC
APOL3	chr22_36556977_36558977	EPAS1	3248	0	1.6791	5.2783	0.46143	0.71287	0.65563	0.14699	0.18334	ARNTL,BCL6B,CREB5,EPAS1,ERG,HIC1,IRF1,IRF2,IRF7,KLF13,KLF9,LMO2,MAF,MAFB,MAFF,NFATC1,NFIC,NR3C1,NR3C2,NR5A2,POU2F2,RORA,SOX17,SOX18,SOX7,STAT1,STAT6,TFEB,TFEC,ZEB1
THSD4	chr15_71428006_71430561	EPAS1	3226	0	9.1106	4.7276	0.08456	0.38404	0.53097	0.41562	0.27493	CEBPD,EPAS1,FOXL1,GATA6,HOXA2,HOXA3,HOXA6,NFATC2,NR1H2,PPARG,TBX3
CCDC28B	chr1_32669235_32671235	EPAS1	3034	0	4.7311	3.9247	0.18324	0.40109	0.44179	0.39676	0.35479	ARID3B,EPAS1,ETS2,FOXO1,HIC2,HOXA5,HOXB2,HOXB4,KLF3,LYL1,MEIS2,NFE2L2,POU2F2,RFX2,RXRA,TGIF1,ZNF691
ANGPTL4	chr19_8431914_8433393	EPAS1	2904	0	12.6549	7.5712	0.65666	0.10252	0.92421	0.9892	0.034231	AR,BCL6,BHLHE40,CEBPD,ELK3,EPAS1,ETS2,FOXL1,HOXC6,KLF10,KLF5,KLF7,MAFK,NRF1,PPARG,RARA,RXRA,SMAD3,TFE3
CTSD	chr11_1781227_1782328	EPAS1	2894	0	4.8413	7.418	0.34699	0.25113	0.42257	0.6001	0.3741	AR,BCL6,EPAS1,ETS2,FOXC1,HOXA3,IRF1,KLF4,MAF,NFATC3,NRF1,STAT3,TFE3
ADAMTS9	chr3_64668545_64670545	EPAS1	2820	0	2.5107	4.1723	-0.55736	0.80638	0.67487	0.09346	0.17078	EPAS1,ETS2,HEY2,MAF,REST
SH3TC1	chr4_8195934_8198330	EPAS1	2729	0	5.9855	5.2877	0.7438	0.86962	0.12558	0.060672	0.90107	EPAS1,NFATC1,NR5A2,SOX18
POLE2	chr14_50157822_50159822	EPAS1	2724	0	7.2365	3.1616	-0.72597	0.47408	0.61471	0.32414	0.21133	ALX1,BCL6,E2F2,EPAS1,FOXO3,JUN,KLF4,MAFB,MYBL2,NFYB
SLC20A2	chr8_42389547_42394635	EPAS1	2721	0	2.8364	3.7254	0.15288	0.29927	0.0010586	0.52394	2.9752	EPAS1,NFE2L2,TEF
FAM43A	chr3_194409252_194412651	EPAS1	2631	0	6.3688	8.0312	0.7992	0.57626	0.54426	0.23938	0.26419	EPAS1,GBX2,HOXD9,MXD4,NFATC1,NR5A2,TFEC
DKK3	chr11_12026433_12028313	EPAS1	2604	0	3.6617	8.0962	0.64841	0.2112	0.37468	0.67531	0.42634	CTCF,EPAS1,FOXC2,FOXF1,FOXL1,FOXO3,HES2,HOXA5,HOXD8,KLF12,KLF7,MAFF,MEIS1,MYBL2,NFATC4,NFIX,NR2F1,NR3C2,SMAD4,SOX17,TBP,TEAD1,TFAP4,ZNF354C
ENG	chr9_130619600_130621526	EPAS1	2548	0	7.6238	9.4705	0.42076	0.34565	0.90675	0.46136	0.042512	CEBPD,EPAS1,HOXA2,HOXD9
TRIM8	chr10_104401255_104401871	EPAS1	2380	0	8.2946	6.7594	-0.21916	0.15382	0.088054	0.81298	1.0553	EPAS1,HOXA3,NR1H2,NR2F1
DNAJC2	chr7_102987655_102990661	EPAS1	2335	0	7.041	4.6022	-0.59702	0.14123	0.53187	0.85008	0.2742	AHR,ARID3B,ATF3,DDIT3,E2F6,E2F7,EPAS1,ETV4,FOXO3,HOXB4,HOXB8,HOXC9,LHX6,LYL1,MAF,MLX,MYBL2,NFATC2,NFE2L3,NFIX,NFYB,RFX1,RFX2,TAL1,TBP,TFAP4,TFCP2,THAP1,ZNF740
SLC38A2	chr12_46752831_46764396	EPAS1	2249	0	1.9187	7.146	0.57514	0.66436	0.4683	0.1776	0.32948	AHR,ARID5B,BBX,CEBPD,CLOCK,ELK4,EPAS1,ETS2,FOXC1,FOXF1,FOXL1,FOXO3,HBP1,HIF1A,HLX,KLF3,KLF4,MEIS1,PPARG,RUNX1,SIX4,SMAD3,SMAD4,SNAI2,SP2,STAT2,TBX3,TGIF1,TWIST2,ZFX
PHLDB2	chr3_111453538_111454968	EPAS1	2212	0	8.987	5.2698	0.40411	0.94737	0.14493	0.023479	0.83883	EPAS1,FOXO3,GATA6,HIC1,ID1,JUN,KLF12,KLF4,MAFB,MEIS1,SNAI2,STAT1,TBX20,TEAD1,ZNF354C
TRIM8	chr10_104406363_104407758	EPAS1	2112	0	5.9039	6.7594	-0.48013	0.61489	0.088054	0.2112	1.0553	EPAS1,FOXP1,HOXA3,NR1H2,NR2F1
TUBB	chr6_30690267_30694019	EPAS1	2111	0	2.9605	9.7115	-0.24087	0.70848	0.7485	0.14967	0.12581	ARID3A,ARNTL,CREB1,ELK1,EPAS1,FOXM1,GBX2,KLF4,MXD1,MYBL1,MYBL2,NFE2L3,NFYA,PKNOX1,SIX4
FAM110D	chr1_26482267_26483433	EPAS1	2077	0	10.1094	3.0427	0.38159	0.34718	0.03401	0.45945	1.4684	EPAS1,ERG,ETS1,FOXC2,FOXO1,FOXO4,GATA2,HEY2,HOXD4,HOXD8,ID1,LMO2,LYL1,MAF,MAFF,NFIB,NR3C2,NR5A2,SOX17,SOX7,TAL1,TBX1,TEAD2
MYCT1	chr6_153021057_153024284	EPAS1	2028	0	5.4054	6.8117	0.14241	0.084034	0.74375	1.0755	0.12857	EPAS1,ETS1,HES2,MECOM,NFATC1,NR3C2,NR5A2
SMC4	chr3_160119082_160123871	EPAS1	1991	0	2.8231	5.9212	-0.78306	0.18204	0.44114	0.73983	0.35543	CEBPD,E2F2,EPAS1,FOXM1,GATA2,HIC2,NFATC2,NFE2L3,NFYA,RFX5,SP4,TEF,ZBTB33
SAMD4A	chr14_55030439_55032348	EPAS1	1981	0	6.227	5.1429	0.22118	0.020425	0.78758	1.6898	0.10371	EPAS1,HIC1,KLF9,MAFK,NFE2L1,NR2F2
KHNYN	chr14_24892603_24896531	EPAS1	1960	0	3.9885	4.7258	0.7756	0.93518	0.78781	0.029105	0.10358	AHR,ARID5A,BCL6,CEBPB,CEBPD,CREB3L2,EPAS1,ESRRA,ETS2,ETV3,FOXA1,FOXK1,FOXO1,FOXP1,GATA6,HIF1A,HOXA3,HOXA5,HOXA6,HOXD1,IRF2,KLF3,KLF4,KLF9,MAFF,MXD1,MXD4,NFAT5,NFATC4,NPAS2,NR4A1,SMAD3,SP1,SP3,TBX3,TEF,TFEB,TGIF1,THAP1,TP53,USF1,ZBTB7A,ZFX
VAT1	chr17_41176346_41177107	EPAS1	1887	0	14.4987	8.5407	0.074951	0.14929	0.00056801	0.82597	3.2456	CEBPB,CREB3,CREB5,ELK4,EPAS1,FOSL1,FOSL2,FOXC2,FOXL1,GBX2,HES2,HIF1A,HOXA7,HOXD4,HOXD8,JDP2,MXD1,MXD4,NFATC4,NFE2L1,POU2F1,POU2F2,RARG,TFE3,TGIF1,TP53,ZBTB7A
DDAH1	chr1_86032843_86042254	EPAS1	1792	0	3.037	5.2262	-0.35949	0.86014	0.0055009	0.065431	2.2596	AHR,BATF3,E2F2,EPAS1,FOXL1,FOXS1,HOXA11,HOXA2,HOXA6,NFATC2,NFATC4,NR3C2,PPARG,RARB,RFX5,SIX1,SIX2,SNAI2,THRA,TWIST2,ZNF354C
ACTN1	chr14_69441407_69444309	EPAS1	1774	0	3.1184	8.4068	0.4887	0.52694	0.21514	0.27824	0.66728	AR,CEBPD,CREB3L1,EPAS1,FOXC2,FOXJ2,FOXL1,GATA6,HES2,HIF1A,HOXA5,HOXA6,HOXB3,HOXB5,HOXB6,HOXD4,HOXD9,ID1,JDP2,JUNB,KLF10,KLF5,NFE2L1,NFE2L3,TBX3,TEAD1
KHDRBS1	chr1_32481065_32482237	EPAS1	1771	0	1.8663	6.5241	-0.52606	0.99018	0.93971	0.0042846	0.027007	CDC5L,EPAS1,FOXM1,HIC2,HOXB3,HOXB6,NFE2L3,RFX7,SOX12,TCF7L1,TCF7L2
DLEU1	chr13_50646865_50654548	EPAS1	1756	0	1.1888	2.3313	-0.55054	0.18734	0.31996	0.72738	0.4949	ATF1,ATF3,BATF3,E2F2,EPAS1,ETV4,JUNB,KLF12,MAF,MAFB,MYBL2,NR2F1,TBX1,TEAD4,TEF,TFAP4
PXDC1	chr6_3736319_3750512	EPAS1	1734	0	2.9401	6.5279	0.19105	0.04979	0.18852	1.3029	0.72464	ARID5B,ARNTL,ATF1,BCL6,CEBPD,CTCF,E2F2,E2F5,EPAS1,ETS2,FOSL1,FOXC1,FOXC2,FOXL1,GMEB1,HBP1,HES2,HIC1,HIC2,HIF1A,HLX,HOXA3,HOXA4,HOXA6,HOXD1,HOXD4,KLF9,LHX6,MAF,NFIC,NFIL3,NFKB1,NR5A2,RFX7,SNAI2,SOX17,TBX3,TEAD2,TFCP2,TFE3,ZBTB7A,ZNF691
S100A10	chr1_151958388_151965050	EPAS1	1664	0	7.9474	8.6225	0.43785	0.37442	0.58381	0.42664	0.23373	EPAS1,ETS2,FOXA1,HES2,HOXC6,JDP2,PPARG
IMMT	chr2_86424555_86426555	EPAS1	1662	0	2.6492	5.2725	-0.35448	0.32777	0.49494	0.48443	0.30545	ALX1,ATF3,CEBPD,CTCF,EPAS1,FOXO3,HIC1,HOXB8,HOXC9,JUN,JUNB,MYC,NFIX,STAT2,TFCP2
CHCHD7	chr8_57122450_57122679	EPAS1	1635	0	6.2765	4.5456	-0.39196	0.329	0.013827	0.48281	1.8593	E2F2,EPAS1,HOXD9,NFE2L1
CTDSP2	chr12_58238150_58239115	EPAS1	1632	0	6.9828	5.5677	0.026438	0.14826	0.40924	0.82899	0.38802	ARNT,EPAS1,FOXL1,HOXA5,JDP2,JUNB,NFATC4,NFE2L2,NR2F2,PLAGL1,SMAD3,SP4,SRF,TBX3,TEF,TFE3
H2AFZ	chr4_100867883_100869883	EPAS1	1629	0	10.0427	9.3682	0.19287	0.50721	0.79656	0.29481	0.098781	E2F2,E2F8,EPAS1,KLF9,MAF,MAFB,MEIS1,MYBL2,NFAT5,PPARG,RORA
PLS3	chrX_114796789_114799469	EPAS1	1613	0	6.1825	7.6682	-0.26217	0.75671	0.072673	0.12107	1.1386	AHR,EPAS1,FOXL1,FOXS1,HOXA2,HOXD9,NR2F1,NR5A2
FNDC3B	chr3_171758952_171765743	EPAS1	1535	0	1.417	6.1611	0.55908	0.61286	0.2572	0.21264	0.58972	BACH1,EPAS1,FOXO3,KLF9,NR3C1
ZNF469	chr16_88495411_88497875	EPAS1	1533	0	4.2579	2.7303	0.54647	0.72939	0.38785	0.13704	0.41134	AR,CEBPB,EPAS1,FOXC2,HIC1,HIF1A,HOXA3,RARG,TBX3
PRIM2	chr6_57181114_57183140	EPAS1	1512	0	17.3335	3.4201	-0.42146	0.066743	0.83713	1.1756	0.077209	E2F1,EPAS1,MYBL2
ST3GAL1	chr8_134579502_134582673	EPAS1	1510	0	7.5258	4.5226	0.2477	0.026053	0.70768	1.5841	0.15017	CEBPD,ELF1,EPAS1,ERG,FOXF1,FOXP1,GATA6,HIC1,HOXA3,HOXD1,IRF1,IRF2,KLF3,KLF9,MAFB,MAFF,NFAT5,NFIC,NR2F1,NR3C2,PPARG,RORA,RXRA,SOX18,TEF
AJUBA	chr14_23443144_23450365	EPAS1	1486	0	4.2859	5.9655	0.79357	0.2481	0.57755	0.60537	0.23841	EPAS1,HES2,HOXA6,KLF5,SIX4,TEF
PTPN12	chr7_77168240_77171360	EPAS1	1468	0	2.8391	6.1008	-0.18595	0.18256	0.94068	0.73859	0.026558	CREB1,EPAS1,ETS2,NFAT5,NFIA,ZFX
BACE2	chr21_42541163_42544212	EPAS1	1436	0	9.5264	5.4782	0.68524	0.88801	0.33704	0.051584	0.47232	ELK3,EPAS1,HOXD9,KLF5,STAT1
CKS2	chr9_91927521_91935411	EPAS1	1409	0	7.7744	8.1654	-0.53981	0.49965	0.75783	0.30133	0.12043	BCL6,CEBPD,E2F6,E2F7,EPAS1,FOXK2,FOXM1,FOXO3,HBP1,HOXB8,JUN,KLF12,MAF,MAFB,MEF2A,MSX1,MXI1,MYBL1,MYBL2,PKNOX1,TP53
HEXB	chr5_73937249_73939249	EPAS1	1402	0	15.8787	6.2819	-0.020333	0.066198	0.30084	1.1792	0.52166	BHLHE40,CEBPB,DDIT3,EPAS1,ESRRA,HOXA11,JDP2,RARG,REST,RFX3,SNAI2
RAD21	chr8_117883021_117885740	EPAS1	1365	0.99894	2.194	6.1722	-0.34213	0.60067	0.27256	0.22136	0.56454	ALX1,ARID3B,CDC5L,CREB1,CTCF,EPAS1,GBX2,GMEB2,HOXA10,HOXA7,MTF1,MYBL1,PBX3,PKNOX1,RFX7,SIX4,SMAD2,SMAD4,SP1,SP3,SP4,TCF12,YY1,ZBTB33
CD59	chr11_33750594_33756722	EPAS1	1303	0	1.898	8.308	-0.50543	0.59798	0.73336	0.22332	0.13468	ARID5B,CEBPD,CLOCK,CREB3L1,CREB3L2,ELF1,EPAS1,ETS1,FOXF1,FOXL1,HES2,HIC2,JDP2,KLF10,NFATC2,NFIC,NFIX,NFKB1,NFYA,RARG,RUNX1,ZNF691
HRCT1	chr9_35907479_35909479	EPAS1	1291	0	19.1451	3.4955	-0.14304	0.046877	0.0039488	1.329	2.4035	EPAS1,PPARG
CDC42EP5	chr19_54980062_54983163	EPAS1	1274	0	6.3365	7.1412	0.51081	0.0023158	0.13581	2.6353	0.86705	CEBPD,CREB3,CREB3L1,E2F5,EPAS1,ERG,FOSL2,FOXC2,FOXP1,GATA6,HBP1,HIC1,HOXA6,JUN,KLF4,MAF,MEIS1,MXD4,NFATC4,NFIX,NFKB1,NR2F1,NR3C2,PLAGL1,PPARG,SNAI2,TFEC,TWIST2
H2AFZ	chr4_100867998_100870315	EPAS1	1197	0	9.6958	9.3682	-0.017893	0.19224	0.79656	0.71615	0.098781	E2F2,EPAS1,KLF9,MAF,MAFB,MEIS1,MYBL2,NFAT5,PPARG,RORA
TRAM1	chr8_71518364_71519512	EPAS1	1182	0	4.4646	6.3421	0.28735	0.85657	0.58259	0.067239	0.23464	AHR,AR,ARID3B,CEBPD,E2F1,EPAS1,FOXO3,GATA6,HOXA10,HOXA7,JDP2,MAFG,NR5A2,RARB,REST
VEGFC	chr4_177709646_177712723	EPAS1	1176	0	5.4329	5.0046	0.29848	0.99628	0.24241	0.0016196	0.61544	AR,CEBPB,CEBPD,CREB3L1,CREB3L2,EPAS1,FOXF1,HIC1,HLX,HOXD8,JDP2,NPAS2,SIX1,SIX2,TBX3,TFE3,TWIST2
UTP18	chr17_49336071_49336738	EPAS1	1158	0	3.6625	5.4637	-0.50333	0.40697	0.51743	0.39044	0.28615	ATF1,BCL6,CREB3L1,E2F1,EPAS1,ETV4,FOXM1,FOXO3,FOXP1,MEIS1,MSX1,MXD4,NFATC4,NFE2L3,NFIC,NR2F1,NR3C2,TEF,TFAP4
HMGN1	chr21_40717955_40719895	EPAS1	1152	0	1.1041	7.5576	-0.33067	0.88015	0.94381	0.055445	0.025116	EPAS1,HOXC9,KLF4,KLF9,MYBL2,TEF
TSPAN14	chr10_82215167_82238629	EPAS1	1130	0	4.481	5.9532	-0.38704	0.22087	0.0076864	0.65586	2.1143	ATF3,EPAS1,ETS2,FOSL1,GLIS2,HES2,HOXB8,HOXD1,HOXD4,HOXD8,HOXD9,HSF1,KLF11,NR3C1,NR5A2,RELA,SMAD3,SOX17,TEAD2
ZNFX1	chr20_47895885_47900698	EPAS1	1129	0	2.4491	4.2304	0.44057	0.0123	0.096937	1.9101	1.0135	AHR,AR,ARID5A,ARID5B,ARNTL2,CEBPD,CREB3L2,ELF4,EPAS1,ERG,FLI1,FOXC1,FOXC2,FOXO3,HBP1,HIC1,HIF1A,HOXA10,HOXA6,IRF1,IRF2,KLF9,MAF,MAFF,NFIX,NFKB1,NR1H2,RARG,REST,RUNX1,SMAD4,SNAI2,STAT1,STAT3,STAT6,TEAD1,TFE3,TWIST2,ZBTB12,ZBTB33,ZBTB7A,ZEB1,ZFX,ZNF35
SMURF2	chr17_62643464_62657277	EPAS1	1109	0	1.4141	6.6853	-0.10794	0.92746	0.081089	0.032707	1.091	CREB3,EPAS1,FOXF1,FOXP1,HES2,MAFF,NFKB1,ZEB1
SLC20A2	chr8_42395722_42396255	EPAS1	1101	0	4.1797	3.7254	0.17763	0.85243	0.0010586	0.069339	2.9752	EPAS1,NFE2L2,TEF
VAT1	chr17_41170271_41173359	EPAS1	1100	0	5.7041	8.5407	0.33671	0.93357	0.00056801	0.029854	3.2456	CEBPB,CREB5,ELK4,EPAS1,FOSL1,FOSL2,FOXC2,FOXL1,GBX2,GLI3,HES2,HIF1A,HOXA11,HOXA7,HOXD4,HOXD8,HOXD9,JDP2,MXD1,MXD4,NFATC4,NFE2L1,POU2F1,POU2F2,RARG,TFE3,TGIF1,THRA,TP53,ZBTB7A
SOX7	chr8_10585223_10587002	EPAS1	1082	0	4.8297	5.6036	-0.017728	0.27834	0.025948	0.55543	1.5859	EPAS1,FOXC2,FOXO1,GBX2,HES2,HOXD1,HOXD4,NR3C2,NR5A2,SOX17,SOX18,TAL1
FBN1	chr15_48935106_48936924	EPAS1	1061	0.99499	5.0278	5.2162	-0.027945	0.17011	0.21677	0.76927	0.66401	EPAS1,ETS1,FOXF1,FOXL1,FOXS1,GATA6,HIF1A,MAF,MEIS1,PBX1,TBX20
SLC20A2	chr8_42394297_42396297	EPAS1	1059	0	1.9269	3.7254	0.23889	0.8807	0.0010586	0.05517	2.9752	EPAS1,NFE2L2,TEF
ZNF639	chr3_179039538_179040497	EPAS1	1053	0	14.4685	3.1714	-0.27273	0.25479	0.70826	0.59382	0.14981	BDP1,CREB3L2,ELF2,EPAS1,GABPA,ID2,NFE2L1,NFYB,SP3
CCT4	chr2_62113636_62114773	EPAS1	1033	0	1.9215	6.9077	-0.12517	0.87067	0.85821	0.060145	0.066409	ALX1,ARNTL2,ATF1,BATF3,BCL6,CEBPD,CEBPG,E2F2,EPAS1,FOXM1,FOXO3,GATA6,ID2,KLF4,KLF9,MAFB,MAZ,NFIC,NR4A1,RFX7,SMAD2,SNAI2,TBX3,THAP1,THRA,ZBTB33,ZBTB7A
KIFC1	chr6_33360324_33361450	EPAS1	1012	0	1.1504	5.4902	-0.077343	0.3651	0.41975	0.43759	0.37701	CEBPD,E2F2,E2F5,EPAS1,FOXM1,FOXP1,GBX2,MAFB,MAFG,MYBL1,MYBL2,NFIX,RFX5,TCFL5
LARP7	chr4_113559111_113559959	EPAS1	992	0	1.4441	4.534	0.18907	0.77097	0.47748	0.11296	0.32105	ARID3B,E2F5,E2F6,E2F7,EPAS1,FOXK1,FOXL1,HIC1,HOXB7,NR2F1,POU2F1,SP2,TBP,TFCP2,ZBTB33
GTPBP4	chr10_1035334_1035500	EPAS1	986	0	3.4362	5.5608	0.27955	0.23653	0.65118	0.62612	0.1863	EPAS1,GBX2,THAP1
IDI1	chr10_1096030_1097609	EPAS1	969	0	2.3873	4.5561	-0.418	0.87706	0.72101	0.056972	0.14206	CDC5L,EPAS1,FOXC2
LIAS	chr4_39458000_39459678	EPAS1	965	0	1.8979	2.9305	0.088184	0.96546	0.89076	0.015266	0.050238	AR,E2F2,EPAS1,FOXM1,JUNB,NR2F1,SNAI2
NFE2L1	chr17_46126649_46131737	EPAS1	964	0	5.1683	6.6637	0.48139	0.60715	0.34143	0.21671	0.4667	BCL6,E2F2,EPAS1,FOXL1,HOXC6,KLF5,NFIC,NR1D1
HEXB	chr5_73936795_73940283	EPAS1	948	0	14.3676	6.2819	0.0045933	0.043406	0.30084	1.3625	0.52166	AHR,BHLHE40,CEBPB,DDIT3,EPAS1,ESRRA,HOXA11,JDP2,RARG,REST,RFX3,SNAI2
GMNN	chr6_24776094_24778679	EPAS1	936	0	2.6677	5.408	-0.66092	0.16768	0.72989	0.77551	0.13674	BACH1,E2F2,EPAS1,KLF12,KLF4,MAF,MEIS1,MYBL2,NFIX,TEAD1
RPS26	chr12_56436614_56437093	EPAS1	929	0	1.2153	4.3353	0.14538	0.027407	0.048234	1.5621	1.3166	E2F3,EPAS1,FOXM1,MLX,TBP,TFCP2,YY1
PA2G4	chr12_56499011_56501136	EPAS1	909	0	1.2529	6.5978	-0.031756	0.18891	0.68501	0.72374	0.1643	CEBPD,E2F2,E2F8,EPAS1,ETV4,FOXM1,GBX2,HOXB5,ID2,MYBL1,MYBL2,NFATC4,NFIX,TBX1,TEAD4,TEF
BCAR3	chr1_94313614_94314484	EPAS1	908	0	5.9285	4.8977	0.14665	0.40114	0.046669	0.39671	1.331	ELK3,EPAS1,FOXL1,GBX2,HOXB6,JDP2,KLF4,KLF9,TBX3,ZNF711
RBCK1	chr20_389606_390703	EPAS1	898	0	3.7543	5.1276	0.041879	0.23423	0.681	0.63036	0.16685	EPAS1,FOXA1,KLF5,MSX1,MXD4,RARG
DNAJC5	chr20_62527338_62529142	EPAS1	884	0	2.5307	5.195	-0.53318	0.77448	0.24914	0.11099	0.60356	ARNTL2,EPAS1,FOXC1,HES2,HEY2,HOXD1,MAFF,MXD4,NFKB1,NR2F1,NR2F6,SP1,USF1,ZNF410
CCNA2	chr4_122739016_122744211	EPAS1	877	0	2.2588	5.383	-0.75819	0.71701	0.4138	0.14448	0.38321	BATF3,CEBPD,E2F2,EPAS1,FOXK2,FOXM1,KLF4,KLF7,MAF,MSX1,NFE2L3,NR4A1,SIX4
WDR62	chr19_36544598_36544906	EPAS1	876	0	11.9089	2.9247	-0.6058	0.7134	0.76417	0.14667	0.11681	CEBPD,E2F2,EPAS1,FOXM1,MAFG,MYBL1,MYBL2
ARHGEF28	chr5_72922837_72939126	EPAS1	855	0	3.044	5.187	0.7737	0.33519	0.95623	0.47471	0.019439	AHR,ARNTL2,BCL6B,EPAS1,ETS1,ETS2,FOXC1,FOXC2,HES2,HIC1,HLX,HOXA10,HOXA2,HOXA3,HOXA5,HOXA6,HOXD1,HOXD4,HOXD8,ID1,MECOM,NFAT5,NFKB1,NPAS2,NR2F1,NR3C2,NR5A2,PPARG,SOX17,TBX3,TFEC
ZNF131	chr5_43122481_43123843	EPAS1	840	0	2.6471	3.341	-0.199	0.28908	0.52803	0.53899	0.27734	CEBPD,EPAS1
HNRNPDL	chr4_83352212_83352964	EPAS1	834	0	4.6482	6.3017	-0.3571	0.67009	0.40818	0.17387	0.38915	CEBPD,CTCF,EPAS1,FOXK1,FOXL1,HOXB5,HSF2,KLF9,PATZ1,RFX5,SNAI2,ZBTB7A
SKP2	chr5_36150785_36151324	EPAS1	820	0	12.6731	4.2154	-0.43607	0.1485	0.3666	0.82828	0.4358	ARID3A,CEBPG,E2F2,EPAS1,GATA2,MAZ,MSX1,MYBL2,SP1,TFAP4
STOM	chr9_124112753_124131776	EPAS1	806	0	2.8799	7.7144	-0.096071	0.9888	0.015198	0.004892	1.8182	AR,ARID3B,ARID5B,BCL6,CLOCK,E2F5,EPAS1,FLI1,FOXF1,HIC1,HLX,IRF2,KLF11,MAF,MITF,NR5A2,PPARG,SNAI2,SOX17,STAT3,TFAP4,TWIST2,XBP1,ZBTB12,ZFX
NDUFB5	chr3_179321072_179321768	EPAS1	806	0	1.0699	6.001	0.081933	0.10737	0.6112	0.96913	0.21382	BCL6,BHLHE40,CEBPG,CREB3L2,EPAS1,GABPA,HOXA2,ID2,MAFG,MNT,MXI1,MZF1,RXRB,SMAD3,TGIF1,THAP1,TP53
RSL1D1	chr16_11944337_11944637	EPAS1	805	0	3.0729	4.9697	0.18465	0.72482	0.97952	0.13977	0.0089888	ATF4,E2F2,EPAS1,ETV4,FLI1,FOXA1,MSX1,MYBL2,MZF1,NFE2L3,NR2F1,RXRB,THAP1
CENPL	chr1_173792195_173792987	EPAS1	790	0	3.3045	3.1584	-0.19586	0.80699	0.73777	0.093131	0.13208	BATF3,CEBPD,E2F2,ELK4,EPAS1,ETS2,FOXM1,HIC2,HOXC9,KLF7,MYBL1,PKNOX1,PPARG,TBX1,TCF7L2
CKS2	chr9_91924389_91925342	EPAS1	770	0	6.7478	8.1654	-0.49434	0.33879	0.75783	0.47007	0.12043	BCL6,CEBPD,EPAS1,FOXO3,HOXB8,JUN,KLF12,MAF,MAFB,MEF2A,MSX1,MXI1,MYBL1,MYBL2,PKNOX1,TP53
KNSTRN	chr15_40675687_40676142	EPAS1	766	0	2.8085	5.0304	-0.0052758	0.55372	0.58431	0.25671	0.23336	E2F2,EPAS1,FOXM1,FOXO3,JUNB,MYBL1,TEF
SUPT16H	chr14_21847706_21851667	EPAS1	758	0	2.2486	5.8468	-0.56234	0.81465	0.61765	0.089031	0.20926	ARID3B,ATF1,BCL6,CDC5L,CEBPB,CEBPD,CREB3L1,E2F2,EPAS1,FOXM1,JUNB,JUND,MAFB,PKNOX1,POU2F1,SOX12,TFAP4,ZBTB12
ZNF544	chr19_58740811_58741043	EPAS1	742	0	7.6825	3.1967	0.29785	0.61741	0.76281	0.20943	0.11758	CREM,EPAS1,NFATC1,RFX2
PIK3C2A	chr11_17192082_17195152	EPAS1	728	0	1.5714	4.0282	-0.27367	0.17229	0.77836	0.76375	0.10882	BBX,BCL6B,BDP1,ELK3,ELK4,EPAS1,ERG,ETS2,ETV3,FOXO1,FOXO3,GABPA,GATA6,HIC1,HOXC6,HSF1,IRF3,KLF16,KLF9,MAF,MAFF,MGA,NFE2L3,NFIA,NFKB1,NR1D1,NR3C2,NR5A2,REST,RORA,RXRB,SOX17,SOX4,SOX7,SP2,SP3,TBP,TCF12,TCF4,TEAD1,TFAP4,TFEC,USF2,ZEB1,ZFX,ZNF354C,ZNF410
FOXRED1	chr11_126137371_126138213	EPAS1	721	0	2.2466	3.6409	-0.17819	0.025496	0.92329	1.5935	0.034661	ARID3A,CTCF,DDIT3,E2F1,E2F2,EGR1,EPAS1,ETV4,FOXM1,HIC2,HOXC6,KLF12,MNT,MYBL2,NFATC2,NR3C2
XRCC6	chr22_42017876_42018654	EPAS1	710	0	2.2869	7.7009	-0.19265	0.61271	0.81498	0.21275	0.088855	E2F2,EPAS1,FOXM1,KLF3,KLF4,MAF,MAFB,MSX1,MYBL1,MYBL2,MZF1,THAP1
ZFYVE1	chr14_73492114_73493220	EPAS1	700	0.95001	1.3604	3.8353	0.27151	0.87433	0.71524	0.058325	0.14555	EPAS1,ETV4,FOXC2,FOXL1,GATA3,HOXD4,IRF1,IRF2,MAFB,MXD4,MYBL2,RXRB,SNAI2
PPIG	chr2_170441542_170443047	EPAS1	693	0.99297	3.9941	5.0835	-0.29848	0.91201	0.58758	0.04	0.23093	CDC5L,E2F3,EPAS1,FOXC1,FOXC2,JDP2,MXD1,MXD4,MYBL2,NFATC2,THAP1
SF3A3	chr1_38454061_38455068	EPAS1	693	0	2.2214	5.7129	0.015933	0.3184	0.83314	0.49702	0.079282	ATF1,CTCF,E2F2,ELF4,EPAS1,GBX2,HIC2,HOXB4,HOXB8,HOXC9,ID2,KLF4,LYL1,MYBL2,NFE2L3,RFX5,SIX4,TAL1,TCFL5,TEF,TGIF2,THAP1,ZBTB33,ZNF35
ARHGAP10	chr4_148654132_148658286	EPAS1	680	0	3.8623	3.4608	-0.21472	0.19371	0.842	0.71285	0.074686	AR,ARID3A,ARID5A,E2F5,EPAS1,ETV4,FOXC1,FOXC2,FOXL1,FOXS1,GABPA,GATA6,KLF12,KLF4,MAF,MAFB,MEIS1,MEOX1,PBX1,PPARG,RARB,RARG,RORA,SNAI2,TBX20,TFEC,TWIST2,ZBTB12,ZBTB7A,ZFX
USP31	chr16_23157020_23159917	EPAS1	674	0	3.3031	3.5387	0.7456	0.83524	0.61141	0.078187	0.21367	EPAS1,ETS2,FOXA1,HES2,HOXA6,HOXD1,KLF3,NFIA,NR5A2,PPARG
MPRIP	chr17_16946741_16949006	EPAS1	668	0	6.5094	4.695	-0.44033	0.7575	0.11872	0.12062	0.92549	ELK3,EPAS1,ETS1,ETS2,FOXC2,FOXL1,FOXS1,GBX2,HES1,HOXA7,KLF5,SIX2
DNAJC2	chr7_102985970_102987970	EPAS1	650	0	1.5535	4.6022	-0.13707	0.55155	0.53187	0.25842	0.2742	AHR,ARID3B,ATF3,ATF5,BATF3,DDIT3,EPAS1,ETV4,FOXO3,HOXB4,HOXB8,HOXC9,JUN,LHX6,LYL1,MAF,MLX,MYBL2,NFATC2,NFE2L3,NFIX,NFYB,TAL1,TBP,TFAP4,THAP1
ITGB3	chr17_45331842_45335812	EPAS1	635	0	4.4894	8.0125	0.17729	0.24298	0.052698	0.61443	1.2782	EPAS1,FOXC2,FOXL1,HLX,HOXA3,SOX18
TBC1D31	chr8_124085552_124085751	EPAS1	633	0	14.1422	2.3539	0.073569	0.0063872	0.49383	2.1947	0.30643	EPAS1,ETV4,HIC2
TDRD10	chr1_154461266_154474069	EPAS1	625	0	3.8433	2.1168	0.52258	0.044952	0.12621	1.3472	0.89889	EPAS1,LMO2,NR5A2,TFEC
SHE	chr1_154475138_154475462	EPAS1	612	0	17.4333	4.649	0.60861	0.018262	0.61234	1.7384	0.21301	EPAS1,MAF,RARB,TBX1,TFEC
NAA35	chr9_88556661_88557948	EPAS1	605	0	4.8375	3.6077	-0.35396	0.79015	0.099444	0.10229	1.0024	CEBPB,CEBPD,CREB1,EPAS1,JDP2,JUNB,ZBTB33
H2AFV	chr7_44884734_44887122	EPAS1	603	0	1.6137	6.7125	-0.74654	0.78701	0.39874	0.10402	0.39931	BCL6,CEBPD,CEBPG,CTCF,E2F1,E2F2,ELK1,EPAS1,FOXM1,GBX2,KLF9,MAFB,MSX1,MYBL1,MYBL2,NFATC4,NFE2L3,NFIC,NRF1,STAT2,TGIF2,THAP1
RRM1	chr11_4116526_4117623	EPAS1	603	0	5.5188	5.9877	0.019716	0.75166	0.65471	0.12398	0.18395	BCL6,E2F2,EPAS1,FOXM1,GBX2,MAZ,MYBL1,MYBL2,NFE2L3,NFIL3,SMAD2,ZNF691
CENPP	chr9_95088351_95088790	EPAS1	602	0	14.5574	1.7362	0.5251	0.22665	0.82325	0.64465	0.084468	ARID3B,E2F2,EPAS1,HIC2,MYBL2,RORA,TEF,TFAP4
CYCS	chr7_25163471_25164389	EPAS1	591	0	3.0817	5.2061	-0.28632	0.41662	0.49466	0.38026	0.30569	EPAS1,FOXM1,HOXB8,HOXC9,JUNB,MYBL2,SP2,TEF,TFCP2,THAP1
CETN3	chr5_89706193_89706719	EPAS1	590	0	8.5119	4.6623	-0.60018	0.023898	0.96069	1.6216	0.017416	E2F2,EPAS1
SQSTM1	chr5_179230729_179232807	EPAS1	580	0	7.2885	7.5937	-0.39427	0.21358	0.25873	0.67044	0.58715	AR,CEBPB,CEBPD,E2F5,ELK3,EPAS1,ETS1,ETV5,FOXC1,FOXC2,FOXL1,GATA6,HIC1,HIF1A,HOXA2,HOXA3,HOXA6,HOXB6,ID1,IRF1,JDP2,KLF10,MAFF,MITF,MYC,NFIX,NPAS2,PPARG,RARG,SNAI2,TBX3,TGIF1,TP53
IGF2BP3	chr7_23510570_23511445	EPAS1	575	0	10.8873	5.8194	-0.193	0.012659	0.57303	1.8976	0.24182	ALX1,ARID3B,ELK4,EPAS1,RFX7,ZNF281
PDHA1	chrX_19362582_19364761	EPAS1	572	0	1.9338	4.4123	-0.50669	0.84963	0.92204	0.070769	0.035249	AR,BATF3,CEBPD,CEBPG,CLOCK,DDIT3,E2F1,E2F5,EPAS1,FOXO3,GATA2,HBP1,HOXB4,HOXB7,HOXC9,KLF7,KLF9,MAFF,MAZ,MYBL2,MYC,NFATC3,NFATC4,NFIX,NFYA,POU2F1,SNAI2,STAT2
NUP107	chr12_69081301_69082659	EPAS1	571	0	1.4302	4.8277	0.31148	0.47537	0.55733	0.32297	0.25389	E2F2,EPAS1,FOXM1,GBX2,HIC2,HOXB8,MGA,NFIL3,POU2F1,RFX5,SP4,TEF,ZBTB33
SKA3	chr13_21749024_21750173	EPAS1	568	0	5.0309	4.1436	0.31594	0.61417	0.50019	0.21171	0.30087	E2F2,ELF4,EPAS1,ETV4,FOXK2,FOXM1,FOXO3,GBX2,HOXC9,KLF9,MAF,MSX1,MYBL1,MYC,NR3C2
MGAT4B	chr5_179231387_179233387	EPAS1	565	0	6.0043	7.2735	0.19326	0.92198	0.80175	0.035277	0.095963	EGR1,EPAS1,HOXA4,HOXB5,HOXC6,IRF1,MXD4,NR4A1,RARG,TBX3
IP6K1	chr3_49821713_49823421	EPAS1	552	0.98878	1.4806	4.4141	-0.49116	0.16325	0.44439	0.78714	0.35223	CREB3L2,CUX1,EPAS1,FOXC2,HIC1,HMBOX1,HOXA6,HOXD4,KLF12,MEIS2,MXD1,MXD4,NFE2L1,NR2C2,NR2F1,PKNOX1,RARG,SMAD3,STAT2,TCF12,TEF
TRAM2	chr6_52442412_52443204	EPAS1	550	0	3.3232	6.7379	0.116	0.66559	0.48527	0.17679	0.31401	AR,ARNT,EPAS1,FOXC2,FOXO3,HIC1,IRF2,NFATC4,NFIX,TBX18,TBX3,TEAD1
WDR92	chr2_68382861_68384146	EPAS1	546	0	2.4495	3.3849	-0.22611	0.40056	0.77222	0.39733	0.11226	E2F2,EPAS1,HIC1,HOXB8,NFATC2,NFE2L3,TFAP4
ST3GAL1	chr8_134584726_134588597	EPAS1	543	0	5.3542	4.5226	-0.017948	0.97289	0.70768	0.011936	0.15017	ARNTL,CEBPD,CREB3L2,ELF1,EPAS1,ERG,FOXF1,FOXP1,GATA6,HIC1,HOXA3,HOXD1,IRF1,IRF2,KLF3,KLF9,MAFB,MAFF,NFAT5,NFIC,NR2F1,NR3C2,PPARG,RORA,RXRA,SOX18,TEF
ACTR6	chr12_100594395_100596045	EPAS1	531	0	16.6967	3.4383	-0.44509	0.84057	0.86966	0.075424	0.060648	CEBPD,CEBPG,CTCF,E2F2,E2F5,E2F6,EPAS1,FOXK1,GABPA,HIC2,HSF2,KLF9,MAFF,MXD4,SP4,TBP,TFCP2
GPATCH11	chr2_37312122_37313097	EPAS1	529	0	4.3524	3.2111	0.21285	0.89345	0.89266	0.048929	0.049312	BATF3,CDC5L,CEBPG,E2F2,ELK4,EPAS1,JUNB,JUND,KLF4,MXD4,MYBL2,STAT5A,TBP,THAP1,ZNF35
TAOK2	chr16_29985712_29992822	EPAS1	525	0	3.1525	5.3465	0.23443	0.35722	0.56806	0.44707	0.2456	BCL6B,EPAS1,FOXL1,GBX2,HES1,HLX,HMBOX1,HOXA2,HOXA3,HOXA6,HOXB3,HOXB5,HOXB6,HOXD4,HOXD8,ID1,NFIC,NR2C2,NR2F1,NR2F2,NRF1,RFX5,SMAD3,SOX18,USF1
ZNF721	chr4_493481_494340	EPAS1	521	0	2.5396	1.8885	-0.22675	0.81764	0.24939	0.087436	0.60312	EPAS1,NFATC2,NR2F1
TRMT5	chr14_61448317_61450108	EPAS1	520	0	8.5293	2.5478	0.26078	0.50865	0.85538	0.29358	0.067843	ARID5A,E2F7,EPAS1,HOXB8,ID2,TFEB,TFEC
MED7	chr5_156570431_156570822	EPAS1	510	0	13.0991	3.5459	-0.093754	0.0012863	0.53836	2.8907	0.26892	EPAS1,ETS2,THAP1
CCT6A	chr7_56113749_56118885	EPAS1	492	0	7.861	7.42	-0.47239	0.10173	0.94948	0.99255	0.022515	ALX1,ARID5B,BATF3,BCL6,CEBPD,E2F1,EPAS1,FOXM1,FOXO1,FOXO3,GATA6,GBX2,HOXB8,ID2,JUNB,KLF4,MAF,MAFB,MXD4,NFATC4,NFYA,NFYB,NR4A1,PPARG,RORA,SP1,TBX3,TFAP4,THRA,ZBTB33,ZBTB7A
USP31	chr16_23161069_23161268	EPAS1	478	0	30.2085	3.5387	0.30441	0.18013	0.61141	0.74442	0.21367	EPAS1,ETS2,FOXA1,HES2,KLF3,NFIA,NR5A2
SHE	chr1_154461266_154474069	EPAS1	457	0	3.8433	4.649	0.3672	0.044952	0.61234	1.3472	0.21301	EPAS1,MAF,NR5A2,RARB,TBX1,TFEC
EFCAB14	chr1_47182528_47184293	EPAS1	443	0	2.1678	4.2185	-0.040314	0.72392	0.15723	0.14031	0.80346	ARNT,CEBPD,EPAS1,GATA6,HIC1,HIF1A,HOXA7,IRF2,MAF,NFIC,NFKB1,NR3C1,SNAI2,SOX12,STAT1,STAT2,TFAP4
CHCHD7	chr8_57124755_57125141	EPAS1	441	0	11.686	4.5456	-0.1852	0.19537	0.013827	0.70913	1.8593	E2F2,EPAS1
CENPJ	chr13_25496229_25496588	EPAS1	439	0	10.9204	2.7591	-0.20824	0.08626	0.33802	1.0642	0.47105	CEBPB,E2F2,E2F3,EPAS1,HOXB3,MAZ,MYBL2
RRP1	chr21_45209854_45210360	EPAS1	437	0	4.2297	5.1882	-0.11082	0.89077	0.6585	0.050235	0.18145	ATF3,E2F2,EPAS1,FOXM1,GBX2,GMEB2,HOXB3,HOXB5,LHX6,MAF,MAFB,SOX12,ZBTB12
TUBB	chr6_30684217_30687749	EPAS1	407	0	11.0164	9.7115	0.066414	0.12463	0.7485	0.90436	0.12581	ARID3A,CREB1,ELK1,EPAS1,FOSL1,FOXM1,GBX2,HSF2,KLF4,MYBL1,MYBL2,NFE2L3,NFYA,PKNOX1,SIX4
EFCAB14	chr1_47185142_47185725	EPAS1	406	0	6.1659	4.2185	-0.080754	0.49149	0.15723	0.30849	0.80346	ARNT,CEBPD,EPAS1,GATA6,HIF1A,HOXA7,IRF2,MAF,MITF,NFIC,NR3C1,SOX12,STAT1,TFAP4,ZNF410
ERLIN1	chr10_101946217_101947055	EPAS1	403	0	7.7155	5.1366	-0.17401	0.45573	0.36499	0.34129	0.43772	ELK3,EPAS1,ETS2,FOXA1,HOXA10,HOXA4,HOXA5,HOXA7,HOXB7,MYBL1,NFE2L2,NFKB1,NFYA,PKNOX1,PPARG,RXRA,SMAD3,TCFL5,TGIF1
LIAS	chr4_39461032_39461981	EPAS1	389	0	10.4051	2.9305	-0.080017	0.42126	0.89076	0.37544	0.050238	AR,E2F2,EPAS1,FOXM1,NR2F1,SNAI2
TMEM217	chr6_37223547_37225547	EPAS1	384	0	6.7972	3.5848	0.48209	0.23025	0.76826	0.6378	0.11449	ARID5A,CREM,EPAS1,HOMEZ,HOXB3,HOXB5,LHX6,LMO2,MAF,MTF1,MYC,PKNOX1,STAT5A,TFEC
NUP155	chr5_37371610_37372102	EPAS1	382	0	19.6894	4.0473	-0.23036	0.14532	0.77222	0.83769	0.11226	E2F2,EPAS1,GATA2,MGA
NOL11	chr17_65713331_65713687	EPAS1	373	0	6.1282	5.2736	-0.16937	0.5985	0.65993	0.22293	0.1805	EPAS1,FOXA1,FOXL1,FOXO1,FOXO3,GBX2,KLF4,LHX6,MAF,MAFB,NFIX,PKNOX1,TEF,TFAP4
VEGFC	chr4_177714271_177716686	EPAS1	372	0	14.5072	5.0046	0.19318	0.04903	0.24241	1.3095	0.61544	AR,CEBPB,CEBPD,CREB3L1,CREB3L2,EPAS1,FOXF1,HIC1,HOXD8,JDP2,NPAS2,PPARG,TBX3,TFE3,TWIST2
SKA3	chr13_21748371_21750371	EPAS1	370	0	4.3608	4.1436	0.3368	0.47248	0.50019	0.32562	0.30087	E2F2,ELF4,EPAS1,ETV4,FOXK2,FOXM1,FOXO3,GBX2,HOXC9,KLF9,MAF,MSX1,MYBL1,MYC,NR3C2
EDEM1	chr3_5227839_5228992	EPAS1	366	0	10.34	4.9513	0.23437	0.15777	0.10406	0.80198	0.98272	ELF1,EPAS1,FLI1,IRF7,POU2F2
MRPL39	chr21_26978781_26979437	EPAS1	364	0	6.8826	5.1111	-0.58949	0.44614	0.71039	0.35053	0.1485	E2F2,EPAS1,MYBL2,MZF1,NFATC4,THAP1,ZNF35
HNRNPL	chr19_39340617_39342617	EPAS1	362	0	32.1447	7.4865	-0.40386	0.1192	0.9142	0.92371	0.038957	CEBPD,EPAS1,FOXM1,GBX2,MAFB,MEIS1,NFYA,SNAI2,SOX12,ZNF740
IQCK	chr16_19728128_19729155	EPAS1	351	0.96648	6.4196	2.395	0.033401	0.26712	0.94759	0.57329	0.02338	EPAS1,NFIA,TEAD2
NUP107	chr12_69079266_69080380	EPAS1	350	0	3.0343	4.8277	-0.11919	0.41347	0.55733	0.38355	0.25389	BDP1,E2F2,EPAS1,FOXM1,GBX2,HIC2,HOXB8,LHX6,MGA,NFIL3,POU2F1,RFX5,TEF
SAP30	chr4_174287213_174291754	EPAS1	338	0	9.8626	4.8021	-0.1617	0.10504	0.44423	0.97865	0.3524	E2F1,E2F2,ELK1,EPAS1,THAP1
DHFR	chr5_79948466_79950466	EPAS1	334	0	7.9936	5.6172	0.50366	0.13642	0.78108	0.86511	0.1073	ALX1,CEBPD,E2F1,E2F2,E2F5,E2F6,EPAS1,FOXK2,FOXM1,FOXO1,HIC2,KLF4,KLF9,MAF,MAFB,MEIS1,MSX1,MYBL1,NFIX,RARB,TCF3,TFAP4,THAP1,TRIM28,YY1,ZBTB12,ZEB1,ZNF354C
PRKAA1	chr5_40798629_40800089	EPAS1	332	0	10.6903	4.6621	0.06995	0.18449	0.21982	0.73403	0.65794	EPAS1,HIF1A,MEIS1,TBX18
NAA15	chr4_140220771_140222343	EPAS1	332	0	6.7704	4.7115	0.30135	0.081051	0.96687	1.0912	0.014632	E2F2,ELK4,EPAS1,GABPA,ID2,NR4A1,RXRB,SIX4,TEF,THAP1
KLHL5	chr4_39044101_39046140	EPAS1	310	0	9.1178	3.7715	0.5844	0.2144	0.88324	0.66878	0.05392	ARNTL2,ELK3,ELK4,EPAS1,FOXL1,NFKB1
SMURF2	chr17_62658680_62661446	EPAS1	294	0	2.9905	6.6853	0.10367	0.72445	0.081089	0.13999	1.091	EPAS1,FOXF1,FOXP1,HES2,MAFF,ZEB1
BMP4	chr14_54421270_54423270	EPAS1	284	0	9.637	7.9045	0.050343	0.051349	0.40442	1.2895	0.39317	EPAS1,FOXA1,HOXA11,NR5A2,PPARG
TRMT5	chr14_61444197_61447514	EPAS1	283	0	2.6797	2.5478	-0.032893	0.35901	0.85538	0.44489	0.067843	ARID5A,EPAS1,GMEB1,HOXB8,ID2,NFYB,TFEB,TFEC
CCNA2	chr4_122745368_122745653	EPAS1	280	0	12.2389	5.383	-0.1244	0.095058	0.4138	1.022	0.38321	CEBPD,E2F2,EPAS1,FOXM1,MAF,MSX1,NFE2L3
YPEL2	chr17_57404467_57408783	EPAS1	269	0	8.4883	4.5007	0.68462	0.11684	0.65424	0.93242	0.18426	ATF4,BCL6,E2F7,ELF1,ELK1,ELK3,EPAS1,ERG,FLI1,FOXK2,FOXM1,FOXO1,FOXO3,FOXP1,GATA6,HBP1,HEY2,HIC1,HLX,HMBOX1,HOXB7,HOXB8,HOXD1,HOXD4,JUN,KLF4,KLF9,LMO2,MAF,MAFB,MAFF,MEF2A,MXD4,MXI1,NFIB,NR3C2,NR5A2,RARB,RORA,SOX17,SOX18,SOX7,TCF4,TFAP4,TFEC,ZEB1,ZFX
ARHGEF28	chr5_72920392_72921723	EPAS1	259	0	7.2108	5.187	0.34325	0.055293	0.95623	1.2573	0.019439	AHR,EPAS1,ETS1,ETS2,FOXC1,FOXC2,HES2,HIC1,HOXA10,HOXA2,HOXA3,HOXA5,HOXA6,HOXD4,HOXD8,ID1,MECOM,NR2F1,NR3C2,NR5A2,SOX17,TBX3,TFEC
SLBP	chr4_1714287_1717610	EPAS1	257	0	7.0149	5.8061	0.16114	0.45651	0.75727	0.34055	0.12075	E2F1,E2F2,E2F5,E2F6,EPAS1,FOXM1,HOXB8,HOXC9,HSF2,MAF,MYBL1,NFIA,NFYA,RORA,TEAD4,TEF
SEMA3F	chr3_50193101_50210052	EPAS1	254	0	4.3303	6.4871	0.12906	0.56429	0.013112	0.2485	1.8823	EPAS1,FOXC2,GBX2,HOXD9,ID1,KLF5,MXD4,NFE2L3,NR3C1,RELA,SOX13,SOX17
HERPUD2	chr7_35735018_35737847	EPAS1	246	0	6.4395	3.6515	0.35973	0.43745	0.4025	0.35907	0.39524	BHLHE40,ELK3,EPAS1,IRF1,KLF5,MTF1,NFE2L2,NR1H2,NR2F2,PKNOX1,PPARD,SRF,STAT6,TGIF1
TULP3	chr12_2999323_2999787	EPAS1	245	0	13.7646	3.8566	0.44919	0.026039	0.53742	1.5844	0.26969	EPAS1,FOXL1,HOXA2,HOXA6,KLF5
NMRK1	chr9_77701245_77702905	EPAS1	228	0	9.4544	4.5799	0.68552	0.96422	0.051389	0.015824	1.2891	AR,EPAS1,HES2,HOXA4,HOXA5,NR5A2,TFEC
NCEH1	chr3_172429234_172430244	EPAS1	226	0	9.5239	5.2004	0.52288	0.20169	0.67506	0.69532	0.17066	ELK3,EPAS1,FOXC1,FOXC2,GBX2,HOXA2,HOXA4,HOXB5,HOXB6,HOXB7,HOXB8,HOXD8,KLF5,MYBL1,TGIF1
GTPBP4	chr10_1032911_1034122	EPAS1	226	0	10.5558	5.5608	-0.31378	0.034301	0.65118	1.4647	0.1863	BATF3,EPAS1,FOXM1,GBX2,MAF,RORA,THAP1
SMAD1	chr4_146401848_146402725	EPAS1	225	0	5.3397	5.0837	0.40323	0.38081	0.89648	0.41929	0.047458	EPAS1,HOXD9,LMO2,TP53
ZFYVE1	chr14_73494143_73494507	EPAS1	223	0	8.2068	3.8353	0.50158	0.51488	0.71524	0.28829	0.14555	EPAS1,ETV4,FOXC2,FOXL1,GATA3,HOXD4,IRF1,MYBL2,RXRB
PDHA1	chrX_19361348_19361796	EPAS1	214	0	23.8909	4.4123	-0.47171	0.43613	0.92204	0.36038	0.035249	AR,CEBPD,CEBPG,E2F1,EPAS1,FOXO3,GATA2,HBP1,HOXB4,HOXB7,KLF7,MAFF,MYBL2,MYC,NFIX,NFYA,POU2F1
SNRK	chr3_43326392_43327792	EPAS1	211	0	9.4969	5.77	0.019933	0.10003	0.045352	0.99989	1.3434	EPAS1,HOXD9,MAF,NR5A2,RFX3,RORA,TFEC,THRA
SEC24D	chr4_119757521_119758308	EPAS1	195	0	12.2511	5.4407	-0.13369	0.17319	0.92875	0.76147	0.0321	AR,ARID5B,ARNT,BHLHE40,CREB3L1,E2F5,E2F6,EPAS1,FLI1,FOXL1,FOXO3,GATA6,HBP1,HIC1,HIF1A,HOXA5,IRF1,JDP2,KLF9,MAZ,MEIS1,NFAT5,NFATC4,NFIC,NFIX,NFKB1,TBX3,TFAP4
SF3A3	chr1_38455954_38456480	EPAS1	193	0	10.9926	5.7129	0.040727	0.16653	0.83314	0.77852	0.079282	CTCF,E2F2,ELF4,ELK4,EPAS1,HIC2,HOXB4,HOXB8,KLF4,MYBL2,TCFL5,TEF,THAP1,ZBTB33,ZNF35
ADAMTS9	chr3_64669853_64673189	EPAS1	176	0	16.6762	4.1723	-0.53515	0.2175	0.67487	0.66255	0.17078	EPAS1,ETS2,HEY2,MAF,NR5A2,REST
ZNF131	chr5_43120647_43121466	EPAS1	175	0	33.8922	3.341	-0.1509	0.5258	0.52803	0.27918	0.27734	E2F7,EPAS1,JDP2
KIFC1	chr6_33358517_33359141	EPAS1	171	0	10.329	5.4902	0.2669	0.072768	0.41975	1.1381	0.37701	CEBPD,E2F2,EPAS1,FOXM1,FOXP1,GBX2,MAFB,MAFG,MYBL1,MYBL2,NFIX,RFX5,TCFL5
NEK7	chr1_198120483_198125941	EPAS1	166	0	12.5479	5.7352	-0.41939	0.09314	0.69287	1.0309	0.15935	EPAS1,PLAG1,SOX17,TBX18,TBX20
BMP4	chr14_54423717_54424801	EPAS1	163	0	8.9804	7.9045	0.54042	0.077337	0.40442	1.1116	0.39317	ELK4,EPAS1,FOXA1,HOXA11
DZIP3	chr3_108308491_108310491	EPAS1	155	0	10.7689	1.776	-0.012406	0.0087694	0.88716	2.057	0.051997	ATF2,BHLHE40,CDC5L,CREB1,EPAS1,ESRRA,ETV1,HES2,HEY2,HLX,JDP2,MEIS2,MXI1,PBX1,PBX3,RFX7,SIX4,SP4,ZNF354C,ZNF711
ZNF639	chr3_179041700_179042816	EPAS1	150	0	6.1029	3.1714	-0.39482	0.546	0.70826	0.26281	0.14981	BDP1,CREB3L2,ELF2,EPAS1,GABPA,HSF2,ID2,NFE2L1,SP3,ZNF35
MSH2	chr2_47629395_47630058	EPAS1	147	0.9954	12.3259	4.6148	-0.36797	0.084997	0.37071	1.0706	0.43097	BCL6,CEBPD,E2F1,E2F2,EPAS1,HIC2,HSF2,KLF4,KLF9,MAFB,MYBL2,NFE2L3,SNAI2,TFCP2
MYCT1	chr6_153015989_153018884	EPAS1	145	0	10.1949	6.8117	0.386	0.0020775	0.74375	2.6825	0.12857	EPAS1,ETS1,HES2,NFATC1,NR3C2,NR5A2
TGFBR2	chr3_30645181_30647854	EPAS1	139	0	4.3944	7.312	0.36731	0.90073	0.52418	0.045405	0.28052	CEBPD,E2F5,EPAS1,FOXO3,KLF9,NR5A2,SIX2,TBX3,TWIST2,ZNF691
EPHB4	chr7_100425271_100428351	EPAS1	128	0	10.6525	6.6137	0.42149	0.11968	0.93905	0.92198	0.027311	EPAS1,ESRRA,ETS2,FOXK1,GBX2,HOXA2,HOXA6,ID1,NR2F2,NR5A2,POU2F2,SOX13,SOX17,TBX1
GMNN	chr6_24774543_24775034	EPAS1	124	0	9.2385	5.408	-0.17791	0.14808	0.72989	0.82949	0.13674	E2F2,EPAS1,KLF12,KLF4,MAF,MEIS1,MYBL2,NFIX,TEAD1
TP53	chr17_7590961_7592599	EPAS1	93	0	10.2177	5.8831	0.62006	0.33992	0.92212	0.46863	0.035213	EPAS1,IRF1,RFX7,TEAD2
CADPS2	chr7_122526901_122527770	EPAS1	88	0	30.8725	2.8997	-0.50409	0.22678	0.84492	0.6444	0.073186	AR,EPAS1,HOXD1,KLF9,MAF,MAFB,NFAT5,NFIL3,NR2F1,PPARG,TBX1,TFCP2,TFEC
WDR62	chr19_36545843_36546671	EPAS1	61	0	10.0615	2.9247	0.44719	0.90895	0.76417	0.041462	0.11681	BACH1,CEBPD,E2F2,EPAS1,FOXM1,KLF9,MAF,MAFG,MYBL1,MYBL2,TFAP4
GPR4	chr19_46098973_46105421	EPAS1	45	0	3.2217	5.6017	-0.16451	0.22542	0.25674	0.647	0.59051	EPAS1,GBX2,HOXD1,HOXD4,HOXD9,LHX6,LMO2,LYL1,MAFF,MEF2D,NR2F2,NR3C2,NR5A2
LARP7	chr4_113558151_113560151	EPAS1	32	0	32.5729	4.534	-0.36447	0.072102	0.47748	1.1421	0.32105	ARID3B,ATF1,CTCF,E2F5,E2F6,E2F7,EPAS1,FOXK1,FOXL1,HIC1,HOXB7,NR2F1,POU2F1,SP2,TBP,TFCP2,ZBTB33
DCUN1D3	chr16_20909556_20911556	EPAS1	5	0	6.2808	4.0844	0.0088282	0.95927	0.9461	0.018061	0.024063	AHR,CEBPD,E2F5,EPAS1,FLI1,FOXF1,FOXL1,FOXP4,GATA6,SMAD4,SOX17,TEF,TFCP2,TWIST2
NFE2L2	chr2_178129860_178130622	EPAS1	1	0	13.9141	5.1624	-0.29388	0.20002	0.088513	0.69893	1.053	ATF3,BHLHE40,DDIT3,EPAS1,NPAS2
VEGFA	chr6_43735945_43737945	EPAS1	0	0	7.4686	5.8988	0.72882	0.24408	0.87999	0.61246	0.055522	CUX1,EPAS1,MXD1,MZF1
PGF	chr14_75422467_75424467	EPAS1	0	0	3.992	8.484	0.44219	0.38192	0.48719	0.41803	0.3123	ARNT,BCL6B,ELK3,EPAS1,ERG,ETS1,FOXO1,HES2,HIF1A,HOXD1,MAFF,MTF1,NR3C2,NR5A2,SOX18,TFEC
TGFB2	chr1_218516675_218518675	EPAS1	0	0	7.3469	7.0565	0.68084	0.44085	0.78797	0.35571	0.10349	AR,EPAS1,FOXC1,FOXC2,FOXO6,FOXS1,GBX2,ZBTB6
ENG	chr9_130594583_130618751	EPAS1	0	0	3.6569	9.4705	0.27008	0.0060922	0.90675	2.2152	0.042512	CEBPD,EPAS1,HLX,HOXA2,HOXD9,SIX2
PIK3C2A	chr11_17191354_17193354	EPAS1	0	0	1.8724	4.0282	-0.201	0.58235	0.77836	0.23481	0.10882	BCL6B,BDP1,ELK3,ELK4,EPAS1,ERG,ETS2,ETV3,FOXO1,FOXO3,GABPA,GATA6,HIC1,HOXC6,HSF1,KLF16,KLF9,MAF,MAFF,MGA,NFE2L3,NFIA,NFKB1,NR1D1,NR3C2,NR5A2,REST,RORA,RXRB,SMAD2,SMAD4,SOX17,SOX4,SOX7,SP2,SP3,STAT1,TBP,TCF12,TCF4,TEAD1,TFAP4,TFEC,USF2,ZEB1,ZFX,ZNF354C
CYTL1	chr4_5021197_5023197	EPAS1	0	0	8.7272	7.0595	0.71817	7.9128e-08	4.5382e-07	7.1017	6.3431	BCL6B,EPAS1,FOXC2
LIPG	chr18_47086426_47088426	EPAS1	0	0	15.1155	6.5053	0.29626	0.01305	0.054435	1.8844	1.2641	EPAS1,HES2,KLF7,SOX17
MT1E	chr16_56657584_56659584	EPAS1	0	0	4.8865	8.3877	0.50448	0.0015637	0.01247	2.8059	1.9041	ARNTL2,CEBPD,EPAS1,FOXC2,FOXL1,HOXA4,HOXA5,KLF9,MAZ,NFE2L2,NFYA,NPAS2,SNAI2
CLIC4	chr1_25069759_25071759	EPAS1	0	0	22.7359	7.2038	0.043274	4.1749e-05	0.016144	4.3794	1.792	AR,ARNTL2,CEBPD,CLOCK,CREB3,EPAS1,ETV1,FOXL1,GATA6,HOXA7,JDP2,KLF12,KLF9,MAF,MAFF,MLX,MYBL1,RARB,RARG,TBX20,TFAP4,THRA,TWIST2,ZNF354C,ZNF410
CD63	chr12_56122987_56124864	EPAS1	0	0	17.7583	9.112	-0.41984	0.12844	0.21745	0.89129	0.66264	CEBPB,E2F5,EPAS1,HOXA11,NFATC2,NR1H2
FBLN1	chr22_45896718_45898718	EPAS1	0	0	3.0754	3.0094	0.63648	0.019807	2.8954e-07	1.7032	6.5383	CEBPB,CREB3L1,EPAS1,FOXO3,FOXO6,FOXS1,HIF1A,JDP2,KLF4,LMO2,MAF,MAFB,NFIL3,NR2F1,PBX1,PBX3,PPARG,RARG,SNAI2,TBX3,TCF7L2,TEF
ATOH8	chr2_85978908_85980908	EPAS1	0	0	1.8161	3.4962	0.65058	0.0099133	4.0001e-05	2.0038	4.3979	CEBPB,EPAS1,FOXS1,ID1,KLF9,MAF,NR3C2
SKP2	chr5_36152015_36154015	EPAS1	0	0	30.5484	4.2154	-0.48755	0.12807	0.3666	0.89256	0.4358	ARID3A,CEBPG,E2F2,E2F5,ELK1,EPAS1,FOXK2,GATA2,HIC2,MSX1,MYBL2,SP1,TFAP4
KANK3	chr19_8405224_8408981	EPAS1	0	0	11.4625	4.8056	0.76466	0.15573	0.43916	0.80764	0.35738	EPAS1,HBP1,HES2,HIC1,HOXD1,TBX1
SKP2	chr5_36150144_36152144	EPAS1	0	0	25.8369	4.2154	-0.46648	0.10312	0.3666	0.98664	0.4358	ARID3A,CDC5L,CEBPG,E2F2,E2F5,ELK1,EPAS1,FOXK2,GATA2,HIC2,MAZ,MSX1,MYBL2,SP1,TFAP4
IL17RC	chr3_9956757_9958757	EPAS1	0	0	10.1454	3.1787	0.50071	0.044126	0.042035	1.3553	1.3764	EPAS1,HOXA6,MAFB,NFIX,RARG
NIPAL2	chr8_99304455_99306928	EPAS1	0	0	11.9888	2.2139	0.65372	0.07133	0.099919	1.1467	1.0004	E2F1,EPAS1,FOXM1,HOXB8,MAF,MAFB,TBX3,TEAD4,TFAP4,TFEC
MTAP	chr9_21801804_21804214	EPAS1	0	0	14.478	4.3913	-0.69744	0.28754	0.29205	0.5413	0.53454	ARNTL2,DDIT3,E2F2,E2F3,EGR1,EPAS1,FOXL1,HOXA11,HOXB3,HOXB4,HOXC9,LHX6,NFKB1,NR2F1,NRF1,PPARG,SNAI2,STAT1,TAL1,TBX1,TBX3
ROBO4	chr11_124761453_124772899	EPAS1	0	0	7.5025	7.7774	0.17805	0.056859	0.050629	1.2452	1.2956	EPAS1,ETS1,FOXO1,GBX2,HIC1,HOXD9,LMO2,SOX18,SOX7,TAL1,TBX1,TEAD2,TFEC
NINJ1	chr9_95889051_95897304	EPAS1	0	0	11.0034	6.1727	0.50644	0.075393	0.37479	1.1227	0.42621	ARID3A,ATF4,CEBPB,CEBPD,EPAS1,ETV5,FOXA1,HOXA3,IRF1,MXD4,NR1D1,NR4A1,PPARG,SMAD2,USF2
NFE2L2	chr2_178128617_178130617	EPAS1	0	0	26.4933	5.1624	-0.38145	0.59864	0.088513	0.22283	1.053	ATF3,BHLHE40,DDIT3,EPAS1,NPAS2
RPS26	chr12_56433685_56435685	EPAS1	0	0	6.0992	4.3353	-0.29769	0.0044422	0.048234	2.3524	1.3166	E2F3,E2F5,EPAS1,FOXM1,KLF9,MLX,SP2,TBP,YY1
LGALS1	chr22_38069612_38071612	EPAS1	0	0	11.2559	11.9861	0.46173	0.093869	0.57848	1.0275	0.23771	CEBPD,E2F5,EPAS1,ETV5,FLI1,FOXL1,HOXA6,KLF9,NFATC4,NR2F1,SMAD3,TGIF1,TWIST2
UTP18	chr17_49335896_49337896	EPAS1	0	0	29.8245	5.4637	-0.48205	0.10009	0.51743	0.99959	0.28615	ATF1,BCL6,CREB3L1,E2F1,E2F5,E2F7,E2F8,EPAS1,ETV4,FOXM1,FOXO3,FOXP1,MEIS1,MSX1,MXD4,MYBL2,NFATC4,NFE2L3,NFIC,NR2F1,NR3C2,PLAGL1,TEF,TFAP4,ZNF281
DYSF	chr2_71680547_71683839	EPAS1	0	0.9985	10.0694	6.8732	0.42707	0.022437	0.5988	1.649	0.22272	EPAS1,FLI1,FOXC2,FOXO1,HES2,HIC1,HOXA7,LYL1,NFATC1,NFIB,NR3C2,NR5A2,SOX17,SOX18,SOX7,TAL1,TBX1,TFEC
HSD17B2	chr16_82066857_82068857	EPAS1	0	0	12.145	4.7034	0.40695	0.13509	0.1003	0.86937	0.99869	EPAS1,NR5A2,PPARG,TFEC
CYCS	chr7_25164980_25166980	EPAS1	0	0	24.4777	5.2061	-0.34939	0.033329	0.49466	1.4772	0.30569	CREM,DDIT3,E2F5,EPAS1,FOXM1,HOXB8,HOXC9,JUNB,MYBL2,SP2,TEF,TFCP2,THAP1
BCAR3	chr1_94309778_94312826	EPAS1	0	0	8.245	4.8977	-0.67606	0.28984	0.046669	0.53784	1.331	ELK3,EPAS1,FOXL1,GBX2,HOXB6,JDP2,KLF4,KLF9,SNAI2,TBX3,ZNF711
S100A11	chr1_152006195_152009756	EPAS1	0	0	11.4966	8.8556	-0.51915	0.11214	0.56241	0.95023	0.24995	CEBPB,CREB3L1,EGR1,EPAS1,FOXF1,GLIS2,HMBOX1,HOXC6,HOXC9,JDP2,KLF4,KLF5,MTF1,RARG,SIX1,TEAD4,TWIST2
CHCHD7	chr8_57122314_57124314	EPAS1	0	0	28.5662	4.5456	-0.279	0.53059	0.013827	0.27524	1.8593	E2F2,E2F8,EPAS1,HOXD9,NFE2L1
NMRK1	chr9_77703133_77705133	EPAS1	0	0	32.7839	4.5799	0.53661	0.66684	0.051389	0.17598	1.2891	AR,EPAS1,HES2,HOXA4,HOXA5,NR5A2,TRIM28
C1orf109	chr1_38156072_38158072	EPAS1	0	0	21.8484	3.1747	-0.61548	0.14088	0.32241	0.85114	0.4916	ALX1,BCL6,CREB3L4,DDIT3,E2F7,EPAS1,GBX2,HOXB8,HOXC9,LHX6,MAFB,MAZ,NFATC3,NR5A2,SIX4,SP4,TFAP4,ZBTB12
CCNA2	chr4_122745088_122747088	EPAS1	0	0.96601	12.2938	5.383	-0.1875	0.057083	0.4138	1.2435	0.38321	CEBPD,E2F2,EPAS1,FOXK2,FOXM1,KLF4,KLF7,MAF,MSX1,NFE2L3
EDEM1	chr3_5227358_5229358	EPAS1	0	0	28.4872	4.9513	0.30541	0.52979	0.10406	0.2759	0.98272	ELF1,EPAS1,FLI1,IRF7,POU2F2
C1orf109	chr1_38156192_38158192	EPAS1	0	0	23.2087	3.1747	-0.60129	0.15696	0.32241	0.8042	0.4916	ALX1,BCL6,CREB3L4,DDIT3,E2F7,EPAS1,GBX2,HOXB8,HOXC9,LHX6,MAFB,MAZ,NR5A2,SIX4,SP4,TFAP4
RAD54B	chr8_95486388_95487856	EPAS1	0	0	20.6272	3.1953	0.14817	0.0059345	0.32437	2.2266	0.48896	CEBPD,E2F2,E2F5,EPAS1,FOXM1,HIC1,JDP2,MAFB,NFATC2,NFYB,ZBTB33,ZBTB7A
S100A10	chr1_151966714_151968714	EPAS1	0	0	5.1345	8.6225	0.57241	0.022249	0.58381	1.6527	0.23373	EPAS1,ETS2,FOXA1,HES2,HOXC6,JDP2
SH3TC1	chr4_8199802_8208372	EPAS1	0	0	6.0598	5.2877	0.38959	0.22864	0.12558	0.64085	0.90107	EPAS1,ETV6,NFATC1,NR5A2,SOX18
STOM	chr9_124132582_124134582	EPAS1	0	0	10.9291	7.7144	-0.17162	0.083956	0.015198	1.0759	1.8182	AR,ARID3B,BCL6,E2F5,EPAS1,FLI1,FOXF1,HIC1,IRF2,KLF11,MAF,MITF,NR5A2,SNAI2,SOX17,STAT3,TFAP4,TWIST2,ZFX
PLAUR	chr19_44173188_44175134	EPAS1	0	0	15.3358	6.6453	0.12219	0.039153	0.30413	1.4072	0.51694	BHLHE40,CEBPB,EPAS1,FOXC2,FOXL1,GBX2,HIF1A,IRF1,JDP2,KLF4,MYBL1,NFKB1,RARG,SNAI2
ARSJ	chr4_114900878_114902878	EPAS1	0	0	12.8418	4.606	-0.3496	0.039504	0.34386	1.4034	0.46362	AR,EPAS1,FOXF1,HOXA2,NFATC3,SNAI2,SOX7
RAB6A	chr11_73471138_73473138	EPAS1	0	0	28.5839	5.6853	0.32263	0.22317	0.16767	0.65136	0.77554	AHR,BATF3,E2F1,E2F2,EPAS1,HES2,IRF3,KLF12,KLF13,KLF5,MAF,NFATC2,NRF1,PBX3,REST,RXRB,SMAD2,TFAP4,ZBTB6,ZNF354C
C19orf48	chr19_51306017_51308830	EPAS1	0	0	12.0966	6.2156	-0.42844	0.042929	0.52609	1.3673	0.27894	E2F1,E2F2,E2F7,EPAS1,ETV4,HOXB8,MAF,MNT,MSX1,MYBL2,RFX5,TFAP4,ZNF354C
BACE2	chr21_42537727_42539727	EPAS1	0	0	9.4392	5.4782	0.59707	0.1478	0.33704	0.83034	0.47232	ELK3,EPAS1,HOXD9,KLF5
TIE1	chr1_43764565_43766565	EPAS1	0	0	9.8027	7.8096	0.58579	0.11809	0.52185	0.92777	0.28245	BCL6B,ELK3,EPAS1,ETS1,FOXC2,GBX2,HBP1,HIC1,HOXA6,HOXD1,HOXD4,HOXD8,HOXD9,LMO2,LYL1,MAFF,NFE2L3,NFIB,NR5A2,SOX17,SOX18,SOX7
NEK7	chr1_198124107_198126107	EPAS1	0	0	18.7161	5.7352	-0.47481	0.10913	0.69287	0.96205	0.15935	EPAS1,PLAG1,SOX17,TBX18,TBX20
PLA2G4C	chr19_48610421_48616896	EPAS1	0	0	4.1161	4.9919	0.75914	0.29528	0.20529	0.52977	0.68763	EPAS1,HOXD9,KLF9,NFE2L1,NR3C2,NR5A2
PLS3	chrX_114793909_114795384	EPAS1	0	0	25.441	7.6682	0.30657	0.68983	0.072673	0.16126	1.1386	EPAS1,FOXL1,FOXS1,HOXA2,HOXD9,NR2F1,NR5A2
KIAA0556	chr16_27559467_27561467	EPAS1	0	0	18.6808	2.5437	0.50719	0.084934	0.38278	1.0709	0.41705	ATF3,ATF7,BHLHE40,CUX1,E2F4,E4F1,EPAS1,ETV3,GATA3,HES1,HOXA2,HOXA3,HOXB3,HOXC6,JUNB,KLF4,MEF2D,MYBL1,MZF1,NR2F1,NRF1,RARG,RFX5,RUNX1,SMAD3,SP1,TBX3,TCF7L2,THAP1
CTDSP1	chr2_219260369_219264314	EPAS1	0	0	10.5359	5.6051	0.53156	0.12549	0.56328	0.90139	0.24928	ATF4,BCL6,CEBPD,CREB3L2,EGR1,ELF1,EPAS1,ESRRA,ETV4,FOXA1,HOXA3,HOXA6,HOXD1,IRF1,MZF1,NFE2L2,NFKB2,NR1D1,PLAGL1,TBX3,ZBTB33,ZBTB7B
CKS2	chr9_91924112_91926112	EPAS1	0	0	29.5718	8.1654	-0.53707	0.21193	0.75783	0.67381	0.12043	BCL6,CEBPD,EPAS1,FOXO3,HOXB8,JUN,KLF12,MAF,MAFB,MEF2A,MSX1,MXI1,MYBL1,MYBL2,PKNOX1,TP53
CCNB2	chr15_59396608_59398989	EPAS1	0	0	10.82	5.4759	0.13325	0.032396	0.27443	1.4895	0.56157	BCL6,E2F5,E2F6,E2F7,EPAS1,HIC2,KLF4,KLF9,MYBL1,MYBL2,NFE2L3,NFYA,SNAI2,TFAP4
FAM107A	chr3_58613082_58616012	EPAS1	0	0	17.8831	4.6066	0.16525	0.05249	0.66487	1.2799	0.17727	ARNTL,BCL6B,EPAS1,ERG,FLI1,FOXO1,KLF9,MAFB,NFIA,NFIB,NR3C2,SOX17,SOX18,SOX7,TFEC
DNAJC2	chr7_102983857_102985663	EPAS1	0	0	17.4298	4.6022	-0.48054	0.13385	0.53187	0.87338	0.2742	ARID3B,ATF3,BATF3,DDIT3,EPAS1,ETV4,FOXO3,HINFP,HOXB4,HOXB8,HOXC9,JUN,LHX6,MAF,MLX,MXD1,MYBL2,NFATC2,NFE2L3,NFIX,RFX1,RFX2,TBP,TCFL5,TFAP4,TFCP2,THAP1
CISD2	chr4_103789011_103792214	EPAS1	0	0	18.3889	3.076	-0.53197	0.11655	0.46927	0.93349	0.32858	E2F6,EPAS1,ETS1,MYBL2
CARD16	chr11_104914038_104919773	EPAS1	0	0	13.1552	7.8724	0.10647	0.49947	0.042799	0.30149	1.3686	ARNTL2,ATF6,BCL6B,EPAS1,ETS1,ETS2,FLI1,FOXF1,FOXL1,HLX,HOXA5,HOXA7,IRF1,IRF2,IRF9,MAFF,NR2F1,SOX17,SOX7,TFEC
DHRS3	chr1_12677737_12679737	EPAS1	0	0	20.8997	5.2654	0.76156	0.40394	0.7299	0.39368	0.13674	CEBPD,CTCF,EPAS1,ETS2,HOXA3,HOXA5,ID1,KLF9,NFIC,NFIX,NR5A2,PPARG,RARB,RFX5,RFX7,TGIF1
GLB1	chr3_33138314_33140314	EPAS1	0	0	19.6533	5.3269	0.20386	0.37057	0.24141	0.43113	0.61724	ATF3,CEBPB,EGR1,EPAS1,HOXB2,HOXB6,JUNB,KLF5,MEF2C,NFE2L1,NR2F2,NR2F6,RARG,SP4,STAT3,TBX3,ZNF354C
FYCO1	chr3_46036129_46037683	EPAS1	0	0	15.9032	3.3009	0.13839	0.057593	0.014761	1.2396	1.8309	CEBPD,CLOCK,ELF1,EPAS1,FOXO3,GATA6,HBP1,HIC1,MAFF,NFIX,NR3C1,NR3C2
TIE1	chr1_43764971_43772010	EPAS1	0	0	4.9915	7.8096	0.57253	0.14134	0.52185	0.84972	0.28245	BCL6B,ELK3,EPAS1,ETS1,FOXC2,GBX2,HBP1,HIC1,HOXA6,HOXD1,HOXD4,HOXD8,HOXD9,LMO2,LYL1,MAFF,NFE2L3,NFIB,NR5A2,SOX17,SOX18,SOX7
BCL9L	chr11_118781613_118783613	EPAS1	0	0	11.6304	4.4144	0.52368	0.1848	0.39417	0.73329	0.40431	ATF3,CREB3L1,EPAS1,FOXA1,HOXC6,KLF5
CYB5D2	chr17_4044461_4046461	EPAS1	0	0	9.297	4.4674	0.32111	0.55828	0.027211	0.25315	1.5653	E2F2,EPAS1,FOXL1,HOXD4,MAF,NFATC2,NR2F1,POU2F1,TBX3,TEF
C1QTNF5	chr11_119211593_119213593	EPAS1	0	0	5.9898	7.3439	0.74015	0.089924	0.58813	1.0461	0.23053	CEBPD,EPAS1,KLF9,MAF,MAFF,TFEC
CALHM2	chr10_105208601_105212559	EPAS1	0	0	8.6088	4.0957	0.20879	0.022653	0.22617	1.6449	0.64556	AHR,ARNTL,CREB3L2,E2F5,EPAS1,ETS1,FOSL2,FOXC1,FOXC2,FOXL1,HOXA11,HOXA6,KLF10,KLF4,NFATC4,PLAGL1,SNAI2,STAT6,TFEC
LOXL2	chr8_23261722_23263722	EPAS1	0	0	6.4421	9.0426	0.074996	0.21045	0.017446	0.67685	1.7583	EPAS1,FOXA1,FOXS1,HOXD9,KLF7,NR1H2,TEAD1,TWIST2
FES	chr15_91426485_91429844	EPAS1	0	0	14.064	4.1743	-0.24883	0.36901	0.15123	0.43296	0.82035	AHR,CEBPD,CREB3L2,E2F5,E2F6,EPAS1,ERG,ETS1,FLI1,FOXO3,HIC1,HOXD1,HOXD4,IRF1,LMO2,LYL1,MAF,MAFB,MEIS1,MXD4,NFATC1,NFATC4,NFKB1,NR3C2,NR5A2,SOX7,TCF4,TWIST2
ERLIN1	chr10_101945734_101947734	EPAS1	0	0.99587	12.7243	5.1366	-0.31895	0.37632	0.36499	0.42444	0.43772	ELK3,EPAS1,ETS2,FOXA1,HMBOX1,HOXA10,HOXA4,HOXA5,HOXA7,HOXB7,IRF2,MSX1,MYBL1,NFE2L2,NFIL3,NFKB1,NFYA,PKNOX1,PPARG,RARG,RXRA,SMAD3,TCFL5,TGIF1,TP53
C1orf109	chr1_38154653_38157544	EPAS1	0	0	7.8467	3.1747	-0.62975	0.10776	0.32241	0.96754	0.4916	ALX1,BCL6,CREB3L4,E2F7,EPAS1,FOXP1,GBX2,HOXB8,HOXC9,LHX6,MAFB,MAZ,NFATC3,NR5A2,PPARG,SP4,TFAP4,ZBTB12,ZNF35
HSPA12B	chr20_3711316_3713316	EPAS1	0	0	2.7997	5.7063	0.52249	0.47091	0.048887	0.32706	1.3108	EPAS1,FLI1,FOXO1,HIC1,HOXA6,HOXD4,HOXD9,LMO2,MAF,MEOX1,NFIB,NR3C2,NR5A2,PPARG,SOX17,SOX7,TAL1,TFEC,ZFX
H2AFZ	chr4_100871512_100873512	EPAS1	0	0	23.7706	9.3682	-0.40284	0.15825	0.79656	0.80065	0.098781	ARNTL,BATF3,E2F2,EPAS1,KLF9,MAF,MAFB,MEIS1,MYBL2,RORA,TCFL5
YPEL2	chr17_57407052_57409052	EPAS1	0	0	26.5452	4.5007	0.61957	0.31494	0.65424	0.50178	0.18426	BCL6,ELF1,ELK1,ELK3,EPAS1,ERG,FLI1,FOXK2,FOXM1,FOXO1,FOXO3,FOXP1,GATA6,HBP1,HEY2,HIC1,HMBOX1,HOXB7,HOXB8,HOXD1,HOXD4,JUN,KLF4,KLF9,LMO2,MAF,MAFB,MAFF,NFIB,NR3C2,NR5A2,RARB,RORA,SOX17,SOX18,SOX7,TCF4,TFAP4,TFEC,ZEB1,ZFX
POLD3	chr11_74303060_74304900	EPAS1	0	0	12.418	3.4467	-0.34186	0.044602	0.46808	1.3506	0.32968	AHR,CEBPB,CEBPD,CTCF,E2F2,E2F5,E2F7,EPAS1,FOXP1,GATA2,GMEB1,HIC1,HOXB8,MAF,MTF1,MYBL2,NFIC,NFIX,NFYB,PBX3,PKNOX1,STAT5B,TFCP2
RBL1	chr20_35723359_35725035	EPAS1	0	0	13.3012	3.6452	0.24656	0.027414	0.45135	1.562	0.34548	ALX1,E2F2,E2F4,E2F5,E2F6,EPAS1,FOXM1,JDP2,LHX6,MAZ,MYBL1,MYBL2,NRF1
MED7	chr5_156569786_156571786	EPAS1	0	0	20.2442	3.5459	-0.39051	0.020102	0.53836	1.6968	0.26892	BATF3,EPAS1,ETS2,HIC1,KLF9,PKNOX1,RFX7,TFCP2,THAP1,ZBTB33
MGST1	chr12_16499894_16504251	EPAS1	0	0	10.508	5.823	0.026548	0.0066909	0.12629	2.1745	0.89864	EPAS1,MYC
AJUBA	chr14_23451304_23452641	EPAS1	0	0	12.294	5.9655	0.67364	0.54034	0.57755	0.26733	0.23841	EPAS1,HES2,HOXA6,KLF5,TEF
TDRD10	chr1_154474526_154476526	EPAS1	0	0	6.2747	2.1168	0.57421	0.12573	0.12621	0.90054	0.89889	EPAS1,LMO2,TFEC
EDEM2	chr20_33735161_33737161	EPAS1	0	0	4.3274	4.5299	-0.44205	0.1172	0.17939	0.93107	0.7462	CEBPB,ELK3,EPAS1,ETV5,FOSL1,FOXL1,HOXA3,HOXD1,HSF2,JDP2,MGA,NFIA,NR1H2,NR2F1,POU2F1,STAT1,ZNF354C,ZNF711
SUGP2	chr19_19142386_19144386	EPAS1	0	0.99509	8.62	4.5732	-0.58477	0.33603	0.081636	0.47362	1.0881	E2F1,E2F2,EGR1,EPAS1,HINFP,HOXB5,JDP2,NFYA,PLAGL1,POU2F2,RFX7,TFEB,ZNF711
STMN1	chr1_26232644_26234644	EPAS1	0	0	7.6079	8.3262	0.17458	0.22544	0.15318	0.64696	0.8148	CREB1,E2F5,EPAS1,FOSL2,MYBL2,NFIC,NFYA,NFYB,RFX7,TFCP2,ZBTB7B,ZNF711
NTN4	chr12_96184536_96186536	EPAS1	0	0	5.1827	8.1898	0.75707	0.3988	0.5977	0.39925	0.22352	EPAS1,FOXC2,HES2,NR3C2
DAB2IP	chr9_124327380_124329380	EPAS1	0	0	6.1115	4.6856	-0.31643	0.049849	0.3346	1.3023	0.47548	AR,CENPB,DDIT3,E2F2,EPAS1,ETS2,FOXA1,FOXC2,GLI3,HEY2,HOXA5,HOXA6,HOXB4,MAFB,POU2F2,TBX18,TBX3,TEF,THRA,ZNF423
SHE	chr1_154474526_154476526	EPAS1	0	0	6.2747	4.649	0.48918	0.12573	0.61234	0.90054	0.21301	EPAS1,MAF,RARB,TBX1,TFEC
AGFG2	chr7_100134833_100136833	EPAS1	0	0	14.0334	4.0553	0.18755	0.075709	0.36042	1.1209	0.44319	EPAS1,FOXA1,FOXK2,HOXA3,HOXA4,ID2,IRF1,PATZ1,PBX1,SOX18,TFEB,TGIF2,ZNF35
ALKBH8	chr11_107432376_107436802	EPAS1	0	0	18.4955	3.4885	0.32015	0.20719	0.43177	0.68363	0.36475	BDP1,CDC5L,CEBPD,CEBPG,E2F2,ELK4,EPAS1,GABPA,ID1,JUNB,JUND,KLF4,MEF2C,MXD4,NFATC2,NR4A1,RXRA,SP4,THAP1,ZBTB33,ZBTB6,ZNF281,ZNF35
ARHGEF37	chr5_148960150_148963456	EPAS1	0	0	10.8209	2.85	0.76323	0.45003	0.38409	0.34676	0.41557	ARID3A,ELF1,EPAS1,ETS1,ETV3,FLI1,HBP1,HES1,HES2,KLF5,MEOX1,NFATC1,NFIB,NR3C2,NR5A2,SOX17,SOX18,SOX7
NINJ1	chr9_95896570_95898570	EPAS1	0	0	8.2387	6.1727	0.25371	0.12402	0.37479	0.90651	0.42621	ARID3A,CEBPB,CEBPD,EPAS1,ETV5,FOXA1,HOXA3,IRF1,MXD4,NR4A1,SMAD2,USF2
FYCO1	chr3_46037316_46039316	EPAS1	0	0	7.1454	3.3009	0.17853	0.054072	0.014761	1.267	1.8309	CEBPD,CLOCK,ELF1,EPAS1,FOXO3,GATA6,HIC1,MAFF,NFIX,NFKB1,NR3C1,NR3C2
CCNF	chr16_2477394_2479394	EPAS1	0	0	7.6294	4.536	-0.41555	0.083249	0.6197	1.0796	0.20782	E2F2,EPAS1,FOXM1,GBX2,HOXB3,HOXB8,KLF4,KLF9,MAF,MAFB,MYBL1,NFIX,TAL1,TFAP4,THRA
SAP30	chr4_174290092_174292092	EPAS1	0	0	26.4175	4.8021	-0.15333	0.20403	0.44423	0.6903	0.3524	E2F1,E2F2,ELK1,EPAS1,THAP1
FANCI	chr15_89786868_89789435	EPAS1	0	0	9.3835	4.7148	-0.28292	0.15857	0.58091	0.79977	0.23589	CEBPD,E2F2,E2F3,E2F7,EPAS1,FOXM1,GBX2,HIC1,HIC2,KLF9,MAF,MAFG,MYBL1,MYBL2,STAT5A,STAT5B
USP31	chr16_23160591_23162591	EPAS1	0	0	15.2997	3.5387	0.44816	0.2476	0.61141	0.60626	0.21367	ARNTL2,EPAS1,ETS2,FOXA1,HES2,HOXA6,HOXD1,KLF3,NFIA,NR5A2,PPARG
MIS18A	chr21_33650359_33652453	EPAS1	0	0	12.107	4.3493	-0.205	0.0059894	0.63797	2.2226	0.1952	ARID3A,ARID3B,CEBPD,E2F2,E2F3,E2F5,E2F7,EPAS1,ETV4,FOXM1,FOXO3,GATA2,GBX2,HOXB4,HOXB8,HOXC9,KLF9,LHX6,MAF,MAFB,MYBL2,NR3C2,PKNOX1,RORA,TFAP4,TGIF2,THRA
CEP135	chr4_56812973_56814973	EPAS1	0	0	27.8153	2.5636	-0.034619	0.057027	0.032932	1.2439	1.4824	ARID3B,ATF2,CEBPB,CTCF,E2F3,E2F7,ELK4,EPAS1,HIC2,HOXB4,JDP2,LMO2,LYL1,MEF2C,MGA,NFATC1,NFATC2,NFATC3,NFYA,NR2C2,POU2F1,PPARG,RFX5,RFX7,SIX1,SP4
SUGP2	chr19_19144380_19146380	EPAS1	0	0	8.6878	4.5732	-0.43489	0.57373	0.081636	0.24129	1.0881	AHR,E2F1,E2F2,E2F7,EGR1,EPAS1,HINFP,HMBOX1,HOXB5,HSF2,JDP2,KLF10,MXD1,PLAGL1,POU2F2,RELA,RFX7,TFEB,ZNF711
TRIM4	chr7_99515804_99517752	EPAS1	0	0	10.9461	3.4008	0.36059	0.42445	0.12685	0.37217	0.8967	EPAS1,TCF7L1
C8orf58	chr8_22455113_22457113	EPAS1	0	0	16.5709	4.3777	0.5859	0.036919	0.84463	1.4327	0.073334	BHLHE40,CREB3L1,EPAS1,FOXJ2,FOXL1,HES1,HIC1,HIF1A,HOXC6,KLF4,PLAGL1,PPARD,SNAI2,TBX20,TCF7L1
FES	chr15_91425664_91427664	EPAS1	0	0	13.8471	4.1743	-0.34708	0.66206	0.15123	0.1791	0.82035	CEBPD,E2F5,E2F6,EPAS1,ERG,ETS1,FLI1,FOXO3,HIC1,HOXD1,HOXD4,IRF1,LMO2,LYL1,MAF,MAFB,MEIS1,NFATC1,NFATC4,NFKB1,NR3C2,SOX7,TCF4
VAT1	chr17_41174459_41176459	EPAS1	0	0	3.3025	8.5407	0.18722	0.67726	0.00056801	0.16924	3.2456	CEBPB,CREB5,ELK4,EPAS1,FOXC2,FOXL1,HES2,HIF1A,HOXA11,HOXA7,HOXD4,HOXD8,HOXD9,JDP2,NFE2L1,POU2F1,POU2F2,RARG,TFE3,TGIF1,THRA,TP53,ZBTB7A
PAICS	chr4_57301585_57304802	EPAS1	0	0	25.3843	6.3812	-0.11304	0.032075	0.78906	1.4938	0.10289	E2F2,E2F7,E2F8,EPAS1,ETV4,FOXM1,HOXB8,KLF4,MAF,MAFB,MSX1,MYBL2,POU2F1,RFX7,ZNF281
CTDSP2	chr12_58240747_58242747	EPAS1	0	0	7.0835	5.5677	0.32283	0.14152	0.40924	0.84919	0.38802	ARNT,ATF7,EPAS1,FOXL1,HOXA5,JDP2,JUNB,NFE2L2,NR2F2,PBX2,SMAD3,SP4,SRF,STAT3,TBX3,TEF,TFE3
MND1	chr4_154265120_154266966	EPAS1	0	0	18.4221	3.5654	0.17247	0.54086	0.21297	0.26691	0.67168	BATF3,E2F5,E2F7,EPAS1,ETV4,FOXM1,HOXC9,MAF,NFE2L1,NFE2L3,TGIF2,ZBTB12
ZSWIM8	chr10_75543381_75545381	EPAS1	0	0	9.5707	4.404	0.34368	0.010426	0.52238	1.9819	0.28201	ATF3,EGR1,EPAS1,HOXB5,PKNOX1
CEP152	chr15_49102351_49103807	EPAS1	0	0	36.3063	2.2085	-0.30948	0.020916	0.8653	1.6795	0.062833	ARID3B,ATF1,CTCF,CUX1,E2F1,E2F3,E2F7,EPAS1,HIC2,HOXB4,LHX6,LYL1,MXD4,MYBL2,NFATC2,NFATC3,NFYA,POU2F1,STAT5A,STAT5B,TAL1,ZNF740
PPAT	chr4_57299914_57301914	EPAS1	0	0	23.1689	3.7724	-0.20219	0.064064	0.75504	1.1934	0.12203	ARID3A,ARNTL,CEBPG,CREB3L1,E2F1,EPAS1,ETV4,FOXM1,HBP1,KLF4,MAF,MAFB,NFATC4,PKNOX1,STAT2,TCFL5,TFAP4,TFEC,THAP1,ZNF281,ZNF35
SMC4	chr3_160115091_160117091	EPAS1	0	0	8.0145	5.9212	-0.34562	0.048733	0.44114	1.3122	0.35543	CEBPD,E2F2,E2F7,EPAS1,FOXM1,GATA2,HIC2,MXD1,NFATC2,NFE2L3,NFYA,RFX5,SP4,TEF,ZBTB33,ZNF740
VAMP5	chr2_85810795_85818955	EPAS1	0	0	6.985	8.8305	0.48923	0.29001	0.76595	0.53759	0.1158	EPAS1,FOXC2,FOXL1,IRF1,SMAD3,SOX7,TFEC
MIS18A	chr21_33651376_33653376	EPAS1	0	0	9.2537	4.3493	-0.24059	0.010313	0.63797	1.9866	0.1952	ARID3A,ARID3B,CEBPD,E2F2,E2F3,E2F5,E2F7,EPAS1,ETV4,FOSL2,FOXM1,FOXO3,GATA2,GBX2,HOXB4,HOXB8,HOXC9,KLF9,LHX6,MAF,MAFB,MYBL2,NR3C2,PKNOX1,RORA,TFAP4,TGIF2,THRA,ZFX
ORC5	chr7_103847492_103849086	EPAS1	0	0	25.2453	3.8617	-0.39424	0.11597	0.79388	0.93564	0.10025	E2F2,EPAS1,TBX3,TEF,THAP1,ZNF410
SOX7	chr8_10588084_10590084	EPAS1	0	0	9.108	5.6036	0.40101	0.77568	0.025948	0.11032	1.5859	EPAS1,FOXC2,FOXO1,GBX2,HES2,HOXD1,HOXD4,NR3C2,NR5A2,SOX17,SOX18,TAL1,TFEC
SNRK	chr3_43326003_43328003	EPAS1	0	0	13.9225	5.77	0.070648	0.49393	0.045352	0.30634	1.3434	EPAS1,HOXD1,HOXD9,MAF,NR5A2,RFX3,RORA,TFEC,THRA
GTPBP4	chr10_1032348_1034348	EPAS1	0	0	15.925	5.5608	-0.41068	0.097436	0.65118	1.0113	0.1863	BATF3,EPAS1,FOXM1,GBX2,MAF,RORA,THAP1
NUP107	chr12_69078730_69080730	EPAS1	0	0	18.2674	4.8277	-0.34804	0.13869	0.55733	0.85795	0.25389	BDP1,E2F2,EPAS1,FOXM1,GBX2,HIC2,HOXB8,JDP2,LHX6,MGA,NFIL3,POU2F1,RFX5,SP4,STAT5A,TEF
SCPEP1	chr17_55053467_55055467	EPAS1	0	0	5.5232	4.9385	-0.25788	0.27295	0.28694	0.56391	0.54221	AHR,BCL6,CEBPB,CEBPD,CUX1,EPAS1,ETS1,GATA6,HES1,IRF1,IRF2,IRF7,KLF4,MAFB,NFE2L1,NFE2L2,NFIC,NR1H2,NR4A1,PBX3,RARG,SNAI2,STAT2,STAT3,TBX3,TEF,TWIST2,ZBTB7A,ZBTB7B
TRIM33	chr1_115053781_115055781	EPAS1	0	0	13.0204	3.2246	0.23489	0.21644	0.10865	0.66466	0.96397	BDP1,EPAS1,NRF1,SP4,TCFL5
LRRC32	chr11_76381044_76383044	EPAS1	0	0	11.6005	5.9953	0.38897	0.43542	0.47658	0.36109	0.32186	EPAS1,FOXC2,FOXL1,FOXS1,SOX7,TBX3
ARAP3	chr5_141052693_141064228	EPAS1	0	0	7.1643	5.9923	0.10055	0.056754	0.26114	1.246	0.58313	ELK3,EPAS1,ERG,FLI1,FOXC2,FOXO1,GBX2,HES1,HOXB4,HOXD8,HOXD9,LHX6,LMO2,LYL1,MAFF,MECOM,NFE2L3,NR3C2,NR5A2,RFX2,SOX18,SOX7,TAL1,TBX1,TBX18,TCF7L1,TEAD2,TFEC
NIPAL2	chr8_99306621_99308621	EPAS1	0	0	2.7381	2.2139	0.52835	0.10765	0.099919	0.96797	1.0004	E2F1,EPAS1,FOXM1,HOXB8,MAF,MAFB,NFYA,TBX3,TEAD4,TFAP4,TFEC
PDXP	chr22_38052736_38054736	EPAS1	0	0	10.8507	4.431	-0.47904	0.42321	0.58409	0.37344	0.23352	ATF1,BBX,CREM,E2F2,ELF1,EPAS1,ETS1,ETV4,FOXO3,FOXP4,HIC1,HIC2,KLF4,LHX6,MSX1,NR3C1,PATZ1,RARG,SRF,TFAP4,ZBTB12,ZFX,ZNF354C
HTRA1	chr10_124219040_124221040	EPAS1	0	0	5.814	8.2598	0.61017	0.7559	0.4807	0.12153	0.31813	AR,ARID5B,CEBPD,E2F5,EPAS1,FOXS1,HIF1A,KLF5,MYBL2,RARG,SNAI2,TBX20
EHD2	chr19_48214600_48216600	EPAS1	0	0	2.7361	7.4513	-0.40066	0.070209	0.2576	1.1536	0.58905	EPAS1,FOXS1,HES2,HOXA11,JDP2,MEIS1,NFIX,RARG,SNAI2,TBP
BOK	chr2_242497696_242501724	EPAS1	0	0	8.8218	5.9908	0.56719	0.37379	0.72006	0.42738	0.14263	ELK3,EPAS1,ETS2,FOXC2,FOXF1,FOXL1,HES2,HOXA10,HOXA6,HOXD1,MXD4,NFIL3,NR5A2,SNAI2,TP53
RBBP8	chr18_20512819_20514056	EPAS1	0	0.99843	20.4265	3.0652	-0.54758	0.38214	0.80462	0.41778	0.094409	ATF1,E2F2,E2F5,E2F6,E2F7,EPAS1,FOXM1,HES2,HOMEZ,KLF5,MAZ,MYBL2,PKNOX1,SMAD2,TBP,TCF7L1,TFAP4,THAP1,ZBTB33
HNRNPDL	chr4_83351378_83353378	EPAS1	0	0	22.4381	6.3017	0.10242	0.34597	0.40818	0.46096	0.38915	CDC5L,CEBPD,CTCF,E2F5,E4F1,EPAS1,FOXK1,FOXL1,HOXB5,HSF2,KLF9,NFYA,PATZ1,RFX3,RFX5,SNAI2,USF1,ZBTB7A
CCNF	chr16_2478605_2481309	EPAS1	0	0	7.4316	4.536	-0.56218	0.36692	0.6197	0.43543	0.20782	E2F2,EPAS1,FOXM1,GBX2,HOXB3,HOXB8,KLF4,KLF9,MAF,MAFB,MNT,MYBL1,NFIX,TAL1,TFAP4
TACC3	chr4_1721216_1723216	EPAS1	0	0	11.394	6.0445	-0.34513	0.64913	0.41798	0.18767	0.37884	CLOCK,EPAS1,FOXJ2,FOXM1,GATA3,GBX2,MAFB,MAFG,MAFK,RORA,SNAI2,SOX12,ZNF354C
RCL1	chr9_4792281_4793945	EPAS1	0	0	37.7239	3.2644	-0.29556	0.27493	0.75265	0.56079	0.12341	ARID3A,ATF3,CREB3L1,E2F1,E2F2,E2F3,E2F5,E2F6,EPAS1,FOXA1,HIC2,HIF1A,HOXB4,HOXB8,HOXC9,KLF12,LHX6,MXD1,MXD4,MYBL2,NFYA,RFX2,SNAI2,STAT5A,STAT5B,TAL1,TEF,TFAP4,ZNF354C
MBLAC2	chr5_89768680_89770680	EPAS1	0	0	35.9988	2.0814	-0.18013	0.17707	0.57257	0.75186	0.24217	AR,CEBPD,CREB3L1,E2F2,E2F3,EPAS1,HIC2,NPAS2,NRF1,RFX7,ZBTB33
ELOVL6	chr4_111113984_111120067	EPAS1	0	0	9.2399	3.2753	-0.31112	0.058682	0.78993	1.2315	0.10241	CENPB,E2F2,E2F3,E2F7,EPAS1,ETV1,FOXC1,MAFK
HAUS3	chr4_2243860_2245860	EPAS1	0	0	15.9251	2.4308	-0.29576	0.049614	0.48928	1.3044	0.31045	BDP1,E2F2,E2F3,EPAS1,HIC2,HSF2,JDP2,MEIS2,POU2F1,PPARG,SP4,ZBTB33,ZNF35
PPIH	chr1_43123551_43125131	EPAS1	0	0	15.1698	5.6825	-0.19977	0.060749	0.84495	1.2165	0.073168	ATF1,CTCF,DDIT3,E2F1,E2F3,E2F5,E2F6,EPAS1,FOSL2,FOXM1,GATA2,HOXB4,HOXB8,KLF12,KLF9,MAF,MAX,MYBL2,PKNOX1,RFX2,STAT2,TBX1,TEAD1,TGIF2,ZFX,ZNF691
ETS2	chr21_40175230_40177230	EPAS1	0	0	7.4117	5.2267	0.30942	0.17378	0.56403	0.76	0.2487	ATF3,CUX1,EPAS1,FOSL2,FOXA1,FOXJ2,GATA6,HOXA2,HOXA3,KLF4,KLF5,MAFF,NFE2L1,NFE2L2,NR3C2,NR5A2,RXRA,SMAD3,SOX17,TBX3,TCF7L2,TEF,TFEC,TGIF1
TAP1	chr6_32820564_32822564	EPAS1	0	0	24.1701	4.6106	0.093058	0.059599	0.66412	1.2248	0.17775	EPAS1,ETV6,FLI1,IRF1,IRF7,KLF13,KLF3,NR3C1,POU2F2,STAT2
TACC3	chr4_1721406_1725501	EPAS1	0	0	7.4968	6.0445	-0.27582	0.48484	0.41798	0.3144	0.37884	ARID3B,CLOCK,EPAS1,FOXJ2,FOXM1,GATA3,GBX2,MAFB,MAFG,MAFK,NFKB2,RFX1,RORA,SNAI2,SOX12,ZNF354C
MYD88	chr3_38178733_38180733	EPAS1	0	0	18.6579	4.0308	0.028639	0.11714	0.18833	0.93129	0.72507	EGR1,EPAS1,IRF7,MGA,MYC,RFX5,RXRA,ZBTB6,ZBTB7B
FAM43A	chr3_194404621_194406621	EPAS1	0	0	4.5648	8.0312	0.77098	0.26387	0.54426	0.5786	0.26419	EPAS1,GBX2,HOXD9,NFATC1,NR5A2,TFEC
CEP152	chr15_49103343_49105343	EPAS1	0	0	20.4254	2.2085	-0.26632	0.01637	0.8653	1.786	0.062833	ARID3B,CDC5L,CTCF,E2F1,E2F3,E2F7,EPAS1,HIC2,HOXB4,LHX6,LYL1,MXD4,MYBL2,NFATC2,NFATC3,NFYA,POU2F1,STAT5A,STAT5B,TAL1,ZNF740
WDR62	chr19_36543782_36545782	EPAS1	0	0	24.1341	2.9247	-0.28472	0.27027	0.76417	0.5682	0.11681	CEBPD,E2F2,EPAS1,FOXM1,KLF9,MAF,MAFG,MYBL1,MYBL2,SREBF1,TFAP4,ZFX
ELL2	chr5_95297775_95299775	EPAS1	0	0	5.8962	3.5829	-0.058294	0.17168	0.0075698	0.76529	2.1209	ARID5B,CEBPD,EPAS1,FOXL1,NR3C1,SNAI2
POLD3	chr11_74301574_74303574	EPAS1	0	0	4.9844	3.4467	-0.43451	0.023796	0.46808	1.6235	0.32968	CDC5L,CEBPB,CEBPD,CTCF,E2F2,EPAS1,FOXP1,GATA2,GMEB1,HIC1,HOXB8,MAF,MTF1,MYBL2,NFIC,NFIX,NFYB,PBX3,PKNOX1,TFCP2,THRA
ABHD4	chr14_23066831_23068619	EPAS1	0	0	5.4339	3.9544	0.41922	0.26646	0.42001	0.57437	0.37674	AR,ATF1,BDP1,CREB3L2,EPAS1,ETS2,FOXF1,FOXJ2,FOXM1,GABPA,HOXA2,HOXA3,HOXB5,ID2,JDP2,KLF10,KLF11,NFE2L2,PKNOX1,RARG,RXRA,SRF,TBP,TBX3,TCF7L2,TEAD4,TFE3,ZNF35
PTGS2	chr1_186649559_186651559	EPAS1	0	0	16.4343	4.0274	-0.022247	0.037033	0.35756	1.4314	0.44665	E2F2,EPAS1,FOXF1,KLF4,KLF5,NFIC,TBX20,TWIST2
TECPR2	chr14_102827299_102829299	EPAS1	0	0	8.6637	2.9603	0.47162	0.19821	0.36098	0.70288	0.44251	ALX1,AR,EPAS1,FOXK1,FOXL1,GATA6,HOXA6,NFAT5,NFATC4,NR2F1,SNAI2
MID2	chrX_107068844_107069145	EPAS1	0	0	17.5373	2.2478	0.38413	0.42938	0.21565	0.36715	0.66624	AHR,ELF1,EPAS1
FBXW8	chr12_117348368_117349926	EPAS1	0	0	13.7811	3.0329	0.28248	0.53848	0.26698	0.26883	0.57352	AR,BCL6,CREB3L1,ELK3,EPAS1,FOXC1,MEIS2,MYBL1,SRF
PPIC	chr5_122372425_122374425	EPAS1	0	0	14.1984	5.3617	-0.23108	0.75017	0.022556	0.12484	1.6467	ARID3A,EPAS1,FOXF1,HEY2,JDP2,MAF,MECOM,NRF1,POU2F1,TBX20
RBMX2	chrX_129535414_129537117	EPAS1	0	0	13.0329	3.9903	-0.030376	0.35906	0.020605	0.44483	1.686	ATF3,ATF5,CEBPG,E2F2,E2F6,EPAS1,GATA2,HIC2,HOMEZ,HOXB4,HOXB8,HOXC9,LYL1,MYBL2,NR3C2,RFX2,RORA,TAL1,TBX3,TEF,ZNF691
MELK	chr9_36570858_36572858	EPAS1	0	0	5.6119	5.2868	-0.25012	0.37073	0.52875	0.43094	0.27675	ARNTL,CEBPD,E2F1,E2F2,E2F5,EPAS1,FOXM1,HIC2,HOXB8,KLF4,MAF,MAZ,MEIS1,MSX1,MXI1,MYBL1,MYBL2,NFYB,TEF,TFAP4,THRA
POLE2	chr14_50154173_50155326	EPAS1	0	0	14.4315	3.1616	-0.25735	0.037896	0.61471	1.4214	0.21133	ALX1,BCL6,E2F2,EPAS1,KLF4,MAFB,MYBL2
CKAP5	chr11_46867859_46869859	EPAS1	0	0	7.2951	5.1917	-0.5135	0.50307	0.2557	0.29837	0.59226	CEBPD,E2F2,EPAS1,JDP2,KLF4,MGA,MYBL2,NFYA,NFYB,SP4,ZNF35
PCYT1A	chr3_196014584_196016584	EPAS1	0	0	12.8514	5.0479	-0.063203	0.22579	0.23585	0.64629	0.62736	BHLHE40,CREB3L2,ELF1,EPAS1,GATA3,HIF1A,IRF1,MAX,MTF1,MXD4,NFKB1,RARG,RUNX1,SOX4,SP1,ZNF711
MCM2	chr3_127315199_127317199	EPAS1	0	0	10.2488	5.2687	-0.29328	0.21772	0.50921	0.6621	0.2931	ALX1,ARID3B,BCL6,E2F1,E2F2,EPAS1,FOXM1,KLF9,MAF,TEAD4,THRA
PSMA1	chr11_14665060_14666662	EPAS1	0	0	20.9244	7.2464	-0.34224	0.22274	0.90203	0.6522	0.044781	CEBPD,E2F1,E2F2,EPAS1,FOXO3,HOXB5,HOXB7,MSX1,NFE2L3,NFIX,TBP
CD34	chr1_208084683_208086683	EPAS1	0	0	0.92686	5.8867	0.25618	0.30641	0.040669	0.5137	1.3907	EPAS1,FLI1,HOXA5,HOXD4,KLF9,LMO2,MAF,MEOX1,NFIA,NR3C2
NDUFB5	chr3_179320574_179322574	EPAS1	0	0	10.597	6.001	-0.19287	0.076057	0.6112	1.1189	0.21382	BCL6,BHLHE40,CDC5L,CEBPG,CREB3L2,CREM,EPAS1,GABPA,HOXA2,ID2,MAFG,MNT,MXI1,MZF1,NFYB,NR4A1,RXRB,SMAD3,TGIF1,THAP1,TP53
ST7L	chr1_113162040_113164040	EPAS1	0	0	9.0168	3.0072	0.064462	0.082924	0.17585	1.0813	0.75487	ALX1,CREM,E2F2,EPAS1,ETV1,FOXJ3,HIC2,HOXB4,HSF2,LHX6,MGA,NRF1,RXRA,STAT1
KIAA1524	chr3_108308491_108310491	EPAS1	0	0	10.7689	3.952	0.069693	0.0087694	0.58419	2.057	0.23344	BCL6,CEBPB,E2F2,E2F3,EPAS1,FOXK2,FOXM1,KLF4,KLF9,MAF,MAZ,MYBL1,NFIL3,SIX4
NOTCH4	chr6_32190230_32192365	EPAS1	0	0	7.9398	5.8069	0.79132	0.60741	0.81276	0.21651	0.090035	EPAS1,ETS1,FOXO1,HOXA5,HOXD4,HOXD8,KLF9,LMO2,MAFB,MAFF,NFIB,NR3C2,NR5A2,SOX17,SOX18,SOX7,TAL1
TM9SF1	chr14_24663442_24666624	EPAS1	0	0	6.2639	4.836	-0.13861	0.16169	0.37684	0.79132	0.42385	BCL6,BCL6B,CEBPB,CEBPD,EPAS1,ETS2,FOXA1,FOXC1,FOXC2,FOXL1,HIC2,HIF1A,HOXA11,HOXA3,HOXA6,HOXB4,HOXD1,HOXD8,HOXD9,ID1,JDP2,LHX6,MSX1,NFATC1,NR1H2,RARG,RFX3,RXRA,SIX1,SMAD3,SNAI2,STAT1,TBX3,TCF7L2,TEAD1,TP53,TWIST2
FIGNL1	chr7_50512774_50518730	EPAS1	0	0	9.9624	3.9907	-0.56019	0.54867	0.69009	0.26069	0.16109	ALX1,ARNTL2,BCL6,CEBPD,CREB3L1,CTCF,E2F2,E2F7,EGR1,EPAS1,GABPA,GATA6,HSF2,JDP2,JUND,KLF4,LHX6,MXD4,MYBL1,NFE2L3,POU2F1,RFX5,RFX7,RXRA,TCF7L2,ZBTB33,ZNF281,ZNF35
PPIH	chr1_43122047_43124047	EPAS1	0	0	9.0478	5.6825	-0.18943	0.050073	0.84495	1.3004	0.073168	BATF3,CTCF,E2F1,E2F3,E2F8,EPAS1,FOXM1,GATA2,HBP1,HOXB4,HOXB8,HOXC9,KLF12,KLF9,MAF,MAX,MYBL2,PKNOX1,RFX2,TBX1,TEAD1,TGIF2,ZFX
SLC9A3R2	chr16_2074868_2076868	EPAS1	0	0	2.0146	7.0945	-0.55795	0.70897	0.26399	0.14937	0.57841	CEBPB,EPAS1,ESRRA,FOXA1,FOXS1,HOXB8,HOXD9,ID1,MSX1,NR5A2,POU2F2,PPARG,SP4,TEAD2,TEAD4
HMGN1	chr21_40721047_40723047	EPAS1	0	0	15.5183	7.5576	-0.22018	0.038464	0.94381	1.4149	0.025116	EPAS1,HOXC9,KLF4,KLF9,MYBL2,TEF
CKAP2L	chr2_113518208_113523140	EPAS1	0	0	8.5664	3.9663	0.049801	0.037951	0.52362	1.4208	0.28098	CEBPD,E2F2,EPAS1,FOXM1,MAF,MAFB,RARA,SIX4,TEF,TGIF2
TAP1	chr6_32819937_32821937	EPAS1	0	0	21.7265	4.6106	0.055385	0.043618	0.66412	1.3603	0.17775	ARNTL2,EPAS1,ETV6,FLI1,IRF1,KLF13,KLF3,MAX,NR3C1,POU2F2
TMA16	chr4_164414782_164417441	EPAS1	0	0	31.8902	4.4502	-0.40996	0.37479	0.88426	0.42621	0.053421	BCL6,E2F2,E2F5,E2F7,EPAS1,GMEB1,HIC2,HOXB4,HOXB8,ID2,LYL1,MAF,MAFB,MYBL2,NFYB,NR2F1,NRF1,RARB,RFX5,TBX3,TCF3,TEF,TFAP4,THRA
MYD88	chr3_38178980_38180456	EPAS1	0	0	11.9237	4.0308	0.044938	0.14369	0.18833	0.84258	0.72507	EGR1,EPAS1,IRF7,MGA,MYC,RFX5,RXRA,ZBTB6,ZBTB7B
LDHB	chr12_21808537_21811231	EPAS1	0	0.98938	21.0992	9.0622	-0.49471	0.17932	0.91922	0.74638	0.036581	E2F7,EPAS1,ETV1,ID2,MXD4,NFATC1,RARG,TFCP2,THAP1,ZNF35
ACTR3B	chr7_152454833_152456833	EPAS1	0	0	6.3275	2.3773	-0.37434	0.20631	0.21432	0.68548	0.66893	ARID3B,ARNTL2,ATF1,ATF2,CEBPD,CREM,E2F3,EPAS1,ETS2,FOXJ3,FOXK2,FOXM1,GATA2,HIC1,HIC2,HIF1A,JDP2,KLF13,KLF16,KLF7,KLF9,LHX6,MAF,MLX,MTF1,NFIB,NFIC,NR3C1,NRF1,PATZ1,POU2F1,PPARG,RFX7,SP2,STAT1,STAT5B,TCFL5,ZNF691
TRIM8	chr10_104402251_104404251	EPAS1	0	0	8.2372	6.7594	-0.24989	0.81917	0.088054	0.086626	1.0553	EPAS1,FOXP1,HOXA3,NR2F1
GPR107	chr9_132815414_132817277	EPAS1	0	0	7.0771	4.3178	0.30973	0.22681	0.61943	0.64435	0.20801	EPAS1,HBP1,HOXC6,MAFK,NFE2L1
TMEM255B	chr13_114461572_114464258	EPAS1	0	0	12.2901	6.2352	0.24369	0.36648	0.493	0.43595	0.30715	EPAS1,ETS1,HOXA5,LMO2,NR5A2,SOX18,TFEC
PSMA4	chr15_78830746_78832746	EPAS1	0	0	4.5273	7.7173	-0.4727	0.14126	0.66791	0.84998	0.17528	BCL6,EPAS1,FOXM1,GBX2,JUNB,MAF,MAFB,MYBL1,MYBL2,NFIA,TBP,TFCP2,THAP1
DBF4	chr7_87503543_87505543	EPAS1	0	0	13.1057	2.9355	-0.42339	0.25183	0.75566	0.59889	0.12168	ARID5B,CTCF,E2F2,E2F5,E2F6,EPAS1,FOXO3,HBP1,HIC2,HOXB4,HOXB8,LHX6,MAF,MAFB,MYBL1,MYBL2,MYC,NFATC2,NR2F1,SIX4,TEF,TGIF2
ESPL1	chr12_53661738_53662933	EPAS1	0	0	8.0464	3.5184	-0.13761	0.17056	0.55617	0.76812	0.25479	ARID3A,BATF3,CEBPD,E2F2,E2F6,EPAS1,FOXM1,FOXP1,GBX2,HMBOX1,KLF4,MAF,MYBL2,MZF1,NFE2L3,NFKB2,NFYA,PBX2,TEAD4,TFAP4
CD276	chr15_73976076_73982357	EPAS1	0	0	6.1021	5.3576	-0.082293	0.26323	0.32445	0.57967	0.48886	EPAS1,FOXL1,FOXO6,HOXD8,LHX6,PPARG,SIX1,TCF7L2
LRWD1	chr7_102103389_102105389	EPAS1	0	0	15.0181	4.6805	-0.59841	0.45142	0.83711	0.34542	0.077217	E2F1,E2F2,EPAS1,HOXC6,MAFB,MYBL1,NFAT5
RPRD1A	chr18_33647373_33649373	EPAS1	0	0	13.5883	3.972	-0.18138	0.038536	0.69155	1.4141	0.16018	ATF2,CEBPB,CREB1,EPAS1,FOSL2,HIC2,HOXB4,HSF2,JDP2,NFATC3,RXRB,SREBF2,ZNF35,ZNF711
ELP4	chr11_31529275_31531275	EPAS1	0	0	15.8337	2.4371	-0.64576	0.41889	0.76692	0.3779	0.11525	BDP1,E2F2,E2F3,EPAS1,HLX,HOXB4,HOXB8,HSF2,LHX6,MXD4,NFYB,NR2F1,RFX7,SMAD2,THAP1,ZNF35
ARHGEF37	chr5_148959134_148961134	EPAS1	0	0	7.8214	2.85	0.74269	0.70202	0.38409	0.15365	0.41557	ARID3A,BCL6B,ELF1,EPAS1,ETS1,FLI1,HBP1,HES1,HES2,KLF5,MEOX1,NFIB,NR3C2,SOX17,SOX18,SOX7,TFEC
MBTPS1	chr16_84150548_84152548	EPAS1	0	0	11.6755	5.6198	0.18522	0.24121	0.80609	0.6176	0.093617	ATF7,BATF3,EPAS1,ETS2,FOXA1,FOXC1,HES1,KLF7,MAFF,NR2F1,NR2F2,SREBF1,TEAD1,ZFX
PA2G4	chr12_56496102_56498102	EPAS1	0	0	7.065	6.5978	-0.15654	0.019028	0.68501	1.7206	0.1643	CEBPD,E2F2,EPAS1,ETV4,FOXM1,GBX2,HOXB5,ID2,MYBL1,MYBL2,NFATC4,NFIX,TBX1,TEAD4,TEF
ST3GAL1	chr8_134584183_134586183	EPAS1	0	0	18.4303	4.5226	0.12138	0.37028	0.70768	0.43147	0.15017	ARNTL,CEBPD,CREB3L2,ELF1,EPAS1,ERG,FOXF1,FOXP1,GATA6,HIC1,HOXA3,IRF1,IRF2,KLF3,KLF9,MAFB,MAFF,NFIC,NR2F1,NR3C2,PPARG,RORA,RXRA,SOX18,TEF
TPP1	chr11_6637260_6640985	EPAS1	0	0	9.7084	6.624	0.27602	0.16696	0.72304	0.77739	0.14084	ARID5A,ARNT,BHLHE40,CEBPB,CREB3L2,EPAS1,ERG,ETS2,ETV6,FLI1,FOSL2,FOXO4,HIC1,IRF1,JUNB,KLF3,KLF9,MAFF,MLX,MLXIP,NFAT5,NFE2L1,NR1D1,NR1H2,NR2C2,NR2F2,NR4A1,POU2F2,RXRB,SMAD3,SREBF1,SREBF2,TFEC,ZBTB7A,ZBTB7B
ORC5	chr7_103848495_103850495	EPAS1	0	0	14.2032	3.8617	-0.34301	0.099242	0.79388	1.0033	0.10025	E2F2,EPAS1,HOXC9,ID2,TBX3,TEF,THAP1,ZNF410
RBL1	chr20_35724403_35726403	EPAS1	0	0	5.5825	3.6452	0.10005	0.051726	0.45135	1.2863	0.34548	ALX1,BCL6,E2F2,E2F4,E2F5,E2F6,EPAS1,FOXK2,FOXM1,JDP2,LHX6,MAZ,MYBL1,MYBL2,NFATC2,NFATC4,NRF1
SIK2	chr11_111471169_111473169	EPAS1	0	0	17.2973	3.2532	0.46381	0.28289	0.74909	0.54838	0.12546	EPAS1,FOXO3,MAFB
ZNFX1	chr20_47894756_47896756	EPAS1	0	0	23.7378	4.2304	0.14426	0.7574	0.096937	0.12068	1.0135	AHR,AR,ARID5A,ARNTL2,CEBPD,CREB3L2,E2F5,E2F6,ELF4,EPAS1,ERG,FLI1,FOXC1,FOXC2,FOXO3,HIC1,HIF1A,HOXA10,HOXA6,IRF1,IRF2,KLF9,MAF,MAFF,NFIX,NFKB1,NR1H2,REST,RUNX1,SMAD4,SNAI2,STAT1,STAT3,STAT6,TEAD1,TFE3,TWIST2,ZBTB12,ZBTB33,ZBTB7A,ZEB1,ZFX,ZNF35
RAD18	chr3_9003834_9007197	EPAS1	0	0	6.9535	2.8375	-0.10487	0.055412	0.68339	1.2564	0.16533	CEBPD,EPAS1,HIC2,JDP2,JUND,MAF,MAFB,MYBL2,NR2F1,PPARG,TEF,TFAP4,THRA
DEAF1	chr11_695740_697740	EPAS1	0	0	5.5925	4.5482	0.6059	0.86711	0.25772	0.061924	0.58886	EPAS1,HOXB8,MEF2A,MXD4,MYBL2
CCT6A	chr7_56117377_56119377	EPAS1	0	0	33.2577	7.42	-0.34402	0.13204	0.94948	0.87931	0.022515	ALX1,ARID5B,CEBPD,E2F1,EPAS1,FOXM1,FOXO1,FOXO3,GATA6,GMEB1,HOXB8,ID2,KLF4,MAF,MAFB,MXD4,NFATC4,RORA,SP1,TBX3,TFAP4,THRA,ZBTB33,ZBTB7A
ZNF131	chr5_43119641_43121641	EPAS1	0	0	24.0764	3.341	-0.18371	0.39193	0.52803	0.40679	0.27734	CEBPD,E2F7,EPAS1,JDP2
SLC25A17	chr22_41214190_41216017	EPAS1	0	0	9.1374	3.6131	-0.28083	0.35665	0.73736	0.44776	0.13232	E2F2,E2F5,E2F6,EPAS1,FOXO3,HOXB8,MAF,MXD4,NFYB,NR3C2,PPARG,TFEC,ZNF35
MCM2	chr3_127317148_127319858	EPAS1	0	0	9.6002	5.2687	-0.063729	0.13861	0.50921	0.85822	0.2931	ALX1,ARID3B,ARNTL,E2F1,E2F2,E2F5,EPAS1,FOXM1,KLF9,MAF,MXI1,TEAD4,THRA
TEK	chr9_27108786_27112678	EPAS1	0	0	5.7467	5.5011	-0.028912	0.53965	0.02223	0.26789	1.6531	BCL6B,EPAS1,RARB,TEAD2
SEC14L2	chr22_30790929_30792929	EPAS1	0	0	2.4145	3.2349	-0.089555	0.054356	0.12639	1.2647	0.89827	AR,ARNTL,ARNTL2,CEBPD,EPAS1,FOXF1,FOXL1,HES2,HIC1,HIF1A,HOXA11,HOXA2,HOXA6,HOXA7,MAFF,NFE2L1,NPAS2,RARG,SNAI2,TEF,TFE3,TGIF1,TWIST2
ELOVL6	chr4_111119771_111121771	EPAS1	0	0	4.115	3.2753	0.30876	0.015267	0.78993	1.8162	0.10241	AHR,E2F2,E2F3,EPAS1,ETV1,FOXC1,MAFK
TP53INP2	chr20_33290147_33292147	EPAS1	0	0	6.6145	4.0988	0.49116	0.62273	0.53019	0.2057	0.27557	ARID3B,BCL6,EPAS1,FOXO4,FOXO6,FOXP4,HOXA4,KLF13,MLX,NFE2L1,NFIL3,NR1D1,RARA,RXRA,SOX18,SRF,TBX3,TFEB,USF2,ZNF35
RBMX2	chrX_129533942_129535942	EPAS1	0	0	8.1595	3.9903	0.027776	0.47299	0.020605	0.32515	1.686	ATF3,BCL6,CEBPG,E2F2,EPAS1,GATA2,HIC2,HOXB4,HOXB8,HOXC9,LHX6,LYL1,MYBL2,NFYB,NR3C2,RFX2,RORA,STAT2,TAL1,TBX3,TEF,ZNF691
LSM2	chr6_31774761_31776761	EPAS1	0	0	4.1092	5.9826	-0.34333	0.18988	0.57446	0.72152	0.24074	E2F1,EPAS1,FOXO3,KLF4,KLF9,MAF,NFE2L3,TEAD4,THAP1
CCT6A	chr7_56119268_56121268	EPAS1	0	0	33.1512	7.42	-0.44618	0.25649	0.94948	0.59093	0.022515	ALX1,BCL6,CEBPD,E2F1,EPAS1,FOXM1,FOXO1,FOXO3,GATA6,GBX2,HOXB8,ID2,KLF4,MAF,MAFB,NFATC4,NFYA,NFYB,NR4A1,PPARG,RORA,SP1,TBX3,TFAP4,THRA,ZBTB33,ZBTB7A
PNPLA6	chr19_7598489_7601554	EPAS1	0	0	16.6301	5.6257	0.0051876	0.30333	0.012419	0.51809	1.9059	ATF1,CEBPG,EPAS1,ETS1,FOXK1,GBX2,HES2,HOXA2,HOXA3,HOXB6,HOXD4,HOXD9,HSF1,MAFK,NR2F1,RARG,TCF7L2
TTI1	chr20_36659947_36661947	EPAS1	0	0	5.8723	3.1695	-0.45832	0.13292	0.64541	0.87642	0.19017	ALX1,ARID3B,ATF1,CEBPD,E2F2,E2F5,E2F6,E2F7,ELK3,EPAS1,FOXK2,FOXM1,FOXO1,GATA6,GMEB2,HIC1,HIC2,JDP2,KLF4,MAFB,MAFF,MXD4,MYBL2,NRF1,PKNOX1,POU2F1,RFX5,SIX4,TBP,TFAP4,TFEC,TGIF2,TRIM28,ZBTB33,ZNF691
TMEM217	chr6_37225035_37228098	EPAS1	0	0	10.0108	3.5848	0.60036	0.26833	0.76826	0.57134	0.11449	ARID5A,CREM,E2F8,EPAS1,GMEB1,HOXB3,HOXB5,LHX6,LMO2,MAF,MTF1,MYC,PKNOX1,TFEC
FBXW8	chr12_117346760_117348760	EPAS1	0	0	5.3973	3.0329	0.10155	0.18474	0.26698	0.73344	0.57352	AR,CREB3L1,ELK3,EPAS1,FOXC1,HOXA11,HOXD9,MEIS2,MYBL1,NR4A1,SRF,THRA,TWIST2
TNPO3	chr7_128695227_128697227	EPAS1	0	0	6.4103	4.5165	-0.4825	0.056009	0.83224	1.2517	0.079752	ARID3A,BCL6,CLOCK,EPAS1,HIC2,MXD4,NFYA,PPARG,SIX4,SP4,STAT1,THAP1
C15orf54	chr15_39537639_39546154	EPAS1	0	0	3.946	5.0314	-0.27019	0.0098592	0.8637	2.0062	0.063639	EPAS1,GBX2,HIC1,HLX,HOXD1,NR5A2,TFEC
AQP1	chr7_30949414_30951414	EPAS1	0	0	2.6273	2.7336	0.6082	0.47447	0.48477	0.32379	0.31446	CEBPD,EPAS1,ETS2,FOXO3,MAFB,TBX20
SMAD1	chr4_146400950_146402950	EPAS1	0	0	6.488	5.0837	0.42462	0.21474	0.89648	0.66808	0.047458	DDIT3,EPAS1,HOXD9,LMO2,TP53
SERBP1	chr1_67896123_67898123	EPAS1	0	0	20.4261	5.9041	-0.080256	0.089755	0.86552	1.0469	0.062725	ARID3B,CUX1,E2F2,E2F5,E2F7,EPAS1,MYBL2,MZF1,NFE2L3,NR4A1,TFAP4,ZNF35
USHBP1	chr19_17375544_17377544	EPAS1	0	0	3.594	2.8877	0.80027	0.1844	0.62148	0.73424	0.20657	BCL6B,ELK3,ELK4,EPAS1,ETS1,HIC1,HOXA6,HOXD4,HOXD8,LMO2,MAFF,NFIB,SOX17,SOX18,SOX7,TBX1,TCF4,TFEC
MYD88	chr3_38177968_38179968	EPAS1	0	0	21.0256	4.0308	-0.010551	0.23586	0.18833	0.62735	0.72507	EGR1,EPAS1,MGA,MYC,RFX5,RXRA,ZBTB6,ZBTB7B
BEND3	chr6_107435636_107437636	EPAS1	0	0	18.2756	1.8372	-0.44984	0.65613	0.60689	0.18301	0.21689	CEBPD,E2F2,EPAS1,FOXM1
ALKBH8	chr11_107436461_107438461	EPAS1	0	0	7.1763	3.4885	0.088681	0.041723	0.43177	1.3796	0.36475	BDP1,CEBPD,E2F2,E2F7,ELK4,EPAS1,GABPA,JUNB,JUND,KLF4,NFATC2,NFYB,NR4A1,RXRA,SP4,THAP1,ZBTB33,ZNF35
IDI1	chr10_1095061_1097061	EPAS1	0	0	21.6659	4.5561	-0.030943	0.1393	0.72101	0.85604	0.14206	CDC5L,EPAS1,FOXC2,ZNF281
LIN9	chr1_226497204_226499204	EPAS1	0	0.96919	4.0484	2.5148	0.2627	0.13336	0.58464	0.87496	0.23311	BATF3,BCL6,E2F2,EPAS1,FOXM1,FOXO3,GBX2,HOXB4,JUNB,KLF4,LHX6,MYBL2,NFATC2,NFATC4,NFYB,TEF
TRAM2	chr6_52441862_52443862	EPAS1	0	0	7.8722	6.7379	0.18842	0.67314	0.48527	0.17189	0.31401	AR,ARNT,EPAS1,FOXC2,FOXO3,HIC1,IRF2,NFATC4,NFIX,TBX18,TBX3,TEAD1
KIF13B	chr8_29119120_29121420	EPAS1	0	0	8.8132	3.2207	-0.048481	0.35461	0.13588	0.45024	0.86684	EPAS1,GATA6,SMAD4,STAT3
HNRNPDL	chr4_83349632_83351632	EPAS1	0	0	37.7211	6.3017	-0.039202	0.71774	0.40818	0.14403	0.38915	CDC5L,CEBPD,CREB3L4,CTCF,E2F5,E4F1,EPAS1,FOXK1,FOXL1,HOXB5,HSF2,KLF9,NFYA,PATZ1,RFX3,RFX5,USF1,ZBTB7A
ARHGAP10	chr4_148651452_148653452	EPAS1	0	0	15.2119	3.4608	-0.22082	0.50249	0.842	0.29887	0.074686	AR,ARID3A,ARID5A,ARNTL,CLOCK,EPAS1,ETV4,FOXC1,FOXC2,FOXF1,FOXL1,FOXS1,GABPA,GATA6,KLF12,KLF4,MAF,MAFB,MEIS1,MEOX1,PBX1,RARB,RARG,RORA,SNAI2,TBX20,TFEC,ZBTB7A,ZFX
ENAH	chr1_225840845_225842845	EPAS1	0	0	12.2957	3.4631	-0.30717	0.40125	0.6508	0.39658	0.18656	E2F8,EPAS1,FOXS1,RARG,TEAD1
IRAK2	chr3_10206543_10207059	EPAS1	0	0.98695	15.6499	3.1499	0.41255	0.83579	0.49939	0.077901	0.30156	EPAS1,HES2,PPARG
FAM110D	chr1_26483510_26485510	EPAS1	0	0	2.7717	3.0427	0.44277	0.82287	0.03401	0.084668	1.4684	BCL6B,CREM,EPAS1,ERG,ETS1,FOXC2,FOXO1,FOXO4,GATA2,HEY2,HOXD4,HOXD8,HOXD9,ID1,LHX6,LMO2,LYL1,MAF,MAFF,NFIB,NR3C2,NR5A2,SOX17,SOX7,TAL1,TBX1,TEAD2,TFEC
RAD54B	chr8_95487343_95489343	EPAS1	0	0	10.0114	3.1953	-0.010977	0.0023231	0.32437	2.6339	0.48896	CEBPD,E2F2,E2F5,EPAS1,FOXM1,HIC1,JDP2,MAFB,MXD4,MYBL2,NFATC2,NFYB,ZBTB33,ZBTB7A
HNRNPL	chr19_39341381_39343839	EPAS1	0	0	7.6486	7.4865	-0.29539	0.21139	0.9142	0.67491	0.038957	CEBPD,CEBPG,EPAS1,FOXM1,MAFB,MEIS1,SNAI2,SOX12,ZNF740
PPL	chr16_4987136_4989136	EPAS1	0	0	2.253	4.2267	0.56089	0.38047	0.44057	0.41968	0.35598	AHR,CEBPD,EPAS1,HES2,JDP2,KLF5,MAF,PPARG,RARG,TEF
ALG6	chr1_63832699_63834099	EPAS1	0	0	39.1389	2.4446	-0.60112	0.45946	0.96926	0.33775	0.013562	BDP1,CEBPB,E2F3,EPAS1,JDP2,MXD4,MZF1,NRF1,POU2F1,RXRA,USF1,ZNF711
NUP155	chr5_37371228_37373228	EPAS1	0	0	20.3003	4.0473	-0.1059	0.15744	0.77222	0.80289	0.11226	E2F2,E2F7,EPAS1,GATA2,HIC2,MGA,NFYA,SIX4,SP4
HYI	chr1_43915819_43920777	EPAS1	0	0	5.7824	7.8625	0.44983	0.79277	0.75521	0.10085	0.12193	EPAS1,HIC1,HOXD4,NR2F2
ALG8	chr11_77850699_77852699	EPAS1	0	0	11.2897	4.5291	-0.36573	0.077771	0.95926	1.1092	0.018062	ARID5B,E2F2,E2F5,E2F7,EPAS1,HIC1,KLF9,MYBL2,NFIX
C5orf34	chr5_43513420_43516172	EPAS1	0	0	13.1701	2.128	-0.37322	0.081001	0.93088	1.0915	0.031108	CEBPD,DDIT3,E2F2,E2F7,EPAS1,HOXC9,KLF4,MAF,MXD4,MYBL1,MYBL2,MZF1,NFATC3,NR3C2,PPARG,SREBF1
IMMT	chr2_86422893_86424893	EPAS1	0	0	2.749	5.2725	0.22949	0.21745	0.49494	0.66264	0.30545	ALX1,ATF3,BATF3,CEBPD,CTCF,E2F5,E2F6,EPAS1,FOXO3,GMEB1,HIC1,HOXB8,HOXC9,JUN,JUNB,MYC,NFATC2,NFIX,NFYA,TFCP2
TMEM55A	chr8_92053203_92055203	EPAS1	0	0	5.3436	2.3208	-0.42781	0.23733	0.85672	0.62465	0.06716	CREM,EPAS1,ETV5
TRAM2	chr6_52439999_52441999	EPAS1	0	0	9.23	6.7379	0.043582	0.55254	0.48527	0.25764	0.31401	AR,ARNT,EPAS1,FOXC2,FOXO3,HIC1,NFATC4,NFIX,SIX4,TBX18,TBX3,TEAD1
DNAH14	chr1_225115355_225117355	EPAS1	0	0	4.2506	1.9859	0.16644	0.16618	0.50991	0.77943	0.29251	ARNTL,CEBPG,EPAS1,ETV1,FLI1,GATA2,HOXC9,LHX6,MGA,RREB1,TP53
GPR157	chr1_9189229_9191229	EPAS1	0	0	4.7973	2.0905	-0.33119	0.73965	0.034391	0.13097	1.4636	CEBPB,EPAS1,ETV1,HOXA4,HOXD1,LHX6,RARG,SREBF1,TFEB
POLR2D	chr2_128614865_128616223	EPAS1	0	0	19.6039	4.684	-0.38628	0.76388	0.84913	0.11697	0.071027	E2F2,E2F5,ELK1,EPAS1,ETV4,HOXC9,KLF4,MAFB,MSX1,MYBL2,MZF1,NFE2L3,NRF1,PBX3,RARG,SNAI2,TBX3,TFAP4,THAP1
JDP2	chr14_75892508_75894508	EPAS1	0	0	4.1782	2.7713	0.54877	0.23908	0.898	0.62146	0.046726	CEBPB,CEBPD,ELK1,EPAS1,FOSL1,FOXF1,FOXL1,JUNB,KLF4,MSX1,NFIC,NFIL3,SMAD3,TEAD1
ZNF721	chr4_490988_492988	EPAS1	0	0	5.2614	1.8885	-0.20358	0.35425	0.24939	0.45068	0.60312	EPAS1,MEF2C,NR2F1,SNAI2
MPZL2	chr11_118132390_118137235	EPAS1	0	0	4.4792	4.6245	0.77134	0.95736	0.13466	0.018924	0.87075	EPAS1,ERG,HES2,KLF4,TFEC
MRPS22	chr3_139060860_139062860	EPAS1	0	0	5.0299	4.7777	-0.40674	0.2696	0.89819	0.56927	0.046632	BATF3,CDC5L,E2F2,E2F6,EPAS1,GATA2,HOXB4,HOXB7,HOXB8,HOXC9,KLF7,LHX6,NR2F1,PATZ1,STAT5A,STAT5B,TBP,TCF7L2,THAP1,TP53
TAOK2	chr16_29983187_29985187	EPAS1	0	0	17.0039	5.3465	-0.025513	0.12395	0.56806	0.90677	0.2456	BCL6B,EPAS1,FOXL1,HES1,HMBOX1,HOXA2,HOXA3,HOXA6,HOXB3,HOXB5,HOXB6,HOXD4,HOXD8,ID1,NFIC,NR2C2,NR2F1,NR2F2,NRF1,RFX5,SMAD3,SOX18,USF1,ZNF740
TFAM	chr10_60142902_60144902	EPAS1	0	0	9.6156	4.2708	-0.56322	0.66899	0.75592	0.17458	0.12152	EPAS1,KLF4,MAF,MYBL2,TEF
KLHL9	chr9_21335429_21337429	EPAS1	0	0	5.7649	3.8527	0.0076525	0.039696	0.30816	1.4013	0.51122	ATF5,CLOCK,DDIT3,E2F2,E2F6,EGR1,EPAS1,HIC2,HOXA6,HOXB3,HOXB8,HOXC9,KLF4,LHX6,MAF,MEIS1,NRF1,PBX1,TFAP4,TWIST2,ZBTB33,ZBTB6,ZNF354C
HYI	chr1_43919660_43921660	EPAS1	0	0	5.9659	7.8625	0.035609	0.0755	0.75521	1.1221	0.12193	EPAS1,HIC1,HOXD4,NR2F2
NAA15	chr4_140220675_140222675	EPAS1	0	0	14.0739	4.7115	-0.10847	0.038287	0.96687	1.417	0.014632	E2F2,ELK4,EPAS1,GABPA,ID2,NR4A1,RXRB,SIX4,TEF,THAP1
FIGNL1	chr7_50518088_50520088	EPAS1	0	0.9592	8.3042	3.9907	-0.3907	0.85682	0.69009	0.067111	0.16109	ALX1,ARNTL2,BCL6,CDC5L,CEBPD,CREB3L1,CTCF,E2F2,E2F7,EGR1,EPAS1,GABPA,GATA6,HSF2,JDP2,KLF4,LHX6,MXD4,MYBL1,NFE2L3,POU2F1,RFX5,RFX7,RXRA,TCF7L2,ZBTB33,ZNF35
ABCA1	chr9_107690527_107692527	EPAS1	0	0	5.8448	2.5297	0.68837	0.44509	0.87797	0.35155	0.056521	E2F1,EPAS1,FOXL1,FOXO3,GATA6,HIC1,HOXA5,MAF,MAFB,MEIS1,MYBL2,RELA,SNAI2,TBP,TBX3,TEF,TFCP2,TWIST2
CTSD	chr11_1785222_1787222	EPAS1	0	0	4.924	7.418	0.082171	0.67764	0.42257	0.169	0.3741	AR,EPAS1,ETS2,FOXC1,HOXA3,IRF1,KLF4,MAF,MXD4,NRF1,TFE3
FASTKD3	chr5_7869150_7871150	EPAS1	0	0	40.1094	2.7129	-0.63629	0.95786	0.50997	0.018697	0.29245	DDIT3,E2F2,EPAS1,LHX6,MAF
S1PR3	chr9_91605748_91609760	EPAS1	0	0	5.2886	3.6766	-0.3064	0.1753	0.95445	0.75623	0.020247	AHR,AR,CEBPB,CREB3L1,EPAS1,ETS2,FOXF1,FOXL1,FOXO3,HIC1,HOXA5,HOXA6,JUN,KLF10,KLF9,MEIS1,NFATC4,NFIC,NR2F1,PLAGL1,PPARG,RARB,RARG,SNAI2,TBX3,TEAD1,TWIST2
CHST10	chr2_101034130_101036130	EPAS1	0	0	2.3421	3.1512	-0.33327	0.7191	0.095237	0.14321	1.0212	BCL6,BDP1,CEBPD,E2F1,EPAS1,FOXJ3,GBX2,HES2,HIC2,HOXB8,HSF2,KLF4,MAF,MAFB,MEIS2,MYBL2,NFYA,NR3C2,PKNOX1,SP4,TFAP4
DHFR	chr5_79950800_79952800	EPAS1	0	0	11.1361	5.6172	-0.046676	0.41638	0.78108	0.38051	0.1073	ALX1,BCL6,CEBPD,CREM,E2F1,E2F2,EPAS1,FOXK2,FOXM1,FOXO1,HIC2,JUN,KLF4,KLF9,MAF,MAFB,MEIS1,MSX1,MYBL1,NFIX,RARB,TCF3,TFAP4,THAP1,TRIM28,YY1,ZEB1,ZNF354C
BOK	chr2_242496145_242498145	EPAS1	0	0	3.5522	5.9908	0.63923	0.86862	0.72006	0.061173	0.14263	ELK3,EPAS1,ETS2,FOXC2,FOXL1,HES2,HOXA10,HOXA6,HOXD1,NFIL3,SNAI2,TP53
CD276	chr15_73974621_73976621	EPAS1	0	0	4.5789	5.3576	-0.070776	0.62165	0.32445	0.20645	0.48886	EPAS1,FOXL1,FOXO6,HOXD8,LHX6,PPARG,SIX1,TCF7L2
FOXRED1	chr11_126136934_126138934	EPAS1	0	0	15.327	3.6409	-0.10063	0.13148	0.92329	0.88114	0.034661	ARID3A,CTCF,DDIT3,E2F1,E2F2,EGR1,EPAS1,ETV4,FOXM1,HIC2,HOXC6,KLF12,KLF9,MNT,MYBL2,NFATC2,NR3C2
SEC24D	chr4_119757326_119759326	EPAS1	0	0	11.0509	5.4407	-0.17403	0.31534	0.92875	0.50122	0.0321	AR,ARID5B,ARNT,BBX,BHLHE40,CREB3L1,E2F5,E2F6,EPAS1,FLI1,FOXL1,FOXO3,GATA6,HBP1,HIC1,HIF1A,HOXA11,HOXA5,HOXC9,IRF1,IRF2,JDP2,KLF9,MAZ,MEIS1,NFAT5,NFATC4,NFIC,NFIX,NFKB1,RARB,SMAD4,SNAI2,TBX3,TFAP4
FBXW5	chr9_139839206_139841206	EPAS1	0	0	3.2975	5.6859	0.074465	0.38713	0.26871	0.41214	0.57072	E2F1,E4F1,EPAS1,ESRRA,FOXL1,GMEB2,HOXB3,HOXB6,MAFF,MAFG,MNT,MYC,MZF1,NR1D1,NR4A1,RFX5,RFX7,RXRA,TBX3,USF1,ZBTB33,ZBTB7A
ZSCAN12	chr6_28364832_28367954	EPAS1	0	0	5.0768	1.9378	0.35824	0.69896	0.27317	0.15555	0.56357	AR,ARID3B,CEBPB,CEBPG,EPAS1,HIC2,HMBOX1,HOXA7,HOXC6,HOXD8,HSF2,KLF5,LHX6,MAFF,MEF2C,MGA,NR1H2,NRF1,PPARG,RARG,RFX7,TAL1,TCF7L1,TCF7L2,ZNF35
SLC30A1	chr1_211752099_211754099	EPAS1	0	0	20.1893	4.0009	0.26827	0.25846	0.98204	0.58761	0.0078721	ARID5B,ARNTL2,CEBPD,CLOCK,E2F1,ELF1,EPAS1,ETS2,FOXC1,FOXO1,GATA6,HIF1A,KLF13,KLF3,KLF4,KLF5,KLF9,MAF,NR3C1,PPARG,RORA,TBX3,ZBTB33,ZFX
PNPLA6	chr19_7597037_7599037	EPAS1	0	0	5.6946	5.6257	-0.010779	0.59229	0.012419	0.22747	1.9059	ATF1,EPAS1,ETS1,FOSL1,HES2,HOXA2,HOXA3,HOXB6,HOXD4,HSF1,JUNB,JUND,MAFK,NFYB,NR2F1,NR4A1,RARG,TCF7L2
HMGN2	chr1_26796901_26798901	EPAS1	0	0	5.6594	6.8023	0.059549	0.26456	0.60614	0.57747	0.21742	E2F1,E2F6,ELK1,EPAS1,FOXM1,FOXO1,GATA3,HOXB8,KLF7,MAZ,MSX1,MYBL2,NFAT5,NFYB,TBP,TEF,TFCP2,THAP1
HERPUD2	chr7_35734772_35736772	EPAS1	0	0	9.0067	3.6515	0.10552	0.62777	0.4025	0.2022	0.39524	BHLHE40,ELK3,EPAS1,IRF1,KLF5,MTF1,NFE2L2,NR1H2,NR2F2,PKNOX1,SRF,STAT6,TGIF1
FUT11	chr10_75530048_75532048	EPAS1	0	0	5.5115	5.0081	0.21809	0.63395	0.60847	0.19795	0.21576	CLOCK,CREB3L1,ELF1,ELK4,EPAS1,FOXA1,FOXC1,FOXL1,HOXA11,HOXA6,KLF9,MEIS1,NFIC,NR3C1,NR3C2,RARB,RORA,SMAD3,SOX7
NOMO1	chr16_14925642_14927642	EPAS1	0	0	1.2545	5.9112	-0.056474	0.33513	0.060385	0.47478	1.2191	ELK3,EPAS1,ETS2,ETV4,ETV5,FOXA1,GBX2,HOXC6,HOXD1,MAFK,MTF1,MYBL1,NFE2L1,NFE2L2,RARA,SOX12,TCF7L2,TFE3,TGIF1
MAGEF1	chr3_184429836_184431836	EPAS1	0	0	5.6036	4.2463	0.05428	0.22319	0.51657	0.65132	0.28687	E2F1,EPAS1,FOXA1,HIC1,MSX1,MYBL2,TFEC
ALG6	chr1_63831260_63833260	EPAS1	0	0	19.7577	2.4446	-0.71507	0.57952	0.96926	0.23693	0.013562	BDP1,CEBPB,E2F3,E2F7,EPAS1,JDP2,MXD4,MZF1,NFYA,NRF1,POU2F1,RXRA,TWIST2,USF1,ZNF691,ZNF711
DTX3L	chr3_122283147_122285147	EPAS1	0	0	8.9125	3.8985	0.18344	0.14976	0.91076	0.82461	0.040596	BBX,EPAS1,ETV6,HIC1,HOXA6,IRF1,IRF9,KLF13,KLF9,MAF,MAFF,MITF,NFIC,NFKB1,STAT1,STAT2,TFEC
PARP9	chr3_122283147_122285147	EPAS1	0	0	8.9125	4.0586	0.022692	0.14976	0.50876	0.82461	0.29349	BHLHE40,ELF1,EPAS1,ETS1,FOXK2,HOXA5,IRF1,IRF2,IRF7,KLF9,MAF,MAZ,NFIC,POU2F2,SNAI2,STAT1,TEF,TFEB
PRKAB1	chr12_120103760_120105760	EPAS1	0	0	16.4918	3.2046	0.2408	0.15135	0.95962	0.82002	0.0179	EPAS1,MLX,MXD1,POU2F2
MAP1LC3A	chr20_33132687_33134687	EPAS1	0	0	1.0777	4.6376	-0.29437	0.040288	0.90059	1.3948	0.045474	E2F2,EPAS1,HOXB5,JDP2,MAFB,SNAI2
SMARCA4	chr19_11069597_11071597	EPAS1	0	0.98315	7.8768	5.7659	-0.56052	0.55515	0.93795	0.25559	0.02782	ARID3B,CREB1,CTCF,E2F5,EPAS1,FOXO6,GATA2,GBX2,HIC2,MAX,MAZ,MITF,NR2F6,NR3C1,POU2F1,RFX5,RFX7,SOX12,TCF3,TEAD2,TFAP4,TP53,TRIM28
TRMT5	chr14_61445831_61447831	EPAS1	0	0	7.5879	2.5478	-0.065104	0.10174	0.85538	0.99251	0.067843	ARID5A,E2F7,EPAS1,GMEB1,HOXB8,ID2,NFYB,TFEB,TFEC
BST1	chr4_15702572_15704572	EPAS1	0	0	1.5011	5.0257	0.14511	0.67933	0.50996	0.16792	0.29247	AR,EPAS1,HOXA11,HOXA7,IRF1,KLF4
RACGAP1	chr12_50418574_50419826	EPAS1	0	0	13.3101	4.4794	0.0017728	0.051505	0.41717	1.2881	0.37968	ALX1,ATF1,BCL6,CEBPD,CTCF,E2F1,E2F2,E2F6,E2F7,ELK1,EPAS1,FOXO3,GATA6,HOXB7,HOXC9,KLF3,KLF9,MAF,MAFB,MAZ,MSX1,MYBL1,MYBL2,MYC,NFE2L3,NR3C2,PKNOX1,RARA,RFX5,TCFL5,TFAP4
KLHL9	chr9_21334155_21335876	EPAS1	0	0	17.246	3.8527	-0.00066986	0.043358	0.30816	1.3629	0.51122	DDIT3,E2F2,E2F6,EGR1,EPAS1,HOXA6,HOXB3,HOXB8,KLF4,MAF,MEIS1,NRF1,PBX1,SNAI2,TFAP4,ZBTB33,ZBTB6,ZNF354C
GTF2H2C	chr5_68854050_68856050	EPAS1	0	0	2.5242	2.771	-0.20667	0.84057	0.30639	0.075425	0.51373	BDP1,CEBPB,CEBPD,CEBPG,E2F2,EPAS1,TEF,ZNF35
DENR	chr12_123235370_123237370	EPAS1	0	0	10.2811	5.3885	-0.030284	0.19522	0.90593	0.70948	0.042907	EPAS1,ETV4,FOXA1,FOXO3,GBX2,MAF,MAFB,MYBL1,TEAD4,TEF,THAP1
IRAK2	chr3_10204562_10206562	EPAS1	0	0	2.0728	3.1499	0.30561	0.84684	0.49939	0.0722	0.30156	EPAS1,HES2,HLX,HOXA3,IRF2
RNPS1	chr16_2317338_2319338	EPAS1	0	0	11.0063	5.631	-0.44987	0.32563	0.98578	0.48728	0.0062189	AHR,ARID3A,ARID3B,CEBPD,CTCF,E2F6,EGR1,EPAS1,FOXO3,FOXP1,FOXP4,GBX2,GMEB1,GMEB2,HBP1,HIF1A,HOXB3,HOXB5,HOXB8,HOXC6,MAF,MAFB,MLX,MSX1,MTF1,MYBL1,MYBL2,NFE2L3,PBX2,POU2F2,RARB,RORA,SRF,TEAD4,TFAP4,ZNF691
WDR92	chr2_68384678_68386678	EPAS1	0	0	18.0191	3.3849	-0.0029656	0.057562	0.77222	1.2399	0.11226	CEBPG,E2F2,EPAS1,HIC1,HOXB8,NFATC2,NFE2L3,PPARG,TCFL5,TFAP4
ST7	chr7_116591380_116593380	EPAS1	0	0	2.9321	3.3347	-0.43934	0.81671	0.65412	0.087934	0.18434	EPAS1,HMBOX1,HOXA10,HOXA6,NRF1,PPARG,TGIF1
WDR62	chr19_36545664_36547664	EPAS1	0	0	8.008	2.9247	-0.034376	0.43679	0.76417	0.35973	0.11681	BACH1,CEBPD,E2F2,EPAS1,FOXM1,KLF9,MAF,MAFG,MYBL1,MYBL2,TFAP4,ZFX
DNAJC2	chr7_102985320_102987320	EPAS1	0	0	3.2775	4.6022	-0.30975	0.89065	0.53187	0.050291	0.2742	AHR,ARID3B,ATF3,BATF3,EPAS1,ETV4,FOXO3,HOXB4,HOXB8,HOXC9,JUN,LHX6,MAF,MLX,MYBL2,NFATC2,NFE2L3,NFIX,NFYB,TBP,TCFL5,TFAP4,THAP1
SLC25A17	chr22_41215403_41217403	EPAS1	0	0	4.4583	3.6131	-0.35831	0.82693	0.73736	0.082531	0.13232	E2F2,E2F5,E2F6,EPAS1,FOXO3,HOXB8,MAF,NFYB,NR3C2,PPARG,TFEC,ZNF35
HS1BP3	chr2_20850864_20852864	EPAS1	0	0	9.1339	4.0712	0.083499	0.79406	0.83552	0.10014	0.078042	ALX1,CEBPB,CEBPD,ELK3,EPAS1,ETV5,FOXC1,FOXK1,FOXL1,GLI3,HES2,HIC1,HIF1A,HOXA2,HOXA4,HOXB6,ID1,IRF1,JDP2,KLF11,KLF4,MAFF,NFIC,NR2F1,PPARG,RARG,SNAI2,SP1,TBX3,TGIF1,USF1,ZBTB7A
RPA2	chr1_28241308_28243308	EPAS1	0	0.98394	5.7919	5.0704	0.11044	0.10813	0.96938	0.96606	0.013505	BATF3,CEBPD,CREM,DDIT3,E2F1,E2F2,E2F6,ELF4,EPAS1,ETS2,GBX2,HOXB4,HOXB8,HOXC9,MAZ,NRF1,PPARG,TBX1,TEAD1
TMEM88	chr17_7756383_7758383	EPAS1	0	0	2.0694	5.0528	0.11606	0.58571	0.71236	0.23232	0.1473	BCL6B,EGR1,EPAS1,ERG,FLI1,FOXJ2,FOXO1,HOXD4,HOXD9,LMO2,MAFF,MEF2D,NR2F2,NR3C2,SOX13,SOX17,SOX18
VSIG10	chr12_118541810_118543810	EPAS1	0	0	11.5592	3.0166	-0.058845	0.43799	0.88171	0.35854	0.054676	AR,EPAS1,ETS2,FOXA1,FOXM1,GATA3,HOXA4,HOXD8,ID1,MYBL1,NR3C2,NR5A2,RARG,SIX4,TBX3,TCF7L2,TEAD4,TP53
[truncated: 30 more rows]
