# Supplementary material for: Chromatin accessibility landscape and regulatory network of high-altitude hypoxia adaptation
Source: Nat Commun. 2020 Oct 1;11:4928. doi: 10.1038/s41467-020-18638-8 (PMC7529806; doi:10.1038/s41467-020-18638-8)
Supplement: Supplementary file 8 — Supplementary Data 5 [file 41467_2020_18638_MOESM8_ESM.xlsx]

## Sheet: Supplementary Data 5
Supplementary Data 5. Evidence of gene under selection in other species
Gene	count	study
EPAS1	13	mammals(tibetan_human)[PSG,intra_species];;;;mammals(tibetan_dog)[high Z(Fst),intra_species];;;;mammals(subing_Himalayas)[PSG,intra_species];;;;mammals(tibetan_human2)[PSG,intra_species];;;;mammals(tibetan_wolf)[Fst and Δπ,intra_species];;;;mammals(tibetan_wolf_mannual)[Fst and Δπ,intra_species];;;;mammals(plateau.zokor_naked.mole.rat)[CON,inter_species];;;;amphibians(Bufo.gargarizons)[Fst,intra_…
PRKCE	7	mammals(subing_Himalayas)[PSG,intra_species];;;;mammals(tibetan_human2)[PSG,intra_species];;;;birds(Himalayas.great.tits)[PSG,intra_species];;;;mammals(tibetan_wolf)[Fst and Δπ,intra_species];;;;mammals(tibetan_wolf_mannual)[Fst and Δπ,intra_species];;;;mammals(tibetan.mastiff)[di,inter_species];;;;mammals(tibetan.cattle)[PSG,intra_species]
STAT6	5	mammals(antelope)[PSG,inter_species];;;;mammals(pika)[PSG,inter_species];;;;fishes(T.dalaica)[PSG,inter_species];;;;fishes(All.branch.ofT.scleropteraandT.dalaica)[PSG,inter_species];;;;fishes(All.branch.ofT.siluroides,T.scleropteraandT.dalaica)[PSG,inter_species]
DDX58	4	mammals(antelope)[PSG,inter_species];;;;birds(Himalayas.great.tits)[PSG,intra_species];;;;mammals(tibetan_wolf)[Fst and Δπ,intra_species];;;;mammals(tibetan_wolf_mannual)[Fst and Δπ,intra_species]
ENGASE	4	mammals(pika)[PSG,inter_species];;;;mammals(dolphin)[PSG,inter_species];;;;mammals(plateau.zokor)[PSG,inter_species];;;;mammals(plateau.zokor_naked.mole.rat)[CON,inter_species]
CFI	3	mammals(antelope)[PSG,inter_species];;;;fishes(Ancestral.branch.ofT.scleropteraandT.dalaica)[PSG,inter_species];;;;mammals(minkewhale)[PSG,inter_species]
PDE10A	3	mammals(tibetan_wolf_mannual)[Fst and Δπ,intra_species];;;;mammals(dolphin)[PSG,inter_species];;;;mammals(minkewhale)[PSG,inter_species]
PRDM2	3	mammals(tibetan_human2)[PSG,intra_species];;;;mammals(tibetan_boar2)[PSG,intra_species];;;;mammals(plateau.zokor_naked.mole.rat)[CON,inter_species]
TCEA3	3	mammals(tibetan_sheep)[PSG,intra_species];;;;mammals(tibetan_human2)[PSG,intra_species];;;;fishes(T..siluroides)[PSG,inter_species]
TMEM87A	3	fishes(T.dalaica)[PSG,inter_species];;;;fishes(All.branch.ofT.scleropteraandT.dalaica)[PSG,inter_species];;;;fishes(All.branch.ofT.siluroides,T.scleropteraandT.dalaica)[PSG,inter_species]
ADAM12	2	mammals(yak)[PSG,inter_species];;;;mammals(tibetan_human2)[PSG,intra_species]
ARSA	2	mammals(our.zokor)[PSG,inter_species];;;;mammals(plateau.zokor_naked.mole.rat)[CON,inter_species]
FAM129A	2	mammals(dolphin)[PSG,inter_species];;;;mammals(plateau.zokor_naked.mole.rat)[CON,inter_species]
FOXP1	2	mammals(tibetan_human2)[PSG,intra_species];;;;mammals(tibetan.dog2)[Fisher’s exact test,inter_species]
HIF1A	2	mammals(tibetan_boar)[PSG,inter_species];;;;amphibians(Bufo.gargarizons)[Fst,intra_species]
IL17RA	2	mammals(our.zokor)[PSG,inter_species];;;;mammals(dolphin)[PSG,inter_species]
IL1A	2	mammals(our.pika)[PSG,inter_species];;;;mammals(minkewhale)[PSG,inter_species]
LIPA	2	mammals(plateau.zokor)[PSG,inter_species];;;;amphibians(Rana.kukunoris)[PSG,inter_species]
REEP2	2	mammals(antelope)[PSG,inter_species];;;;mammals(tibetan_wolf_mannual)[Fst and Δπ,intra_species]
SEMA7A	2	mammals(dolphin)[PSG,inter_species];;;;mammals(plateau.zokor_naked.mole.rat)[CON,inter_species]
SESN3	2	mammals(tibetan_wolf)[Fst and Δπ,intra_species];;;;mammals(tibetan_wolf_mannual)[Fst and Δπ,intra_species]
SIPA1L1	2	mammals(our.yak)[PSG,inter_species];;;;mammals(tibetan_wolf_mannual)[Fst and Δπ,intra_species]
SLC20A2	2	mammals(antelope)[PSG,inter_species];;;;mammals(tibetan_wolf_mannual)[Fst and Δπ,intra_species]
SLC38A7	2	mammals(pika)[PSG,inter_species];;;;mammals(plateau.zokor_naked.mole.rat)[CON,inter_species]
TGFBR3	2	mammals(subing_Himalayas)[PSG,intra_species];;;;mammals(plateau.zokor_naked.mole.rat)[CON,inter_species]
TTC21B	2	mammals(our.antelope)[PSG,inter_species];;;;mammals(our.zokor)[PSG,inter_species]
ACOX3	1	mammals(plateau.zokor_naked.mole.rat)[CON,inter_species]
ALG12	1	fishes(G.pachycheilus)[Fast.evolving.genes,inter_species]
ALG2	1	fishes(G.pachycheilus)[Fast.evolving.genes,inter_species]
ANK3	1	mammals(tibetan_human2)[PSG,intra_species]
ARMC7	1	mammals(tibetan_sheep)[PSG,intra_species]
ATOH8	1	mammals(antelope)[PSG,inter_species]
ATP9B	1	mammals(tibetan_boar2)[PSG,intra_species]
COL8A2	1	fishes(G.pachycheilus)[PSG,inter_species]
COPG2	1	mammals(tibetan_wolf_mannual)[Fst and Δπ,intra_species]
CRY2	1	mammals(dolphin)[PSG,inter_species]
EFNA5	1	mammals(tibetan_boar2)[PSG,intra_species]
EPG5	1	fishes(G.pachycheilus)[Fast.evolving.genes,inter_species]
ERG	1	mammals(tibetan_human2)[PSG,intra_species]
ETS2	1	mammals(our.pika)[PSG,inter_species]
FAP	1	mammals(pika)[PSG,inter_species]
FGFR1OP	1	mammals(tibetan_wolf_mannual)[Fst and Δπ,intra_species]
FXYD6	1	mammals(tibetan_human)[PSG,intra_species]
GALK2	1	mammals(tibetan_sheep)[PSG,intra_species]
GGA2	1	mammals(tibetan_boar2)[PSG,intra_species]
GPER1	1	fishes(G.pachycheilus)[Fast.evolving.genes,inter_species]
HIPK3	1	mammals(tibetan_wolf_mannual)[Fst and Δπ,intra_species]
HMGXB3	1	mammals(tibetan_sheep)[PSG,intra_species]
IBA57	1	mammals(our.pika)[PSG,inter_species]
ITGBL1	1	mammals(tibetan_human2)[PSG,intra_species]
KALRN	1	mammals(3.plateau.domestications)[PSG&CON,intra_species]
KHK	1	mammals(our.yak)[PSG,inter_species]
KIF19	1	mammals(plateau.zokor_naked.mole.rat)[CON,inter_species]
KLF3	1	mammals(our.zokor)[PSG,inter_species]
LMCD1	1	fishes(G.pachycheilus)[Fast.evolving.genes,inter_species]
LRP3	1	mammals(our.pika)[PSG,inter_species]
LRPAP1	1	mammals(tibetan_wolf_mannual)[Fst and Δπ,intra_species]
MAFB	1	mammals(our.zokor)[PSG,inter_species]
MSI2	1	mammals(tibetan_boar2)[PSG,intra_species]
NCDN	1	mammals(our.pika)[PSG,inter_species]
NFATC2	1	mammals(dolphin)[PSG,inter_species]
NFE2L1	1	mammals(pika)[PSG,inter_species]
NFIA	1	mammals(tibetan_sheep)[PSG,intra_species]
NFKBIZ	1	mammals(our.pika)[PSG,inter_species]
PCSK5	1	mammals(our.pika)[PSG,inter_species]
PIAS2	1	mammals(pika)[PSG,inter_species]
RCAN3	1	fishes(G.pachycheilus)[Fast.evolving.genes,inter_species]
RNF14	1	mammals(antelope)[PSG,inter_species]
SLC18B1	1	mammals(minkewhale)[PSG,inter_species]
SNAP47	1	fishes(G.pachycheilus)[Fast.evolving.genes,inter_species]
SNX18	1	mammals(tibetan_wolf_mannual)[Fst and Δπ,intra_species]
SOCS2	1	mammals(tibetan_sheep)[PSG,intra_species]
SULT1C4	1	mammals(tibetan_human2)[PSG,intra_species]
TEAD1	1	mammals(tibetan_human2)[PSG,intra_species]
TP53	1	fishes(G.pachycheilus)[Fast.evolving.genes,inter_species]
UBE2Q2	1	fishes(All.branch.ofT.scleropteraandT.dalaica)[PSG,inter_species]
UNC5B	1	mammals(our.zokor)[PSG,inter_species]
ZDHHC17	1	mammals(antelope)[PSG,inter_species]
ZEB2	1	mammals(tibetan_human2)[PSG,intra_species]
ZFPM2	1	mammals(tibetan_wolf_mannual)[Fst and Δπ,intra_species]
