# Supplementary material for: Chromatin accessibility landscape and regulatory network of high-altitude hypoxia adaptation
Source: Nat Commun. 2020 Oct 1;11:4928. doi: 10.1038/s41467-020-18638-8 (PMC7529806; doi:10.1038/s41467-020-18638-8)
Supplement: Supplementary file 9 — Supplementary Data 6 [file 41467_2020_18638_MOESM9_ESM.xlsx]

## Sheet: Supplementary Data 6
Supplementary Data 6. Statistics of 10 HUVEC WGS data.
Original Sample Name	Ethnic		R1				R2				MEAN_DEPTH	Yield(Gbases)	Reads(M)
		My ID	Q30-bases	All-reads	All-bases	Q30-percentage	Q30-bases	All-reads	All-bases	Q30-percentage
K8	Han Chinese	1	68497505226	490128387	73519258050	0.931695	58792602198	490128387	73519258050	0.79969	40.1503	147.04	980.26
K9	Han Chinese	2	52504067422	375534995	56330249250	0.932076	43601422296	375534995	56330249250	0.774032	33.6834	112.66	751.07
3540	Tibetan	3	61742426704	441137243	66170586450	0.93308	52656545751	441137243	66170586450	0.79577	38.3084	132.34	882.27
3550	Tibetan	4	54462375328	389784970	58467745500	0.931494	44023831586	389784970	58467745500	0.752959	34.5984	116.94	779.57
3588	Tibetan	5	55148632643	394242225	59136333750	0.932568	46368759706	394242225	59136333750	0.784099	34.8545	118.27	788.48
3916	Tibetan	6	57239690755	408490763	61273614450	0.934165	48424320012	408490763	61273614450	0.790296	36.1156	122.55	816.98
4068	Tibetan	7	64510911462	460181939	69027290850	0.934571	55368789043	460181939	69027290850	0.802129	39.4551	138.06	920.36
K2	Han Chinese	8	58368604592	416782543	62517381450	0.933638	51181836600	416782543	62517381450	0.818682	37.3312	125.04	833.57
K5	Han Chinese	9	53615843014	382934893	57440233950	0.93342	45762306855	382934893	57440233950	0.796694	34.5824	114.88	765.87
K7	Han Chinese	10	54432181642	388804205	58320630750	0.933326	47168365007	388804205	58320630750	0.808777	35.3241	116.64	777.61
Total	-	-	5.80522e+10	4.14802e+08	62220332445	0.933003	4.93349e+10	4.14802e+08	62220332445	0.792313	36.4403	124.442	829.604
