# Supplementary material for: Chromatin accessibility landscape and regulatory network of high-altitude hypoxia adaptation
Source: Nat Commun. 2020 Oct 1;11:4928. doi: 10.1038/s41467-020-18638-8 (PMC7529806; doi:10.1038/s41467-020-18638-8)
Supplement: Supplementary file 10 — Supplementary Data 7 [file 41467_2020_18638_MOESM10_ESM.xlsx]

## Sheet: Supplementary Data 7
Supplementary Data 7. Arguments of SNVs calling for 10 HUVEC WGS data.
VCF sets		Loci filtering	Genotype filtering
SNPs	GATK	java -jar GenomeAnalysisTK.jar \	python genotype_filter.py "DP:15-100" "GQ>30" VariantCalls.filtered.vcf.gz
		-T VariantFiltration \
		-R ref.fa \
		-V VariantCalls.SNP.vcf \
		--filterExpression "QD < 2.0 || FS > 60.0 || MQ < 30.0 || MQRankSum < -12.5 || ReadPosRankSum < -8.0 " \
		--filterName "my_snp_filter" \
		-o VariantCalls.filtered.SNP.vcf
INDELS	GATK	java -jar GenomeAnalysisTK.jar \	python genotype_filter.py "GQ>30" VariantCalls.filtered.vcf.gz
		-T VariantFiltration \
		-R ref.fa \
		-V VariantCalls_chr$i.INDELS.vcf \
		--filterExpression "QD < 2.0 || FS > 200.0 || ReadPosRankSum < -20.0" \
		--filterName "my_indel_filter" \
		-o VariantCalls.filtered.INDELs.vcf
