# Supplementary material for: Chromatin accessibility landscape and regulatory network of high-altitude hypoxia adaptation
Source: Nat Commun. 2020 Oct 1;11:4928. doi: 10.1038/s41467-020-18638-8 (PMC7529806; doi:10.1038/s41467-020-18638-8)
Supplement: Supplementary file 11 — Supplementary Data 8 [file 41467_2020_18638_MOESM11_ESM.xlsx]

## Sheet: Supplementary Data 8
Supplementary Data 8. Number of DEGs and DCAs in dynamics
		W_0h_vs_6h	A_0h_vs_6h	W_6h_vs_1d	A_6h_vs_1d	W_1d_vs_3d	A_1d_vs_3d	W_3d_vs_5d	A_3d_vs_5d
DEG	Time1<Time2	599	267	653	118	2527	2305	1111	1177
	Time1>Time2	266	250	629	96	5582	5267	1986	1355
	Total	865	517	1282	214	8109	7572	3097	2532
DAG	Time1<Time2	27022	8302	527	1	13667	19318	2313	2149
	Time1>Time2	817	249	1701	0	5434	3497	7529	19861
	total	27839	8551	2228	1	19101	22815	9842	22010
