# Supplementary material for: Chromatin accessibility landscape and regulatory network of high-altitude hypoxia adaptation
Source: Nat Commun. 2020 Oct 1;11:4928. doi: 10.1038/s41467-020-18638-8 (PMC7529806; doi:10.1038/s41467-020-18638-8)
Supplement: Supplementary file 12 — Supplementary Data 9 [file 41467_2020_18638_MOESM12_ESM.xlsx]

## Sheet: Supplementary Data 9
Supplementary Data 9. Functional enrichment analysis of DEGs
W_0h_vs_6h		W_6h_vs_1d		W_1d > 3d		W_1d < 3d		W_3d_vs_5d
Annotation Cluster 1	Enrichment Score: 5.49	Annotation Cluster 1	Enrichment Score: 5.42	Term	PValue	Annotation Cluster 1	Enrichment Score: 28.75	Annotation Cluster 1	Enrichment Score: 2.61
Term	PValue	Term	PValue	GO:0070125~mitochondrial translational elongation	3.51e-34	Term	PValue	Term	PValue
GO:0006096~glycolytic process	8.24e-10	GO:0006096~glycolytic process	7e-08	hsa05016:Huntington's disease	2.72e-20	GO:0006614~SRP-dependent cotranslational protein targeting to membrane	4.45e-38	GO:0061621~canonical glycolysis	0.000131
GO:0061621~canonical glycolysis	4.7e-09	hsa01130:Biosynthesis of antibiotics	5.64e-07	GO:0031145~anaphase-promoting complex-dependent catabolic process	1.73e-32	GO:0006413~translational initiation	7.17e-38	GO:0006096~glycolytic process	0.000664
hsa01130:Biosynthesis of antibiotics	3.57e-07	GO:0061621~canonical glycolysis	2.2e-06	GO:0006406~mRNA export from nucleus	3.94e-17	GO:0000184~nuclear-transcribed mRNA catabolic process, nonsense-mediated decay	2.23e-35	hsa01130:Biosynthesis of antibiotics	0.001889
hsa00010:Glycolysis / Gluconeogenesis	2.44e-05	hsa00010:Glycolysis / Gluconeogenesis	3.64e-06	hsa03030:DNA replication	4.84e-18	GO:0019083~viral transcription	2.01e-31	hsa00010:Glycolysis / Gluconeogenesis	0.004948
GO:0006094~gluconeogenesis	0.000105	hsa01230:Biosynthesis of amino acids	1.43e-05	GO:0010467~gene expression	3.06e-13	hsa03010:Ribosome	5.17e-29	hsa01200:Carbon metabolism	0.011823
hsa01230:Biosynthesis of amino acids	0.000302	hsa01200:Carbon metabolism	2.97e-05	GO:1900034~regulation of cellular response to heat	2.22e-12	GO:0006412~translation	6.88e-18	GO:0006094~gluconeogenesis	0.02235
hsa01200:Carbon metabolism	0.003396	GO:0006094~gluconeogenesis	7.29e-05	GO:0006099~tricarboxylic acid cycle	2.26e-09	GO:0006364~rRNA processing	1.08e-16
				GO:0042776~mitochondrial ATP synthesis coupled proton transport	1.94e-08			Annotation Cluster 2	Enrichment Score: 2.51
Annotation Cluster 2	Enrichment Score: 2.72	Annotation Cluster 2	Enrichment Score: 3.22	GO:0006368~transcription elongation from RNA polymerase II promoter	1.12e-06	Annotation Cluster 2	Enrichment Score: 1.32	Term	PValue
Term	PValue	Term	PValue	GO:1904874~positive regulation of telomerase RNA localization to Cajal body	6.76e-08	Term	PValue	GO:0061621~canonical glycolysis	0.000131
GO:0006406~mRNA export from nucleus	0.000119	GO:0070125~mitochondrial translational elongation	2.14e-05	GO:0006296~nucleotide-excision repair, DNA incision, 5'-to lesion	3.02e-06	GO:0061621~canonical glycolysis	0.007338	hsa00051:Fructose and mannose metabolism	0.00195
GO:0006405~RNA export from nucleus	0.00264	GO:0070126~mitochondrial translational termination	2.51e-05	hsa01210:2-Oxocarboxylic acid metabolism	0.000321	GO:0006000~fructose metabolic process	0.100071	GO:0046835~carbohydrate phosphorylation	0.111291
GO:0031124~mRNA 3'-end processing	0.005969	hsa03010:Ribosome	0.381938	GO:0006370~7-methylguanosine mRNA capping	0.000242	hsa00051:Fructose and mannose metabolism	0.142599
GO:0006369~termination of RNA polymerase II transcription	0.006796			GO:0043928~exonucleolytic nuclear-transcribed mRNA catabolic process involved in deadenylation-dependent decay	4.28e-05			Annotation Cluster 3	Enrichment Score: 1.71
		Annotation Cluster 3	Enrichment Score: 2.25	hsa00071:Fatty acid degradation	0.013061	Annotation Cluster 3	Enrichment Score: 1.31	Term	PValue
Annotation Cluster 3	Enrichment Score: 1.54	Term	PValue			Term	PValue	GO:0031338~regulation of vesicle fusion	0.007254
Term	PValue	hsa03030:DNA replication	0.001717			hsa05220:Chronic myeloid leukemia	0.012532	GO:1902017~regulation of cilium assembly	0.014849
GO:0015758~glucose transport	0.013898	GO:0006270~DNA replication initiation	0.003447			hsa05221:Acute myeloid leukemia	0.019539	GO:0090630~activation of GTPase activity	0.066286
GO:0072656~maintenance of protein location in mitochondrion	0.0177	GO:0000082~G1/S transition of mitotic cell cycle	0.028705			hsa04917:Prolactin signaling pathway	0.050467
GO:0072655~establishment of protein localization to mitochondrion	0.025782					hsa05161:Hepatitis B	0.463953	Annotation Cluster 4	Enrichment Score: 1.49
hsa04973:Carbohydrate digestion and absorption	0.106597	Annotation Cluster 4	Enrichment Score: 1.75					Term	PValue
		Term	PValue					GO:0046784~viral mRNA export from host cell nucleus	0.020064
		GO:0006978~DNA damage response, signal transduction by p53 class mediator resulting in transcription of p21 class mediator	0.002515					GO:2000002~negative regulation of DNA damage checkpoint	0.025338
		GO:0042771~intrinsic apoptotic signaling pathway in response to DNA damage by p53 class mediator	0.044446					GO:0032786~positive regulation of DNA-templated transcription, elongation	0.065714
		GO:0010165~response to X-ray	0.047836
								Annotation Cluster 5	Enrichment Score: 1.35
		Annotation Cluster 5	Enrichment Score: 1.68					Category	0.011345
		Term	PValue					GO:0043983~histone H4-K12 acetylation
		GO:0043982~histone H4-K8 acetylation	0.016095
		GO:0043981~histone H4-K5 acetylation	0.016095
		GO:0043984~histone H4-K16 acetylation	0.035018
A_0h_vs_6h		A_6h_vs_1d		A_1d > 3d		A_1d < 3d		A_3d_vs_5d
Annotation Cluster 1	Enrichment Score: 5.67	Annotation Cluster 1	Enrichment Score: 7.45481110258569	Term	PValue	Annotation Cluster 1	Enrichment Score: 2.03	Annotation Cluster 2	Enrichment Score: 1.92
Term	PValue	Term	PValue	GO:0070125~mitochondrial translational elongation	1.11e-32	Term	PValue	Term	PValue
hsa01130:Biosynthesis of antibiotics	2.65e-09	GO:0006096~glycolytic process	3.43e-14	GO:0031145~anaphase-promoting complex-dependent catabolic process	1.15e-28	hsa04664:Fc epsilon RI signaling pathway	0.000329	GO:0071577~zinc II ion transmembrane transport	0.000694
GO:0006096~glycolytic process	1.33e-08	GO:0061621~canonical glycolysis	6.74e-14	GO:0006406~mRNA export from nucleus	4.24e-20	hsa04666:Fc gamma R-mediated phagocytosis	0.001002	GO:0061088~regulation of sequestering of zinc ion	0.016911
GO:0061621~canonical glycolysis	1.43e-08	hsa00010:Glycolysis / Gluconeogenesis	7.26e-13	GO:0006120~mitochondrial electron transport, NADH to ubiquinone	1.04e-13	hsa04370:VEGF signaling pathway	0.001323
hsa01230:Biosynthesis of amino acids	3.03e-05	hsa01200:Carbon metabolism	8.54e-09	hsa00190:Oxidative phosphorylation	2.05e-11	hsa04662:B cell receptor signaling pathway	0.010917	Annotation Cluster 3	Enrichment Score: 1.67
hsa00010:Glycolysis / Gluconeogenesis	8.01e-05	GO:0006094~gluconeogenesis	1.82e-08	hsa03030:DNA replication	6.36e-21	hsa04660:T cell receptor signaling pathway	0.017408	Term	PValue
GO:0006094~gluconeogenesis	0.000158	hsa01130:Biosynthesis of antibiotics	2.79e-08	GO:0042769~DNA damage response, detection of DNA damage	1.08e-09			GO:0031338~regulation of vesicle fusion	0.004369
hsa01200:Carbon metabolism	0.001037	hsa01230:Biosynthesis of amino acids	2.18e-07	hsa01200:Carbon metabolism	7.95e-10	Annotation Cluster 2	Enrichment Score: 1.67	GO:0090630~activation of GTPase activity	0.028131
		hsa00030:Pentose phosphate pathway	2.22e-05	GO:1900034~regulation of cellular response to heat	5.65e-13	Term	PValue
Annotation Cluster 2	Enrichment Score: 5.15	hsa00051:Fructose and mannose metabolism	0.000564	GO:0010467~gene expression	3.54e-12	hsa04012:ErbB signaling pathway	0.000153	Annotation Cluster 4	Enrichment Score: 1.45
Term	PValue	hsa01100:Metabolic pathways	0.002179	GO:0042776~mitochondrial ATP synthesis coupled proton transport	2.48e-06	hsa04370:VEGF signaling pathway	0.001323	Term	PValue
GO:0006695~cholesterol biosynthetic process	2.97e-09	GO:0030388~fructose 1,6-bisphosphate metabolic process	0.002291	GO:1904874~positive regulation of telomerase RNA localization to Cajal body	7.73e-08	hsa05214:Glioma	0.002341	hsa00532:Glycosaminoglycan biosynthesis - chondroitin sulfate / dermatan sulfate	0.009443
hsa00900:Terpenoid backbone biosynthesis	0.000268			GO:0009168~purine ribonucleoside monophosphate biosynthetic process	0.000255	hsa05223:Non-small cell lung cancer	0.006752	GO:0030206~chondroitin sulfate biosynthetic process	0.026589
GO:0008299~isoprenoid biosynthetic process	0.000418	Annotation Cluster 2	Enrichment Score: 1.5342043681171977	GO:0006296~nucleotide-excision repair, DNA incision, 5'-to lesion	3.59e-06	hsa05213:Endometrial cancer	0.012196
		Term	PValue	GO:0006363~termination of RNA polymerase I transcription	0.000517	hsa05210:Colorectal cancer	0.013764	Annotation Cluster 5	Enrichment Score: 1.44
Annotation Cluster 3	Enrichment Score: 4.05	hsa04115:p53 signaling pathway	0.00126	GO:0043928~exonucleolytic nuclear-transcribed mRNA catabolic process involved in deadenylation-dependent decay	2.07e-07	hsa05220:Chronic myeloid leukemia	0.01485	Term	PValue
Term	PValue	GO:0006461~protein complex assembly	0.00152	hsa03020:RNA polymerase	1.8e-05	hsa04919:Thyroid hormone signaling pathway	0.018627	GO:0006096~glycolytic process	0.005998
GO:0007018~microtubule-based movement	1.06e-05	hsa05205:Proteoglycans in cancer	0.440726	GO:0006383~transcription from RNA polymerase III promoter	0.069375	hsa05221:Acute myeloid leukemia	0.019391	GO:0061621~canonical glycolysis	0.01012
GO:0019886~antigen processing and presentation of exogenous peptide antigen via MHC class II	0.000182	hsa05200:Pathways in cancer	0.864604	GO:0006312~mitotic recombination	0.01031	hsa04066:HIF-1 signaling pathway	0.025759	hsa01130:Biosynthesis of antibiotics	0.011436
GO:0006890~retrograde vesicle-mediated transport, Golgi to ER	0.000352							hsa01230:Biosynthesis of amino acids	0.045706
		Annotation Cluster 3	Enrichment Score: 0.9115975309051865			Annotation Cluster 3	Enrichment Score: 1.5
Annotation Cluster 4	Enrichment Score: 2.54	Term	PValue			Term	PValue
Term	PValue	GO:0006977~DNA damage response, signal transduction by p53 class mediator resulting in cell cycle arrest	0.004305			hsa04310:Wnt signaling pathway	0.011511
GO:0006614~SRP-dependent cotranslational protein targeting to membrane	4.4e-05	GO:0071456~cellular response to hypoxia	0.01942			hsa05217:Basal cell carcinoma	0.045321
GO:0006364~rRNA processing	7.11e-05	hsa05219:Bladder cancer	0.088319
GO:0000184~nuclear-transcribed mRNA catabolic process, nonsense-mediated decay	0.001409	hsa05215:Prostate cancer	0.091259			Annotation Cluster 4	Enrichment Score: 1.50
GO:0019083~viral transcription	0.010785					Term	PValue
hsa03010:Ribosome	0.012385					GO:0048278~vesicle docking	0.00251
GO:0006413~translational initiation	0.032006					hsa04130:SNARE interactions in vesicular transport	0.03474
GO:0006412~translation	0.081507
