# Supplementary material for: Chromatin accessibility landscape and regulatory network of high-altitude hypoxia adaptation
Source: Nat Commun. 2020 Oct 1;11:4928. doi: 10.1038/s41467-020-18638-8 (PMC7529806; doi:10.1038/s41467-020-18638-8)
Supplement: Supplementary file 13 — Supplementary Data 10 [file 41467_2020_18638_MOESM13_ESM.xlsx]

## Sheet: Supplementary Data 10
Supplementary Data 10. Functional enrichment analysis of DAC
W_0h_vs_6h		W_6h_vs_1d		W_1d_vs_3d		W_3d_vs_5d
MSigDB Pathway	P value	MSigDB Pathway	P value	MSigDB Pathway	P value	MSigDB Pathway	P value
Signaling events mediated by focal adhesion kinase	2.67e-75	Genes involved in Integrin cell surface interactions	1.01e-12	Signaling events mediated by focal adhesion kinase	1.6e-46	Signaling events mediated by focal adhesion kinase	6.4e-25
Small cell lung cancer	4.16e-54	Focal adhesion	2.6e-11	Signaling events mediated by VEGFR1 and VEGFR2	2.94e-40	ECM-receptor interaction	6.25e-20
Chronic myeloid leukemia	3.32e-51	Signaling events mediated by focal adhesion kinase	1.02e-10	Genes involved in Integrin cell surface interactions	2.61e-38	Signaling events mediated by Hepatocyte Growth Factor Receptor (c-Met)	9.35e-18
Signaling events mediated by VEGFR1 and VEGFR2	5.09e-48	Small cell lung cancer	1.94e-08	Pancreatic cancer	4.35e-30	TGF-beta receptor signaling	8.79e-17
Pancreatic cancer	2.86e-44	ECM-receptor interaction	3.03e-08	Chronic myeloid leukemia	2.53e-29	IL6-mediated signaling events	2.63e-16
Signaling events mediated by Hepatocyte Growth Factor Receptor (c-Met)	4.18e-44	Genes involved in Signaling by Rho GTPases	3.69e-08	HIF-1-alpha transcription factor network	2.37e-28	Pancreatic cancer	7.74e-16
TGF-beta receptor signaling	1.41e-43	PAR4-mediated thrombin signaling events	5.85e-08	Beta3 integrin cell surface interactions	1.36e-26	Alpha4 beta1 integrin signaling events	2.91e-14
HIF-1-alpha transcription factor network	8.68e-40	Regulation of RhoA activity	6.73e-08	IL6-mediated signaling events	3.79e-25	Alpha9 beta1 integrin signaling events	3.9e-14
IL6-mediated signaling events	3.23e-38	LPA receptor mediated events	2.24e-07	Syndecan-4-mediated signaling events	7.94e-22	Angiopoietin receptor Tie2-mediated signaling	5.65e-14
Angiopoietin receptor Tie2-mediated signaling	9.94e-33	Hypoxia-Inducible Factor in the Cardiovascular System	2.47e-07	VEGFR1 specific signals	1.08e-21	Genes involved in MAPK targets/ Nuclear events mediated by MAP kinases	1.61e-13
Signaling events mediated by TCPTP	1.18e-30	Genes involved in Platelet Adhesion to exposed collagen	7.55e-07	Glypican 1 network	3.53e-19	Syndecan-4-mediated signaling events	4.92e-13
Validated transcriptional targets of AP1 family members Fra1 and Fra2	6.16e-28	Thromboxane A2 receptor signaling	8.49e-07	Genes involved in Nucleotide-binding domain, leucine rich repeat containing receptor (NLR) signaling pathways	2.01e-18	Signaling events mediated by TCPTP	5.95e-13
Thromboxane A2 receptor signaling	2.57e-27	CXCR4 Signaling Pathway	2.21e-06	Genes involved in Downregulation of SMAD2/3:SMAD4 transcriptional activity	7.08e-16	Integrin Signaling Pathway	1.89e-12
Glypican 1 network	3.74e-27	HIF-1-alpha transcription factor network	2.28e-06	Validated transcriptional targets of AP1 family members Fra1 and Fra2	8.94e-16	Genes related to the insulin receptor pathway	3.34e-12
Osteopontin-mediated events	9.29e-26	Role of EGF Receptor Transactivation by GPCRs in Cardiac Hypertrophy	1.01e-05	Signal transduction through IL1R	4.08e-15	Thromboxane A2 receptor signaling	4.7e-11
EGF receptor (ErbB1) signaling pathway	6.6e-22	Osteopontin-mediated events	2.63e-05	Integrin Signaling Pathway	4.12e-15	Beta5 beta6 beta7 and beta8 integrin cell surface interactions	6.63e-11
Genes involved in Sema4D in semaphorin signaling	9.88e-21	Netrin-mediated signaling events	3.13e-05	Bioactive Peptide Induced Signaling Pathway	4.58e-15	Genes related to PIP3 signaling in B lymphocytes	1.39e-10
Signal transduction through IL1R	3.87e-19	Angiopoietin receptor Tie2-mediated signaling	4.1e-05	Alpha4 beta1 integrin signaling events	7.1e-15	HIF-2-alpha transcription factor network	1.77e-10
TNFR2 Signaling Pathway	8.08e-19	Agrin in Postsynaptic Differentiation	6.1e-05	FAS (CD95) signaling pathway	1.57e-14	Genes involved in Smooth Muscle Contraction	1.28e-09
S1P3 pathway	1.25e-18	Plasma membrane estrogen receptor signaling	7.26e-05	CD40/CD40L signaling	5.3e-14	PAR4-mediated thrombin signaling events	1.74e-09
Map Kinase Inactivation of SMRT Corepressor	4.62e-18			Regulation of p38-alpha and p38-beta	1.62e-13	Alpha6 beta4 integrin-ligand interactions	6.86e-09
Cell Cycle: G1/S Check Point	7.87e-18			Role of MEF2D in T-cell Apoptosis	3.8e-13	Alpha-synuclein signaling	1.6e-08
Genes involved in CD28 co-stimulation	1.38e-16			p38 MAPK signaling pathway	1.84e-12	Syndecan-2-mediated signaling events	1.65e-08
S1P1 pathway	5.89e-15			Alpha6 beta4 integrin-ligand interactions	1.72e-11	IL3-mediated signaling events	2.65e-08
Genes involved in Regulation of KIT signaling	4.64e-14			Genes involved in EGFR downregulation	3.2e-11	Regulation of CDC42 activity	3.52e-08
Genes involved in eNOS activation and regulation	6.68e-12			EPHA2 forward signaling	2.2e-10	Aspirin Blocks Signaling Pathway Involved in Platelet Activation	1.59e-07
Genes involved in Sema4D induced cell migration and growth-cone collapse	3.21e-11			S1P1 pathway	7.66e-10	S1P3 pathway	3.16e-07
PAR4-mediated thrombin signaling events	4.99e-10			IL3-mediated signaling events	9.54e-10	Pertussis toxin-insensitive CCR5 Signaling in Macrophage	2.29e-06
				Genes involved in Regulation of KIT signaling	2.93e-09	S1P1 pathway	6.8e-06
				Cytokines can induce activation of matrix metalloproteinases, which degrade extracellular matrix.	1.32e-07	Genes involved in Regulation of KIT signaling	1.38e-05
A_0h_vs_6h		A_6h_vs_1d		A_1d_vs_3d		A_3d_vs_5d
MSigDB Pathway	P value	null		MSigDB Pathway	P value	MSigDB Pathway	P value
Signaling events mediated by focal adhesion kinase	2.52e-20			Neighborhood of CASP8	3.41e-11	Signaling events mediated by focal adhesion kinase	7.02e-52
HIF-1-alpha transcription factor network	3.1e-17			Signaling events mediated by focal adhesion kinase	2.05e-58	Chronic myeloid leukemia	3.59e-44
HIF-2-alpha transcription factor network	1.97e-16			Signaling events mediated by VEGFR1 and VEGFR2	5.05e-51	Small cell lung cancer	1.68e-43
TGF-beta receptor signaling	5.41e-13			Signaling events mediated by Hepatocyte Growth Factor Receptor (c-Met)	1.04e-39	Signaling events mediated by Hepatocyte Growth Factor Receptor (c-Met)	3.92e-41
Integrin Signaling Pathway	1.24e-12			Chronic myeloid leukemia	1.37e-36	Pancreatic cancer	1.89e-39
Glypican 1 network	1.64e-11			Genes involved in Signaling by SCF-KIT	4.71e-36	Renal cell carcinoma	9.32e-34
IL6-mediated signaling events	1.88e-11			Pancreatic cancer	4.29e-35	TGF-beta receptor signaling	9.62e-33
Signaling Pathway from G-Protein Families	1.06e-09			HIF-1-alpha transcription factor network	3.28e-34	HIF-1-alpha transcription factor network	9.11e-32
VEGF and VEGFR signaling network	1.92e-09			IL6-mediated signaling events	5.24e-33	Keratinocyte Differentiation	1.38e-31
Alpha9 beta1 integrin signaling events	3.23e-09			VEGFR1 specific signals	1.17e-32	Angiopoietin receptor Tie2-mediated signaling	2.15e-30
Actions of Nitric Oxide in the Heart	1.45e-07			TGF-beta receptor signaling	1.94e-32	IL6-mediated signaling events	4.5e-29
Genes involved in VEGF ligand-receptor interactions	2.35e-07			Angiopoietin receptor Tie2-mediated signaling	2.29e-29	Syndecan-4-mediated signaling events	3.64e-25
Regulation of p38-alpha and p38-beta	7.82e-07			Glypican 1 network	3.43e-26	Genes involved in Downregulation of SMAD2/3:SMAD4 transcriptional activity	2.02e-23
Genes involved in Sema4D in semaphorin signaling	1.08e-05			Integrin Signaling Pathway	8.26e-25	Signaling events mediated by TCPTP	5.94e-23
Genes involved in Sema4D induced cell migration and growth-cone collapse	7.68e-05			Thromboxane A2 receptor signaling	3.49e-24	Beta5 beta6 beta7 and beta8 integrin cell surface interactions	2.15e-20
				Signaling events mediated by TCPTP	1.25e-22	Genes involved in Smooth Muscle Contraction	2.34e-19
				Genes involved in Downregulation of SMAD2/3:SMAD4 transcriptional activity	1.78e-22	HIF-2-alpha transcription factor network	4.67e-19
				Genes involved in GAB1 signalosome	1.04e-21	VEGFR1 specific signals	9.67e-19
				Validated transcriptional targets of AP1 family members Fra1 and Fra2	2.96e-20	Validated transcriptional targets of AP1 family members Fra1 and Fra2	5.49e-18
				Alpha4 beta1 integrin signaling events	2.19e-18	Genes involved in Sema4D in semaphorin signaling	1.33e-17
				Links between Pyk2 and Map Kinases	4.3e-18
