# Supplementary material for: Chromatin accessibility landscape and regulatory network of high-altitude hypoxia adaptation
Source: Nat Commun. 2020 Oct 1;11:4928. doi: 10.1038/s41467-020-18638-8 (PMC7529806; doi:10.1038/s41467-020-18638-8)
Supplement: Supplementary file 14 — Supplementary Data 11 [file 41467_2020_18638_MOESM14_ESM.xlsx]

## Sheet: Supplementary Data 11
Supplementary Data 11. Tibetan- specific SNPs for ancestry characterization.
SNPs	Han	Tibetan	ancestral allele	derived allele	DAF-	DAF-HAN
					TBN
rs73926265	G G	A A	G	A	0.777	0.005
rs149594770	T T	A A	T	A	0.572	0.005
rs186996510	G G	C C	G	C	0.7	0.034
TED(3.4kb)	Insertion	Deletion	Insertion	Deletion	0.5	0
