# Supplementary material for: Chromatin accessibility landscape and regulatory network of high-altitude hypoxia adaptation
Source: Nat Commun. 2020 Oct 1;11:4928. doi: 10.1038/s41467-020-18638-8 (PMC7529806; doi:10.1038/s41467-020-18638-8)
Supplement: Supplementary file 16 — Source Data [file 41467_2020_18638_MOESM16_ESM.zip]

Archive with 18 entries (17 files):
- Source_data/
- __MACOSX/._Source_data
- Source_data/Figure1.xlsx
- __MACOSX/Source_data/._Figure1.xlsx
- Source_data/.DS_Store
- __MACOSX/Source_data/._.DS_Store
- Source_data/~$Figure1.xlsx
- __MACOSX/Source_data/._~$Figure1.xlsx
- Source_data/Figure4.xlsx
- __MACOSX/Source_data/._Figure4.xlsx
- Source_data/SupplementaryFigures.xlsx
- __MACOSX/Source_data/._SupplementaryFigures.xlsx
- Source_data/Figure5.xlsx
- __MACOSX/Source_data/._Figure5.xlsx
- Source_data/Figure2.xlsx
- __MACOSX/Source_data/._Figure2.xlsx
- Source_data/Figure3.xlsx
- __MACOSX/Source_data/._Figure3.xlsx
