# Supplementary material for: Chromatin accessibility landscape and regulatory network of high-altitude hypoxia adaptation
Source: Nat Commun. 2020 Oct 1;11:4928. doi: 10.1038/s41467-020-18638-8 (PMC7529806; doi:10.1038/s41467-020-18638-8)
Supplement: Supplementary file 16 — Source Data [file 41467_2020_18638_MOESM16_ESM.zip › Source_data/Figure1.xlsx]

## Sheet: Fig.1B&C Gene expression
We use log2(FPKM+1)
Sample name is in the format of population-replicate-time
	W-1-1	W-2-1	W-3-1	W-4-1	W-5-1	W-1-2	W-2-2	W-3-2	W-4-2	W-5-2	W-1-3	W-2-3	W-3-3	W-4-3	W-5-3	W-1-4	W-2-4	W-3-4	W-4-4	W-5-4	W-1-5	W-2-5	W-3-5	W-4-5	W-5-5	A-1-1	A-2-1	A-3-1	A-4-1	A-5-1	A-1-2	A-2-2	A-3-2	A-4-2	A-5-2	A-1-3	A-2-3	A-3-3	A-4-3	A-5-3	A-1-4	A-2-4	A-3-4	A-4-4	A-5-4	A-1-5	A-2-5	A-3-5	A-4-5
SUPT3H	1.64798	1.27836	1.20302	0.675306	1.45446	0.759881	1.03496	1.16622	0.86298	0.976954	1.20519	0.982167	1.18936	1.23057	1.06881	2.50312	1.82303	1.76396	2.00049	1.89543	1.34978	1.50132	1.23442	1.78671	1.44363	1.27135	1.32104	1.2465	1.63212	1.41655	0.980001	0.959844	0.999902	1.57589	1.10402	0.956555	0.8879	1.09709	1.87369	1.42953	1.99961	2.39424	1.413	1.59394	1.61439	1.14738	0.95779	0.994144	1.35627
STK32C	1.61237	2.16156	1.36349	1.5918	1.68019	1.63006	1.70135	1.40079	1.53283	1.35359	1.3947	1.6838	1.00099	1.65864	1.354	1.03949	1.15389	1.0468	1.07175	0.73407	0.842653	0.999069	0.61517	1.02315	0.749496	1.81611	2.10563	1.51749	1.14727	2.09783	1.38733	1.59437	1.6249	1.36519	1.55234	1.61425	1.86897	1.37928	0.752808	1.88236	0.922724	1.1323	1.15469	1.00545	0.766606	1.29679	0.886146	1.07543	0.959967
DHX58	0.377901	0.309062	0.376997	0.288181	0.417041	1.41502	0.557867	0.331484	0.301402	0.323364	0.601184	0.482941	0.660632	0.325093	0.56622	1.35838	0.738767	1.1537	0.474686	0.761654	1.41517	1.01612	1.14796	0.62618	1.06175	0.318848	0.335712	0.345138	0.451234	1.03353	0.379459	0.332113	0.614135	0.635965	1.15465	0.446574	0.541812	0.636342	0.619219	1.30272	0.574198	0.753373	0.736908	1.74575	2.20992	0.846323	1.45604	1.44432	3.26536
MBL1P	1.23854	0.672854	0.930974	0.924409	0.899147	1.52836	0.638045	0.882004	0.359839	0.970308	1.0134	1.31543	1.07798	1.20597	1.55791	2.21946	1.28477	1.59945	1.30716	1.26309	1.73974	0.769055	1.5334	0.975395	0.963494	1.00445	0.938913	1.19703	0.971012	1.26393	1.16508	0.823879	1.07618	1.53814	1.03101	1.09673	1.06888	1.09508	0.888318	1.37236	1.68545	2.37467	2.44079	1.07905	1.3949	1.56298	1.1303	1.3164	0.708219
HOXC6	0.0873159	0.396937	0.151951	0.447773	0.245464	0.459582	0.483827	0.277274	0.56778	0.438745	0.0339633	0.537077	0.14835	0.352106	0.351588	0.0605675	0.423878	0.137323	0.278804	0.229566	0.0928498	0.400898	0.113924	0.637506	0.415306	1.95655	0.342058	0.148928	1.60093	0.0185506	2.04429	0.13812	0.2093	1.59444	0	2.15976	0.323348	0.295421	1.27571	1.66e-06	1.88361	0.109521	0.336484	0.744196	0	3.08251	0.11327	0.136524	1.13585
LOC100133091	1.49211	1.60907	1.08465	1.07849	0.878802	1.0703	1.48696	1.64252	1.69614	1.18548	1.18398	1.06772	1.15492	1.42048	1.00206	2.40268	1.80548	1.64107	1.98023	1.80994	1.52739	0.883591	1.38369	1.43467	1.13255	1.59306	1.69922	1.55892	1.35699	1.04997	1.7852	1.51388	1.58912	1.40323	1.40449	1.59321	1.22315	1.21996	2.02713	1.02057	2.27948	1.53911	1.95566	1.45868	1.30019	1.28392	1.42257	1.08505	1.33276
ADAT2	1.61552	1.60296	1.76086	0.947727	1.20931	1.24387	1.85546	1.87498	1.81014	2.29857	1.39911	1.66691	1.44501	1.92222	1.71043	1.01357	0.912815	0.94244	1.40126	1.10984	0.8784	0.975684	0.745588	1.25078	1.11835	1.47217	1.72827	1.69763	1.77237	1.53109	2.02222	2.37168	1.99925	1.51881	1.60967	1.76531	1.45185	1.28512	1.06277	1.98902	1.03905	1.15205	0.889249	1.33599	1.20462	0.798198	1.03156	0.91308	0.959451
ZNF845	1.81362	1.46643	2.03362	1.91535	1.85492	2.01994	1.35205	1.57576	1.81156	1.73081	2.00501	1.53634	2.02548	1.59689	1.84828	1.42926	1.13809	1.46407	1.29304	1.12112	1.45864	1.10007	1.1569	1.09381	1.30738	1.78655	1.60133	1.70693	1.9544	1.74527	1.69161	1.60287	1.66962	1.46481	1.42659	1.56921	1.62604	1.96138	1.65193	1.7014	1.13563	1.29117	1.22095	0.836187	1.47936	1.24851	1.11498	1.0441	1.08781
DNAH11	0.0630851	0.0460465	0.0183151	0.0152504	0.00949969	0.0459813	0.0931336	0.0953705	0.0353965	0.0634498	0.378965	0.185313	0.596228	0.166902	0.240723	2.07223	0.89818	1.99368	1.11325	1.77353	2.03245	1.13403	2.13664	0.989741	1.35285	0.0124708	0.0414005	0.0180639	0.0916272	0.00972772	0.0587249	0.0569365	0.0510925	0.136799	0.04126	0.130585	0.102199	0.123672	0.37668	0.0651977	1.30712	0.720031	0.499341	0.57312	0.134118	1.10641	0.657472	0.474709	0.372567
ATXN7L2	1.83149	1.67227	1.51785	1.18509	1.53167	1.49386	1.27765	1.17201	1.45238	1.59072	1.71437	1.37675	1.24299	1.53582	1.8698	1.99499	1.87808	1.33971	2.04485	1.51007	0.783207	1.15011	0.762406	1.19819	1.02738	1.79883	2.23366	2.03156	1.61189	1.54465	1.64875	1.73592	1.50644	1.52176	1.37251	1.61549	1.94406	1.60964	1.2959	1.90348	1.62815	1.9666	1.78344	1.26953	1.43605	1.07927	1.26515	0.940987	0.721339
FAM185A	1.49758	1.57406	1.72359	2.219	1.35781	1.69072	1.39819	1.63081	1.36389	0.96176	1.53613	1.99029	1.41126	1.95868	1.69571	1.19619	1.37283	1.33095	1.5369	1.37925	1.05622	0.789318	0.899761	1.22213	1.12608	1.90572	1.84252	1.67631	1.64668	1.46977	1.78032	1.42822	1.58869	1.71919	1.40775	2.16722	1.99172	1.84002	2.03855	1.77617	1.52046	1.2464	1.3925	1.40976	1.63842	1.06803	1.37563	1.1726	1.13347
PITPNC1	1.05491	1.14038	1.52924	1.26743	1.66428	1.43856	1.25957	1.55531	0.866204	1.34252	1.24133	1.23797	1.55229	1.02758	1.48638	1.13247	0.995075	1.49911	0.936632	0.983642	1.00483	0.865643	1.22004	0.78183	1.17417	1.08565	1.09768	1.1662	1.90884	2.3978	1.12764	1.23862	1.27893	1.90566	2.02771	1.19187	1.42136	1.3543	2.51268	2.00527	1.50475	1.11654	1.19882	1.98344	1.73447	1.00944	1.00738	0.93151	1.35126
USP44	0.341489	0.293229	0.582468	0.884604	0.7714	0.548891	0.492971	0.721928	0.627871	0.475086	0.989429	0.860856	1.27113	0.96512	0.865966	1.6507	1.5272	1.66733	1.47843	1.63305	1.58183	1.65405	1.48851	0.920492	1.62691	0.552323	0.511183	1.05599	0.238557	0.736204	0.800031	0.492821	0.867319	0.310633	0.730913	0.723418	1.06428	1.21565	0.462714	0.774204	1.66104	2.20027	1.89228	0.936907	1.60948	2.02511	1.45002	2.0257	0.97789
PRRT3-AS1	1.00397	0.675089	2.17859	0.89184	2.24195	1.82442	1.05077	1.36059	0.929823	1.19128	1.05072	0.642271	0.266737	0.553684	0.694038	0.416553	0.550608	0.30421	0.773457	0.667238	0.161875	0.342738	0.314846	0.746763	0.100209	1.40891	1.16493	0.655863	2.24137	1.48688	1.63477	0.959537	1.06393	0.986805	0.796547	0.842556	1.23286	1.09874	0.452793	1.48409	0.161819	0.551013	0.16542	1.25194	0.251341	0.186187	0.0871565	0.374342	1.37574
IQCC	1.55328	2.02981	1.73738	1.78382	1.00396	2.08707	1.55838	1.88787	2.02066	2.01895	2.00294	1.89844	1.62436	2.00475	1.5545	1.37787	1.00446	0.900043	1.15649	1.26252	1.39208	1.1732	1.3579	1.3965	1.15698	1.59216	1.7903	1.63806	1.79689	1.81053	1.2752	1.89781	1.37939	1.85065	1.58118	1.55457	1.74383	1.56711	1.15291	1.87862	1.01159	0.878602	0.829301	0.88959	1.05599	0.986646	1.0843	1.29386	0.921182
KDM8	1.70145	1.74366	1.62251	1.15247	1.29073	1.5546	1.97947	1.50312	1.83537	1.64762	2.03511	1.45291	1.49288	1.514	1.64593	1.59087	1.09147	1.53806	1.50581	1.46276	1.23994	1.38809	1.41298	1.80584	1.52394	1.73832	1.89009	1.45859	1.72683	1.44034	2.30546	1.88148	2.00157	1.38215	1.633	1.56134	2.17764	1.59125	1.39095	1.74655	1.22474	1.32767	1.47036	1.315	1.24915	1.44697	1.65374	1.86291	1.42711
EAF2	1.91165	2	1.5241	0.497439	0.584361	1.50979	1.33833	1.3209	1.35371	1.24115	1.15301	1.0168	0.601879	0.54558	0.699398	0.228286	0.228845	0.0648506	0.215705	0.350739	0.553299	0.118748	0.036688	0.136567	0.372172	1.04538	2.05723	1.4028	2.03658	2.3569	0.867191	1.04105	0.941097	1.14201	1.85964	0.68044	0.942778	0.792222	0.62011	1.33938	0.0736606	0.124212	0.0746682	0.36686	0.71933	0.196358	0.209168	0.635429	0.419475
ANKLE1	1.15107	1.35373	1.28384	1.36473	0.739626	1.67725	0.843331	1.101	0.665449	1.13538	1.81951	2.29697	1.86353	2.17816	2.14965	0.849514	0.828705	0.72327	0.885225	0.505168	0.71804	0.70813	0.589403	0.86382	0.406689	0.718529	0.386507	0.834358	1.40783	0.539118	0.567361	0.428304	0.529132	1.6095	0.386868	1.51047	1.30989	1.1602	0.975444	0.558646	0.57818	0.434556	0.541472	0.603699	0.373515	0.327078	0.394735	0.333133	0.478322
ZNF285	1.04498	1.507	1.97131	1.03414	1.86173	1.26996	1.14201	1.19577	0.855313	1.29141	1.00559	0.936913	0.713638	0.790677	1.3885	1.9204	2.00626	1.60514	2.12556	2.0938	1.42023	1.56376	1.76435	1.22971	1.84578	1.20439	1.25213	1.37362	1.26772	1.30096	1.12256	1.17658	1.36168	1.08126	1.04366	1.20475	0.72612	1.31721	1.17856	0.982059	1.61085	1.70812	2.03529	1.93283	1.54777	1.51119	1.36891	1.50778	1.59252
MPP3	1.45747	1.93459	2.04992	1.68806	0.918715	1.42542	1.99114	1.98647	1.85288	1.7179	1.33801	1.57031	1.59934	1.63923	1.52579	1.59991	1.84872	1.74346	2.3612	1.04571	0.996664	1.9279	1.13588	1.86858	1.0276	1.1653	1.41371	1.60374	1.71645	1.25543	1.61222	2.28346	1.32566	1.34294	1.48094	1.38943	1.47996	1.48267	0.899355	1.68861	1.28629	1.29291	1.41432	1.43076	0.852223	1.03882	1.5476	1.84017	1.60493
RPL13P5	1.95113	1.39218	1.51485	1.15522	1.04653	1.33425	1.81682	1.56734	1.81046	1.28238	1.3236	0.588898	0.690618	0.656164	1.12339	1.37597	0.816627	1.10994	1.27862	1.29802	1.17937	0.99954	0.765518	0.94321	0.799164	1.6092	1.99605	2.04453	1.85366	2.43091	1.23327	2.00441	1.52923	0.959354	1.97819	0.683108	1.33983	1.46732	0.96777	1.951	0.78593	0.891607	0.716313	1.82427	2.0918	0.674853	0.67913	1.36318	0.802009
PARP16	1.04469	1.09083	0.997473	1.48633	1.40138	2.03772	1.76992	1.91515	1.34124	1.48995	1.39564	1.86167	1.21185	1.5167	1.24315	1.62199	1.97134	1.15339	1.81808	1.37008	1.42453	1.73794	1.54557	1.68216	1.45418	1.44482	1.14871	1.00715	1.19892	1.72844	1.46034	1.35567	1.29728	1.53395	1.52989	1.46412	1.63428	1.52415	0.91512	1.78714	1.64009	1.72526	1.65117	1.49364	1.64001	2.01303	1.7649	2.07555	1.84519
CRYGS	1.50856	2.14174	1.41238	1.95931	1.25389	1.31527	1.34455	1.24777	0.551458	1.23486	1.08327	1.59633	1.26806	1.12059	1.70161	1.19866	1.45453	1.91839	1.22129	1.62712	1.50185	1.08785	1.8681	1.25451	1.14288	1.03288	0.935653	0.683794	1.0364	1.15922	0.901879	0.981861	1.56489	1.04561	1.27145	1.35766	0.924134	0.723683	0.976913	2.08249	1.25808	1.90867	1.91242	1.23129	2.08667	0.827027	0.97538	0.836057	1.4311
PINLYP	0.737444	2.28885	1.22812	0.556644	0.459721	0.568438	1.05794	0.837636	0.650194	1.29859	0.604183	2.25432	1.23717	0.861177	1.48039	1.40716	1.25466	1.29018	1.19727	0.629639	1.55704	1.93321	1.83702	1.83536	0.530217	0.736084	1.52927	0.38908	0.458342	0.448602	0.378554	1.15863	0.422947	0.820617	1.15069	0.852332	0.748074	1.47038	1.15618	0.957499	0.742081	1.2448	1.34391	0.805681	0.926852	1.21986	0.757144	2.10709	0.975924
DDX26B	1.9967	1.31472	1.19144	1.32261	1.86898	1.75576	1.18398	1.31626	1.06867	1.50357	1.7298	1.63432	1.46453	1.5198	1.50593	1.73364	1.41262	1.29946	1.45616	2.2074	2.05565	1.5007	1.57828	1.34613	1.75177	1.1523	1.13542	1.3286	1.10412	1.80091	1.13818	1.27952	1.10624	0.963523	1.47773	1.34269	1.20265	1.19044	0.872469	1.96962	1.21364	1.39869	1.35575	1.04236	2.54595	1.48386	1.61101	1.73407	0.91271
KLHL28	1.16089	0.813878	1.13255	1.32876	1.47914	1.254	1.16856	1.298	1.14067	1.21599	1.23793	1.37289	1.444	1.32802	1.17181	2.21	1.88812	1.8924	1.78215	1.66593	1.87183	1.97206	1.61194	1.65122	1.86419	1.18127	1.0623	1.24358	1.20554	1.42995	1.27028	1.28302	1.22816	1.25645	1.43865	1.49539	1.13208	1.23487	2.0242	1.57229	1.70991	2.14802	1.66142	1.71027	1.70026	1.83487	1.61968	2.03379	1.9743
TMEM86B	1.38092	1.56968	0.868218	1.71396	1.12727	1.34954	1.04569	1.26337	1.37812	1.61482	1.63927	1.31811	1.19087	1.53071	1.65682	2.11567	1.09589	1.4225	1.75762	1.82999	1.39727	1.04549	1.01014	1.20867	1.4365	1.59519	1.47707	1.13503	1.38109	1.02468	1.53244	1.3493	1.04618	1.54823	1.2142	1.41424	1.20831	1.16595	2.46553	1.81677	1.71052	2.12355	1.79123	1.60597	1.93385	1.08726	1.12346	0.981443	0.933572
NCOA2	1.40597	1.00695	1.84636	2.02616	2.28228	2.06928	1.44213	1.90636	1.6886	1.77231	1.57051	1.55849	2.02832	1.74913	1.88875	1.47736	1.19529	1.07417	1.24205	1.41471	1.68694	1.58936	1.36246	1.35604	1.56941	1.54919	1.39807	1.64008	1.04436	1.91229	1.39657	1.53641	1.57147	1.56753	1.50792	1.6707	1.48696	1.6781	0.782022	1.61048	1.12453	1.31271	1.09343	0.739229	1.9753	1.4356	1.54538	1.3042	0.711936
GSTT2	1.49619	0.000374339	0.621033	0.00058567	0.000486917	1.30456	0.000344842	0.688047	0.602903	1.4131	0.000668572	0.000373643	2.0302	0.000546748	1.0537	0.000371606	0.000372698	1.53654	0.718532	1.95789	0.56517	1.18394	0.633863	2.55868	3.54321	0.530162	1.13646	0.000394432	0.000337563	0.000609107	0.000347571	1.79788	0.000503244	0.000377416	0.000367981	0.000324086	0.000445964	0.000639125	0.000398904	0.00035506	0.000359784	0.614938	0.000620753	0.000397124	0.000376489	1.11671	2.04393	0.000404512	0.606673
SLC30A4	1.07121	1.23405	1.25905	1.96241	1.30433	1.96441	1.51134	1.6972	1.43595	1.21793	1.43126	2.03146	2.04336	1.64286	1.40725	1.24072	1.28753	1.28776	1.15964	1.08465	1.48942	1.78428	1.87917	1.71903	1.2706	1.43717	1.24042	1.51707	1.56657	1.80937	1.49176	1.24391	1.41687	2.08364	1.56649	1.68954	1.36447	1.5775	1.18984	1.56558	1.37638	1.20843	0.996781	1.4982	1.39438	1.79502	1.30847	2.0008	2.08518
EFNA2	0.144777	0.223928	0.163226	1.03007	0.353834	0.527687	0.182037	0.416506	0.268078	0.225324	0.475563	0.37301	0.701604	0.62537	0.431837	0.699674	0.486254	1.66715	0.870118	0.394081	0.795451	1.55982	2.17866	1.4066	0.904742	0.207531	0.281022	0.240452	0.226615	0.125569	0.129812	0.117131	0.334064	0.214529	0.0464619	0.429527	0.434378	0.509142	0.0660928	0.112679	0.896659	1.70213	1.87097	0.374437	0.348301	1.60879	2.43748	2.47837	1.19149
LYST	1.06658	0.753373	1.06184	1.64549	1.55133	1.38424	0.877454	1.04604	1.06156	1.0485	0.911721	0.79617	1.09089	0.854158	0.948553	1.98116	1.84509	1.78889	1.85829	2.15887	2.09092	1.96786	1.80279	1.62302	1.98068	1.21143	0.865212	1.18526	0.858521	1.49677	1.0253	0.959284	1.06253	0.6724	1.44989	0.863967	0.703309	0.908821	1.02116	1.56165	1.92206	1.56866	1.47297	1.73185	1.67627	1.77151	1.55777	1.90821	1.92875
ZNF695	1.14015	1.23001	1.91775	1.50933	0.80866	1.59761	1.00485	0.852987	1.27095	1.71805	1.89706	1.7613	2.12681	1.9417	2.24278	0.743312	0.515768	0.77426	1.15142	0.789613	0.313988	0.1722	0.207803	0.182454	0.135892	0.758975	0.539159	0.973296	1.3687	0.732325	0.695694	1.0035	1.08008	2.21676	0.836617	1.19909	1.69272	1.57895	1.13108	0.61787	0.441793	0.367795	0.242813	0.409439	0.383978	0.394993	0.181533	0.0928174	0.0459027
LOC100289019	0.634501	0.740292	0.724593	0.775975	1.1153	0.618212	0.805288	0.682508	0.848143	1.08533	0.548977	0.747449	0.750168	0.81809	0.852608	2.14281	1.78067	1.75131	1.73661	1.98046	1.91258	2.09615	1.64323	1.23751	1.6773	0.844376	0.638378	0.713697	0.55484	0.48834	0.830532	1.13851	0.837737	0.466484	0.640752	0.730501	0.327896	0.734918	0.666268	0.936682	1.78121	2.50984	1.64681	1.84958	0.856687	1.42919	1.28733	1.44602	1.30983
REP15	1.10611	1.33143	1.5603	1.48224	2.92298	1.50799	1.06201	1.78474	1.37089	1.26505	1.27767	0.875937	1.24438	0.970086	1.98934	0.754887	0.789017	0.642891	0.839053	0.84269	0.954355	0.752198	0.571027	0.942573	0.96205	2.09013	1.98465	1.93637	1.90722	1.48422	1.71374	1.71216	1.21878	1.15114	1.47049	1.90276	2.09529	1.60425	0.74886	1.09448	1.01629	1.28389	1.03031	0.843721	0.457281	1.28581	1.27052	0.912635	0.470486
BHLHB9	1.5553	1.48732	1.60746	1.89069	2.86966	1.71028	1.61862	1.90725	1.47517	1.91105	2.06291	1.91484	1.81304	1.89132	2.01925	2.02337	1.89567	1.7713	1.77487	1.84201	1.43837	1.80458	1.27353	1.31375	1.68267	1.38598	1.35843	1.28836	1.29108	2.0081	1.36877	1.30685	1.17627	1.52821	1.61252	1.47227	1.73153	1.35476	1.52966	2.01057	1.62631	1.62818	1.23837	1.60029	2.08842	1.33973	1.24049	0.883633	1.28129
LOC100288162	0.768774	0.710052	0.331447	3.56185	0.99295	1.56582	0.458677	0.46384	1.27153	0.550428	0.840488	0.584731	0.845147	1.54395	0.556919	1.49368	0.954299	0.980037	1.8595	1.03132	0.648761	0.646072	0.993824	1.83742	0.957021	1.84676	1.32195	0.633584	0.471523	1.27297	1.8829	1.61398	0.645393	0.531032	1.11068	0.884714	1.26826	0.603433	0.378198	1.57601	3.0209	2.17802	0.636079	0.621827	0.924295	1.59601	1.53663	0.802864	0.344083
ZNF18	1.82531	1.71994	1.22147	1.34746	1.70114	1.6451	1.63559	1.08994	1.83485	1.38447	1.33871	1.30326	0.919241	1.29845	1.25202	1.88084	1.88931	1.3359	2.00276	2.23122	2.06954	1.66562	1.59111	1.97031	1.7245	1.84203	1.79796	1.95233	1.50514	1.38883	1.77771	1.24859	1.6229	1.10373	1.11422	1.30816	0.886298	1.61374	1.04013	1.38268	1.93279	2.06221	2.02743	1.63462	1.589	1.97655	1.60222	1.90228	1.33957
CECR2	0.467298	0.264808	0.662434	0.498577	0.593147	1.09814	0.344873	0.872642	0.251142	0.539855	0.82975	0.642235	1.13739	0.392322	0.805902	1.51522	1.03801	1.51272	0.600534	0.985512	2.09088	1.2376	1.54192	0.540807	1.10415	0.344684	0.0617403	0.159697	0.271197	1.91932	0.442308	0.117569	0.242423	0.336446	1.78921	0.649491	0.240816	0.363606	0.421088	1.99457	1.06731	0.440759	0.76715	0.411669	3.0127	1.13376	0.284386	0.502846	0.43797
HOXA2	1.29083	1.2256	1.15701	1.63832	1.06543	2.14766	1.2357	1.27748	1.19632	1.47389	2.05806	1.79664	2.95324	1.84099	1.81741	1.64329	1.60483	1.75016	1.58247	1.91471	1.48196	1.14531	1.10242	1.6618	1.04264	0.921422	1.04846	0.995251	1.88451	0.364306	1.02119	1.38975	1.22576	1.52062	0.423116	1.37282	2.0369	1.60646	1.00545	0.297362	1.24159	1.79905	1.35171	1.61758	0.488898	1.04826	1.16743	1.06853	1.10437
METTL21A	2.02571	1.59557	1.89585	1.31656	1.91367	1.53805	1.71209	2.06181	1.61685	2.06448	1.44689	1.6207	1.716	1.7219	2.03247	1.02695	0.919521	1.09229	0.904862	1.36661	1.0486	1.05	1.08078	1.07695	1.56456	1.53251	1.48988	1.93111	1.8683	2.03207	1.59089	1.79687	1.6868	1.72786	1.69048	1.59202	1.69076	1.53904	1.26122	2.11776	0.924416	0.747061	0.971278	0.949677	1.29719	0.910318	1.08563	1.22633	0.799648
ZEB1-AS1	1.42022	1.38035	0.990483	1.02719	1.81849	1.62976	1.187	1.1604	1.16954	1.67871	1.51653	1.35489	1.62814	1.41444	1.90555	2.16875	1.39063	1.61847	1.78872	2.17228	1.74552	1.44161	1.08544	1.30252	1.60045	1.08519	1.16392	1.20461	0.995893	0.846653	1.33395	1.40432	1.13354	1.47653	1.05936	1.21649	1.33419	1.45825	2.24451	1.03127	1.50105	1.72672	1.52239	1.56838	1.76534	1.50459	1.42312	1.23431	0.970069
GJD3	0.849257	0.77486	0.637778	0.322679	0.813407	1.50117	0.755752	0.969448	0.803216	0.983303	0.950532	0.892569	1.3499	0.855703	1.31827	1.29777	1.14443	1.54986	0.966903	1.36599	1.11761	1.40025	1.24688	0.989233	1.44194	0.997772	0.63931	0.946418	1.3732	1.43577	0.686532	0.678034	1.06047	2.37715	1.29833	0.79546	1.202	1.0305	4.71261	1.03391	0.910958	1.08268	0.768816	2.34928	1.57031	1.0674	1.65809	1.26934	1.69032
LOC728743	1.04934	0.817902	1.00281	1.41816	1.78473	1.85039	0.531821	0.841041	0.940202	0.806929	1.03847	0.880638	1.15339	1.00881	1.26031	2.0753	1.44815	1.79699	1.9044	2.07154	1.72182	1.23187	1.63299	1.43476	1.27944	0.768256	0.651626	0.900135	0.904371	0.848968	0.835621	0.785857	1.07085	0.75998	0.663839	1.01497	1.07595	1.08809	0.728159	0.705694	1.53458	2.03192	2.07845	1.19877	1.2527	1.21479	1.74278	1.84015	1.08427
RABL2A	0.904846	0.860345	0.743719	2.09183	2.00763	1.82706	1.26397	0.776702	0.729655	0.854571	1.15505	0.844486	1.3459	1.1484	0.926418	1.18413	1.37303	1.35343	1.53609	1.59596	2.42335	1.80741	1.73227	1.95701	1.9303	0.763089	0.923787	0.870533	1.11605	0.74568	1.06103	0.886565	0.771036	1.30873	0.908226	1.23994	0.886493	0.806668	1.68549	0.642386	1.08123	1.32556	1.06356	1.53704	1.16384	1.70807	1.47881	1.21256	2.2712
LINC01184	1.93749	1.0078	1.07954	0.756144	0.977254	1.23836	1.27792	1.27243	0.762924	1.16266	1.78276	1.31001	1.52172	1.35511	1.19412	2.71033	1.59384	1.88862	1.80357	1.88989	2.03884	1.71705	1.52784	1.38592	1.93692	1.08403	1.26184	1.38642	1.15376	1.6807	1.30229	1.43431	1.58143	1.36449	1.76057	1.48109	1.28023	1.50651	1.52681	2.11669	2.07014	1.94731	1.55923	1.39626	2.02802	1.87171	1.60072	1.48022	1.40467
UTY	1.13732	0	1.32536	0.00833449	0	1.51606	0.016853	1.31946	0	0	1.32528	0	1.45046	0.0187953	0.012835	1.96462	0.00700047	2.06241	0	0	1.77143	0	1.67804	0	0.0075743	0.00682091	1.11107	1.5394	0.00985823	1.36255	0.0224334	1.32788	1.35178	0.00956958	1.3954	0.0177982	1.42034	1.36617	0.00762092	1.59241	0.0135529	2.19459	2.05124	0.0208421	2.13665	0.0071914	1.98974	1.96336	0.00576018
MGAT5B	1.0368	0.757273	1.39228	0.847535	1.1676	1.74031	1.21227	1.79679	0.548315	1.60248	1.69842	1.38744	2.22037	0.693636	1.99493	1.49143	1.35629	2.10877	0.754405	1.52925	1.10256	1.65036	2.11432	0.740485	1.43987	1.10142	0.491909	0.468599	1.13171	0.682133	1.30142	0.595261	0.575914	1.09702	0.689872	1.99142	1.01087	0.881967	1.8537	0.471355	1.64679	1.17189	0.477704	1.98703	0.400223	1.74193	1.30686	0.41661	1.4942
WDR91	1.8466	1.9026	2.02908	1.70189	1.80385	2.07275	1.35826	1.76274	1.59836	1.87938	1.91559	1.8408	2.15198	2.19333	2.04026	1.07939	0.910502	1.0743	1.37689	1.09642	1.17475	1.06684	1.44635	1.19255	1.26051	1.93313	1.58091	2.00316	1.90665	1.92344	1.85688	1.65167	2.01123	1.59579	1.44539	1.81989	1.90644	1.78982	2.02161	1.62927	0.856094	1.07955	0.980584	1.27386	1.55695	1.15991	1.24165	1.36092	1.1804
RGL4	1.16823	0.980854	1.10776	1.83613	1.34079	1.22197	0.820797	1.04037	0.720918	1.01024	0.914625	1.0887	1.18533	1.32237	1.19537	1.58908	1.51043	1.46032	1.59044	1.83141	2.13936	1.94976	2.11468	1.4562	1.98746	0.964028	0.973627	1.17012	0.920819	0.917134	0.856415	0.922097	1.05048	0.922281	0.664932	0.96021	0.885341	1.05347	0.839439	1.15896	1.40903	1.90412	1.9518	1.9917	1.2138	2.22203	1.82704	1.72375	1.59735
TMEM44-AS1	0.807542	0.754747	1.1298	1.14389	1.15293	1.45333	0.705561	1.03276	0.649184	0.895192	1.40717	1.10301	1.5784	1.62199	1.5329	1.69867	1.55865	2.16869	1.71862	1.98173	2.19463	1.83059	1.80958	0.965603	1.28962	0.803292	0.604672	0.507096	0.503277	0.808699	0.994169	0.895939	0.998127	0.852264	0.69186	1.2563	0.603456	1.66547	0.799722	1.10134	1.4788	2.08922	2.02697	1.27338	1.60613	1.22463	1.35335	1.00676	1.1561
TMCC2	1.25352	1.37136	1.39424	2.35053	2.01128	2.52896	1.07137	1.5725	1.40977	1.30903	1.38662	1.01023	1.23974	1.38816	1.23378	1.31829	0.972472	1.19657	0.889019	0.880021	2.06558	1.45006	2.05645	1.05061	1.29994	1.35593	1.94402	1.1807	1.01184	0.892337	1.34696	1.51951	1.49718	1.36192	0.73707	1.04499	1.49349	1.17857	0.471807	0.726686	0.78753	0.957792	0.948157	0.970248	0.736033	2.03102	1.73946	1.41688	1.37071
GCA	1.42563	0.99468	0.525952	0.70935	0.930364	1.43806	0.94741	0.544401	0.796962	1.60702	1.60268	1.78352	0.715789	1.41937	1.85209	0.597099	0.528725	0.384308	0.533743	1.07603	1.18421	0.948667	0.479817	0.761013	1.57084	0.641857	0.74567	1.21303	0.76965	2.2836	0.862711	0.914836	1.11533	0.631721	2.03472	1.20465	1.33495	1.65515	0.700911	2.08661	0.372134	0.603	0.547328	0.525577	3.1598	0.740795	0.711041	0.88506	0.733293
ZNF606	0.847115	0.787912	0.861981	1.07679	1.37939	0.943621	0.912201	0.854107	0.884659	1.05825	1.28576	0.960974	1.28694	1.04709	1.12852	1.73373	1.69048	1.51427	2.1055	1.93898	1.8804	1.73247	1.38602	1.76363	2.08148	0.874284	0.808199	1.00094	0.634512	0.605415	0.71592	0.868123	1.12122	0.770104	0.644581	1.05448	1.04316	1.36641	1.39094	0.73267	1.72316	2.05659	2.02988	1.53174	1.56886	2.07213	1.76183	1.61222	1.27026
FUCA1	0.733687	1.10466	0.612171	2.93063	1.34901	1.00103	1.10708	0.376969	1.5345	0.715593	0.62331	1.74077	1.40614	2.25986	1.0872	0.739991	1.06273	0.877644	1.54322	0.9665	1.19443	2.05676	1.45697	2.04852	1.86744	0.676147	1.01124	1.07233	0.559905	0.622256	0.643248	0.824432	0.80965	0.931816	0.674982	0.831085	1.44451	1.28314	2.07665	0.642411	0.521458	0.833482	0.951953	1.27055	1.15116	1.56735	1.56545	1.90541	1.81996
CHKB-AS1	1.02212	1.28003	1.11731	2.05858	0.925936	1.99249	2.07152	0.875369	1.74654	0.850954	1.78107	1.22013	1.16933	1.2736	0.721582	0.316548	0.159646	0.678106	0.588713	0.158783	0.988642	0.723004	0.739744	0.770871	0.249029	0.864881	1.27512	0.999542	2.41488	1.55878	1.65779	0.869898	1.34606	1.59834	1.53119	1.52794	1.99212	1.49622	2.06445	2.19151	0.230499	0.261392	0.534641	0.837247	1.73065	0.742001	0.332648	1.05339	0.435665
PRG2	0.251997	0.388003	0.317407	0.122626	0.112507	0.384645	0.270958	0.826036	0.217076	1.05872	0.158285	0.601868	0.514622	0.392996	0.895997	1.65451	1.12376	2.36718	0.732633	2.08212	2.05321	1.71663	2.00799	1.00407	1.69635	0.609781	0.273349	0.413069	0.321144	0.541896	0.277469	0.540739	0.231067	0.205559	0.545072	0.165395	0.514761	0.352539	0.211516	1.48792	1.37156	1.91211	0.764393	0.521571	1.06499	1.00695	1.42754	1.08585	0.643578
TMEM71	1.11787	0.985496	1.14268	0.433873	0.646404	1.20639	2.0447	1.71035	1.94361	1.37409	1.99207	1.76328	2.27755	2.09617	2.11131	1.24615	1.38278	1.09556	1.72039	1.20742	1.09976	0.963681	0.732887	0.856507	0.412834	0.593665	0.953961	0.623068	1.36689	0.149041	1.50324	1.71313	1.56527	1.13562	0.663015	0.849109	1.98858	1.58827	0.836647	0.760561	0.743331	0.694439	0.992491	0.163398	0.779501	0.798633	0.510152	0.629152	0.20817
LOC100506990	0.485798	0.720364	0.859128	1.29302	0.731229	0.881011	0.590561	0.856387	0.576987	0.563567	0.873358	0.539836	1.10092	0.687389	0.646168	1.45325	1.53937	1.8691	1.36745	1.27837	1.98096	2.10778	2.03519	1.73098	1.43997	0.533383	0.380417	0.47254	0.279856	0.387973	0.736451	0.542225	0.644043	0.250279	0.318316	0.844709	0.350535	0.729141	0.310468	0.505426	1.46106	1.15017	1.08823	2.52941	0.876069	2.03258	1.50386	1.25216	2.22381
STMN3	1.98031	1.34987	1.23732	0.833472	1.88281	1.32109	0.730748	0.614768	1.34474	1.55391	1.01047	0.684704	0.927397	1.10374	2.11295	0.734354	0.576221	0.68502	1.06983	1.53729	0.831722	0.515994	1.37962	1.01199	2.74998	0.498089	3.74508	0.587359	0.158612	0.31971	0.52231	1.86569	0.287475	0.227514	0.160218	0.522015	2.03195	0.415179	0.591149	0.236772	0.304049	0.913941	0.250648	0.571314	0.231557	0.512874	1.98505	0.421344	0.448532
ZNF112	1.7983	1.25196	1.63113	1.55079	2.09044	1.54121	1.31363	1.53318	1.68537	1.89077	2.05759	1.5935	1.5511	1.89792	1.76734	1.9492	1.7859	1.78901	1.39364	1.98366	1.82303	1.95065	1.65325	1.69623	2.12198	1.58747	1.33835	1.70873	1.43539	1.58471	1.60902	1.67268	1.61629	1.77429	1.87049	1.85081	1.70587	1.92882	1.49297	1.76191	1.75404	1.7975	1.8935	1.77395	2.23353	1.90459	1.89564	1.69148	1.74285
PGAM2	0.629988	0.873006	0.47611	1.67758	2.01954	1.06844	0.361277	0.728855	0.409156	0.529362	0.738663	0.652024	0.566084	0.698659	0.492798	1.65451	1.61235	1.32894	0.961581	1.23936	2.12401	1.8176	1.68111	0.742139	2.49151	0.287422	0.546697	0.512505	0.4129	0.406422	0.693673	0.499143	0.739413	0.776503	1.04059	0.744276	0.343174	0.66101	1.37485	0.901768	0.989966	1.00917	1.28991	1.61687	1.25863	1.20834	1.16318	1.41161	1.55531
HDAC9	0.639045	0.523603	0.38877	0.320863	0.49856	0.299437	0.514721	0.451558	0.370307	0.387236	0.497487	0.683304	0.479368	0.35272	0.44854	1.75945	1.50855	1.75151	1.02462	0.766026	2.15154	2.1294	1.53574	0.662394	1.91405	0.465275	0.480412	0.413237	0.242439	0.75107	0.544575	0.308184	0.273292	0.205398	0.72524	0.478604	0.235132	0.241065	0.789166	0.505205	1.80467	0.741382	0.418084	1.68814	0.705189	3.19722	0.438388	0.618525	1.65339
TMEM256-PLSCR3	3.91e-08	0.342486	0.459468	0.541655	0.36227	0.804024	0.243929	0.339762	0.616051	3.5e-09	1.23515	1.50821	2.15e-13	0.782601	9.38e-05	1.69056	0.613145	0.84488	8.52e-05	5.24e-06	0.000132925	1.9553	6.11e-08	0.976293	2.17739	1.12e-06	0.343821	9.95e-05	0.814804	0.728449	0.748524	0.330823	9.29e-05	0.855558	1.71e-10	0.406091	2.89e-11	0.000113407	9.93e-05	2.01e-10	0.430959	0.472432	0.532342	0.485975	7.7e-09	0.875596	1.35034	1.59069	2.61766
LOC102606465	1.12017	1.67814	1.5132	1.18689	1.88931	1.14741	1.71956	1.40939	0.927978	1.44029	1.31225	1.24501	1.4193	1.32079	1.36222	2.02456	1.9361	2.09041	1.22964	1.52933	1.20322	1.34241	1.16417	1.42953	1.75611	1.63685	1.05227	1.42212	1.69988	1.6409	1.40895	1.30453	1.59508	0.880687	1.18191	1.32301	1.17531	1.49428	1.97959	2.10016	1.95821	1.87415	1.95902	2.1969	2.0621	1.30628	1.41255	1.85938	1.50346
FAM221A	1.15928	1.17781	1.15282	0.929675	0.803409	2.04789	1.11323	1.56889	1.31634	1.21779	1.44843	1.02096	1.67942	1.60236	1.70611	1.74428	0.937052	1.33979	1.05843	1.46462	2.10293	0.842498	1.09773	0.687283	1.71563	1.20378	0.711404	1.3874	1.00745	1.17104	1.36215	0.421515	1.02806	0.851016	1.52998	1.78814	0.930962	1.2897	0.822019	2.00661	1.09398	0.53687	1.32666	0.781168	2.24395	0.813575	0.700242	0.54569	0.392248
SNHG18	0.425214	0.945767	0.705789	1.5581	0.206779	0.602138	0.799142	0.621414	1.14476	0.115661	0.176956	0.887125	0.71338	0.984583	0.279133	0.819524	1.47551	1.2149	2.24748	0.459111	0.567126	2.51843	1.50015	2.41714	0.481994	0.205882	0.325517	0.24673	0	0.323085	0.244372	0.220328	0.625214	0	0.214576	0.140015	0.270832	0.550897	0	0.130113	0.656611	0.659759	1.33163	0.0250701	0.302997	0.81902	0.837642	1.87168	0
ASTE1	1.87435	1.86617	2.05646	1.28309	1.70665	2.09664	1.80568	1.7326	1.38718	1.76904	1.44241	1.9036	1.50124	1.64829	1.79203	1.38344	1.50811	1.18973	0.791203	1.30521	1.38503	1.28302	1.20686	1.15589	1.51121	1.41312	1.58268	2.23982	1.66906	1.86207	1.45013	1.74204	1.65945	1.41323	1.68773	1.42223	1.75395	1.72811	1.08969	2.16378	1.25765	1.24119	1.53211	1.3011	1.38499	1.33201	1.40584	1.43267	1.03018
DBT	1.60715	1.33706	1.65908	2.03431	2.40892	2.10939	1.7118	1.63326	1.73317	1.93673	1.60458	1.55752	1.59227	1.56938	2.04366	1.38355	1.44281	1.26131	1.4213	1.87782	1.4218	1.44961	1.20263	1.32049	1.34101	1.50702	1.42302	1.58927	1.83739	1.60357	1.56903	1.72562	1.94714	1.64327	1.50756	1.74883	1.60643	1.78049	2.59401	1.74405	1.62621	1.43547	1.47542	1.73011	1.98493	1.39469	1.44945	1.46126	1.71761
NBPF3	0.25102	0.412694	1.58195	1.98743	0.221312	0.446123	0.323952	1.77824	2.4861	0.206378	0.293948	0.587618	1.70388	2.50362	0.27227	0.230517	0.250923	1.57333	1.84085	0.189028	0.236687	0.411858	1.76857	2.1572	0.138812	0.421052	0.636771	0.582809	1.28988	0.992484	0.278105	0.729371	0.741423	1.34335	1.06687	0.453537	0.991114	0.968482	0.797829	0.98902	0.323841	0.678179	0.735441	0.986606	1.04359	0.511943	0.851611	0.876576	1.43992
LOH12CR1	1.7919	1.90978	1.7681	2.01311	1.72019	2.31627	1.86339	2.07192	2.50534	1.79735	1.35327	1.3147	1.72716	1.96327	1.70996	1.9454	1.61447	1.89299	2.004	1.7718	1.53462	1.83849	1.52836	2.05651	1.35752	2.09501	1.71534	1.97583	1.75338	1.9143	1.47289	1.40278	1.9624	1.40648	1.99148	1.91963	1.98783	1.41936	1.7043	1.77241	1.65268	1.95101	1.67613	1.67922	1.53073	1.32121	1.69877	1.37393	1.02124
ZNF671	1.74193	1.80594	1.52347	2.03182	1.98365	1.76846	1.35576	1.42627	1.46722	1.455	1.97078	2.05558	1.91596	1.86911	2.63771	1.69704	2.08901	1.81028	1.71975	1.93802	1.89814	1.73544	1.80911	1.73635	1.79186	1.14036	1.32357	1.45582	1.26079	1.15762	0.935491	1.53094	1.36974	1.49855	0.7769	1.45284	2.07963	1.90412	2.01497	0.937971	1.28386	2.04705	2.04993	1.33752	1.95164	1.39079	2.21736	1.66167	1.36444
ANK3	0.409429	0.612325	0.534111	0.237583	0.193762	0.269325	0.933401	0.446064	0.651547	0.567263	0.24375	0.512607	0.384191	0.4284	0.496416	0.0795752	0.423291	0.182012	0.364713	0.245229	0.0752853	0.185907	0.0867706	0.272865	0.0608757	0.45544	0.927664	0.535582	0.678511	1.87942	0.499494	1.17807	0.673608	0.623474	2.25286	0.501452	0.868097	0.351286	0.630472	2.53189	0.266782	0.449148	0.16302	0.261512	2.57253	0.114094	0.299729	0.170369	0.152266
SOCS2	0.748133	0.31179	1.15177	0.307169	0.242668	0.914529	0.313334	1.19131	0.3317	0.267098	0.806928	0.359239	0.616252	0.547829	0.254782	1.92806	0.828706	1.79388	0.615832	0.492038	1.95892	1.09466	2.01647	0.822585	1.02827	0.91841	0.421814	0.821078	0.635595	1.05234	0.873001	0.49166	0.703238	0.557487	1.18154	1.08466	0.456091	0.962759	1.75721	1.07678	1.98464	1.07579	1.85386	2.56547	1.14555	2.14166	1.1411	1.71037	2.57091
RBPMS2	0.914675	1.84929	2.1282	0.902781	0.457194	0.279042	1.53637	1.7784	0.908117	0.538365	0.712506	1.88258	2.37318	1.35849	0.907864	0.363399	1.86509	1.67745	1.25926	0.513211	0.951888	2.03895	2.32435	1.49784	1.06322	0.837433	0.87023	0.626688	0.661713	0.151585	0.548277	0.388659	0.749074	0.848358	0.134552	0.748953	0.972466	0.941493	0.681876	0.107074	1.02174	0.643189	1.63529	1.06084	0.0822254	1.34041	1.06095	1.53837	1.9955
CHIC1	1.79399	1.43238	1.79475	1.29779	2.01698	1.72356	2.06141	2.09349	1.86618	2.01106	1.76126	1.77678	1.94826	1.84849	1.86457	1.71089	1.72352	1.59215	1.64925	1.78762	1.65472	1.57206	1.54404	1.55446	1.71499	1.80834	1.77992	2.24009	1.82583	1.83231	1.75388	2.03158	2.08208	1.84918	2.04592	1.80922	1.58554	1.9064	1.59777	2.07981	1.52248	1.49167	1.32625	1.60424	2.25283	1.4966	1.51315	1.58279	1.67394
ZNF773	1.29168	1.51582	2.07974	0.794093	1.62911	1.28178	1.28521	1.61198	0.908386	1.37882	1.45979	1.87415	1.96951	1.77219	2.08111	1.0991	1.81759	1.57109	1.0339	1.41382	2.58913	1.78754	1.8962	1.58025	2.08002	1.36776	1.4885	1.58882	1.21692	1.13747	1.03519	1.31536	1.4113	1.12985	1.26279	1.39185	1.51792	1.7065	2.79668	1.17594	1.70806	1.38095	1.7105	1.5579	1.46398	2.097	1.9871	1.79164	1.97467
C2orf27A	0.753118	0.861029	0.82693	2.11862	2.0947	2.08624	0.772638	0.919312	0.924508	0.816518	1.05544	1.09409	1.13835	0.874331	0.689535	1.71265	1.53428	1.6115	1.32431	0.988858	2.19846	1.45649	1.6284	1.20003	1.17358	0.705909	0.586338	0.569817	0.337585	0.360135	0.812808	0.770923	0.729854	0.436948	0.367135	1.12777	0.746709	0.775043	0.979332	0.306136	1.19179	1.33754	1.69459	0.917108	0.971867	1.12994	1.38347	1.61995	1.14314
TMEFF2	0.176114	0.691287	0.33806	5.21157	0.122836	1.60313	0.545646	0.326454	1.38334	0.127961	0.618895	0.264978	0.873834	2.34158	0.593544	0.388652	0.314471	0.220245	2.05301	0.497833	0.376452	0.406354	0.297099	2.12673	0.220327	0.306927	0.416567	0.66312	0.362343	0.441886	0.596826	0.39585	0.538729	0.633296	0.697244	0.759658	0.610371	0.753522	0.794161	0.325637	0.286236	1.02148	0.752915	0.13868	1.23444	0.380379	0.395329	0.882674	0.163336
CHRNB1	0.807229	1.04341	0.619808	0.6087	0.990456	1.35668	0.821997	1.0265	0.680422	1.05082	1.61408	1.3014	1.37647	1.05652	1.59967	2.57487	1.77122	2.05326	1.22849	1.29478	2.42981	1.96687	1.4863	1.02621	1.70416	0.857277	0.569918	0.71998	0.623403	1.04763	0.859458	0.696963	1.07922	0.887294	1.21724	1.34961	0.856516	1.0577	1.36999	1.35026	1.80253	1.53315	1.31323	1.6028	2.01433	1.79338	1.36724	1.63024	1.44952
ZFP28	1.21658	0.956246	1.24019	1.27072	1.35871	1.114	1.28775	1.07016	0.808908	1.24742	1.33635	1.28087	1.44277	1.11163	1.37736	2.21389	1.77774	1.77158	1.5648	1.97008	1.86546	1.52017	1.48702	1.18147	2.22129	0.895114	1.06064	1.00572	0.733667	0.436435	0.826615	1.16747	0.816066	0.669938	0.394669	1.17243	1.47442	1.31473	0.8097	0.403746	1.52994	2.19951	1.31946	1.10065	0.512178	1.50535	1.6701	1.50976	1.01183
EP300-AS1	1.91447	1.49815	1.77553	1.10145	0.965391	2.0302	1.02182	1.67274	1.12594	2.00967	1.83536	1.82026	1.19091	1.19816	1.67697	1.54484	1.05628	1.31442	0.733391	1.45964	1.82116	1.07481	1.29829	0.762662	2.1211	1.93825	1.60029	1.60064	1.20343	0.853332	1.17275	1.76188	1.59535	1.34453	0.812723	1.60482	1.57932	1.58444	0.307698	0.643861	2.06681	1.78697	2.17142	0.248131	0.640693	2.49121	1.14828	1.54429	0.397566
TNFRSF19	0.510839	0.824846	0.669393	1.96533	0.331371	0.317845	1.04194	0.693488	2.20764	0.402005	0.313152	0.719609	0.518552	1.62978	0.465572	0.181791	0.885164	0.580129	1.52465	0.355627	0.359003	1.27739	0.768005	3.4419	0.824298	1.56351	0.917293	0.355391	1.11392	1.10453	1.39898	0.528997	0.425309	1.52165	1.61406	1.29016	0.452213	0.282794	2.03467	1.52179	1.76852	0.604007	0.38478	0.739134	0.912332	2.15038	1.43275	1.18294	1.21569
PRDM15	2.04579	1.39518	1.6787	1.83546	1.89156	1.92511	1.882	1.59406	2.12999	1.92587	1.90538	1.87814	1.77674	1.85315	1.88904	1.36343	1.53648	1.45043	1.71818	1.29433	1.62431	1.36534	1.3964	1.39328	1.42108	1.84781	1.70103	1.99279	2.00427	1.63949	1.8757	2.1366	2.1509	1.72349	1.85559	2.06131	1.79248	1.82893	1.72028	1.95324	1.62848	1.61246	1.48357	1.57723	1.75361	1.3593	1.63176	1.48086	1.48345
ST6GALNAC1	0.0403225	0.557812	0.451876	0.131933	0.270457	0.336105	0.484305	0.80232	0.423813	0.3168	0.18615	1.43682	0.829729	0.461393	0.480872	0.0129195	0.0884113	0.171176	0.0246605	0.0896431	0.0125108	0.302659	0.219677	0.199424	0.0800175	0.252314	0.532851	0.539704	2.64199	0.0791471	0.292015	0.682832	0.427267	3.59656	0.0772445	0.352633	1.35075	0.530189	4.28647	0.229966	0.0249693	0.139624	0.108827	0.669414	0.141525	0.0265228	0.372021	0.38274	0.566895
TSNARE1	0.987494	0.608483	0.865381	0.933446	1.4388	1.32682	0.566533	0.926534	0.608028	0.738465	1.00455	0.63129	0.817464	0.676595	1.12289	2.149	1.98327	2.3926	1.71935	2.29344	2.03077	1.55037	1.98632	1.32602	1.93333	0.812887	0.842516	0.545603	0.479211	0.902476	0.740213	1.0327	0.584698	0.592223	0.666479	1.22198	1.04301	0.860145	0.797736	0.83849	1.90167	2.05503	1.79912	1.25973	1.74984	1.23785	1.40746	1.91828	1.15363
CENPP	1.63787	1.8713	1.86544	1.33621	0.864127	1.61545	1.87113	2.07745	2.33166	2.03183	1.82223	1.82397	1.40299	2.06075	1.34456	0.417414	0.335433	0.532107	0.549373	0.437134	0.211465	0.183393	0.215282	0.331817	0.196912	1.3696	1.46208	1.70643	1.93051	1.47096	2.05864	1.99543	2.27309	2.1052	1.9944	2.05048	2.09673	1.81084	1.29083	2.1107	0.260684	0.327496	0.470517	0.411907	0.731611	0.238863	0.0488561	0.302137	0.183481
ZNF234	2.01231	1.76499	1.90496	1.88019	2.53453	1.74752	1.63917	1.77913	1.60934	1.66131	1.52528	1.39813	1.74642	1.18564	1.85637	1.73733	1.88314	1.93332	2.07647	2.11529	1.86184	1.49724	1.56354	1.48756	1.89506	1.66584	1.73933	2.10179	1.88251	1.6545	1.33481	1.97875	1.84831	1.44164	1.26812	1.58636	1.52948	1.63364	1.44165	1.5898	1.62824	2.20979	1.99373	1.96275	1.70433	1.61412	1.87127	1.6324	1.94053
ZNF180	1.77592	1.67797	2.07238	1.45626	1.79513	1.35165	1.88718	1.8464	1.65245	1.96159	2.01506	2.14016	2.05946	2.01363	2.32808	1.57618	1.456	1.31755	1.2575	1.39243	1.00117	1.24157	1.15523	1.29348	1.02382	1.84241	1.82273	1.99083	1.96631	1.78367	1.60691	2.19615	1.6339	1.66422	1.59923	1.83278	2.05861	2.01964	1.5148	1.82667	1.07759	1.68311	1.27796	1.28235	1.45712	0.976727	1.09182	1.27241	1.07641
LOC100505549	1.51116	2.04207	1.78603	1.34392	1.56529	1.44931	2.08335	1.85614	1.50122	1.87287	1.86556	1.87035	1.50024	0.981425	1.69137	1.71331	1.74524	1.66805	1.80696	1.84319	2.09437	2.20981	1.52257	1.58302	2.01546	1.65425	1.64513	1.64784	1.53424	1.95399	1.30934	2.0779	1.44512	1.40706	1.6429	1.2807	1.63209	1.67047	1.44561	1.54036	1.65592	1.69128	1.90766	2.04756	1.67261	1.68305	1.61175	1.7152	2.14714
NUDT12	1.80671	1.80002	1.71341	1.38668	1.47336	1.86494	2.06464	2.11912	2.05288	1.72872	2.1809	1.88087	1.78622	2.2193	2.02671	1.56519	1.33711	1.17862	1.87643	1.68721	1.30562	1.46443	0.993801	1.39756	1.3466	1.40208	1.2467	2.0692	2.07429	1.16143	1.8692	1.77843	2.10058	2.08421	1.37758	2.06862	1.53857	1.73969	1.43123	1.49015	1.40941	0.858964	1.14804	1.43825	1.1403	1.10626	0.934978	1.31181	1.3125
CCIN	1.64949	1.83931	1.06024	2.14386	0.508736	1.96715	1.78728	1.09996	1.76611	0.453939	1.7073	2.07083	1.28547	2.46531	0.998035	0.629832	1.03764	0.63654	0.908215	0.176248	0.840836	0.997056	0.546902	0.993375	0.257837	1.67647	0.62946	0.681696	0.666182	1.04681	1.37223	0.422366	0.617506	0.856988	0.606639	2.21329	0.622437	1.26287	0.850637	1.2926	0.773281	0.239388	0.700804	0.911043	0.779562	1.11919	0.249214	0.698376	1.05167
ACVR2A	2.00736	1.68715	1.72263	1.42767	2.083	1.45636	1.86108	1.74043	1.76609	1.87341	1.47883	1.59433	1.5982	1.97583	1.72906	1.36623	1.7741	1.50768	1.43095	1.60346	1.72665	1.55626	1.52285	1.72487	1.85513	1.84638	1.74277	1.94353	1.88649	2.15565	1.95017	1.92468	1.97325	1.56809	1.98471	2.04255	1.6793	1.73112	1.61727	2.07378	1.77428	1.74369	1.5521	1.38671	2.42146	1.54765	1.69622	1.77259	1.19121
NCR3LG1	1.71291	1.33194	1.68125	0.619183	0.688779	1.45905	2.3185	1.91283	1.97221	1.8423	0.796379	1.45123	0.807684	1.21313	1.15319	0.632938	0.682385	0.631808	0.971375	0.407365	0.702777	0.634821	0.537716	0.894423	0.487112	1.46493	1.7896	2.03593	1.485	2.03316	1.79938	2.02356	2.0256	1.31703	2.21293	1.1695	1.2926	1.37637	1.63787	2.17378	0.665139	0.501708	0.729458	0.871327	0.67667	0.591212	0.563608	0.648653	0.796154
ZNF717	1.06486	1.42218	1.09794	1.56065	1.65682	0.79302	1.41362	1.02082	0.839913	0.936066	1.41771	1.50409	1.0604	1.66867	1.40722	1.56451	2.24884	2.01842	1.90115	2.48594	1.66022	1.75805	1.55851	2.03595	2.02846	1.20107	0.872679	0.923069	0.614163	0.240835	1.19682	1.01831	1.01945	0.443882	0.116627	1.15574	0.938352	1.31739	0.432733	0.46342	2.17638	1.99716	1.68261	0.957087	0.332028	1.84672	1.31242	1.84299	0.726966
SYNGR3	0.511868	0.549432	0.394749	1.26326	0.814456	1.33655	0.250276	0.422386	0.464282	0.742169	0.689607	0.441199	0.720892	0.714601	1.0105	0.847399	0.255598	0.611386	0.480041	0.828161	1.92013	0.869839	2.02458	1.16275	2.2137	0.467574	0.369368	0.657158	0.685055	0.469439	0.272924	0.314646	0.488507	0.644155	0.293038	0.60191	0.584859	0.781115	0.955287	0.621843	0.757168	1.02882	1.11269	1.91671	0.509381	2.08553	1.17179	2.13588	6.07108
DHFRL1	1.83314	1.55758	2.09174	1.10396	1.99432	1.55642	1.77797	1.63848	1.7227	1.47571	1.54155	1.29738	1.14512	1.25137	1.46961	1.32269	1.09821	1.15708	1.30949	1.39186	1.42891	1.15887	1.3465	0.993679	1.71804	2.04367	1.87726	2.25001	2.13098	1.55021	1.93467	1.82349	2.13199	1.5713	1.55384	1.86291	1.62335	1.54824	1.52128	1.8401	0.999513	1.18369	1.06201	1.16371	1.47652	1.10834	1.1218	1.37495	1.03092
ZNF154	0.50315	0.652347	0.717237	1.59962	1.41334	0.854848	0.769729	0.74432	0.725169	0.777245	0.896175	1.25412	1.40169	1.25956	1.26907	1.01895	1.91819	1.66329	1.85764	2.14593	1.56752	1.99297	2.13912	1.72523	2.48429	0.607679	0.539302	0.835338	0.357349	0.106807	0.540707	0.724276	0.704922	0.617914	0.101662	0.809009	0.893188	1.12037	0.758354	0.147178	1.34672	1.8624	1.97238	1.26109	0.282344	1.1753	2.09004	1.87733	1.21871
ZNF625	1.33146	1.22687	0.945649	1.28265	1.87846	1.59752	1.19761	1.32353	1.71316	1.99596	1.84423	2.24044	2.12011	2.15864	2.07953	1.4993	1.59883	1.2747	1.27459	1.38464	1.31678	1.29626	1.11088	1.02293	1.56905	1.58033	1.40617	1.72742	1.75287	1.74489	1.42219	1.55632	1.71669	1.26695	1.27671	1.89747	1.67301	1.50129	1.97623	1.72171	1.43977	1.25532	1.66584	1.56225	2.12032	1.22642	1.43591	1.17549	1.03646
VASN	0.194295	0.439825	0.276594	1.45339	0.373623	0.509965	0.206454	0.306583	0.220727	0.166238	0.253939	0.389523	0.411385	0.641722	0.534176	0.359153	0.336176	0.333592	0.868139	0.314699	0.510774	1.19918	0.821716	2.65047	0.521492	0.218504	0.22774	0.41403	0.480044	0.236461	0.276647	0.249716	0.482604	0.679246	0.251412	0.422948	0.43134	0.558394	0.560824	0.280592	0.693975	0.448497	1.03385	1.47732	0.31291	1.40484	1.45063	4.04005	5.41205
TCTEX1D4	0.471073	0.566501	0.556923	2.76091	1.16887	1.57375	0.450341	0.735411	0.568099	0.623527	0.743852	0.441152	1.68978	1.43792	0.631769	1.08993	0.63167	1.46482	1.16967	1.38742	1.33416	1.25626	2.24984	1.64759	1.15109	0.561324	0.772528	0.664845	0.322097	0.343624	0.43556	0.539702	0.491914	0.719455	0.379673	0.660815	0.611288	1.03836	3.36551	0.690728	1.96996	1.46311	1.65975	1.75085	1.82701	1.47714	1.14742	1.30693	1.36017
CCDC15	1.9141	1.83609	1.84892	1.76333	0.898912	1.8461	1.80437	1.86944	1.81844	1.15533	1.94083	2.15062	1.84073	2.24082	1.22854	0.404462	0.391866	0.653314	0.510664	0.437104	0.539837	0.48991	0.621959	0.444308	0.49185	1.3556	1.64935	1.57285	1.91815	1.23834	1.16124	1.68371	1.67818	2.09347	1.49801	1.68614	1.56374	2.34773	1.28817	1.4943	0.311016	0.364382	0.300097	0.537811	0.437952	0.611918	0.531879	0.339019	0.294678
TAF7L	0.848266	0.94739	0.838029	2.80295	1.05316	1.09678	0.786166	0.87134	1.07775	0.630736	2.00153	1.82104	2.2264	2.64834	1.80907	0.660946	0.816059	0.858107	1.46588	0.569634	0.474674	0.528488	0.781639	1.04016	0.409579	0.810522	0.96032	1.03313	0.235087	0.217957	0.760545	0.92774	1.17017	0.239439	0.257094	1.29016	1.94215	1.78111	1.9039	0.178796	1.09086	0.417495	0.567739	1.90763	0.1183	0.915055	0.662433	0.543252	1.75617
HERC6	0.789633	0.692183	0.676318	0.723859	1.4678	1.43082	0.97544	1.21673	1.09674	1.33257	1.51122	1.43133	1.15996	1.30596	1.50284	0.754786	0.47881	0.787515	1.08261	0.740217	1.18743	0.709222	0.895852	0.571683	0.60276	0.672818	0.843706	0.7956	0.985695	1.06494	0.797383	0.844855	1.22527	1.0082	1.46098	1.06806	1.41068	1.22316	0.708851	1.7471	0.713851	0.589597	0.65093	2.43545	1.74786	0.565712	0.787626	0.661387	3.90881
EVI2A	0.587713	0.439827	0.422381	0.507398	0.255219	0.448854	0.811343	0.769098	0.691378	0.648808	0.731498	0.938934	0.986234	1.33053	1.01944	1.43249	2.08388	1.62743	2.79251	1.68834	0.318111	0.252385	0.106917	0.688334	0.0354961	0.40505	0.555473	0.450155	0.488712	0.331007	0.775556	0.744011	0.624445	0.894805	0.802836	1.01301	0.743943	1.05005	2.16106	1.19653	2.70849	1.53114	1.82433	1.21879	1.57021	0.168524	0.136619	0.169799	0.302104
MITF	2.18098	1.67479	2.06803	1.67343	1.64199	2.26	2.0303	1.936	1.66177	2.00496	1.51507	1.60319	1.50528	1.92119	1.5514	1.47681	1.61952	1.32805	1.61162	1.43462	1.20585	1.04384	1.04914	1.23274	1.05402	2.01048	1.72048	1.98607	1.44398	1.86223	2.33658	1.75821	1.95387	1.36582	1.50478	1.59823	1.15961	1.74614	1.28522	1.61442	1.36847	0.951879	1.51368	1.43319	1.32847	1.17685	1.01236	1.40993	1.48741
NR4A1	1.87421	2.10881	1.86979	1.22013	1.1275	2.14656	1.70458	1.82936	1.95849	1.5092	1.88129	2.0896	1.78932	2.40461	1.36841	0.852754	0.793948	0.704158	1.20488	0.375134	0.901089	1.05601	1.2019	1.05506	0.643995	1.63321	2.06045	1.74451	1.74646	1.06006	1.08655	1.3088	1.26076	2.11396	0.693805	1.14959	2.02672	1.55548	4.70281	0.396726	0.267867	0.799174	0.74611	0.755109	0.414047	0.718167	1.26471	1.53379	0.903779
UBE2Q2P1	0.880693	0.508365	0.796379	1.11565	0.989896	1.45105	0.616277	0.910891	0.505594	0.876514	1.19852	1.29531	1.65442	1.61767	1.81938	1.65086	1.95638	1.75268	1.44983	2.35606	2.58495	1.86067	2.17977	1.33534	1.45614	0.715868	0.56803	0.710303	0.651547	0.715453	0.943586	1.00822	0.516322	1.16728	0.778776	1.08438	0.796139	0.680986	1.38944	1.18042	1.8325	2.07967	1.9189	1.9485	1.80044	1.70093	2.05407	1.26858	1.75289
HOXC9	0.0775506	0.596032	0.265367	0.745867	0.643691	0.536948	0.682239	0.220218	0.792542	0.398635	0.0967959	0.619639	0.188367	0.42114	0.32887	0.134508	0.313884	0.133461	0.511517	0.324055	0.130309	0.561976	0.283033	0.905587	0.291393	2.08005	0.207689	0.283475	0.606988	0	2.23318	0.0767105	0.213819	0.60846	0	1.91546	0.219489	0.0608569	0.438384	0.0207619	2.18929	0.267169	0.175844	0.552038	0	3.45871	0.225814	0.223955	0.222554
STXBP5-AS1	0.386864	0.218811	0.913806	0.470596	0.437847	0.526197	0.32688	1.24258	0.372201	0.401159	0.672083	0.45656	2.41924	0.58067	0.64436	2.05172	1.31812	3.74725	1.69927	1.4109	1.18996	1.67085	1.9179	1.1046	0.653253	0.328799	0.657612	0.236578	0.247134	0.581476	0.539197	0.964823	0.495065	0.266457	0.765298	0.870101	1.29761	0.606893	1.96228	1.18205	1.95475	1.92569	1.30467	2.02162	1.9924	1.40193	1.17605	0.528625	1.00313
PHOSPHO2	1.26017	1.08464	1.46162	2.79624	1.16792	1.49772	1.69816	1.27924	2.11485	1.84933	1.71853	2.31376	1.97888	2.16355	1.44258	1.73243	1.31962	1.49294	1.12679	1.97798	1.7434	1.60341	1.31217	1.37228	1.42926	1.07123	0.847023	1.50754	1.4928	1.6218	1.20983	1.68923	1.65384	1.3886	1.27388	1.30315	1.48974	1.63342	1.01312	2.03646	1.10769	1.18351	1.17781	1.27863	1.40197	1.47691	1.27891	1.37904	0.588527
STARD7-AS1	1.67973	1.36731	1.62945	1.72889	1.73462	1.54307	1.57532	1.35774	1.57926	2.01585	1.66606	1.44479	1.42366	1.61195	1.77357	2.09587	2.14848	2.13525	2.02526	1.91423	1.70945	2.03857	1.7338	1.76285	1.9537	1.87265	1.96351	1.26032	1.39288	1.73598	2.15378	1.32038	1.6658	1.39506	1.63596	1.63582	1.51382	1.34392	1.83549	1.38718	2.32602	2.07179	1.60801	2.02143	1.56993	2.08772	1.60487	1.56463	1.799
2020-09-04	0.0876176	0.0199078	0.0217677	0.325172	0.156654	0.245323	0.0373205	0.0709088	0.0420627	0.0199882	0.152922	0.0767633	0.170077	0.0724257	0.111338	0.734456	0.391522	0.690445	0.231178	1.17848	2.09928	1.56874	2.17798	0.857052	1.51738	0.0197601	0.0187395	0.0706656	0.0188865	0.0744106	0	0.138565	0.03863	0.0684796	0.0412268	0.0346095	0.15208	0.0461473	0.0439834	0.112495	0.505718	1.61631	0.73546	0.130042	0.14108	2.28488	3.90081	1.89705	0.765713
C19orf83	0.829248	0.955027	1.16048	0.726492	1.67227	1.29327	0.647442	1.39056	0.732621	0.388479	0.567524	1.39306	1.01436	0.704716	0.883512	1.57162	1.57679	2.94137	0.864349	1.33763	1.01603	1.84434	1.88949	1.7626	1.42517	0.514929	0.407893	0.643759	1.7665	1.86032	0.622111	0.149287	0.684638	1.39534	2.17824	0.371341	0.539761	0.909147	1.39939	1.09205	0.972354	0.618573	0.856983	2.10517	1.82423	0.721876	0.572384	0.778552	2.4061
LOC101928837	0.701809	0.476877	0	1.50507	1.21007	0.655192	1.06483	0.499281	2.50004	1.24971	1.90315	1.59932	1.88864	0.770885	2.01098	1.24701	0.434814	2.22669	0.701147	0.733386	2.04626	2.00554	0	0	1.65985	0	0.435744	0.436113	0.373918	0.426091	0.807889	1.52799	0.375548	1.33002	0	0.664632	1.31958	0.755485	0.901949	0	3.71632	1.47897	1.67353	0.450034	0.411694	1.19095	1.335	0.98638	0
AKR1E2	1.39707	1.82227	1.83464	3.23673	2.40009	2.48925	1.32203	1.24497	1.26693	1.26777	1.53748	1.36221	1.18386	1.66125	1.23432	1.28949	0.978645	1.18135	1.22534	1.16	0.991799	1.07394	1.15378	0.87768	1.78945	1.294	0.539702	0.886748	0.80371	0.989418	0.930026	0.551361	1.24069	0.996177	1.16268	1.04031	0.524847	1.10282	1.4416	0.985788	0.70994	0.332921	0.879204	1.34536	0.638097	1.02254	0.606553	0.778253	1.01423
DNALI1	0.579938	0.457316	0.423193	1.521	0.995453	1.7424	0.572347	0.677332	0.879582	0.531679	1.46979	1.22158	1.02769	1.14386	1.30336	1.63921	1.07528	0.757063	1.35357	1.86313	2.32878	1.97363	1.3661	1.4826	1.92673	0.361137	0.750651	0.491822	0.278207	0.811261	0.340314	0.716717	0.525859	0.579168	1.19392	0.747954	1.21877	1.16895	0.818838	1.4015	0.543338	1.33129	1.02012	0.627429	2.17421	1.51018	2.11214	1.62363	0.910972
SLC35D1	1.57592	1.44528	1.75087	2.34725	1.83068	2.0338	1.92422	1.96232	1.60576	1.30646	1.35506	1.93396	1.67665	1.85828	1.56931	1.13963	1.39339	1.19309	1.46073	1.04391	1.36114	1.87084	1.46687	1.54345	1.39083	1.52903	1.27241	1.5404	1.84986	1.46572	1.48057	1.50248	1.52974	1.89958	1.21183	1.67304	1.39162	1.66656	2.23866	1.31037	1.05613	1.15422	1.47653	1.73789	1.15323	1.44761	1.6985	1.88836	2.32793
GAN	1.7839	1.17794	2.03632	2.0125	2.05746	1.73477	1.98454	2.16295	1.77093	2.09968	1.76652	2.05642	2.09584	2.00898	1.63167	1.8572	1.84637	1.33894	1.61752	1.36159	1.6207	1.71732	1.41957	1.49445	1.51621	1.68566	1.77114	1.77872	2.15648	1.54026	1.65607	1.78321	1.69004	2.13475	1.71476	1.94882	1.8266	2.1855	2.11857	1.79963	1.99943	2.1217	1.62062	1.46716	1.18987	1.62718	1.47573	1.87469	1.98718
NBPF11	1.38561	1.4695	1.37092	1.54631	1.61733	1.36892	1.37376	1.33039	1.19582	1.37353	1.41824	1.71315	1.43227	1.48846	1.72337	1.93943	2.24994	2.1497	1.92958	2.14372	1.78906	1.89744	1.81447	1.38956	1.90513	1.30161	1.38993	1.46271	1.41626	1.51786	1.25974	1.5017	1.22572	1.26585	1.38121	1.35138	1.25529	1.37182	1.18539	1.74995	1.81419	2.2406	2.09837	1.80733	1.7516	1.52247	1.76237	1.75032	1.49578
ZKSCAN2	1.28988	1.10604	1.32997	1.14334	1.20519	1.32685	1.23802	1.54546	1.09404	1.32692	1.18757	1.66128	1.52438	1.398	1.40722	2.14489	2.09166	2.07321	1.89905	2.23131	1.87539	1.89385	1.81623	1.62447	1.90683	1.24928	1.00737	1.46506	1.52169	1.19039	1.34058	1.24818	1.27005	1.6586	1.06449	1.57643	1.46106	1.49708	2.14953	1.12733	1.81478	2.28061	1.89792	1.75316	1.27667	1.78915	1.7856	1.61064	1.62781
GABPB2	1.58113	1.75348	2.36217	1.92	2.10721	1.46664	2.09868	2.18117	2.2734	1.56261	1.83398	1.85087	1.40202	1.31859	1.13159	1.01527	1.23435	1.22235	1.51549	1.38414	1.14721	1.66371	1.12029	1.42043	0.970267	1.70494	1.84578	1.71193	1.54512	1.522	1.82142	2.0124	1.76075	1.65271	1.878	1.48608	1.53934	1.69932	1.76468	1.92736	1.09577	1.00064	1.01177	0.959955	1.14554	1.19942	1.10539	1.03193	1.13876
HDAC4	1.82923	1.73321	1.90713	2.14791	2.42798	1.61447	1.65842	1.73855	1.71563	1.75266	1.64562	1.70054	1.4715	1.71888	1.62558	1.7494	1.82113	1.63233	1.68837	1.78337	1.47932	1.65107	1.41475	1.29827	1.68975	1.91988	2.11307	2.15235	1.86113	2.04524	1.68395	1.93129	1.77697	1.14124	1.69528	1.6956	1.81709	1.89233	1.07163	1.61053	1.31853	2.17559	1.57123	1.29308	1.29488	1.25131	1.99817	1.38908	0.915853
IQCA1	0.296261	0.144872	0.395115	0.123628	0.115561	0.325798	0.198778	0.475085	0.15804	0.356299	1.81246	1.35113	2.06444	0.9835	1.5195	1.23543	1.16533	1.69172	0.864327	2.17671	2.01284	1.77007	2.12379	1.09991	2.97623	0.0767852	0.190961	0.28919	0.137511	0.0692878	0.161432	0.299373	0.381644	0.466259	0.070306	0.413397	1.2613	1.64236	0.462849	0.164405	0.677587	1.03706	1.651	0.542195	0.568231	1.21632	1.71514	2.40014	0.754957
BOLA3-AS1	1.08773	1.28298	0.905368	0.904031	1.1935	1.49099	0.926904	1.35564	0.844704	1.18339	1.73955	1.17945	1.04486	1.33873	0.921562	1.51118	0.869096	1.5417	1.22315	1.33247	1.40449	2.41336	2.16924	2.62003	1.31649	0.883667	1.22728	0.970507	0.642452	1.04886	1.13356	0.916042	0.739538	0.906134	0.743639	1.34549	1.902	0.906148	1.39013	1.54782	1.04122	1.11201	1.28716	1.68994	1.30365	1.23478	2.13469	1.87918	1.46077
ZNF808	1.38531	1.19083	1.57311	2.14563	1.96416	1.76878	1.53996	1.91955	1.61639	1.86643	1.61268	1.68041	1.91012	1.81379	1.89235	1.47857	1.57858	1.59695	1.52925	1.92607	1.83021	1.80453	1.54517	1.38652	1.70823	1.23817	1.17298	1.68668	0.808657	1.89322	1.30399	1.16925	1.45799	0.944447	2.11529	1.53944	1.23034	2.16272	1.07751	2.29181	1.81701	1.57078	1.3204	1.00136	2.02207	1.19964	1.18024	1.71992	1.14626
TXNRD3	0.836686	1.46281	1.0762	0.542485	0.92257	1.37388	1.46644	1.47287	0.993104	1.4057	0.584539	1.45188	1.28819	1.05556	1.69579	0.859541	1.25501	1.63149	1.31867	1.69083	1.38363	2.45943	2.23976	1.38925	2.13305	0.831345	1.19522	0.792814	0.789081	1.78438	0.962449	1.27054	0.934334	0.845437	1.81054	0.938792	1.22458	0.806672	1.07606	1.72605	1.04838	1.28206	0.715936	1.71315	1.94705	1.88244	2.17463	1.41598	1.97994
TBXA2R	1.37408	1.83129	1.41808	2.19073	1.31386	1.72935	1.22459	1.32321	1.54432	0.756625	1.04838	1.23444	1.31758	1.55704	1.32671	0.653345	0.683965	0.926646	0.979191	0.528863	0.829391	1.24667	1.57621	1.47813	0.620324	1.72367	1.93617	2.17519	2.13923	1.11207	1.40092	1.13877	1.51176	2.27171	0.801998	1.52955	1.40746	1.54665	1.02147	0.644632	0.724922	0.903335	0.967943	1.29579	0.401248	1.09026	1.19037	2.13515	1.81908
PCED1B	0.58584	0.755486	1.05634	1.44311	0.593457	1.73204	1.31163	1.22638	1.07581	0.695745	1.3298	0.867918	1.6324	0.972704	1.17826	2.71767	1.95768	2.52179	2.19571	1.68341	1.59522	1.60672	1.68709	1.78184	1.06608	1.15069	0.864248	0.723557	0.633529	1.36178	1.10226	0.871643	1.05791	0.773471	1.36434	1.29956	1.75638	0.95491	1.2622	0.959993	2.10776	1.87693	1.9801	1.99019	1.78069	1.56167	1.81005	1.66545	1.69584
SALL2	0.672405	0.529975	0.398352	1.97899	0.8107	1.31981	0.931768	0.571656	0.857967	0.843593	1.2562	1.17563	1.12822	1.47472	0.939299	2.24626	2.50397	1.69117	1.92723	2.05427	1.65155	1.84363	1.37377	1.44206	1.35887	0.414488	0.6788	0.578195	0.0652809	0.313905	0.504956	0.646873	0.609614	0.165271	0.326359	0.875469	1.25288	1.38012	0.0730074	0.433948	1.41383	2.26459	1.49042	0.461407	1.60643	1.38929	1.90516	1.51044	0.441776
LSM8	2.08221	1.8654	1.92991	1.54151	1.91357	1.69147	1.8622	2.17142	1.88074	2.24684	2.02338	1.91391	2.24369	1.99104	2.06036	1.51131	1.47838	1.63342	1.55511	1.60581	1.54254	1.62937	1.53373	1.70239	1.7401	1.69037	1.65254	2.07653	2.01778	1.59958	1.91366	2.14614	2.13493	1.97466	1.5837	2.14941	1.92459	2.04697	1.71217	1.80751	1.49616	1.42808	1.29729	1.4317	1.63694	1.80897	1.48403	1.431	1.15949
KIAA2018	1.65157	1.48075	1.88648	1.50588	1.67657	1.48972	1.52278	1.64839	1.55839	1.68741	1.82307	2.00916	1.98233	1.87728	1.98684	2.46636	1.85077	1.79294	1.65313	1.92731	2.19955	1.99915	1.4928	1.47605	1.85744	1.77208	1.48586	1.70545	1.75432	1.67037	1.85786	1.79642	1.59004	1.40137	1.70037	1.88153	1.94829	2.11894	1.54974	1.86948	1.87248	2.2061	2.01009	1.69566	2.01171	1.56098	1.92453	1.70463	1.45184
MRAP2	0.798871	0.460116	0.660322	1.07942	1.60742	0.664944	0.674431	0.759277	0.39491	0.882769	1.45334	0.763532	1.73566	1.12631	1.12722	1.27487	0.907567	0.684739	0.936284	1.89885	0.525074	0.736141	0.471311	0.73678	1.25184	0.35697	1.24512	0.787631	0.341059	0.322534	0.625287	1.00308	0.965608	0.132888	0.283491	0.727387	2.38061	0.742383	0.111429	0.366371	0.693883	2.56632	0.962267	0.0627351	0.510636	0.225688	2.59802	0.909494	0.242517
ZHX3	1.99552	2.09877	1.94053	1.71331	1.13378	1.68922	2.43845	2.16388	2.164	1.84538	1.64941	1.84465	1.6754	1.77299	1.68483	1.50086	1.87153	1.45434	1.8416	1.44025	1.67641	1.98397	1.85491	2.14932	1.5242	1.95167	1.76705	1.89056	1.96351	2.00156	2.27038	1.98586	1.8994	2.11234	1.80816	1.94701	1.68653	1.81506	1.62704	2.14248	1.68927	1.40282	1.52173	1.83092	1.54426	1.93697	1.72488	2.01389	2.015
ZSWIM3	1.66856	1.72642	1.56335	2.44282	2.49022	1.96962	1.28142	1.48659	1.38548	1.59261	1.63011	1.45971	1.97352	2.04565	1.98425	1.48627	1.3261	1.47538	1.82628	1.80224	1.87708	1.95706	1.80166	1.75173	1.4539	1.87098	1.75607	1.48425	1.80364	1.88348	1.16536	1.30983	1.38817	1.75063	1.97612	2.06041	1.90544	1.82557	2.20271	1.96034	1.77601	1.54483	1.77403	2.02288	2.08991	1.9077	1.78654	2.0606	2.11697
C6orf141	0.36287	0.117896	0.493967	0.0712085	1.59006	0.195116	0.128882	0.646602	0.0415018	1.36155	1.18551	0.510936	0.880667	0.250112	2.41679	2.31729	1.97716	1.56253	0.931512	2.78801	0.657928	0.751631	0.971125	0.19727	1.7734	0.0974826	0.203381	0.231565	0.223613	0.0183543	0.132644	0.324717	0.457463	0.16077	0.0406813	0.46109	0.658473	1.21104	0.564249	0.3145	1.33254	1.687	1.74301	0.662954	0.536938	0.328571	0.807148	0.354614	0.352591
ZNF350	1.30862	1.11236	1.48175	1.60056	2.05708	1.66403	1.27776	1.10142	1.26768	1.36434	1.79289	1.41818	1.82955	1.7854	1.57338	2.43319	1.81241	1.95605	2.0655	2.18137	2.10335	1.9715	2.0709	2.01188	2.11047	1.24541	1.14226	1.51402	1.25379	1.38006	1.25784	1.31744	1.29989	1.24698	0.944807	1.16496	1.41162	1.67887	1.86665	1.03107	1.8265	1.84973	1.72451	1.67724	2.2652	1.94038	2.14454	1.87368	1.78979
RANBP17	1.59987	1.1039	1.4096	0.857516	1.96718	1.01959	1.16819	1.59776	1.23214	2.18372	1.75746	1.48545	1.67522	1.6084	1.75959	1.69757	1.56929	1.72082	1.97356	1.52699	0.811005	0.958448	0.897276	0.770156	0.943662	1.45169	1.12897	1.38218	1.67821	2.15014	1.71453	1.30363	1.41224	1.98671	2.15191	1.71553	1.02573	1.48547	1.81997	2.6568	2.06273	1.09648	1.47606	2.08672	2.1763	0.763599	0.717127	0.615585	0.88435
ZNF852	1.67928	1.03531	1.38339	2.20666	2.42649	1.56191	1.41765	1.39219	1.19768	1.8178	1.30518	1.28277	1.43891	1.66031	1.3105	1.82379	1.90602	1.45749	1.55446	1.83662	1.77719	1.81438	1.67809	1.47215	2.02737	1.23987	1.32236	1.34013	1.44979	1.4281	1.63441	1.68928	1.44561	1.41529	1.37998	1.35978	1.14914	1.62985	1.19965	1.42548	1.94868	1.53839	1.91343	1.37905	1.73242	1.39221	1.76243	2.11491	1.23987
ZNF564	1.22354	1.42606	1.34342	1.59087	1.85198	1.61949	1.27543	1.53393	1.19877	1.70528	1.49986	1.44263	1.80278	1.54753	1.83344	1.82798	1.69232	1.71918	1.68511	1.83269	1.59502	1.71468	1.63965	1.57937	2.03241	1.36534	1.3916	1.87068	1.78822	1.68385	1.35006	1.44608	1.21876	1.64044	1.7314	1.72054	1.70065	1.48049	2.80535	1.75162	1.74545	1.50339	1.77043	1.74006	2.3387	1.76619	2.2548	1.95378	1.7122
ZBTB41	1.57035	1.09319	1.57774	1.36516	1.50723	1.82623	1.40833	1.50465	1.59185	1.48009	1.71035	1.49393	1.78449	1.52243	1.45469	2.23263	2.29222	1.86758	2.0589	2.08934	2.06373	2.03768	1.62517	1.68596	2.0457	1.43765	1.2751	1.4472	1.60394	1.30805	1.50125	1.59795	1.53242	1.55978	1.24957	1.55841	1.30823	1.42657	1.60605	1.29347	2.04366	2.35372	1.95777	1.87664	1.56057	1.91383	1.88795	2.03584	1.56882
EPB41L4A-AS2	1.04864	0.871957	0.816595	1.14094	1.75579	2.19419	0.746145	1.14375	1.23623	1.0984	1.36436	1.00952	1.14198	0.927024	1.27472	2.34982	1.99714	2.0207	1.22373	1.32855	1.98299	1.50321	1.61743	1.54224	1.6979	0.815058	0.49213	0.718832	0.779304	1.97688	0.839143	0.605159	0.529931	0.989721	1.36356	0.949332	1.16821	0.84602	1.04311	1.6147	1.44171	1.56161	1.31319	1.13631	2.13773	1.53429	1.60665	1.93626	0.947514
IDI2	1.76509	2.19455	2.20014	1.0575	1.15436	1.5998	1.667	1.28856	2.07154	1.70682	1.24394	1.09965	1.32085	1.31178	1.46474	0.759047	1.17861	1.64807	1.56538	1.02496	1.31879	1.39294	1.5733	1.4801	1.1066	2.25213	1.2871	2.04083	1.22357	1.3496	1.93734	1.67911	2.1456	1.02497	1.86559	1.51953	0.790988	1.72915	1.6493	1.30907	1.41763	0.965174	1.48874	1.54151	0.781563	1.48192	0.81672	1.36649	1.41452
SLC46A3	0.457255	0.430887	0.723564	0.494907	1.69639	0.915413	0.553182	1.12715	0.733495	1.98439	1.55545	1.00116	1.79925	0.877221	1.34599	1.00908	0.591393	0.872982	0.835912	0.923867	0.645426	0.824681	0.797001	0.890568	0.691714	0.270188	0.540127	0.614112	1.20196	1.39628	0.500398	0.88735	0.932807	1.37762	1.63798	0.711865	1.00189	1.29091	0.929025	2.27321	0.726503	0.896208	1.09734	2.02923	2.12903	0.787984	1.02481	1.56277	2.21141
NCK1-AS1	1.54943	1.77672	1.04562	1.74523	0.746705	1.37741	1.47107	1.31728	1.20895	1.62806	2.15767	1.83917	1.39605	1.93896	1.43961	1.25716	1.6766	0.954834	1.16882	1.40816	2.55413	1.53825	1.67333	1.14671	1.80641	1.84569	1.61706	1.36994	1.86909	1.32816	2.61376	1.2202	1.86326	1.71897	1.95149	1.6064	1.76338	1.78751	2.08239	1.83549	1.08804	1.46544	1.36764	1.24034	2.18822	1.69764	2.06891	1.62356	1.42203
ZNF365	1.48448	0.960898	1.08988	2.13601	0.274759	2.41572	0.896626	0.915069	0.925837	0.356881	1.23653	1.17697	1.3045	1.35904	0.436182	1.25667	1.07145	1.18354	0.456087	0.300746	1.66439	2.09989	1.92872	1.4172	0.659194	1.05976	0.272787	0.622791	0.615268	0.930044	1.13397	0.254318	0.893421	0.540038	0.610589	1.40301	0.357086	0.875688	0.356092	0.664158	1.32633	0.44927	0.885093	0.32468	0.733387	2.21145	1.2157	2.80884	0.805315
PCOLCE	1.16817	1.75493	1.23705	0.752268	1.14262	1.41414	1.64399	1.07711	1.42555	1.24038	1.51454	2.23525	1.81692	2.34055	1.58617	1.07628	0.917914	1.23819	1.3048	1.13382	1.18572	1.0143	1.11766	1.11774	0.936949	1.29801	0.820716	1.21199	1.43764	1.28022	1.1311	0.938799	1.24821	2.10104	1.13887	2.23652	1.80409	1.82361	2.10922	1.09446	1.11998	1.11992	1.13797	1.10706	1.68062	1.08498	1.49026	1.17094	1.00101
ZNF256	1.72722	1.54091	2.12577	1.23802	1.52452	0.887957	2.22233	1.67158	1.71901	1.56536	1.8195	1.45446	2.09219	1.96755	1.73378	1.98132	1.8546	1.92856	1.56754	2.11476	1.74822	2.01727	2.0884	1.77892	2.42821	1.70182	1.43683	1.99533	1.53032	0.767212	1.43343	2.04695	1.52774	1.3605	1.31504	1.5575	2.02183	1.95178	1.92115	1.12799	1.95723	2.39578	2.11452	1.58652	1.1641	1.94393	1.7236	1.72422	1.91076
ZNF473	2.08046	2.27371	2.04824	1.68662	1.95275	1.51507	1.93388	1.68396	1.95632	2.05014	1.71101	2.05166	1.67292	1.73972	1.99418	1.50342	1.55952	1.40863	1.54566	1.55965	1.16517	1.66245	1.5171	1.43174	1.60787	2.25983	2.26025	2.01091	1.8652	1.88804	1.83222	1.81036	1.84135	1.35693	1.64543	1.80862	1.93633	1.78427	1.80847	1.80653	1.38742	1.67726	1.33014	1.56933	1.05212	1.70312	1.52915	1.29786	1.44665
PARS2	1.63009	1.34582	1.70253	1.6464	1.83455	1.85633	1.84475	1.90581	1.53325	1.68736	1.76913	2.23984	1.79045	1.99579	1.51517	1.77594	1.71999	1.65718	1.86129	1.40954	1.32893	1.09864	1.31202	1.23217	1.41087	1.74299	2.01206	1.80084	2.32873	1.93639	1.81146	2.29099	1.54215	1.72231	1.72608	1.69306	1.79021	1.8987	1.8269	1.78152	1.52106	2.10826	1.51635	1.6415	1.75483	1.40867	1.71922	1.38644	1.51417
DZIP1L	1.5888	1.20526	1.51411	0.921597	0.647832	1.63857	0.87124	1.09755	1.32905	1.35566	1.54133	1.37386	1.52249	1.79109	1.31127	0.597777	0.403801	0.560349	0.545822	0.394149	0.745485	0.735484	0.813687	0.846282	0.44759	0.813381	1.06392	1.19414	1.40577	2.38649	0.827313	1.18486	0.999031	1.99744	2.33342	0.869448	1.07907	1.3074	0.923251	2.67629	0.178823	0.597907	0.502308	0.552514	1.56677	0.713338	0.827183	1.13659	0.822802
C1orf74	1.58424	1.65141	1.7335	0.970303	1.26758	1.5273	1.75021	1.60397	1.76676	2.09302	1.50078	1.92026	1.4834	1.8755	1.69967	1.39041	1.25805	1.35137	1.29059	0.91166	1.02627	1.15271	1.24336	0.772664	1.09958	2.19841	1.98303	2.16284	2.53417	1.50163	1.52845	1.85025	1.95775	2.10786	1.34833	2.24417	2.08251	1.61761	2.06198	1.85999	1.4724	1.0998	0.952111	1.41772	1.01059	1.20301	1.1367	1.1758	1.29026
ZNF720	1.60375	1.36429	1.56518	1.56652	2.25346	1.11393	1.2337	1.2828	1.02369	1.27958	1.69217	1.42724	1.97221	1.71118	1.89011	1.65391	1.72512	1.58797	1.62814	2.1955	1.93717	2.11144	2.53536	1.60416	2.13729	1.13421	1.34206	1.83305	1.42164	1.45955	1.22852	1.51746	1.22192	1.29747	1.1574	1.46676	1.44765	1.62464	2.16087	1.33671	1.54849	1.81088	1.7767	1.78818	1.75433	2.02154	2.13899	1.82559	2.1762
MRPL45P2	1.40067	0.973359	0.858967	1.71947	1.20516	1.50275	1.06282	1.29942	1.54148	1.40879	1.38047	1.27064	1.31696	1.6082	1.28474	1.78449	1.4942	1.01036	1.63051	1.46137	1.41019	1.35616	1.46479	1.75704	1.27571	1.01446	0.784129	0.540083	2.14102	1.363	1.22493	1.22113	1.1643	3.0528	1.1598	0.810523	0.902083	0.813169	2.86451	1.12136	1.88491	1.6225	1.13765	1.87012	1.8168	1.28954	0.804714	1.0214	1.86118
ZNF280C	1.46137	1.65297	1.85316	1.63063	1.54059	1.12191	1.51798	1.96685	1.83318	1.63761	1.86187	2.02214	2.28306	2.11542	2.24919	1.3148	1.93401	1.49507	1.93151	1.60977	1.15145	1.1598	1.04416	1.60509	1.51642	1.5905	1.63949	1.85353	1.72761	1.42876	1.74879	1.88742	1.72769	1.4775	1.33872	2.06151	1.85072	1.58169	2.50366	1.92569	1.72311	1.58452	1.46134	1.30699	1.62623	1.32774	1.27545	1.01735	1.33751
PABPC1L	0.72895	1.18767	0.715035	1.91079	0.356296	0.653983	0.606353	0.659136	0.873423	0.453807	0.850464	1.9799	1.58971	2.8476	1.4028	0.949643	1.57612	0.911002	1.67203	0.825383	0.31151	0.560964	0.432793	1.07953	0.165654	0.619508	0.452804	0.726407	1.72585	1.15212	0.392166	0.458699	0.475345	2.1191	0.849969	0.996118	0.697111	1.18477	2.94232	1.99278	1.09538	0.861193	0.89325	1.49458	2.24931	0.243801	0.224685	0.509343	0.55767
METTL7A	1.05807	1.03555	0.50778	0.335899	0.810402	2.44791	1.86138	0.799797	0.707458	1.49491	1.87136	1.48884	1.62293	1.05089	2.7957	0.529011	0.792019	0.472351	0.645068	1.05253	0.476859	0.286778	0.249544	0.507795	0.285685	0.452516	1.21879	0.596048	0.372862	0.166976	0.752177	1.90458	1.06364	0.635199	0.278606	1.0316	2.42708	0.915759	0.802514	0.532038	0.511014	0.571001	0.455786	0.117117	0.880973	0.205775	0.46648	0.555387	0.120781
FOXO6	0.592698	0.69797	0.892853	0.60626	0.461497	0.765043	0.56844	1.08883	0.500838	1.06089	1.0421	1.28924	1.29456	0.744006	1.15575	1.83973	1.97156	2.55521	1.17874	1.23974	1.22238	1.01222	0.955976	0.723436	0.842014	0.654018	0.235534	0.537815	0.549836	1.39106	0.738494	0.29876	0.641351	0.649727	1.72282	1.23004	0.599613	1.12978	0.991954	2.21337	1.60901	1.69792	1.85567	0.704224	2.16599	1.18545	0.850419	0.877903	0.414871
RPGRIP1L	1.78279	1.74439	2.21172	1.544	1.75331	1.49411	1.91016	2.11953	2.01791	2.11266	1.81502	2.35274	2.17015	2.0013	1.98601	1.14525	1.70337	1.27859	1.70665	1.40297	1.2641	1.89938	1.55164	1.94166	1.51357	1.70553	2.13634	1.80349	1.92114	1.70201	1.91771	2.27521	1.71113	1.64422	1.74114	2.0647	2.07981	2.00425	1.28968	1.93547	1.30642	1.15511	1.21838	1.55421	1.49213	1.57237	1.47147	1.28427	1.35427
MAP6D1	1.2926	1.42127	1.70121	1.5937	1.26639	2.1966	2.18914	2.70569	1.86479	1.61076	1.75844	1.90022	2.07739	1.79158	1.47978	1.24992	1.00505	1.46351	1.08997	0.726651	1.0924	0.717773	1.44068	0.957992	0.560499	1.51527	1.95732	1.10845	1.20649	0.741053	1.84295	2.16505	1.74667	1.75061	1.35028	2.16527	2.87709	1.37901	0.579552	1.21389	1.13428	1.18664	0.567724	0.652592	0.576688	0.970481	1.1181	0.675837	0.521345
ZNF577	1.84145	1.77414	1.92293	2.20046	2.71913	1.97223	1.02385	1.52137	0.406655	1.02584	1.63989	1.49893	1.56867	1.09839	1.03687	2.01879	1.78719	1.99352	1.95097	2.04217	1.8368	1.92807	1.42588	1.36812	1.91912	1.03986	1.10147	2.18602	1.25325	0.759754	0.91291	1.13634	1.56034	0.712927	0.383541	1.56508	1.5015	1.45357	0.73891	0.405007	1.4636	1.57174	2.56269	1.46251	0.75147	1.27985	1.75844	1.78501	1.07387
CMTM4	1.05176	1.67423	1.62478	1.52418	1.43732	1.49451	1.99762	1.91949	1.84257	1.71763	1.22259	2.10755	1.55324	1.75808	1.86214	1.74767	2.20053	2.06672	1.80191	1.85173	1.6678	2.42707	1.72739	2.18803	1.994	1.41642	1.49996	1.31829	1.54063	1.3452	1.75178	1.76731	1.45735	1.65428	1.32211	1.85332	1.67481	1.5395	1.26942	1.21662	2.15344	2.05175	1.75594	2.17122	1.21696	2.17115	1.8906	2.07433	2.2466
DACT3	0.43239	0.347994	0.321133	1.4375	0.246372	0.895087	0.510478	0.368182	0.344689	0.306916	0.346837	0.424911	0.53475	0.515692	0.335284	1.51526	2.14459	1.31505	2.33755	0.818548	0.6073	0.83725	0.829035	1.04661	0.50978	0.497046	0.296906	0.386105	0.227066	0.0813449	0.631431	0.19949	0.572806	0.559871	0.090423	0.59898	0.248049	0.461913	0.554693	0.174737	2.2361	2.09201	3.20903	0.724642	0.143692	1.24708	1.19581	1.6229	0.979937
C15orf37	1.65795	1.19612	1.55127	1.49222	1.89233	1.72055	1.72767	1.76545	1.3303	1.73857	1.46957	1.75305	1.71235	1.70097	1.58724	1.61222	1.60303	1.18239	1.50443	1.2616	1.71514	1.66105	1.91388	1.79065	1.32562	1.70877	1.75185	1.52141	1.35961	2.16621	1.37375	1.70954	1.50134	1.53604	2.02705	1.42592	1.44005	1.40933	1.62888	1.99964	1.38891	1.15876	1.23915	1.7	2.42703	2.21994	1.82185	1.98218	2.37727
MPZL3	1.18753	0.96612	1.88444	0.58215	1.03289	1.99431	1.20088	1.57271	0.673016	1.2549	1.52834	1.63757	2.03773	1.39254	1.85207	0.581927	0.794015	0.974901	0.363027	0.709148	1.25648	0.891105	1.28026	0.439079	1.18638	1.04981	1.26695	1.59839	1.8435	2.04689	1.04506	1.41192	1.85472	1.89822	2.10191	1.8426	2.05233	2.27811	2.73991	2.81805	0.724787	0.879835	0.874396	1.07735	1.87395	1.08897	1.215	1.50793	1.59853
CD97	1.47403	1.86323	1.07211	2.14752	0.847932	2.10949	1.77375	1.23058	1.43881	1.08223	1.53349	1.33126	1.1867	1.48694	1.14883	1.48834	1.37031	1.14532	0.960947	0.66834	1.66242	1.47986	1.35783	2.04332	0.736406	0.784453	1.69759	0.680736	2.00115	0.431346	0.768884	1.95263	0.873551	2.03768	0.305223	1.14014	2.27417	0.775704	1.99513	0.376048	1.01821	2.06004	0.607993	1.98327	0.308119	0.915731	2.31536	0.932113	2.24208
LACC1	2.02688	1.73618	2.14918	0.989676	1.5376	1.97547	1.47787	1.89545	1.15485	1.63763	1.58085	1.95207	1.89546	1.10816	1.93337	1.40094	0.97506	1.77348	0.788196	1.33217	2.07448	1.54934	2.19391	1.03468	2.20421	1.74541	1.86304	2.77558	1.60941	1.19362	1.1691	1.47273	1.64118	1.56337	0.839104	1.01227	1.25916	1.59178	3.9008	0.709006	1.04516	1.03963	1.32507	1.62195	0.765274	1.66247	1.38163	1.82468	1.93532
TVP23C-CDRT4	0.209142	0.303596	1.46963	1.44214	2.2505	1.24322	1.14062	1.12788	1.0859	1.2293	1.05167	0.297998	1.6298	0.901894	0.630826	0.635098	0.442206	2.26679	0.0200836	0.528372	1.35897	0.49525	2.14061	2.042	2.08552	1.15544	0.10744	0.231203	1.53076	2.05535	1.03719	0.549197	1.01961	0.812571	1.55633	1.14352	1.40093	0.461906	0.547804	1.71118	1.14311	0.252808	0.52036	0.382452	1.96493	1.4937	0.386924	0.951914	1.97929
DDHD1	1.77855	1.71893	1.94564	1.62757	1.6152	1.66973	1.84844	2.02105	1.97606	1.83121	1.712	2.15624	1.71312	1.97274	1.61119	1.60589	1.86413	1.64185	1.707	1.46832	1.89613	1.6642	1.49156	1.4796	1.60974	2.11541	1.79905	1.91082	2.42037	2.34086	2.11283	1.73079	1.6725	2.20846	1.85135	2.19348	1.62833	1.68503	1.33164	2.17139	2.0411	1.81527	1.57607	1.63803	1.72545	1.73729	1.69296	1.71166	1.53627
ARHGEF19	2.02251	1.05059	1.04966	1.40931	1.62603	1.74677	1.12403	0.985676	1.49427	1.65514	1.37792	1.05798	1.09624	1.64021	1.72283	2.06309	0.695104	0.849625	1.55203	1.91844	2.34715	1.28615	1.47584	2.14431	2.24001	1.86717	1.34103	1.91901	0.977999	1.45471	1.34459	1.33739	1.61184	0.905471	1.23938	1.99704	1.30501	1.60026	0.750758	1.31808	1.43502	1.19177	1.78913	0.905163	1.34556	2.19032	1.52785	2.21609	0.796803
HTR7P1	1.80619	1.81001	1.13049	0.82875	1.22861	1.98485	1.86583	1.20302	1.49165	1.30249	1.68066	1.87341	1.38731	1.43091	1.55419	0.987741	1.13718	0.867642	1.04396	1.20779	1.65166	1.57182	0.986408	1.03587	1.11852	1.67876	2.50581	1.15037	1.39147	2.02801	1.83302	2.73118	1.24172	1.21387	1.97626	1.74084	2.34968	1.45565	1.59812	1.75869	1.01403	1.31136	0.778237	1.13073	1.96033	1.21066	1.62136	0.97078	0.937614
CRTAC1	0.894465	1.48225	0.942774	0.35741	0.530757	0.658078	1.56052	0.74703	0.6161	0.691891	1.18348	2.23794	1.21829	0.873723	0.894379	2.16723	2.07152	1.50827	0.996053	0.981671	0.936154	1.50221	0.445482	0.575514	0.325899	1.63895	0.670475	0.606814	1.81551	0.175711	1.95204	0.511382	0.927529	2.39849	0.167742	1.95776	1.0506	1.41431	1.71399	0.215976	2.29842	0.516179	0.862261	1.34851	0.218832	1.33735	0.234111	0.493276	0.875071
HIST2H4A	2.24125	0.742098	0.26626	2.18632	3.37984	1.13149	0.55293	0.637577	1.16561	0.455986	0.511288	0.494118	0.885698	0.104771	1.62416	1.60214	1.29642	0.799173	1.00921	1.2861	1.23117	1.59305	0.509367	0.818086	0.906109	1.06873	1.03261	0.841091	0.920052	0.563603	0.770135	0.389373	0.739671	0.434106	0.582789	0.0938454	0.284661	0.416276	1.36897	0.319121	1.1233	1.31232	0.453999	2.22342	1.47478	0.862715	0.936751	1.05756	2.00757
HIST2H4B	2.24125	0.742098	0.26626	2.18632	3.37984	1.13149	0.55293	0.637577	1.16561	0.455986	0.511288	0.494118	0.885698	0.104771	1.62416	1.60214	1.29642	0.799173	1.00921	1.2861	1.23117	1.59305	0.509367	0.818086	0.906109	1.06873	1.03261	0.841091	0.920052	0.563603	0.770135	0.389373	0.739671	0.434106	0.582789	0.0938454	0.284661	0.416276	1.36897	0.319121	1.1233	1.31232	0.453999	2.22342	1.47478	0.862715	0.936751	1.05756	2.00757
ZNF652	1.48275	1.45211	1.57241	1.91456	1.79236	1.71719	1.85814	1.87025	1.94608	1.99371	1.79162	1.85452	1.88111	1.7732	1.92728	1.96287	2.08793	1.8554	1.7181	2.19212	1.93533	2.01478	1.76807	2.03249	2.05538	1.63132	1.54516	1.81618	2.23377	1.75245	1.73607	1.91327	1.88184	2.21569	1.89783	1.6613	1.70254	1.80031	2.14329	1.69456	2.15466	2.05323	2.00861	2.20029	2.10328	1.67764	1.86198	2.40142	2.16227
HSPBAP1	1.94597	1.37869	1.71609	0.984543	1.60989	1.42067	1.23821	1.31619	1.19304	1.57839	1.92407	1.2447	1.30363	1.56474	1.6499	1.80103	1.89268	1.76775	1.7724	1.73354	1.67066	0.972873	1.28428	0.926148	1.52772	1.24496	2.12607	1.31883	1.43389	2.2273	1.10663	1.57713	1.25117	1.25157	2.18683	1.41769	1.85517	1.43056	1.5248	2.56828	1.68354	1.84764	1.54991	1.30331	2.87899	1.33768	1.31427	1.10632	0.727627
PRPF40B	1.56556	1.87027	1.74682	1.64319	1.70727	2.37732	1.96275	1.41881	1.38429	1.34165	1.51883	1.43731	1.04843	1.33919	1.37555	1.78768	2.11014	1.58439	2.29911	1.99719	1.3879	1.35945	1.45336	1.55264	1.44661	1.29622	1.61053	1.64532	1.6787	1.73116	1.02931	1.74846	1.7018	1.08178	1.99024	1.2282	1.32521	1.1268	1.11802	1.70864	1.38634	1.64196	1.81796	1.1781	2.3658	1.06778	1.20826	1.56564	0.95915
PARD6G	0.594452	0.905973	0.709138	2.57027	1.24643	1.20358	1.41243	0.637409	0.998608	0.567532	1.07463	1.38019	1.29486	1.28693	1.00425	1.02192	1.462	1.30119	1.21377	0.722532	1.04733	2.15525	1.51942	1.29048	0.806055	0.694879	0.775869	0.597486	0.652479	0.350644	0.775644	0.901918	0.82435	0.785933	0.357676	0.964782	1.12877	1.09763	2.70575	0.354817	1.19528	1.35682	1.05601	1.96906	0.667809	1.18276	1.53551	1.17974	2.26431
UBOX5	1.75959	1.60993	1.81651	1.48434	1.71294	1.85075	1.6614	1.60336	2.06591	1.76588	1.91632	1.80775	1.70239	2.39182	2.31407	1.93412	1.5665	1.80848	2.09649	2.43707	1.89557	1.46241	1.73319	1.71672	2.00116	1.71938	1.88924	1.63102	1.53805	1.60486	1.50105	1.81277	1.5086	1.25163	1.54904	1.89551	1.96442	1.80904	1.8092	1.82816	1.5999	1.85546	1.70357	1.6711	1.83067	1.62888	1.7944	1.5573	1.34841
CTC-338M12.4	1.10783	0.546892	1.07554	0.539332	0.959017	0.835647	0.821009	0.922073	0.716504	0.959144	1.18305	0.609071	1.41988	0.854438	0.993723	1.20885	1.52694	1.3902	1.36738	1.70849	1.10909	1.15365	1.26247	0.865068	1.14684	0.680384	1.22031	0.630922	0.836205	1.36165	0.843809	2.27528	1.00255	0.895052	1.81904	0.934602	1.48899	1.30459	1.70008	1.86901	1.17752	2.14672	1.32531	1.61746	2.59534	0.792093	1.44444	1.35529	1.89505
ZNF354C	1.27113	1.00238	1.49778	1.70484	2.206	1.70508	1.41395	1.56061	1.8794	2.40189	1.1308	2.26297	1.92215	1.89324	2.23108	1.73279	1.59545	1.6617	1.76297	1.87456	1.29128	1.78567	1.5313	1.59228	2.12944	1.5824	1.16226	1.46242	0.755875	0.968009	1.33492	1.16803	1.48056	0.798238	0.730545	1.72669	1.37813	1.6043	0.735283	0.720781	1.74196	1.28745	1.8508	1.08662	0.997411	1.62586	1.43886	1.67255	1.04557
ATAD2B	1.86744	1.49056	1.90958	1.41263	1.87544	1.65212	1.90449	1.99616	1.90299	1.86039	1.63798	1.49334	1.73215	1.58863	1.55696	1.9422	1.93208	1.79627	2.05566	2.25196	1.91528	1.74566	1.95477	1.56149	2.03133	1.91517	1.91268	2.05776	1.66332	1.62223	1.93002	1.97164	2.13498	1.51993	1.51508	1.66321	1.56467	1.73454	1.75496	1.56318	2.18139	2.48745	2.30954	1.86301	1.90423	1.85885	2.00588	2.1612	1.63824
SPINT1	0.582794	0.593096	0.382295	0.80377	0.272122	0.336648	0.499463	0.315355	0.72244	0.114794	1.56755	2.02345	1.48736	3.18562	0.867033	0.852855	1.69133	1.05973	2.56573	0.54052	1.03831	1.60401	0.830612	2.38622	0.538917	0.450158	0.414393	0.980814	0.831418	0.0484088	0.569104	0.370138	0.851363	1.05151	0.0281111	1.00612	1.47094	1.85916	1.2457	0.0383548	1.34097	1.79262	1.92204	1.04805	0.205765	1.19527	1.38158	1.98882	1.62283
PDIK1L	1.93012	1.59926	1.94159	1.38646	1.86569	1.92673	2.01562	2.01042	2.22251	2.27486	1.8785	1.9418	1.96197	2.14729	2.0141	1.34184	1.32996	1.30385	1.27382	1.45849	1.31831	1.00706	1.25133	1.30175	1.41211	1.84465	1.72527	2.01361	2.28565	1.81101	1.93561	2.10775	2.22596	1.96668	1.4801	2.13529	1.84631	2.09838	1.92206	1.81004	1.33356	1.04469	1.347	1.61478	1.55463	1.42921	1.3153	1.56982	1.49551
RGMB-AS1	1.10595	1.12004	1.12901	1.86468	1.27201	1.25171	1.80275	0.949963	1.51029	0.902851	0.610636	0.644935	0.695611	1.27276	0.666914	1.89303	1.98845	1.41615	1.68082	1.22344	1.39464	2.31897	1.43401	1.96106	1.36515	1.49843	1.43543	1.29591	0.904292	1.5737	1.28888	1.32899	1.49843	0.659962	1.72981	0.830561	0.663977	0.980749	0.84367	2.12006	1.95466	1.80236	1.55419	1.905	1.62694	1.67846	1.51383	1.91932	3.03461
GZMA	0.433185	0.408614	0.842048	0.216901	0.199538	0.842307	0.423029	0.77287	0.0957687	0.405963	0.642651	0.845643	1.54251	0.327353	0.545696	0.319321	1.55655	2.23762	0.515706	0.511988	0.663608	1.04206	1.42467	0.327413	0.198644	0.53838	0.127966	0.720699	0.0429583	1.43777	0.173371	0.272973	0.693492	0.136609	1.9974	1.1248	1.28824	1.40441	0.644395	2.83174	1.36963	0.696468	2.9106	1.02663	2.22377	1.06121	0.547055	0.71211	0.402244
ZNF814	1.74357	1.8707	2.10421	1.85162	2.23804	1.23228	1.84375	1.71604	1.61	1.83646	1.61944	2.10066	2.16132	2.16325	2.2532	1.55243	2.02821	2.53209	2.17246	2.22474	2.14039	1.7811	1.68907	1.61651	1.86402	1.5902	1.86338	1.8193	1.53108	1.10837	1.72442	2.05217	1.95449	1.28809	0.82445	1.83654	1.76594	1.83009	1.31758	1.36174	2.0484	2.04367	2.02979	1.73172	1.73838	1.66314	1.86488	1.57511	1.33703
C4orf29	1.68368	1.18059	1.76897	1.32349	1.18481	1.77731	1.28521	1.42561	1.2933	1.65752	1.92147	1.60858	2.01622	1.58635	1.64811	2.421	1.61975	1.79824	1.8412	2.24775	2.04254	1.44557	1.433	1.44689	1.60619	1.24473	1.69428	1.29141	1.67327	1.58701	1.50701	1.42338	1.5035	2.03523	1.48208	1.53803	2.21391	1.54525	1.79095	1.78797	2.13387	2.25608	1.71777	1.95532	1.98155	1.11332	1.50919	1.56391	1.54041
BICC1	0.644222	1.40357	0.898658	2.59103	0.338257	0.787998	1.61653	1.23672	2.24604	0.567139	0.487801	1.16545	0.82095	2.21736	0.475342	0.209775	1.06698	0.695499	1.76561	0.23875	0.20311	1.75673	0.878124	3.05872	0.248197	0.476289	0.962333	0.568557	0.120691	0.640253	0.557117	1.03296	0.568054	0.171354	0.528897	0.487785	0.638648	0.454803	0.10851	0.12949	0.328102	0.377469	0.342591	0.299303	0.0994672	0.256148	1.00374	1.44165	1.56712
A1BG	0.609416	1.02961	0.992733	1.63939	1.12698	0.927101	1.02815	0.659539	0.731514	0.537218	0.718823	1.20743	1.33869	1.19181	1.13413	1.41507	1.43813	1.7356	1.78717	1.83667	1.05125	1.6919	1.9476	2.21555	1.11718	0.873137	0.687019	0.506873	0.621416	1.81188	0.813458	0.423532	0.778845	0.775965	1.29094	1.02592	0.746601	0.988599	1.03422	1.28005	1.78535	1.25081	1.94249	1.91904	2.19876	1.66561	1.42769	2.52519	2.24824
UFSP1	1.32414	2.30163	1.27738	1.4017	1.42237	1.28195	1.92915	1.28776	1.44051	0.544048	0.297881	1.33381	0.787938	0.669474	0.83116	1.29724	2.44367	1.13923	2.11615	0.965718	1.02905	1.67621	1.43958	2.15168	1.45304	2.0452	2.05323	1.40791	1.1449	1.45443	1.38139	1.24361	0.785177	1.17946	1.68119	1.03751	1.1127	0.782951	1.58038	1.23818	1.48418	1.58335	1.65874	2.44279	1.17344	1.82638	1.46745	1.6198	1.12678
LRRC37A2	1.53422	1.23317	1.6527	2.89497	2.66715	1.57636	1.28581	1.70818	1.9541	1.8601	1.20751	1.34458	1.59842	1.97046	2.15546	1.0797	1.3526	1.34955	1.92685	1.74335	1.15751	1.27119	1.3489	1.90484	1.70325	1.24362	1.71826	1.76652	2.02772	1.75426	1.17778	1.55495	1.52934	2.19551	1.5156	1.18441	1.40993	1.7422	2.27094	1.74606	1.4479	1.50219	1.4352	1.69217	1.65522	1.18743	1.41699	1.31798	1.76277
CCDC68	1.87722	1.10713	1.04709	0.559857	0.861001	1.33479	0.885777	0.982338	1.42952	1.78928	1.10569	0.842526	0.755474	1.24612	1.28716	0.444562	0.352877	0.375229	0.880757	0.323245	0.366397	0.293544	0.490096	0.711897	0.367766	2.04843	1.06306	1.86974	1.92962	3.59194	1.41368	0.957658	1.27279	1.74445	2.42659	1.21476	0.877008	1.08412	1.10836	2.39366	0.38748	0.198704	0.51939	0.524348	1.01265	0.551221	0.192984	0.476992	0.577266
ZNF215	1.38883	1.58602	1.24054	0.409079	1.1757	1.00877	2.30427	1.72587	1.1028	1.89065	1.71396	2.66719	1.50296	1.48142	1.93633	0.461934	0.477777	0.427785	0.377379	0.506622	0.333386	0.651505	0.451521	0.324305	0.562335	1.31924	1.51661	1.6289	1.44322	2.15976	1.39316	1.61607	1.77043	1.45836	1.92839	1.72741	1.67571	1.96377	1.03092	2.45215	0.612506	0.407864	0.230417	0.404408	1.17505	0.378907	0.439466	0.353295	0.389276
EFCAB7	1.61424	1.46886	1.92745	2.07051	2.34689	2.01174	1.58499	1.90221	1.79152	2.05715	1.48952	2.16941	1.9475	2.02581	2.29379	1.00072	0.883911	0.798046	1.03915	1.49691	1.31848	1.31129	1.33427	1.3875	1.6486	1.70426	1.57749	2.28875	2.17936	1.71004	1.43297	1.60191	1.93771	2.03789	1.46949	1.88227	1.86624	1.97071	1.32372	1.99196	0.888049	0.912297	0.813962	0.714009	1.71483	1.27184	1.27767	1.46343	1.10415
LOC642846	2.57404	1.88244	1.85241	2.15404	1.05477	2.23438	1.33206	1.66114	1.7671	1.72863	2.17128	1.74111	1.74474	2.22754	2.25089	0.590012	0.452978	0.459491	0.609311	0.50704	0.472829	0.188919	0.239138	0.511086	0.157836	1.43872	1.64979	1.65435	1.84315	1.97302	1.71977	1.7909	1.6388	1.51329	1.94947	1.77041	1.2932	1.82729	0.914418	3.04689	0.416982	0.454804	0.481396	0.271738	0.700425	0.121243	0.313947	0.289597	0.17019
MARK1	1.98789	1.52372	1.82494	1.84576	1.75254	2.16508	1.68228	2.14953	1.92647	2.00602	1.73197	2.0043	1.89051	2.17971	2.22415	1.56398	2.13018	1.92387	1.81038	1.72325	1.84078	1.79608	1.82686	1.53224	1.99954	2.00025	1.66601	1.66705	2.03593	2.3563	1.83044	1.85336	1.58368	1.86283	1.83948	2.37041	1.77316	1.66242	1.2536	2.26309	1.87116	1.73962	1.78046	1.46252	1.62755	2.13212	1.69674	2.05278	1.72867
LAMP3	0.609677	0.589569	0.5308	0.583452	0.689507	1.04928	0.579279	0.460497	0.421695	0.814295	0.908231	0.81306	0.824455	0.76973	1.33966	1.35291	1.04054	0.881134	0.867872	1.83027	2.15772	1.21395	1.2902	2.23835	2.94761	0.450748	0.742996	0.400454	0.542425	0.508955	0.412842	0.666142	0.407441	0.533086	0.735943	0.706632	1.09403	0.838187	1.51491	0.879444	0.984653	1.89047	1.28025	1.07089	1.14417	2.10018	1.81642	2.25196	2.52577
RPA3OS	2.04496	2.28105	1.95466	1.36995	1.27786	1.60884	1.99156	2.33748	2.12933	1.82759	1.59591	1.67237	1.50691	1.45034	1.35569	0.498243	0.639879	0.834475	0.62458	0.767543	0.937442	0.74501	0.888142	0.549602	1.09286	1.69209	1.78779	1.86039	2.235	2.11467	1.55231	1.63224	1.74027	2.1136	2.25635	1.12096	1.48695	1.79009	1.77837	1.73342	0.770354	0.784766	0.697602	1.09699	1.33702	0.62845	0.916756	0.631048	0.879571
SMIM8	2.03208	1.86022	1.60745	1.62335	2.00021	1.80686	2.09961	2.21582	1.51167	2.22704	2.10175	1.85613	2.1962	2.09821	2.11335	1.48577	1.25865	1.17193	1.21515	1.50004	1.47732	1.79164	0.970326	1.36977	1.66354	1.93816	1.77558	1.90846	2.01206	2.0186	1.76093	2.14542	1.86275	2.19308	2.18819	1.73757	2.26287	2.18413	1.39783	2.28478	1.38438	1.30453	1.40411	1.47654	2.37748	1.70207	1.56049	1.67566	1.36125
SLC29A3	1.40012	1.41219	1.36117	1.98285	3.19734	2.68967	1.28182	1.22605	1.09567	1.76702	1.59932	1.68567	1.73738	1.29654	2.01052	1.61103	1.92423	1.87937	1.57809	1.65866	1.63014	1.13755	1.62008	1.33458	1.25654	1.29159	1.25731	1.01424	1.96388	2.06261	1.99296	1.28713	1.12337	2.00946	1.68415	1.867	2.24803	1.64446	2.24682	1.45054	2.10659	2.18813	1.47441	1.4366	1.49755	1.33903	1.91746	1.5958	1.66743
CLMN	1.31354	0.970517	1.27625	1.30738	0.940436	1.44335	1.03523	1.45369	0.999987	1.09203	1.57137	1.44851	1.56066	1.28221	1.13233	2.89816	1.99263	2.48436	1.75031	1.46451	1.46154	1.46059	1.35286	0.972115	0.927731	0.918822	0.957105	0.920035	1.05275	1.67446	0.853909	1.12351	0.824281	1.17542	1.91819	1.26739	1.33742	1.4178	1.25612	1.86385	2.24852	2.2229	1.83249	1.53693	1.88137	1.23779	1.03643	1.10605	1.10039
ZNRF2P1	1.29899	1.71187	0.901145	2.19609	1.57303	1.98098	1.57566	1.13734	1.55706	1.48273	1.17497	1.63341	1.01565	1.45745	1.59695	2.32459	1.35487	1.69415	0.800048	1.3043	2.19665	1.87462	1.84744	1.50731	1.71128	1.73107	1.80511	1.36953	1.38341	2.54773	1.61509	1.27763	1.23302	1.91851	1.90669	1.58831	1.82902	1.66495	1.46138	1.46498	1.18573	1.42289	1.19464	1.82291	1.67146	1.60831	1.60145	1.75388	1.48714
ZNF181	1.48014	1.2434	1.35365	1.50809	2.14564	1.78736	1.28452	1.52836	0.928911	1.7266	1.31768	0.970327	1.47464	1.19569	1.52143	1.86932	2.20051	2.20315	1.98797	2.87711	1.99505	2.24186	1.64367	1.65468	2.64588	1.30737	1.09179	1.69606	1.19965	1.50309	1.25923	1.17755	1.54801	0.894773	1.70937	1.3103	1.01127	1.3503	1.75957	1.66761	2.22132	2.17955	2.12298	2.24885	2.25591	2.2068	1.95245	1.7366	1.83406
IGSF3	1.04913	1.52006	1.08811	2.24883	0.725204	1.65321	1.68629	1.35138	0.664569	0.453452	1.34064	2.11637	1.9877	0.957022	0.584379	0.939034	1.80621	1.58188	0.720196	0.358048	1.28384	3.18244	2.65047	0.927291	0.671028	1.02476	0.411263	0.776983	0.139484	0.0676163	1.19059	0.507997	0.825182	0.230849	0.153143	1.43483	0.918007	1.0787	0.260515	0.0940888	1.28498	0.688901	1.17932	0.304423	0.0688221	2.25633	1.35286	1.75361	0.557122
HLA-F	0.267504	0.551422	0.250768	0.200465	0.844684	0.472843	0.407464	0.0554323	0.0586003	0.845035	0.501236	0.847762	0.325037	0	1.8434	1.03876	0.70355	0.312405	0.0831095	1.20958	1.27872	1.05516	0.849111	0.0632915	2.29438	0.587346	8.68e-26	0.0888773	0.236739	1.52814	0.15318	0.0186916	0.187576	0.45488	2.20436	0.623829	0.102636	0.293019	0.213819	2.13115	0.862391	0.122037	0.124083	0.667812	3.24815	1.43134	0.0937856	0.210499	1.90694
KIAA1407	0.398841	0.292874	0.435409	0.674929	0.524739	1.17812	0.479769	0.732434	0.579293	0.860336	0.930036	0.512857	0.823382	0.589632	0.814697	2.064	1.66254	1.73676	1.70701	2.41098	2.6461	1.86751	1.61026	1.38924	2.63201	0.403144	0.26164	0.416772	0.413507	0.765641	0.531218	0.7195	0.730386	0.418634	0.695739	0.519858	0.443179	0.784707	1.06192	1.25821	1.54987	1.85554	1.71508	1.90585	1.83105	1.6568	1.7656	1.4786	1.46579
ZNF423	0.83468	0.890772	0.974551	1.60789	1.40457	2.00553	0.851247	1.12617	0.75262	0.925602	1.21548	1.05686	1.37779	0.862689	1.73615	1.64292	1.63372	1.97525	1.05487	2.01382	1.67463	2.24002	2.26712	1.68686	2.5694	1.09643	0.89355	0.758594	0.639416	0.323052	1.15139	0.762865	0.833419	0.633561	0.215122	1.27263	1.17239	1.09282	0.917992	0.256586	1.48578	1.40295	1.40368	0.996057	0.414218	2.10849	1.97936	2.36357	1.2533
STXBP4	1.94051	1.50104	1.92931	1.83989	1.70962	1.51522	1.68246	1.91919	1.98553	1.67972	1.9479	2.04773	2.07509	1.99381	1.87856	0.984962	0.943188	0.860826	1.08909	1.07497	1.09169	0.919741	0.959482	1.00397	1.24621	2.03359	2.18394	1.98569	3.30079	2.0294	1.65678	1.87997	1.88901	2.96879	1.77008	2.15189	2.31405	2.06669	1.59679	2.12703	1.08909	1.13092	0.94078	1.2856	1.73127	1.22609	1.41743	1.10593	1.3208
PPFIBP2	0.437332	0.536042	0.295054	0.695557	1.44869	0.534657	0.608727	0.30792	0.348532	1.90191	0.629311	0.676757	0.539333	0.697849	3.92227	0.199499	0.178619	0.0804993	0.281511	2.30996	0.145607	0.165411	0.195284	0.43003	0.659562	0.495099	2.19303	0.920792	0.635145	0.742219	0.329276	2.1176	0.663875	0.456615	0.460834	0.490833	3.89669	1.06635	0.731745	0.808905	0.111839	0.749391	0.401771	0.123898	1.76072	0.210697	0.850587	0.465696	0.232292
TUFT1	1.25921	1.51276	1.3721	2.18512	1.1947	2.52875	0.980565	1.17186	1.29261	1.04553	1.89615	1.90941	2.03246	2.03377	1.80133	1.02631	1.26846	1.62211	1.03507	0.781398	1.61429	2.1202	1.81117	1.83735	1.76133	0.957601	1.2867	1.30501	1.20387	1.08042	0.786849	1.19161	1.16004	1.13146	1.23184	1.18033	2.19057	1.47611	2.31281	1.23932	0.872964	1.2091	1.18427	1.88948	1.23776	1.30695	1.73117	2.16121	5.02344
ARID3B	1.62847	1.80066	1.92395	1.46824	1.81586	1.5472	1.53065	1.84075	1.55115	1.69769	1.73571	1.81921	1.87389	2.13052	1.61877	1.94885	1.61574	1.87912	1.86403	1.32723	1.6786	1.3223	1.50658	1.17101	1.68631	1.94352	1.66265	2.06178	2.21514	1.57296	1.59583	1.87028	2.09639	2.2974	1.59036	1.92236	2.02983	1.90526	2.80179	1.53904	1.647	2.05601	2.35162	2.05453	1.32708	1.4248	1.56706	1.62553	1.4391
NOS1AP	0.737898	0.709204	0.817049	0.81635	1.34197	0.623462	0.646849	0.82172	0.568138	0.912414	0.698954	0.820337	0.986522	0.903856	1.11137	0.615679	0.722209	0.494747	0.67861	0.838563	0.313289	0.419807	0.345672	0.631845	0.56878	0.938706	1.44085	0.863604	1.38905	2.44983	0.801497	1.21624	0.669899	1.7298	2.28901	0.869912	1.45607	0.669118	1.2265	2.34507	0.561084	0.956348	0.644388	0.871264	2.22599	0.377967	0.509813	0.398833	0.626168
XYLT1	0.531188	0.901795	0.415517	1.1552	1.64352	0.364474	1.25269	0.368487	1.3998	1.04822	0.612623	1.13763	0.291781	1.24038	0.788616	1.01485	1.70027	0.468377	1.31785	1.17448	0.868426	1.89014	0.461075	0.838179	1.05409	1.65772	0.262462	0.162042	2.09685	2.23759	2.0436	0.283289	0.20411	2.4187	2.67349	1.596	0.284037	0.195759	1.80937	2.06934	2.05522	0.64228	0.202813	0.916184	1.534	2.06099	0.662436	0.163048	0.751365
BEND3	1.69621	1.67818	2.18357	1.68151	1.2657	1.46325	2.26857	2.05856	2.57317	2.01477	1.26949	1.62159	1.31695	1.56561	1.37565	1.22413	1.30533	1.35211	1.41081	0.886049	1.09876	1.25648	1.06795	1.55509	1.16233	2.10595	2.14561	2.12094	2.32445	1.57841	2.02897	2.25174	2.0908	1.29578	1.25999	1.67225	1.60338	1.47346	0.7156	1.48364	1.25517	1.39635	1.12941	1.17152	0.82011	0.948504	1.1598	1.05861	0.977677
CNN1	0.112347	0.213114	0.139744	0.5145	0.0956674	0.518702	0.0399237	0.276343	0.180034	0.0641606	0.210301	0.177271	0.522893	0.154923	0.357259	0.194849	0.303094	0.53391	0.308837	0.0670874	0.755037	1.67371	2.58708	1.86575	0.738575	0.0211401	0.0200511	0.0684415	0.141454	0.218935	0.0821542	0	0.0413036	0.0870738	0.220444	0.111007	0.173477	0.176311	0.42336	0.140351	0.0418645	0.375213	0.658022	1.64567	0.107757	0.890564	1.18835	3.05151	14.7468
SPRN	1.94339	2.16916	2.29914	2.42243	1.93749	1.88758	1.51425	2.07355	1.56177	1.74232	1.49947	1.59051	1.84729	1.62874	1.88385	1.196	1.20365	1.83119	1.60173	1.74217	2.19259	1.45872	2.39402	1.831	1.99089	2.22251	1.96099	1.64292	1.50323	1.61561	1.7192	2.18127	1.64906	1.21678	1.45733	1.8561	1.42893	1.56955	1.61864	1.60663	1.71412	1.3441	1.81553	0.986086	1.37638	1.84002	2.11527	2.11671	1.15752
SLC6A9	0.910013	0.657546	1.1199	0.187166	0.138506	0.440515	0.107547	0.290987	0.297748	0.15159	0.103081	0.10769	0.180837	0.146055	0.0804528	0.155245	0.211237	0.273837	0.316314	0.132766	1.85623	1.59873	1.53315	2.05274	2.3475	1.10623	0.90679	0.485435	0.124826	1.74855	0.331979	0.183953	0.0933694	0.128794	0.863888	0.197291	0.0687898	0.35584	2.16788	0.684069	0.481978	0.528255	0.855787	0.462277	0.219744	1.91929	2.07971	2.71967	2.84865
TBC1D12	2.23904	1.56235	2.00501	1.66523	2.34219	2.31664	2.07423	1.98072	1.81199	2.06554	2.02011	1.87319	1.89463	1.75901	2.06519	2.28271	1.98962	1.99351	2.06198	2.15534	2.11504	2.11069	1.86523	1.75314	2.11229	2.11378	1.95628	2.22745	1.85688	2.24842	2.01235	1.96859	2.04766	1.96482	1.9348	1.82546	2.01144	1.76792	1.58752	2.1727	1.87853	2.09359	1.82341	1.75712	1.77861	1.96825	1.77541	1.89829	1.63021
PHLPP1	1.36386	1.2917	1.67329	1.98358	1.42776	2.55199	1.67376	2.13555	1.69511	1.89075	1.76219	1.79366	1.85631	1.92067	1.84866	2.48273	2.07444	2.10459	1.70386	1.7875	1.90108	1.86632	1.94797	1.90658	2.11333	1.3995	1.87488	1.56734	2.00429	1.95157	1.35193	1.90498	1.53529	2.37507	1.67661	1.48974	1.81148	1.33426	1.25782	1.59315	1.60131	2.08971	1.90124	1.57584	1.62372	2.08318	1.99247	1.87271	2.03892
DPH6	1.87247	1.96989	2.27137	0.771091	1.22058	2.11292	2.43881	2.26127	1.89553	1.98404	1.36505	1.72658	1.62922	1.40866	1.25539	1.82731	1.86455	1.70031	2.12931	2.16488	1.78066	1.94746	1.53724	2.08421	1.86572	2.08482	1.94419	1.7157	2.54611	1.80051	2.26722	2.25547	2.11585	1.94559	1.80786	1.38894	1.43185	1.08705	1.39902	2.24818	2.17803	1.65323	1.4484	2.1862	1.25219	1.39255	1.39816	1.21295	1.72237
PTENP1	1.25979	0.934871	1.26482	1.43196	1.8207	1.5173	1.09699	1.24185	1.11692	0.962851	1.25175	1.12988	1.23266	1.16354	1.21687	1.89586	1.9503	2.12583	1.89869	2.3484	1.73851	1.94267	1.86126	1.734	1.74662	0.944553	1.15698	1.2171	1.14112	1.00649	1.1388	1.27533	1.15245	1.26831	1.18761	1.48114	1.33354	1.25963	1.69071	1.23885	2.27957	2.31778	1.976	2.25812	1.81408	1.29175	1.15895	1.17011	1.37328
ACSL5	0.856967	0.43353	0.968191	0.274055	3.2518	0.732228	0.606155	0.97037	0.324476	2.16296	1.87339	1.41101	2.22874	0.826907	4.20836	0.871211	0.538795	1.0811	0.365536	1.88646	1.68719	1.06861	1.27879	0.542728	2.2108	0.605935	0.939103	0.42308	1.26858	0.455645	0.577288	1.12924	0.413975	1.3546	0.571317	1.27686	2.02456	0.905595	2.30697	0.802773	0.657952	0.796418	0.506321	0.898518	0.611021	0.912256	1.15871	0.87348	0.992128
NT5DC3	2.46784	1.97599	2.25851	1.40133	1.86013	1.61379	1.5702	1.9774	1.88974	2.23605	1.59566	1.34805	1.58425	1.63621	2.06158	1.62616	1.17657	1.45612	1.61808	1.86152	1.21921	1.28526	1.2296	1.82828	1.59096	2.43103	2.28301	2.13735	1.95251	1.74888	1.96597	2.01945	1.83587	1.19663	1.5473	1.79889	2.01886	1.8115	1.23688	1.80323	1.40612	1.71745	1.77354	1.75285	0.93007	1.17483	1.16836	1.65816	1.62752
JPX	1.53712	1.60146	1.66285	1.52321	1.03461	1.53555	1.80995	1.49724	1.76521	2.13061	1.32841	1.09304	1.42047	1.67425	1.69722	1.72961	2.48198	1.97231	2.59442	2.32406	1.08412	1.8288	1.63189	1.75365	2.03787	1.50947	1.48804	1.53317	1.76549	1.40237	1.25464	1.35784	0.8057	1.73977	1.01524	1.53935	1.28689	1.08629	1.50319	1.57037	1.9377	2.13719	2.11461	2.21106	1.84334	1.48529	0.947371	1.06114	1.62739
FBF1	1.52255	1.62857	1.27155	3.12425	1.79129	2.35782	1.40139	1.47306	1.47391	1.34128	1.83819	1.96322	1.608	2.07391	1.59425	0.697088	0.861655	0.823703	1.32931	0.609793	0.996975	0.685142	0.751224	0.860722	0.727051	1.08231	1.55784	1.50711	2.17017	1.04733	1.20507	1.34911	1.18524	2.62205	1.15741	1.57508	1.51695	1.82706	1.95325	1.34219	0.734526	0.564125	0.648067	1.17391	0.603439	0.674061	0.500368	0.793504	0.922263
TTLL7	1.51328	1.03027	1.48767	2.33165	1.81555	2.08485	0.983288	1.43978	1.63299	1.44714	1.72358	1.33612	1.59998	1.57233	1.40646	1.80688	1.32829	1.8199	1.30459	1.36666	1.80236	1.45256	2.04196	2.44327	1.09162	1.44605	0.927418	1.54938	0.985872	1.61114	1.38132	1.17509	1.20794	1.21606	1.44093	1.71086	1.32644	1.52386	0.933321	1.50139	1.63548	1.79538	1.77039	1.33399	1.58116	2.20246	1.54743	1.75773	2.69892
C1orf56	0.931815	1.62997	1.14783	1.57243	1.39829	2.66176	1.82062	1.00038	1.53059	1.1232	1.5921	1.58371	1.46841	1.62589	1.70587	2.20022	2.08234	1.56625	1.99451	1.54991	1.36451	1.65408	1.49559	1.62521	1.30906	1.07249	0.979345	1.15439	1.32003	1.30298	1.30098	1.47174	1.17524	1.58597	1.68035	1.53163	1.73741	1.57901	2.27973	1.62299	1.84405	2.26654	1.75218	2.3731	1.79278	1.19452	1.64968	1.53673	1.1003
C19orf44	1.57475	2.06259	1.5281	1.96807	1.45198	2.20588	1.48132	1.56738	1.57847	1.06601	1.25222	1.50352	1.54734	1.28732	1.01968	2.25131	2.29383	1.95611	1.58292	1.7623	1.99119	2.16931	1.61879	1.83179	1.57502	1.62895	1.52874	1.85168	1.0421	1.88162	1.49755	1.72895	1.80887	1.22892	1.37825	1.62068	1.24002	1.89542	1.43071	1.64243	2.1912	1.71889	2.49598	2.09232	1.99704	1.69059	1.75051	2.30133	1.50577
MORC2-AS1	1.77217	2.3102	2.3783	1.25296	0.931162	0.978877	1.70257	2.19733	1.90153	2.1434	1.15348	1.35873	1.55423	1.571	1.2738	1.65066	1.6796	2.75309	1.71946	2.23328	1.08054	1.79124	1.74237	1.56435	1.60338	1.87685	1.84966	2.12621	1.48017	1.07953	1.94212	1.75239	1.80973	1.46274	1.5251	1.68716	1.22757	1.8805	1.87616	1.10393	2.03833	1.98308	1.78266	1.96304	1.04996	1.88342	1.6902	1.52473	2.15843
LINC01123	1.61563	1.48222	1.51303	1.79508	1.14124	2.22579	1.78603	1.31709	1.53005	1.31692	1.47783	1.86404	1.11241	1.65991	1.50527	2.74572	2.09986	1.43849	1.67357	1.85692	1.85641	1.78986	1.056	2.31661	1.46061	1.55671	1.61891	1.14392	1.77358	1.84828	1.48078	1.67339	1.28384	1.27185	1.56146	1.27333	1.61075	1.22569	1.05215	1.83374	1.7345	1.86534	2.32934	1.80878	2.14341	1.06724	1.72977	1.6946	1.20598
NALCN	2.116	1.48642	1.49857	1.35346	1.47268	1.4989	1.36409	1.56092	2.23072	2.06169	1.18925	1.18232	0.916097	1.57872	1.29189	1.37666	1.40925	1.09831	2.32379	1.35461	1.23808	0.681937	0.962996	1.56975	0.793346	2.63514	1.62018	2.04598	1.59399	2.225	2.31269	1.39047	1.71666	1.30024	1.91527	2.07342	1.22784	1.37843	0.691943	1.63643	1.84199	0.631358	1.07401	0.825589	1.71772	0.808037	0.522875	0.758834	0.507259
NBR2	0.966846	0.974736	0.952835	1.48339	1.51985	1.46295	1.17618	1.25458	0.758262	1.5931	1.85391	0.852729	1.14829	0.954241	2.18299	2.50962	1.19706	1.65961	1.65422	2.2782	2.28049	1.37051	1.41205	1.30723	1.46596	0.584827	0.675578	0.767263	0.875273	0.909884	0.616961	0.867553	1.04117	1.33184	1.29755	0.710521	0.878439	1.50625	2.27445	1.10799	0.943214	1.77688	1.98927	1.72656	2.07083	1.01728	1.20298	2.2532	1.43415
PECR	1.37484	1.54409	1.41141	1.84597	1.55218	2.2328	1.83191	2.31314	1.81512	1.85898	1.87685	1.9063	1.94648	1.79389	2.5541	1.3317	1.02923	1.20733	1.22612	1.24047	0.894296	1.13267	1.30472	1.24339	1.22967	1.28151	1.2123	2.05833	2.00248	0.709115	1.80192	1.75463	1.93211	2.22536	0.822615	2.33867	2.21638	2.15269	1.38881	1.32365	1.33869	1.13351	1.02692	1.23543	1.4937	1.48687	1.39856	1.57529	1.41038
ACKR4	1.5592	1.7132	0.850754	1.88729	0.693643	5.1169	1.41761	0.920533	1.61743	1.17485	2.32744	2.14235	1.81602	2.04642	1.67489	1.54727	0.975771	0.489714	1.3711	2.2195	1.88711	0.777462	0.511593	0.919984	0.929353	1.26494	1.23153	1.79741	0.556802	0.315232	1.17328	1.35229	1.5107	0.437842	0.308084	1.089	1.75029	2.11069	0.556154	0.292916	1.27585	1.16686	1.86688	0.30203	1.10918	0.783589	0.86295	2.98715	0.280737
ARHGAP32	1.29285	0.899774	1.19455	1.5345	1.52226	1.66219	1.016	1.38429	1.17164	1.37975	1.29659	1.18336	1.39027	1.25226	1.44105	2.44492	2.30526	1.86857	2.10436	1.98795	1.76785	1.80658	1.43074	1.65204	1.8381	1.3465	1.17407	1.37245	1.37563	1.64584	1.21399	1.12801	1.15037	1.32824	1.4536	1.41415	1.26957	1.41917	1.13634	1.51435	2.12536	2.43976	1.84995	1.59217	1.69812	1.46792	1.61183	1.57228	1.3732
SCAPER	1.66672	1.7553	2.00495	2.07064	2.27333	1.57125	1.47688	1.49202	1.55592	1.82331	1.45581	1.35255	1.37757	1.3734	1.59437	2.05303	1.4334	1.81579	1.73841	2.28417	1.5511	1.57513	1.80272	1.61729	2.33143	2.03089	1.93619	1.87298	1.74296	2.28875	1.76149	1.45909	1.49241	1.52356	2.0882	1.64199	1.60293	1.43758	1.34012	1.67236	1.94669	2.26039	1.57288	1.96801	1.93915	2.15007	2.01313	1.56376	1.90267
FAM26F	0.0884446	0.0654849	0.218946	0.251575	0.874331	0.963252	0.122391	0.521351	1.12823	1.32158	2.14255	0.423517	1.75763	2.39296	1.6191	1.72362	0.729181	1.04801	3.9677	1.7386	0.58206	0.034467	0.255831	1.63808	1.81251	0.104391	0.457221	0	0.59252	0.575575	0.5135	0.877136	0.0968672	0.40713	1.04107	0.949851	2.13354	0.149754	0.348609	3.48702	1.18995	0.84741	0.100144	1.5309	2.13374	0.968028	0.721899	0.0368047	0.113218
CLCN5	2.16903	1.76919	1.90455	1.42937	1.60398	1.49777	1.90124	2.3041	1.85384	2.78401	1.43001	1.67674	1.54828	1.73915	1.88178	1.08239	1.58032	1.28958	1.15753	1.01831	1.71506	1.47671	1.81547	1.47228	1.29051	1.882	1.99605	2.32817	2.25364	2.18471	2.15096	1.88077	1.85398	1.95383	1.55605	1.48508	2.04475	1.59487	1.46469	1.56452	1.05898	0.991273	1.21906	1.75178	1.13083	1.75193	1.50752	1.93688	1.83549
PMCH	1.09597	1.16453	1.14758	0.296728	0.829861	0.657003	0.394978	0.249881	0.329648	1.62699	0.401836	0.0636142	0.130196	0.16499	0.409099	2.07e-09	7.34e-09	0	0.057875	9.36e-08	0.0719137	0.0607595	2.77e-08	1.79e-08	2.47e-08	1.92618	1.31511	2.5725	1.08925	5.47802	1.4722	0.903345	1.38302	0.744505	4.02233	0.153044	0.474512	0.110501	1.5e-08	0.745084	4.09e-09	0	3.79e-09	3.96e-08	0.408732	0	0.063084	0.418186	0
TMEM143	1.41305	1.29858	1.72861	2.15369	1.59426	2.33422	1.52284	1.22346	1.72962	1.23608	1.91533	1.46975	1.5456	1.81294	1.76536	2.0717	1.5808	2.12673	2.49727	2.2225	1.70905	1.8973	1.67583	2.41552	1.41564	1.5139	1.73604	0.887006	1.52675	1.04224	1.48697	1.62495	1.12668	1.63822	1.33304	2.21641	2.08703	1.15836	1.80769	2.0849	1.71003	1.97507	1.18443	1.80925	1.8263	1.78728	1.54389	1.08421	1.27781
TRIM16L	2.09643	1.22524	0.830503	0.322804	1.34431	2.50178	1.13614	0.466748	0.603938	1.69489	1.73401	0.648954	0.369245	0.384144	1.02092	1.98223	1.56629	0.850517	0.660438	1.74845	3.26238	1.62691	0.939457	0.935872	2.43835	0.413562	1.13007	0.639852	0.725793	1.80388	0.499547	0.735331	0.674917	0.689569	1.06704	0.455362	0.487153	0.511676	0.57222	0.539127	0.769013	1.90419	0.733715	1.27305	0.993629	0.973949	1.38686	1.02051	1.46201
TEN1-CDK3	0.957731	0.619627	0.922037	1.24431	1.373	1.07248	0.377632	0.978813	0.729752	0.662059	0.975321	0.832954	0.543287	1.27519	1.16153	2.41344	1.98539	2.45609	1.87348	2.38945	2.13828	1.4111	1.41947	1.55164	1.97598	0.874577	0.68117	1.20448	0.690429	0.821427	0.68408	0.56759	1.22218	1.04311	0.792594	0.710925	0.325866	1.01826	0.871173	1.52743	1.94029	1.76419	2.15753	1.67686	1.77747	0.985677	1.20875	1.08946	1.34848
ZNF614	1.79196	1.96943	2.01656	1.79491	1.75184	1.31404	1.97538	1.79008	1.78108	1.81679	1.77954	1.93543	1.52299	2.22257	1.72444	1.29787	1.43342	1.16724	1.67418	1.40494	1.25643	1.36796	1.38978	1.64681	1.29644	2.33486	1.93191	2.59321	2.22653	1.89849	1.70432	1.94438	1.90803	1.70889	1.2656	2.36379	1.65924	2.19298	1.32562	1.52747	1.60271	1.55306	1.5056	1.25391	1.35354	1.33017	1.4944	1.38972	1.36822
MCM9	1.46885	1.48895	2.01779	1.84932	2.62354	1.63405	2.48243	2.30023	2.07445	2.24047	1.44632	1.89144	1.69014	1.73049	2.00551	1.47373	2.00546	1.92452	1.69317	2.09192	1.25083	1.92486	1.71341	1.77634	1.79805	1.53368	1.18363	1.96527	1.67166	1.92035	2.26917	1.88739	2.10843	1.52747	1.98661	1.66122	1.37242	1.61702	1.0819	2.25721	1.62246	1.28492	1.96379	1.50387	2.2057	1.55634	1.41814	1.78659	1.43636
AMZ2P1	1.22712	1.2336	1.04846	1.21497	1.42492	1.45593	0.985486	0.935183	0.997326	1.09393	0.884074	0.878612	0.967133	1.23528	0.980887	2.31906	1.79082	1.7784	2.31229	2.20282	1.94561	1.88996	1.69197	1.67965	1.64718	0.824691	0.868041	1.4184	1.37105	0.759556	0.973682	0.882925	1.17485	1.37186	0.933239	1.07107	1.11947	1.49716	2.06594	0.942784	1.75485	2.31422	2.22394	2.2559	1.20598	1.95492	1.76424	1.90197	1.8414
TTC39C	1.2968	1.83241	1.05531	0.901597	0.588386	1.01874	2.30206	1.35046	2.01396	1.24578	1.64208	1.77633	1.53625	2.74933	1.80102	1.40306	1.84326	1.01988	1.6911	0.916122	0.916466	1.34369	0.675188	1.80147	0.655079	1.15664	1.30167	1.41189	1.03532	1.77989	1.88804	2.26915	1.19288	1.35377	1.80102	1.54466	1.9072	2.01053	1.45635	2.53108	2.01507	1.03128	1.06401	0.891201	1.98735	0.946223	0.744539	0.576024	1.46037
INO80D	1.5322	1.11851	1.92265	1.67608	1.85864	1.72825	1.88312	1.91898	1.93839	2.15091	1.95695	2.11607	2.3827	1.9044	2.12565	2.24369	2.324	1.93527	1.73763	1.90461	2.03365	2.24383	1.6567	1.62553	2.01712	1.62859	1.55305	1.87556	1.67375	1.8072	2.02674	1.99166	2.11579	1.57555	2.0882	2.05707	1.68938	1.92643	2.23212	2.15788	1.99102	2.45455	1.96466	1.61253	2.0058	1.83109	1.96719	2.01694	1.7476
CACNB1	1.60707	1.3496	1.26908	2.08557	1.16555	1.94233	1.39284	1.16699	1.7193	1.55931	1.92886	1.82703	1.46752	1.72442	2.04491	2.37144	1.70122	2.00268	1.99272	2.16579	1.98873	1.95501	1.88005	1.86561	1.65936	1.62034	1.36449	1.40974	1.95567	1.52816	1.60214	1.39975	1.29278	2.36375	1.40793	1.85515	1.70531	1.46741	2.19853	1.96987	1.90469	1.91467	2.18911	2.85293	1.57505	1.5713	1.94637	2.07147	2.08948
PLCB2	0.386223	0.369812	0.174389	0.0619745	0.10877	0.363977	0.548286	0.20617	0.226664	0.345503	0.61346	0.776733	0.372393	0.591911	0.728507	0.710919	1.25522	0.833069	0.857064	1.41798	0.650239	1.14498	0.513466	1.12967	0.924135	0.279445	0.174123	0.106554	1.73596	1.74093	0.253431	0.251191	0.162157	1.90105	1.77037	0.525192	0.399885	0.336287	2.18236	2.37912	0.771781	0.770307	0.507314	1.95795	5.48589	0.831055	0.479575	0.408291	1.02516
SMIM1	0.376529	0.424068	0.230288	1.17157	0.366466	0.787907	0.517059	0.750359	0.496841	0.455998	0.794102	0.758716	0.609494	0.207938	0.641653	1.49455	1.50325	0.445548	0.632728	1.88737	2.00155	1.80319	1.67495	2.36842	1.60001	0.80828	0.221114	0.120909	0.661666	0.931589	0.593213	0.975319	0.292686	0.224831	1.37231	0.867126	0.0895894	0.625851	0.624992	1.81304	0.403393	1.53461	1.55446	1.08963	2.95347	1.20753	0.81436	2.19723	1.60412
HS6ST2	1.23851	1.01212	1.28231	0.744209	1.37439	0.574435	1.17964	1.36516	0.760065	0.927983	1.28329	1.01048	1.26825	0.747945	0.98433	2.28846	1.72621	2.29502	1.3227	1.21233	2.05382	2.34288	2.03543	1.56892	1.18384	0.893906	1.08481	1.64459	0.170718	0.0498363	1.18122	1.04931	1.55015	0.220143	0.0901556	1.09774	1.0305	1.33357	0.170166	0.0504487	1.59199	2.07191	2.16176	0.480986	0.142437	2.10836	1.46705	2.40056	0.405915
DZIP3	1.84101	1.59224	1.59504	1.048	1.01742	2.0212	2.30945	1.60506	1.78025	1.45156	2.42478	1.88088	2.39797	2.05698	2.09211	1.0414	1.34029	1.07829	1.59071	1.11567	1.19875	0.948154	0.971803	1.00065	0.957925	1.43667	1.57152	1.55562	1.76726	1.27513	1.51872	2.18446	2.27339	1.79925	1.66743	2.01508	2.14842	2.07895	1.96053	2.03326	1.08908	0.933802	0.922424	1.09974	2.1279	1.06153	1.0594	0.990949	0.949849
GOLGA6L9	1.23421	0.908004	1.28564	1.68981	1.02701	1.48338	0.793404	1.16578	0.913364	0.787158	1.41987	1.04566	1.89389	1.62084	1.19769	2.15189	1.89119	2.2575	2.48133	1.90225	1.96298	1.55545	1.67205	1.52937	1.12412	0.855207	1.15035	0.716783	1.19519	0.818411	1.10618	1.53142	0.740468	1.1186	0.835895	1.22902	1.05538	0.814823	1.41252	1.28647	2.32365	2.43393	1.78143	2.2559	1.61756	1.69587	1.5891	1.1105	1.71103
UBXN2B	1.61986	1.55882	2.31417	1.98273	2.01455	1.71238	1.66117	1.94111	1.46161	1.75604	1.95305	2.58084	2.14964	2.01252	2.2015	1.0139	1.12389	0.945958	0.66669	1.01877	1.25701	0.771194	0.748481	0.580388	1.11353	1.76237	1.74087	1.85625	2.26422	2.26975	1.42727	1.51988	1.60477	2.07861	1.86244	1.96745	2.10797	1.71873	1.76469	2.62128	0.836026	0.767297	0.633155	1.12601	2.22897	0.723049	0.916514	0.616671	0.791788
NSUN5P2	1.63566	1.6276	1.50852	2.62892	1.96261	1.62931	1.2469	1.24877	1.35205	1.01337	1.18642	1.69172	1.03416	1.79306	1.63493	1.59724	1.45873	2.2109	2.44644	1.95808	1.72581	1.53494	1.68752	1.76503	1.61367	1.43595	1.43957	0.929617	1.67044	1.5028	0.993892	1.25405	1.15818	1.80206	1.41477	1.38273	1.68708	1.34266	1.77251	2.01991	2.16845	1.96866	1.34885	2.36326	1.86025	1.62076	1.78265	1.38177	1.67854
KCTD16	0.60169	0.497975	0.817262	1.00426	0.257608	1.23037	0.749941	0.731921	1.214	0.365847	0.479933	0.413165	0.653986	0.878852	0.328309	1.21598	1.29395	1.39551	1.46292	0.645232	2.3234	2.13193	2.18733	2.35559	1.78737	0.680907	0.468967	1.12917	0.816728	0.47118	0.905443	0.63931	1.14635	0.930181	0.530612	0.451808	0.321511	0.680815	1.41516	0.37527	1.34209	1.22385	1.60537	1.98553	0.565096	2.26069	1.95555	2.13016	3.44447
LINC00314	0.0788249	0.372716	0	0.763056	0.491488	0.633472	0.343696	0	0.392158	0.453889	1.10088	0.859596	0.0980096	0.413221	1.10408	0	0	0.0786478	0.424005	0	0.0890571	0	0.0862551	0.32848	0.100764	0.182773	0.960213	0.192848	0.0877928	3.36676	0.0873238	0.860472	0	0.360889	2.98612	0.0771642	1.35196	0.16617	0.298836	3.39876	0	0	0.0901545	0	1.45696	0	0.0950166	0.206208	0
ZNF551	2.16281	1.9302	2.12773	1.80671	1.64403	1.2561	2.44005	2.05075	2.06054	2.15821	1.80952	2.18578	2.01493	2.12552	2.01176	1.01039	1.07464	1.00327	1.26736	1.28513	1.33782	1.40418	1.35752	1.10943	1.2379	1.85862	2.33456	1.99146	1.81647	1.35203	1.87543	2.12614	1.82224	1.48866	1.21887	2.10025	2.42493	2.25896	1.68564	1.42106	1.14849	1.09441	1.21354	0.945454	0.913525	0.908	1.55917	1.14855	0.837126
DPH3P1	1.56278	2.31564	1.46879	2.1719	1.62514	1.7529	1.91752	2.06207	1.85584	1.70184	2.10865	1.77378	2.09559	1.91674	2.04147	1.65978	1.34449	2.5547	2.25838	1.4979	1.99457	1.64646	1.61298	2.28215	1.38779	1.94858	1.75082	1.68262	2.0586	1.68002	1.61438	1.97712	1.94422	2.07065	2.0965	1.92138	1.81487	1.93909	1.3923	2.0041	2.15314	1.72927	1.64788	1.59699	1.46403	1.31778	1.78999	1.67865	2.45666
STAG3L5P	2.08304	1.06895	1.58561	2.27696	1.70676	1.95045	1.5042	1.26837	1.3341	1.14989	1.42744	0.775617	1.34845	2.11864	2.50354	1.12961	1.53565	0.577208	1.70738	2.32193	1.14803	1.79291	1.62763	1.75988	1.68963	0.751972	1.4314	0.611516	1.37446	0.842864	1.45463	1.43772	1.84571	1.90235	1.17338	1.673	1.54499	1.48466	1.35657	2.60107	1.34201	0.614327	0.89119	0.856207	1.32309	1.53743	1.17828	1.28248	1.5139
ATP7B	1.21497	1.14373	1.23876	1.94351	2.04467	1.35994	0.819947	1.09742	1.05769	1.19883	1.02398	1.06152	1.16439	1.31918	1.18382	1.47471	1.28029	1.50358	1.36799	1.45901	2.03703	1.90374	2.00456	2.06494	1.85227	1.63298	1.17457	2.06928	1.19106	1.09868	1.20383	1.03427	1.55528	1.43151	0.800948	1.10311	1.08964	1.58536	0.988176	0.599367	1.48902	1.62191	2.02725	1.7922	0.909273	2.26679	2.33367	2.69389	2.50817
PLEKHG3	1.19893	2.49895	1.62856	1.8413	1.56614	1.46316	2.41151	1.47461	2.49843	2.00973	1.06801	2.17747	1.42684	2.05453	1.87139	0.647554	1.73214	0.991034	1.24217	1.77819	0.473502	1.50984	1.00737	1.60535	1.13413	0.967731	0.983155	0.882262	1.68193	0.289842	1.02506	0.928604	0.928812	1.62115	0.203412	0.998022	1.11005	1.09973	0.774481	0.376313	0.811721	0.802551	0.809908	1.0835	0.102901	0.543694	0.470993	1.04442	1.1746
SPIN3	1.85025	1.56956	1.38065	1.47557	2.39209	1.45209	1.45759	1.36378	1.28262	1.45215	1.48291	1.7327	1.74885	1.5916	1.98497	2.30954	2.02039	2.01195	2.3383	2.30705	1.97187	1.93324	1.70394	1.80653	1.85166	1.41138	1.38965	1.49278	1.43654	1.63397	1.18584	1.59078	1.39765	1.40829	1.65313	1.53551	1.72213	1.63676	2.1713	1.56612	2.15177	1.92065	2.16894	1.75693	2.13929	1.48901	1.88521	1.67529	1.70669
TSSK3	0.400906	0.269218	0.352923	1.167	1.02215	1.01447	0.554091	0.752573	0.45473	1.07815	0.913579	0.699022	0.602441	0.756917	1.05127	1.88225	1.88381	1.90362	1.34602	2.19144	1.8239	1.59362	2.03539	1.27321	1.89307	0.400225	0.582389	0.344908	0.535811	0.829192	0.491874	0.606645	0.545944	0.903595	0.583306	0.535531	0.533205	0.962821	1.30402	1.16223	1.55675	2.27882	1.68544	2.33696	2.68796	2.10663	2.39857	1.18202	1.65469
GPR75	2.15211	1.99707	1.74686	2.22066	2.12069	1.51524	2.17162	1.81301	2.00017	1.81611	1.78756	2.11	1.97516	2.14209	2.00164	1.22093	1.11431	0.896485	1.48032	0.968581	0.948852	1.07261	1.30725	1.23153	1.04327	2.32093	1.99109	1.79509	2.30176	1.32726	2.01537	2.03778	2.46137	2.62719	1.84173	1.53498	1.74885	1.90911	1.86666	2.26117	1.1799	1.15708	1.4035	1.16158	1.51572	0.742947	1.31003	1.06923	0.74837
LONRF1	1.11506	1.40315	1.34189	1.12206	1.21619	1.21758	1.41273	1.27121	1.03875	1.1996	1.02643	1.73863	1.06934	1.273	1.0134	2.30977	2.17668	1.65831	1.814	1.48225	2.31937	2.40312	1.73719	1.6886	2.68917	1.27363	1.03638	0.93673	1.52742	1.46949	1.11503	1.03613	0.923438	0.988135	1.09284	1.16994	1.10618	1.07179	1.23117	1.25613	1.07823	1.72823	1.44706	1.09794	0.919147	1.68163	1.60146	1.22619	1.13707
HIC2	1.71877	1.94826	2.00942	2.07446	1.62136	1.68328	1.84329	1.85875	1.86872	1.85659	1.88891	2.00034	2.37617	2.24069	1.94272	1.98512	1.83036	2.21431	1.8774	1.73569	1.69548	1.73868	1.88168	1.61492	1.69551	1.79312	2.07878	1.62876	2.04595	1.76513	1.86392	1.71503	1.67303	2.39794	1.63898	1.88751	2.03261	1.70278	3.38849	1.96115	1.9264	2.22383	1.71158	2.17694	1.81192	1.80599	1.85223	1.59879	2.18162
UBN2	1.32599	0.98065	1.42669	2.02454	2.25748	1.69251	1.24776	1.51034	1.44622	1.60609	1.68347	1.74689	2.16529	1.87643	1.75304	2.26314	2.23647	2.1408	2.19024	2.35978	2.18655	2.08765	1.78005	1.69201	1.93432	1.36335	1.1708	1.45092	1.38976	1.36852	1.48432	1.64869	1.56293	1.45914	1.36051	1.64624	1.54743	1.65655	2.26641	1.70513	2.36131	2.52004	2.22459	1.99385	2.06212	1.77587	1.96592	1.96643	1.80042
CAHM	0.840426	0.784682	1.05744	1.54308	1.36841	2.07837	1.24701	0.785839	1.02228	1.32947	1.35667	1.24164	1.17598	0.831801	1.40798	2.03989	2.46623	1.70081	1.74654	2.64798	1.16905	0.818204	1.247	1.03983	1.31245	0.775315	1.34428	0.976586	1.00443	1.16068	1.80611	1.22857	1.18921	1.20298	0.802547	1.41885	0.572638	1.3014	1.05793	0.859091	2.51466	1.51709	2.13898	1.29184	1.06081	1.24649	1.06053	0.878933	1.02198
PBX1	1.31385	0.828884	1.11599	2.22102	2.4017	2.82648	1.38101	1.71608	1.41098	1.83847	2.05873	1.61879	1.71998	1.44652	2.00862	1.28059	1.14699	1.19939	0.997714	2.10252	2.1394	1.7026	2.05911	1.51536	2.05782	0.801387	1.3403	1.06251	0.465537	0.195143	1.24471	1.41283	1.36024	0.632202	0.266517	1.36287	1.83518	1.2202	0.46441	0.266574	0.766751	1.44839	1.04123	0.645936	0.292364	1.69531	2.46409	2.17519	0.866449
UNC5B-AS1	0.130853	0.230046	0.08347	0.632418	0.246064	0.132064	0.212891	0	0.0807472	0.45125	0.992973	0.788561	1.86107	0.478707	1.54518	1.21545	0.689285	1.69171	0.495085	0.534316	0.221328	0.70447	0.648068	0.749147	0.582741	0.301608	0	0.239886	0.723545	0.711733	0	0.0648799	0	0.751446	0.696232	0.192539	0.530424	0.413086	10.2386	0.845051	0.737368	0.752066	0.821491	3.09756	1.43486	1.10717	0.400513	0.0852109	1.58934
ZNF232	1.49904	1.48431	1.55524	1.70281	1.44773	1.86296	1.13109	1.54077	1.5352	1.32991	1.83402	1.85096	1.56875	1.8794	1.68055	1.40171	1.27457	1.5524	1.50129	1.54201	1.205	1.28532	1.39616	1.34333	1.43094	1.71938	1.87726	1.9254	1.95091	2.71648	1.73251	2.07526	1.54893	1.69747	2.21302	1.81924	1.92523	1.95919	1.28318	2.47933	1.30901	1.94157	1.74439	1.43288	2.21091	1.32635	1.63418	1.4142	1.47698
GPR3	2.04431	1.33383	1.54122	0.9907	1.07754	0.673014	2.20356	2.32595	2.06537	2.07403	1.56498	1.5306	2.20171	2.31876	1.96582	0.463248	0.385676	0.393617	0.912711	0.288019	0.28414	0.226206	0.270803	0.540693	0.334017	1.56521	1.82606	1.41582	2.71783	1.54402	1.46431	2.19326	1.73989	2.56665	1.94963	1.83664	2.10827	1.74624	0.922597	1.5872	0.462616	0.43412	0.408645	0.462773	0.415091	0.301295	0.226483	0.188285	0.238514
B3GNT9	0.979126	1.07041	0.503732	2.11356	1.0143	2.31275	1.01646	0.668019	0.651877	0.430553	1.0512	1.23666	0.860315	0.992714	0.803109	1.99282	1.64405	1.29051	1.63981	1.66877	2.07439	1.91115	2.03186	1.97901	1.5001	0.481514	0.50874	0.504878	1.43737	0.751534	0.483023	0.403074	0.482387	1.02802	0.497394	0.856231	0.960104	0.769333	1.46992	0.49731	1.68496	2.21096	1.6518	1.61881	1.0841	1.81502	2.33136	2.52946	2.61116
MEOX1	0	0.0149267	0	0	0	0.0135276	0	0.0148728	0	0	0	0	0.0159426	0	0.0139268	0.285028	0.11989	0.357369	0.0580284	0.288975	2.42534	1.85972	1.77964	0.208222	5.35871	0.0296617	0	0.0160262	0.0141611	0	0	0	0	0	0	0.0130145	0.0135719	0	0	0	0.144973	0.145971	0.367585	0.0642235	0.0149339	5.41535	0.856832	2.20345	0.530291
TBC1D3B	0.467678	0.461847	0.535277	0.658106	0.594667	0.661614	0.397651	0.542699	0.391885	0.519428	0.558999	0.636554	0.640942	0.562199	0.707354	2.38278	2.43654	2.24234	1.63484	2.25661	1.47485	1.15558	1.00845	0.961011	1.24438	0.437056	0.34646	0.34343	0.596832	0.522978	0.358736	0.384537	0.348537	0.5783	0.418314	0.534707	0.430723	0.536756	1.44822	0.649458	2.12183	2.22629	1.68658	2.4481	1.20947	1.0956	0.935516	0.787218	1.20322
KIF16B	2.40427	2.16183	1.99624	1.58015	1.53968	2.06912	2.03469	1.79655	1.6034	1.81294	1.95116	2.17317	1.65229	1.84961	1.77928	1.24197	1.4124	1.06498	1.11122	1.31349	1.94128	2.04884	1.44358	1.48292	1.70287	1.97974	2.32494	2.60771	1.06765	1.97889	1.50802	1.97435	2.32731	0.965065	1.50583	1.80954	2.18549	2.16897	0.530748	1.73389	1.3112	1.51746	1.28497	0.616364	1.43291	1.68028	2.02358	2.2024	0.705676
LINC00883	1.29316	1.3133	1.26332	1.74284	1.46861	1.53531	1.74259	1.74323	1.801	1.6816	1.71145	1.90273	1.99196	2.14162	2.15042	1.95049	2.34581	2.25542	2.37064	1.93836	2.30478	2.2244	1.92413	1.84544	1.79854	1.17564	0.920817	1.45415	1.69752	1.30091	1.43405	1.4168	1.68242	2.16046	1.69536	2.05426	1.72737	1.99667	1.99472	1.93813	2.10047	1.74607	2.14626	2.53513	1.87589	2.12725	1.46124	1.75929	2.22311
PAOX	0.941469	1.01223	1.35048	1.56952	1.30862	1.72566	0.744013	0.965208	0.650589	1.16106	1.32809	1.1393	1.22311	1.63542	1.47539	1.86906	1.25031	1.85978	1.4754	1.12026	2.32956	1.83281	1.95515	2.14709	1.48706	1.17035	0.878536	1.13029	0.893547	1.4323	0.706383	0.645169	1.13355	1.17005	1.13296	1.07245	1.58665	1.26686	1.19866	1.14674	1.21487	1.95224	1.83062	1.25127	2.35167	1.9032	2.32803	2.11217	1.22952
SEMA4F	1.07757	1.76922	1.26033	3.10288	3.11195	2.7869	1.59533	1.17358	1.54275	1.46489	1.20241	1.68192	1.35409	1.57509	1.25761	0.744817	1.06874	0.61601	0.995318	0.6353	0.97388	1.31139	1.09638	1.21133	0.963439	1.57373	1.41843	1.55136	0.956911	1.7334	1.45555	1.35135	1.49225	0.979631	1.60977	1.4825	1.45253	1.33796	0.716657	1.52557	0.661731	0.656614	0.669724	0.792645	1.45639	1.1205	1.37884	1.51097	1.23177
ZNF600	1.46071	1.23775	1.92988	2.15363	2.73137	1.93707	1.16168	1.79427	1.22996	1.58019	1.8996	1.49356	1.9405	1.88222	2.38051	1.20016	1.18602	1.60338	1.1455	1.73423	1.42849	1.17821	1.26846	1.25722	1.68907	1.38784	1.06136	2.26632	0.726853	2.09659	0.87712	0.79164	1.89899	0.869752	1.93485	1.32019	1.21734	2.66898	2.24077	1.97951	0.821395	0.763136	1.45795	1.15062	1.95428	0.885275	0.835023	1.37115	1.2139
TMPPE	1.48236	0.998475	1.76488	1.99542	2.13612	1.94688	2.30033	2.10983	2.15496	2.32429	1.7156	2.04762	1.93555	1.99018	1.66977	1.01874	0.962913	0.8662	1.12765	0.622471	1.38791	1.11562	1.10254	1.13601	0.946055	2.02024	2.33793	2.01232	1.62085	1.88156	2.12079	2.09063	2.33525	2.02233	2.21759	2.07596	1.83824	1.68575	1.48882	2.37234	0.991201	0.89598	1.13201	0.984395	1.2726	1.06283	1.11155	1.40408	0.992703
RASD1	0.651068	0.531361	0.705247	0.436352	1.12239	0.222824	0.462385	0.68116	0.420864	0.609998	0.333192	0.434294	0.729119	0.509148	0.530602	1.5053	0.753788	1.50937	0.49601	0.319329	2.31801	2.72343	2.06945	0.970216	2.48589	0.376621	0.507835	0.508441	0.197972	0.46092	0.475938	0.396258	0.589321	0.213601	0.103444	0.330004	0.378333	0.57623	0.356519	0.112901	1.02607	2.02635	1.30542	0.599121	0.222499	2.24144	2.34109	1.39163	0.659976
GTPBP10	1.54063	1.58625	1.5809	1.73685	1.37636	1.53759	1.57383	1.55977	2.05056	1.72514	1.67358	1.81318	1.61694	2.31358	1.73888	1.06974	0.992062	0.866199	1.26785	1.17272	0.992765	0.941917	0.867662	1.40506	1.04378	2.33483	1.59531	1.72831	2.57582	0.771942	2.33591	1.73249	1.81768	1.73034	0.833004	2.65198	1.54981	1.57411	2.27603	1.16058	1.40057	1.0033	0.951181	1.59005	0.810204	1.54932	0.780526	0.98255	1.37945
ZBTB26	1.54748	1.0407	1.28692	1.65063	2.09488	1.20392	1.58353	1.27542	1.60374	1.21777	1.62944	1.29606	1.73045	1.53701	1.44776	2.13597	2.16928	1.91868	2.0513	2.60664	1.88379	1.94332	1.58899	1.74615	2.38627	1.11771	1.71798	1.42746	1.61832	1.22745	1.49874	1.56006	1.57479	1.62596	1.25542	1.39623	1.3782	1.49259	1.81103	1.44731	2.14846	2.27328	1.87246	2.06331	1.91902	1.83764	2.40452	1.8679	1.68592
FOXO3B	1.2013	0.937903	1.53945	1.59051	1.58091	1.98093	1.36017	1.49225	1.62132	1.70072	1.82333	1.71048	1.79525	1.69106	1.95094	1.89175	2.15262	1.8887	1.99352	2.19316	2.00119	2.28919	1.56648	1.81467	2.1054	1.34208	1.27076	1.35566	1.36373	1.34682	1.40761	1.48742	1.62355	1.65792	1.26384	1.78906	1.97792	1.78051	2.50204	1.57747	1.97475	2.72405	1.98736	1.94981	1.87653	1.68974	2.37524	1.83652	1.81168
MLIP	1.1211	0.616208	0.772843	0.618422	1.10422	1.14298	1.42898	1.14563	0.716371	1.72546	3.1013	1.83658	2.24961	0.987749	2.41943	1.17605	0.794324	0.77662	0.504352	1.33772	0.442193	0.379846	0.190665	0.389821	0.398605	0.628769	0.926983	0.718539	0.597694	0.159242	0.597496	1.51439	1.20375	0.952957	0.325435	1.42904	2.40984	1.87547	0.734884	0.288162	0.679925	1.17042	0.590078	0.366623	0.32074	0.272248	0.64157	0.600889	0.177386
HARBI1	2.10597	1.90523	1.93506	2.08234	1.73398	1.99849	2.02554	1.52058	1.9171	1.84365	1.81806	1.70095	2.41451	1.89349	1.56511	0.978635	1.22917	1.72275	1.51441	1.10425	2.08361	1.75896	1.52486	1.36881	1.84904	1.8229	1.98224	2.35024	2.27392	2.32332	1.81375	2.08319	2.01864	2.21897	2.01612	1.81806	2.2685	1.97706	2.49724	1.74945	1.60647	1.30697	1.20502	1.94936	1.67646	1.7792	1.37495	1.71795	2.23426
METTL8	1.89771	1.61312	2.07562	1.39628	1.56963	1.7279	1.90649	2.23013	2.18516	2.1695	2.30586	2.23842	1.85607	1.91597	2.10784	1.69987	1.41213	1.66048	1.59585	1.38578	1.35131	1.47599	1.29085	1.52014	1.45925	2.0268	2.13518	2.2291	2.40559	1.73478	2.19793	2.36462	2.23189	2.20673	1.95542	2.51569	2.19028	2.23077	2.14038	1.9979	1.70076	1.65982	1.5004	2.09969	1.47558	1.23789	1.25768	1.15198	1.83626
LOC100507334	0.439986	0.217212	0.328593	0.349256	0.851505	1.3268	0.630857	0.759856	0.22183	0.315846	0.518456	0.508814	0.468189	0.241818	0.544911	2.88983	1.36853	1.78007	0.645776	2.48288	3.69496	1.91575	1.91721	0.817727	2.07337	0.194678	0.0903688	0.0328202	0.207075	0.0897906	0.359019	0.141275	0.0866934	0.422901	0.436303	0.655599	0.229728	0.123452	0.313216	0.301093	1.77966	1.00282	0.217955	1.505	0.819412	2.16476	1.19445	0.418908	1.91392
ZNF41	2.16727	1.5985	1.9738	1.65729	1.93238	1.57075	1.97124	2.10624	1.90113	2.2946	2.04046	1.85224	1.88576	1.81986	1.98285	1.40942	1.77688	1.53663	1.63536	1.38803	1.66156	1.43599	1.28753	1.40631	1.4753	1.91964	2.12283	1.99115	2.23162	2.42044	1.69525	2.37766	2.05239	1.75494	2.26005	2.07804	1.90118	1.70835	2.10511	2.45054	1.23638	1.3734	1.33118	1.37747	1.94055	1.51444	1.59284	1.52768	1.19976
LOC101927750	0.914344	2.81894	1.01051	1.00693	1.11315	1.23051	2.22812	1.89567	1.37645	0.879399	1.10003	2.57299	0.939093	1.13937	1.1297	0.296489	0.594813	0.593262	0.359582	0.259731	0.206899	0.264098	0.44838	0.608051	0.230388	1.58141	1.70084	1.11731	1.95208	1.33345	1.56917	1.30361	1.24823	1.71403	1.4664	1.36943	2.43253	1.38056	1.32862	1.96202	0.287098	0.349622	0.249419	0.453855	1.39066	0.220772	0.648838	0.533145	0.513594
ARHGAP33	1.83415	1.83648	2.03445	2.45062	1.1179	3.08601	1.46093	1.50295	1.82292	1.54913	1.42853	1.48615	1.81014	1.73764	1.70768	1.43122	0.984965	0.978289	1.82748	1.4373	1.28722	0.976544	1.47088	1.14832	1.04469	1.57776	2.20679	1.40875	1.01614	1.74585	1.84073	2.09258	1.4867	1.16058	2.00286	1.55171	1.18452	1.57347	0.693991	2.57601	1.11832	1.48998	1.01163	0.713158	1.70549	0.801506	1.18054	0.961324	0.545249
PCNXL2	1.24165	1.1414	1.43234	1.89406	1.28939	1.59703	1.43816	1.60385	1.54267	1.188	1.30291	1.73538	1.78265	1.71613	1.37242	1.35769	1.88932	1.78779	1.85821	1.17274	0.96095	1.21042	1.21824	1.30319	0.618772	1.24996	1.16491	1.19303	1.54933	1.33403	1.36067	1.32756	1.37846	2.08593	1.28064	1.34523	1.50334	1.40078	3.34429	1.34547	2.02216	1.36437	1.55131	2.62844	2.44314	1.22392	0.888812	1.10528	1.71185
NLRC3	1.31261	0.698167	1.82537	0.582918	0.846551	1.43271	0.864815	1.78355	0.736258	1.24243	2.4068	1.58922	3.39985	1.59875	1.96789	1.06854	1.0424	2.39894	0.891046	0.890943	1.30758	1.38157	2.21973	0.826538	0.849526	0.508707	0.619684	0.434486	1.27787	2.27389	0.539807	0.67491	0.441834	1.47452	1.95133	1.074	1.23596	1.24458	2.06918	2.13407	0.860245	0.903732	0.625526	1.28878	2.22953	0.83029	1.10221	0.619442	1.28154
LOC254896	0.484501	0.702007	0.470082	1.35953	2.3515	1.52827	0.842366	0.701715	0.683878	1.10474	1.53215	1.27662	1.50593	1.02077	1.49791	1.19545	1.31103	0.858165	1.47297	2.49614	1.51144	1.52866	1.5133	1.03	2.16986	0.780181	0.843226	0.502471	1.57385	0.999444	0.654369	0.587387	0.579181	2.06448	0.98806	0.573044	1.47596	1.0667	2.29258	1.2495	0.920422	1.44295	0.936621	1.843	2.33468	1.58702	2.20749	2.20873	2.64155
LINC01356	1.60143	1.62129	0.905842	1.37195	1.05436	0.781657	1.11447	1.05958	1.06545	0.977575	1.4828	1.38699	1.34609	2.09765	1.3939	1.97946	2.28987	1.94741	2.39109	1.93433	1.63326	1.9164	1.92601	2.27072	1.6265	0.965466	1.3562	1.31342	1.04227	0.538567	0.990875	1.3172	1.38194	1.45733	0.373244	1.14419	2.0586	1.87387	1.51323	0.492218	1.87796	2.16195	2.56927	2.06007	0.948815	1.58208	3.07087	2.25642	1.90065
ZNF284	0.673801	0.634305	0.772377	1.57967	1.58713	1.12416	0.554467	0.847436	1.18781	1.15347	1.06115	1.09573	0.908581	1.27367	1.26468	2.33596	2.09868	2.34662	2.5919	2.3073	1.70734	1.4607	1.61802	1.94564	2.0971	1.18822	1.01768	1.37804	1.36778	1.28001	1.04484	1.11881	1.15049	1.12505	0.822751	1.30764	1.00977	1.46202	1.69172	1.06114	2.2503	2.3665	2.34709	1.61961	2.31111	1.70459	1.60922	1.63645	1.71821
FUT1	1.6605	1.93484	1.99808	1.50464	1.70222	1.42393	1.84433	1.727	1.74515	1.80153	1.23658	1.68557	1.78169	1.59108	1.95055	1.08054	1.4352	1.57915	1.1088	0.953216	1.17077	1.59076	1.51519	1.51976	1.69191	2.33067	1.81211	1.78388	1.88681	2.71648	1.96006	1.59846	1.75164	1.8067	2.48819	1.59177	1.45401	1.754	2.3008	2.36859	1.3892	0.937935	0.981529	1.37817	1.80997	1.6724	1.35316	1.21959	1.46098
ZNF517	0.930629	1.41988	0.687593	1.3759	1.16141	1.23936	0.786658	0.458024	0.842831	0.966667	1.06995	0.76045	0.895772	1.15814	1.23713	2.52299	2.35474	2.26041	2.14381	2.10188	2.34312	2.04938	1.7565	2.1539	2.17625	0.980436	1.06923	1.17696	0.808367	1.08705	0.817033	0.814	0.684753	1.02826	0.800158	0.908709	0.960215	1.22228	1.84213	1.02131	1.86068	2.2202	2.3646	2.21331	1.1256	2.34941	2.24418	2.13123	1.88626
TYW1B	0.544529	2.54792	0.360566	0.257551	0.29541	0.253273	1.78641	0.269595	0.271847	0.288654	0.272442	1.2167	0.278538	0.272869	0.35168	0.270992	0.641684	0.337465	0.334244	0.353309	0.243298	0.628163	0.16524	0.1637	0.223545	0.297241	3.38226	0.512403	0.438057	0.448113	0.260001	2.54539	0.38458	0.343061	0.347832	0.265929	2.11778	0.343175	0.249767	0.339117	0.260201	0.955705	0.186681	0.304043	0.250214	0.156661	1.35961	0.203681	0.233794
ZNRF2	2.27049	1.86391	1.55662	2.30495	2.31361	2.31479	1.97458	2.06397	1.75734	2.34724	2.44988	2.23688	2.41815	1.95199	2.3098	1.88224	1.71243	1.78727	1.25764	1.40052	1.36719	1.48194	1.57784	1.23761	1.32474	1.90037	2.3592	1.85701	2.29976	2.32291	1.91099	1.99254	1.488	1.78282	1.86199	2.03707	1.8433	2.03335	1.72482	2.10619	1.52951	1.34793	1.11006	1.76588	2.25178	1.0291	1.18649	1.36286	1.22067
SLC25A42	1.20756	1.18902	1.12785	2.08552	2.36039	2.07266	0.924742	1.18369	1.43301	1.26486	1.81419	1.17151	1.49494	1.16118	1.47609	2.35332	1.52496	2.14707	1.35564	2.06143	2.27161	1.94412	2.0349	1.75957	1.91672	1.35713	1.10202	1.16021	1.34027	1.7157	1.33577	1.27496	1.04304	1.50989	1.38648	1.1748	1.45544	1.44629	1.48431	1.26081	1.79666	2.25527	1.63646	1.86834	2.15434	1.68849	2.25846	2.44801	2.00004
ZNF229	1.34544	1.40043	1.68621	1.35601	1.70253	1.26122	1.52209	1.75422	1.6082	1.903	1.52803	1.99013	2.18938	2.09007	2.21626	1.60589	1.85282	1.88975	1.75927	2.11913	1.48049	1.95242	1.58755	1.58547	2.17556	0.96655	1.22233	1.96269	1.10958	2.38824	1.08057	1.32042	1.74918	1.4408	2.23383	1.53732	1.62108	2.32462	1.7308	2.29733	1.32572	1.3817	1.71098	1.47838	2.57767	1.29129	1.43952	1.67702	1.48796
ACTRT3	1.76298	1.80732	1.71129	1.03475	1.23714	2.01625	2.08823	1.7208	1.21016	2.13414	2.33901	2.4522	2.39525	1.55706	2.37824	1.21598	1.6255	1.84326	1.22143	1.20834	1.14587	1.28064	1.68026	1.57857	1.67095	1.66611	1.3061	1.04771	1.02565	0.949992	1.35576	1.44111	1.14524	1.2825	1.23813	2.2071	1.99351	1.15959	0.838986	1.06516	1.42934	1.13747	0.708696	0.87943	1.12881	1.44313	1.03702	1.11132	1.05148
LOC650368	1.71495	0.476853	0.177926	0.308597	0.338777	4.28454	0.413797	0.0928369	0.352037	0.466489	2.37058	0.556063	0.173634	0.401337	0.692824	2.34913	0.507744	0.140576	0.291659	0.795823	3.27093	0.443746	0.160414	0.275509	0.358118	0.276805	0.306362	0.099511	0	0.0651579	0.313605	0.272647	0.0900551	0	0.0240398	0.363014	0.420094	0.277737	0.0256493	0.0437314	0.251131	0.230287	0.0463	0.0505569	0	0.170029	0.184715	0	0
FLJ37453	1.29088	1.47267	1.10265	1.63448	1.46228	1.96708	1.63766	1.45527	1.74739	1.7695	1.60694	1.5461	1.77996	1.64232	1.76724	2.33537	1.69691	2.15024	2.28503	2.84498	1.7016	1.48945	1.87317	1.9101	1.59918	1.48567	1.16245	1.21853	1.33314	1.4934	1.91812	1.61262	1.40292	1.97058	1.90701	1.59406	1.78738	1.4014	2.02195	1.25249	2.46855	2.38511	2.00532	1.85585	1.56557	1.75564	2.10951	1.60073	1.36501
GLTSCR1L	1.75926	1.40138	1.98368	1.69893	1.86527	1.83893	1.71067	2.09323	2.10644	2.15825	2.01957	1.94011	2.11899	1.90288	1.93236	2.52791	2.24656	2.37867	2.34626	2.47056	2.28826	2.16503	1.77063	1.90208	2.24601	1.73899	1.8352	1.69007	1.57583	1.88987	1.92504	1.69196	1.75155	1.2798	2.07302	2.02357	1.77523	1.78781	2.1472	2.08739	2.22999	2.33718	1.78032	2.032	2.13418	2.0671	1.80071	1.51651	1.47795
OXNAD1	2.31495	2.28788	2.17354	1.08771	1.48783	1.46553	2.12122	2.37435	2.0359	2.20298	1.55756	2.03626	1.65168	1.96512	1.83704	1.0695	0.906012	1.07762	0.919726	1.04065	1.16204	1.14551	1.02316	1.07787	1.10493	2.16973	2.38468	2.35195	2.49714	1.93938	1.9508	2.1072	2.26946	2.15596	1.62952	1.8663	1.87639	1.712	1.63812	1.88784	0.891805	0.60602	0.874473	1.36662	1.04201	1.04908	0.941629	0.919739	1.00195
LOC100131564	0.510638	0.724746	0.412609	1.1737	1.479	0.613886	0.472483	0.44896	0.461077	0.574814	0.70017	0.508924	0.731766	0.675217	0.871499	2.13226	1.96175	2.20459	2.3091	2.63551	1.37253	1.35566	1.35303	1.18146	1.23684	0.411723	0.564072	0.414441	0.681042	0.539563	0.63066	0.77978	0.553052	0.839876	0.592807	0.547636	0.392493	0.451376	1.59338	0.630069	2.41005	2.62682	1.77426	2.00236	1.57365	1.36422	1.1192	0.962398	0.884506
SEMA4G	0.621351	0.633003	0.486242	1.33039	1.32458	1.26408	0.757506	0.529392	0.61556	0.860396	1.13449	0.914081	1.10182	0.990115	1.30399	2.31444	2.13076	1.9319	2.08633	2.1089	2.32693	2.61691	2.32279	2.08359	2.25765	0.71038	0.585571	0.731648	0.664935	0.585843	0.945026	0.780455	0.856145	0.806902	0.624918	1.13009	0.77068	1.11231	0.996338	0.75882	1.9544	1.63375	2.35491	1.88065	1.49513	2.00915	1.98554	2.52405	2.3727
KIAA1377	1.57595	1.00025	1.23805	1.48346	1.13997	1.545	1.29506	1.64531	1.51642	1.75075	2.00569	1.7408	2.22475	2.3363	2.0264	1.15017	1.82959	1.56349	2.38573	1.05005	1.18647	1.63207	1.28676	2.14316	0.670297	1.2559	1.89958	1.55316	1.93094	0.686624	1.40018	2.43422	1.75087	2.34717	0.658205	1.93888	2.82493	1.77102	2.3345	0.761723	1.4552	1.76914	1.55437	1.21252	1.20327	1.1481	1.93854	1.71325	1.12582
MEG9	0.977164	1.09469	0.720889	1.75509	0.799375	0.984146	0.441945	0.527529	0.497432	0.533701	0.763577	1.10362	1.19516	0.890674	0.901532	1.28513	1.99085	1.85651	2.1097	1.34652	1.81428	2.21382	2.49641	1.67157	0.895645	0.865358	0.853248	0.886112	0.659075	1.74977	0.660444	0.914717	0.470479	0.738814	0.856043	0.802214	0.67608	0.684482	1.23945	2.03518	1.81028	1.7256	2.49525	1.82518	3.53979	1.86103	1.82303	2.12874	1.68309
OCLN	0.857355	0.987359	1.07225	1.27861	0.930137	0.858958	1.13991	1.29	0.952841	0.98205	1.29395	1.45045	1.51958	1.14822	1.47493	1.61638	1.69867	1.94951	1.26351	1.86878	2.39422	2.33787	1.78678	1.93259	2.46903	0.891265	1.12785	1.24354	0.911371	0.313053	1.02715	1.03666	0.879035	1.06913	0.39264	1.1744	1.43284	1.18619	1.15252	0.328936	1.3952	2.09163	1.85932	1.43927	0.667089	2.12085	2.24389	2.70861	1.94166
FAM161B	1.47544	1.10294	1.22713	1.51947	1.87614	2.41876	1.01836	1.12077	1.14114	1.03055	1.49658	1.23053	1.42362	1.57786	1.49503	2.33137	1.53964	1.57605	1.72978	1.91288	2.2323	1.40798	1.46822	1.52885	1.70468	1.38968	1.28093	1.42933	1.66891	1.58162	1.03501	0.986872	1.40265	1.72733	1.31103	1.30652	1.26389	1.3852	2.77408	1.39814	1.63216	1.7543	1.39992	1.80697	2.0063	1.61814	1.70276	2.23515	1.56726
CLEC2D	1.65284	1.25704	1.27091	0.809798	1.13391	0.889438	1.56813	1.36039	1.34698	1.77317	1.50594	1.58558	1.55603	1.46584	1.65873	1.78324	1.78007	1.82604	1.98247	2.39508	1.17469	1.52641	1.21305	1.64862	1.54197	1.35749	1.34411	1.41219	1.57874	1.62666	1.29213	1.79598	1.5194	1.73678	1.64457	1.73318	1.69329	1.67454	1.51538	2.59048	1.80612	2.33969	1.78268	1.48348	2.63865	1.39714	1.29564	0.944461	1.14474
TTLL11	2.327	2.13525	1.93227	2.39372	2.25885	2.03936	2.34701	1.76984	2.38973	1.81546	1.64319	1.69911	1.16818	2.53133	1.57878	1.05111	1.63753	1.19696	2.20517	0.875031	1.30619	1.78606	1.5234	1.43504	1.32901	2.2131	2.08157	2.13837	1.42349	1.74337	1.79192	1.82851	2.07	1.25075	2.15885	1.445	1.87236	1.47543	1.6285	1.78148	1.23565	1.06615	1.34398	1.26269	1.1809	1.51943	1.45001	1.91314	1.45395
ARC	0.298985	0.416367	0.102464	0.530291	0.460046	0.274651	0.234562	0.290204	0.549897	0.0734581	0.309132	0.574881	0.178052	0.58863	0.175076	0.0850223	0.233423	0.0721967	0.16242	0.0441611	0.0411617	0.211552	0.0830202	0.209947	0.0688952	0.398223	0.147	0.347252	0.128436	3.28497	0.352629	0.100043	0.213282	0.257324	2.83516	0.273102	0.266023	0.586427	1.3969	3.46388	0.0821389	0.0459049	0.0833143	0.0454918	1.80958	0.054512	0.168808	0.176546	0.0117274
SH2D4A	0.639033	0.327315	2.87713	0.659075	0.275812	0.801055	0.509418	2.8344	0.745762	0.490746	1.00081	0.996765	2.8879	1.1457	0.771508	0.63537	0.254168	1.81311	0.648022	0.218784	0.579435	0.381274	1.16068	1.05801	0.496577	0.343892	0.255457	0.130896	0.160545	0.3766	0.28072	0.196742	0.302433	0.0964045	0.336535	0.800111	0.752229	0.691282	0.0563321	0.823836	0.469064	0.343578	0.204961	0.0919987	0.256832	0.421288	0.390588	0.296162	0.168668
HIVEP2	1.13342	0.678272	1.07322	1.24535	1.21267	2.30017	1.08249	1.53305	1.24916	1.00964	1.57465	1.38506	1.91297	1.40424	1.27321	2.45477	1.91993	1.77615	1.6457	1.64088	2.48084	1.91997	1.99125	1.49857	2.28442	0.689398	0.681733	1.11627	1.1378	1.01122	0.967731	0.952743	1.35863	1.30348	1.17824	1.27371	1.19339	1.49633	2.10433	1.01377	1.65567	1.76663	1.65755	1.49324	1.27629	1.92857	2.14362	2.43841	2.13501
CDK5R1	1.94524	1.6154	2.22594	1.84855	2.42605	2.12464	1.80217	2.00971	1.64134	1.86553	1.51317	1.67611	2.02696	2.16244	1.52519	1.57195	1.57663	2.13631	1.77636	1.30489	1.42963	1.52316	1.45922	1.26188	1.40592	1.6908	2.0257	1.77408	3.13353	1.85236	1.73827	1.69185	1.94691	2.31661	1.4308	1.77592	1.85424	1.93167	1.69027	1.64656	1.61804	2.21872	1.65685	2.54845	1.29654	1.80694	1.57219	1.15118	1.48943
SRRM3	0.30857	0.298847	0.208858	0.413226	0.792875	0.576653	0.190457	0.223095	0.0856919	0.319338	0.429917	0.380446	0.29299	0.197	0.606636	2.01419	1.39904	1.40019	0.698389	2.45821	1.89386	2.31994	1.55562	1.01226	2.42589	0.181535	0.187595	0.0983641	0.165489	0.0155251	0.152789	0.170251	0.121654	0.128466	0.0431884	0.22538	0.197347	0.269964	0.147448	0.00785205	0.856729	2.27218	1.08421	0.470052	0.123805	1.50549	2.64245	2.21591	0.77733
MTX3	1.86392	1.69646	1.92531	1.59618	1.82208	1.72515	2.25367	1.78175	2.17848	2.14257	1.66032	1.91788	1.71423	2.01999	1.95961	1.90841	1.92983	1.5812	2.30065	1.69796	1.70037	1.86263	1.34923	1.76277	1.76538	1.7171	1.8635	1.93591	1.47172	2.26987	1.75246	2.24361	1.94786	1.2021	2.11864	1.87674	1.76269	1.78881	1.55797	2.93586	1.53318	2.03856	1.54386	1.12246	2.63442	1.30538	1.64012	1.60917	1.14587
RHPN1	0.783038	1.04246	0.68069	2.08511	1.54632	1.88601	0.907176	0.534884	0.409882	0.750258	0.787179	0.897244	0.69147	0.907314	1.00123	1.72078	1.57855	1.32869	1.52145	1.98019	2.19908	2.42442	1.74803	1.56996	2.60894	0.783225	1.04628	0.705199	0.782506	0.77095	0.673294	1.09332	1.00416	0.813034	0.744287	0.757405	1.12703	0.889045	1.21273	1.14332	1.44406	1.94754	1.56597	1.54223	1.93285	2.00284	2.33044	2.00232	1.09532
SLC15A3	0.367127	0.408682	0.164124	0.363182	0.497018	1.20076	0.326624	0.34896	0.176185	0.912784	1.52584	1.49486	1.09604	0.622657	2.08416	1.5536	0.492548	0.786395	0.467364	1.01572	2.13683	1.54972	1.04476	0.387825	2.5864	0.203632	0.251282	0.232655	0.0949397	1.27711	0.305955	0.303557	0.103106	0.239386	1.63457	0.494055	1.03421	0.52352	0.332063	1.76268	0.607297	0.716246	0.698281	0.52832	2.8852	1.25567	0.731464	0.949011	0.824538
RGPD5	1.41023	2.05152	1.29216	2.06372	1.51386	1.76594	1.9374	1.76901	2.16899	1.44905	1.1734	2.35594	1.56872	1.94275	1.86852	1.98122	2.91936	2.04921	2.01508	2.44567	1.72508	2.40818	1.6465	0.863765	1.53344	1.9066	1.62173	1.15822	1.7636	1.87707	1.96864	1.97672	1.26046	1.98054	1.26646	1.38875	1.60966	1.08602	1.95807	1.33178	1.74846	2.07989	1.55711	2.28943	1.8235	1.92465	1.71986	1.83276	2.31602
MSL3P1	2.24903	2.34142	1.72433	1.39667	2.21794	2.57607	2.22608	1.71776	2.04376	2.25659	1.94611	2.42008	1.45849	1.85008	2.51762	1.88745	1.68746	1.58991	1.53038	1.92041	1.66768	1.45483	1.3543	1.14457	2.18515	1.82407	1.91287	1.62271	1.2494	1.56499	1.88419	2.19572	1.62808	0.88367	1.23065	1.9263	1.58022	1.57281	1.04318	1.3492	1.96824	1.36102	1.08733	1.25825	1.21977	1.92178	2.01481	1.06469	1.22384
ATG10	1.283	1.30427	1.38215	1.05588	1.11519	1.52318	1.12402	1.7244	0.902788	1.20118	1.47436	1.48579	1.62817	1.56926	1.46732	1.15986	1.1636	1.7062	1.65727	1.18347	1.17982	1.1314	1.30281	1.05491	1.21603	1.70944	0.863102	0.92007	1.49044	2.80258	1.30606	1.37904	1.59951	1.27964	2.39931	1.5463	1.3399	1.84177	0.772811	2.3777	1.47823	1.64607	1.32858	1.39024	2.39142	1.47373	1.21514	1.32018	1.35005
LOC646719	2.29121	1.70725	1.68175	1.58823	1.51839	1.86584	2.33225	1.77502	2.338	2.30704	2.35824	2.28468	2.36743	2.5127	2.61483	1.75831	1.64199	1.53022	1.88175	1.73769	1.56071	1.4968	1.33052	1.58913	1.39446	1.87795	1.53544	1.68172	1.54814	1.47914	2.40101	2.22133	2.13839	1.37926	1.55578	2.35068	2.09301	1.97642	1.62312	1.9868	1.88252	1.59314	1.84364	1.07583	1.94121	1.51391	1.14112	1.2306	0.942378
XRCC6BP1	1.57845	1.26776	1.4883	1.29481	1.74456	2.06749	1.94008	1.51999	1.63907	1.77343	1.99216	2.36778	1.68705	1.72189	1.5595	2.00277	1.38004	1.67818	1.57819	2.40337	1.83241	1.30214	1.48722	1.3948	1.91303	1.2555	1.78807	1.82305	1.15596	1.41914	0.760498	2.439	1.81564	1.0278	1.19096	1.31155	2.92732	1.65326	1.28818	1.76609	0.852652	2.01909	0.833	0.789403	1.84965	1.02395	1.48986	1.46107	1.0954
ASTN2	1.16169	1.56106	1.44535	2.85006	1.89531	1.84817	1.52744	1.3718	0.916971	0.723368	1.76438	2.33613	2.20727	2.4311	1.87503	0.709116	0.941084	1.36034	0.993926	0.807571	0.767457	1.40348	1.11908	0.606542	0.624421	1.16412	0.998833	0.775699	1.03629	0.537458	0.83186	0.943788	0.897429	1.28412	0.48887	1.44152	1.82706	1.56995	6.88654	0.651202	1.42071	0.685421	0.649906	1.76747	1.2583	1.18129	0.600663	0.598076	1.4856
FAM76A	2.22407	1.99888	2.32561	1.58609	2.06901	2.0091	2.19868	2.56799	1.97459	2.0936	2.34338	2.01966	2.14636	2.05099	1.94083	2.04185	1.62196	1.82604	1.63185	1.69321	1.75971	1.36833	1.35763	1.5515	1.53129	2.08182	1.86248	2.03974	2.10613	1.92817	2.06095	1.76844	2.35373	1.98991	2.08978	2.4083	2.0552	2.2171	2.364	2.61946	1.46748	1.43331	1.3965	1.83277	1.83445	1.29988	1.22569	1.16435	1.90298
LOC284889	1.29032	1.41663	0.835396	0.739908	0.666657	1.67294	1.56382	1.54461	1.29358	1.32105	2.57538	2.40958	2.24303	2.25766	1.69789	2.20686	2.36841	1.66301	2.02887	1.31159	1.56224	1.36641	1.11082	1.96417	0.756729	1.26592	0.927595	0.927816	2.03984	1.52283	1.63287	1.55821	1.63536	2.2314	1.84064	2.32748	2.36701	2.06206	2.69579	2.04038	2.36668	2.35152	1.59793	1.59515	2.11255	1.48564	1.12092	0.930559	1.48246
MAPRE3	1.18578	1.66168	1.20464	2.29827	2.26512	1.56606	1.42658	1.01129	1.46869	0.966983	0.806385	0.900943	0.80296	0.779832	0.644205	0.818821	1.30756	1.02124	1.05116	1.34487	1.83618	1.95453	1.87099	1.98163	1.8684	0.980917	1.45952	1.48196	0.978878	1.78951	0.759716	1.37067	1.45553	1.03929	1.57685	0.74598	1.26965	0.909938	1.23759	0.865414	1.11837	1.3097	1.27378	1.64819	1.56833	1.8686	2.76393	2.46758	3.63298
FPGT	2.01858	1.7496	2.44348	1.81225	2.67421	2.39485	1.94181	2.26005	1.90792	2.15235	1.90559	1.83069	1.94944	1.7859	1.87317	1.43722	1.10804	1.37352	1.25842	1.78916	1.63654	1.42677	1.40097	1.16896	1.57057	1.94742	1.65438	1.73114	2.29539	1.89879	1.73962	1.5943	2.00277	1.61379	1.80767	2.38985	1.63256	1.84663	0.912587	2.2408	1.28229	0.926663	1.1457	1.15234	2.22438	1.54401	1.21222	1.20916	1.10274
ZNF324B	2.03419	2.53158	2.23192	2.1838	1.81435	2.11289	2.33863	2.29148	1.92909	1.68614	1.82271	1.80138	1.66221	2.14588	1.88298	1.50398	1.60049	1.67616	1.62122	1.32921	1.33487	1.67969	1.3157	1.84284	1.41048	2.47501	2.3642	2.3778	2.40769	2.36723	2.18813	2.22553	1.73175	2.36562	1.49413	1.86089	2.11959	2.07846	1.9287	1.91479	1.21584	1.19542	1.28442	1.615	1.36236	1.33386	1.32743	1.44577	1.26199
ZNF518A	1.65453	1.07981	2.04082	0.942381	1.43737	1.91284	1.2095	1.77178	1.38714	1.47019	1.86568	1.69852	2.53993	1.71147	2.35604	1.99744	1.97437	2.33612	1.8708	2.42841	2.04942	1.9585	1.90262	1.54451	2.00405	1.39358	1.36998	1.64027	1.48378	1.27545	1.22935	1.64445	1.59139	1.34638	1.05996	1.65139	1.73328	1.81066	2.17359	1.70012	1.89408	2.42684	1.97762	1.83631	1.89765	1.72185	2.06684	1.52349	1.45293
RTN4IP1	2.09821	1.99267	2.08253	1.05769	1.41461	1.80016	2.29095	2.24288	2.35436	2.01962	1.9057	1.94075	1.65086	1.58013	1.46472	0.529358	0.756844	0.551767	0.631678	0.674392	0.576661	0.970179	0.780708	0.712969	0.695628	2.2315	2.4309	2.31413	2.32747	2.16061	2.28125	2.43479	2.72419	2.26264	2.35198	2.07588	1.77904	1.6488	0.653447	2.22243	0.616074	0.441879	0.5895	0.978511	1.36561	0.61728	0.858525	0.866269	0.796505
THSD7A	0.862089	0.339039	0.868674	0.969425	1.54244	1.55876	0.611171	1.40618	1.06085	1.95816	1.47575	0.93094	1.69984	1.36201	1.72383	1.93551	1.11347	1.23488	1.75677	2.43873	2.01482	1.13749	1.42666	0.930223	2.89799	0.775908	0.688114	1.05747	0.85359	0.663134	1.19649	1.03722	1.67264	0.876888	0.805685	1.18162	1.44858	1.4624	0.745697	0.675149	1.38164	1.89975	1.11944	0.383431	1.66125	1.75051	2.34669	1.6082	0.541686
ZIK1	1.11102	0.892708	0.845287	1.6023	1.27306	0.590113	1.27327	1.22003	1.46984	1.49533	2.34558	2.39349	2.40088	2.73236	2.4745	0.816313	1.19903	0.964567	1.28761	1.19137	0.927913	1.17092	1.27002	1.10477	1.4895	0.714131	0.753092	1.04741	0.594146	0.292662	0.904778	0.830153	1.08514	0.847096	0.265012	1.43862	1.95218	2.1725	1.3751	0.635364	0.788698	0.958456	0.939086	0.810288	0.37695	1.17754	1.16612	0.838713	0.613548
IGFLR1	2.04935	2.29827	1.26335	1.82985	1.52493	2.16937	1.43703	1.58122	1.79927	2.31284	2.06943	2.65385	1.84765	2.06813	1.78112	0.646693	0.154184	0.340849	0.583615	0.538211	0.70136	0.256773	0.625648	0.525128	0.835426	1.44731	1.603	1.21667	2.43705	1.98801	1.5785	1.68557	1.46656	3.11353	2.21065	1.3658	2.34995	1.99289	1.09296	1.93964	0.268145	0.434755	0.332271	0.362801	0.582312	0.444271	0.614484	0.445096	0.305632
MBLAC1	1.52384	1.84999	1.19798	1.07448	1.40783	1.48047	2.05305	2.00524	2.36336	1.55758	2.05255	2.77762	1.41271	2.42693	2.46627	0.857876	1.41464	1.24241	0.815351	1.4358	1.43762	1.64648	1.08046	1.16553	2.05973	1.78938	1.41813	1.24601	1.47245	1.30092	1.69384	1.56688	2.07847	2.12048	1.60538	2.11939	2.125	2.07711	1.23426	1.5246	1.41245	1.03014	1.18218	1.1171	1.26937	2.14667	0.985225	1.44144	1.15085
RASSF9	2.01835	0.862372	1.40397	2.42843	0.991004	2.36289	1.63377	2.21344	1.39524	1.4749	1.99339	1.85166	2.54606	2.33657	1.38539	1.41855	1.47387	1.5073	2.12371	1.52543	2.01585	1.75631	1.47083	2.18677	1.4343	0.983311	1.70937	1.35722	0.678705	0.497106	1.52252	1.549	2.01293	0.826515	0.551152	1.69184	2.71172	1.92522	1.03412	0.345703	1.3532	1.79788	2.06762	0.719302	1.18923	1.74556	2.06658	2.15313	1.11192
NBPF9	1.94915	2.06018	2.67247	2.00348	1.65049	1.59133	1.78696	2.3528	1.60302	1.49059	1.53325	2.38386	2.10041	2.15639	1.77534	1.70671	2.17865	1.94768	1.93189	1.96513	1.76296	1.78486	1.87923	1.57872	1.62391	1.9515	2.29874	2.40739	2.17029	2.26507	1.80213	1.94995	1.83547	1.90489	1.80186	1.82549	1.89543	1.95649	1.92725	2.5025	2.34067	2.07647	2.38998	2.13728	1.81461	1.62514	2.03232	1.85612	1.7939
ZNF550	1.56413	1.4187	1.47841	1.89112	2.15703	1.39564	1.1199	1.4271	1.28973	1.42455	1.6255	1.88524	2.03204	1.59378	1.91049	2.08698	2.41385	1.83471	2.38311	2.65711	2.35769	2.27179	1.63115	1.85035	2.0158	1.33549	1.2216	1.37996	1.50012	1.28264	1.2775	1.51001	1.51186	1.21287	1.03288	1.70968	1.82019	1.58483	1.84147	1.40719	2.15041	2.62572	2.06039	1.81264	2.04218	1.825	1.80077	2.24151	1.8377
IL15	0.586377	0.662917	0.593397	1.09606	0.490904	1.36801	0.705979	0.707975	0.78986	0.894432	0.637723	0.834842	0.625282	0.736814	0.716661	0.931437	0.754502	0.881705	0.654749	0.803766	1.89903	1.48556	2.06766	1.71905	1.78653	0.55952	0.72045	0.840315	0.641067	1.24748	0.613755	0.749826	0.673729	0.795879	1.64249	0.499028	0.570663	0.802846	0.31826	1.34135	0.719269	0.678725	1.18577	1.15672	1.79727	1.97789	2.05865	3.05468	2.74455
LOC286437	1.88874	1.47266	1.40159	1.83327	2.43446	1.62078	1.82952	1.58935	1.61332	1.7023	1.21373	0.965591	1.57339	1.6026	1.47656	2.36324	1.93003	2.4918	2.04218	2.29223	1.89817	1.6298	2.12792	2.14683	2.05912	1.61158	1.4889	1.77279	1.20327	1.4785	1.43676	1.86753	1.44725	1.12084	1.21729	1.4874	1.22881	1.50912	1.47991	1.44172	2.04184	1.7429	2.32977	2.70782	2.32526	1.95514	2.07399	2.00264	2.31606
SP4	2.00902	1.79416	1.87512	1.94317	1.98298	2.07175	1.73854	1.96488	2.10861	1.92968	2.04298	1.8821	2.3343	1.9632	2.51885	2.3971	2.27057	2.08205	2.15674	2.29359	2.05153	1.8169	1.69196	1.86862	2.2149	1.60942	1.94293	2.44006	1.55099	1.69512	1.89628	2.10452	2.18213	1.4295	2.09502	1.81084	2.02748	2.275	1.97238	2.17647	1.77343	2.41256	1.97036	1.61249	2.30521	1.77614	1.84136	2.01449	1.49311
CADM1	1.26608	0.640908	1.2063	3.2275	1.36319	1.37416	0.777077	1.43678	1.7289	0.577511	1.77557	1.12106	1.5667	2.25296	0.754227	1.75135	0.864964	1.29205	1.73588	0.74082	2.53131	1.3456	1.96453	2.13917	1.37716	1.18536	0.246603	0.694603	0.0654297	1.94479	1.43278	0.126669	0.862598	0.0290718	2.19941	1.88875	0.393264	1.04541	0.101633	1.97389	1.81405	0.296504	0.742276	0.10557	2.2423	3.10271	0.698554	1.50531	0.23829
MTRF1	1.73724	1.90782	2.34276	1.679	1.80585	1.90247	1.81486	2.208	1.91453	2.5919	2.06899	1.9405	2.13195	1.73087	2.45829	1.74965	2.00931	1.80421	1.81807	2.67375	2.08548	1.70581	1.57389	1.42993	2.02151	1.79977	1.87169	2.22222	2.16514	1.20015	2.12	1.95773	2.03262	2.26755	1.43892	2.04761	1.60165	1.96394	1.86818	1.15628	2.14125	1.8593	1.76617	2.22479	1.13155	1.45878	1.10574	1.7984	2.07891
LOC100130744	1.51271	1.64718	1.23149	1.40123	1.53188	1.94839	1.56853	1.24083	1.41748	1.27933	1.37632	1.70965	1.2419	1.93291	1.52163	1.33222	1.59883	1.3443	0.910014	1.17981	1.56223	1.30555	1.20449	1.16328	1.13604	2.6777	1.43223	1.59734	1.44949	1.53435	2.24804	1.61065	1.97924	1.77471	1.59292	2.74198	1.40864	1.65845	2.38983	1.63534	2.42086	1.29398	1.24567	1.32108	1.5942	2.16358	1.57788	1.46229	1.17329
CEP162	1.73438	1.46522	1.77121	2.12337	1.79162	2.30017	1.72746	2.41176	1.99246	2.20435	2.34714	2.16332	2.54823	2.19109	2.4014	1.6885	1.41438	1.27724	1.3317	1.87361	2.16434	1.70091	1.75495	1.65227	1.98264	1.58061	1.60404	1.97624	1.55606	1.83394	1.73262	1.91109	2.07148	1.82063	1.88223	2.23574	2.10396	2.47502	1.34394	2.03766	1.38044	1.62933	1.46594	1.22095	1.84382	1.77202	2.08254	2.13981	1.26053
HELQ	2.43982	2.18344	1.97435	1.62815	1.96184	1.97858	1.86204	1.79791	2.03262	2.02129	1.77577	2.38102	2.09766	1.99542	2.18256	1.96585	1.92779	2.12697	1.61312	2.68569	1.72911	1.85412	1.63674	1.76914	1.86091	2.28283	2.06644	2.03598	1.97727	2.24986	2.00546	2.43014	2.26414	2.21364	2.05395	1.75557	2.10103	2.16424	2.29823	1.91535	2.01888	1.88583	1.82125	1.88506	2.17647	1.53704	1.92236	1.55511	1.53292
BATF3	1.88946	3.7461	2.13127	1.00198	1.01199	1.23795	2.52805	2.17292	1.76582	0.873068	2.52079	2.27059	1.86375	1.79926	1.10722	1.8265	2.01269	1.43725	1.21278	0.369657	1.51794	1.58612	1.35349	1.54885	1.48408	1.89196	1.72288	1.69141	0.980878	1.03997	1.14383	1.85339	1.77518	0.802754	0.981026	1.77689	1.73937	1.63545	0.61065	1.0041	1.47684	1.13645	1.00454	1.50537	0.878725	0.870524	0.96873	0.938969	0.929339
SEMA6D	0.910469	1.56318	0.995968	0.922793	1.06388	1.58081	1.73522	0.882029	0.742249	0.652898	0.909677	1.99791	1.21989	1.28803	1.08141	2.34253	3.34288	1.67008	2.42513	1.64946	1.91848	2.2207	1.50634	1.50233	1.4349	0.803657	0.851546	0.817341	0.568236	0.297476	0.787576	1.09098	0.730896	0.74353	0.354034	0.847888	1.0396	0.925366	1.1692	0.45973	1.60723	2.23188	2.61256	1.49916	0.465901	2.2198	1.99698	2.39394	1.01485
EID2B	1.66839	1.73713	1.68799	1.78216	1.58065	1.96764	2.28644	1.48677	2.31656	1.74604	2.34973	2.93958	2.21042	2.39475	2.07776	1.48208	1.42768	1.3963	1.37757	1.09033	1.02042	0.87762	1.07743	1.28248	1.04342	1.7242	1.70082	1.54306	2.04716	1.6886	2.35405	2.12356	2.35205	2.33673	1.72726	2.19913	2.08554	2.19718	2.42476	2.71188	1.36352	1.52637	1.50534	2.04521	1.991	0.954064	0.924144	0.851523	1.26076
ZBTB43	1.89702	1.77644	1.79354	1.90439	2.00793	1.68291	2.38525	2.09982	1.93144	1.77069	2.12018	2.36186	2.17781	2.15109	2.03678	1.92377	1.94661	1.94943	1.84532	1.84516	1.91029	2.14765	1.8804	1.68978	1.99478	2.00198	1.93925	2.18771	2.16893	1.85071	1.9843	2.16283	2.11871	2.15601	1.79306	2.18737	1.99521	1.8815	3.39556	1.80825	1.85261	1.89619	1.74627	2.43402	1.83466	2.06246	2.07765	1.89293	2.59039
MYO5C	0.477607	0.451018	0.210798	0.388022	0.406042	0.849516	0.817995	0.375003	0.339342	1.39241	2.05206	1.88203	0.838139	0.992063	2.30386	1.37433	1.41742	0.518031	0.875419	2.45025	2.35086	1.94537	0.706268	0.892957	3.46776	0.282278	0.300447	0.290669	0.157373	0.325633	0.749715	0.457506	0.687875	0.338755	0.829192	1.32446	1.26015	1.34852	0.396278	1.549	1.28205	1.07218	0.976577	0.276843	2.36552	1.58113	1.38438	1.11205	0.393295
USP30	1.66569	1.43067	1.63354	2.18366	2.33282	2.09684	1.5655	1.5592	1.46392	1.85113	1.5938	1.49849	1.50459	1.62334	1.74514	2.30381	1.91595	1.79268	2.09592	2.68777	2.01688	1.88843	1.97859	2.04312	2.08197	1.71615	1.59424	1.45097	1.60478	1.60974	1.58741	1.65703	1.62063	2.051	1.54303	1.93472	1.57163	1.57209	1.53522	1.56955	1.75971	2.48602	2.19722	1.94497	2.64729	2.22384	2.01863	2.26528	1.89327
THEMIS2	1.80309	1.20336	1.02271	1.24735	1.18022	3.92119	1.4943	1.02527	0.948995	1.45295	2.70202	1.79432	1.21954	1.69737	1.88948	2.48302	0.942453	1.3352	1.18675	0.886929	2.07234	0.736744	1.01298	0.889844	0.652945	1.53188	1.25943	1.03812	1.60705	1.481	1.34123	1.11391	1.04187	2.33742	1.37009	1.93367	1.54083	1.62699	1.3839	1.9994	1.10571	0.756672	1.03555	1.98209	1.95257	0.945291	1.00998	1.09191	1.49032
GLDC	0.542963	0.778687	0.955091	0.3343	2.6623	0.595275	0.931045	1.12339	0.340771	2.41716	1.00432	1.13986	1.1526	0.606733	2.73251	0.257286	0.224664	0.2457	0.184502	0.715074	0.256873	0.324515	0.275108	0.18772	0.755331	1.74755	0.999859	0.68222	2.04972	0.147137	1.92044	1.13193	0.76099	1.92795	0.286526	2.41864	1.62596	0.60724	1.0655	0.264272	0.489261	0.238583	0.311167	0.421545	0.14011	0.568777	0.580992	0.311486	0.266185
PRKD1	1.81855	1.53627	1.81464	2.03398	2.98786	2.30925	1.53527	1.79346	1.79173	2.56452	2.40592	2.19792	1.9534	2.3533	2.43235	2.14227	1.88376	1.70158	2.29559	1.95008	1.82743	2.04869	1.22049	1.97622	1.65052	2.0145	1.38501	2.14801	1.57478	1.15791	1.72578	1.22227	1.92424	2.2386	0.875902	2.14007	1.56177	1.8886	1.30187	0.773298	1.8797	1.8116	1.86987	0.781958	0.852459	1.51286	1.44887	1.97694	0.801859
RSPO3	1.23373	1.66381	0.416269	2.41352	0.0366708	2.4256	1.19084	0.385023	1.41071	0.0390738	0.837975	1.01889	0.317391	1.39591	0.066365	0.455151	0.635111	0.240729	1.30001	0.0755343	0.740754	1.32824	1.10347	3.41501	0.39876	0.545037	0.467616	1.11598	0.379625	1.87016	0.475132	0.355674	0.958808	0.306494	1.51791	0.424131	0.472459	0.880012	0.365425	1.09322	0.238906	0.277483	0.74966	0.564616	1.15283	0.939743	1.22938	2.41612	3.80737
SCYL3	2.21288	1.89302	1.92219	2.00223	2.34157	2.15771	1.75781	2.16942	2.10137	2.41328	2.65322	2.14173	2.18358	2.06835	2.31128	1.73956	2.14872	2.06403	2.14922	2.36919	2.02296	2.29968	1.883	1.98569	2.09849	1.79164	1.74242	2.28066	2.11073	2.08548	2.09668	1.9381	2.11641	2.13877	2.08242	2.2431	2.06757	2.00343	2.42821	2.37633	1.89628	1.45579	1.72606	1.79082	2.99596	2.09229	2.1154	1.86729	1.88043
C17orf97	1.44478	0.356809	2.78883	1.72547	1.72718	2.08073	0.468256	2.47212	1.71466	1.48817	1.56646	0.389819	2.7615	1.67175	1.76306	1.12547	0.489861	2.36075	1.48671	1.37124	1.51211	0.398607	2.33165	1.56451	1.57157	0.61974	0.251834	0.439992	0.439965	0.450037	0.447645	0.388272	0.606407	0.639505	0.42512	0.605446	0.614941	0.591265	0.512725	0.554744	0.5264	0.392869	0.391484	0.544086	0.61444	0.540942	0.530832	0.422788	0.26034
MOB3C	0.975039	1.12541	0.824553	1.23226	1.96783	1.38122	0.933454	0.805135	0.877342	1.03521	1.61018	1.26368	0.99279	1.29531	1.46995	1.88487	1.50328	1.61959	1.3207	1.72584	2.20306	1.62394	1.72027	1.56228	2.68747	0.890224	0.977221	0.999192	1.16144	2.24755	0.644979	0.734905	0.863246	1.55249	1.58985	1.05075	1.18625	1.34268	1.1873	1.49742	1.19605	1.62611	1.46453	1.67094	2.56531	1.57908	1.85896	1.79115	1.50144
NUDT6	1.88811	2.58305	1.75179	1.2595	2.27528	2.376	1.92436	1.95137	2.17057	1.90098	2.06966	2.10253	1.66196	1.20922	1.88914	2.45294	1.52487	2.13737	1.12924	1.82818	1.72111	1.35187	1.23471	1.52147	1.93388	1.26813	1.84748	1.1124	1.34837	1.56157	1.96144	2.14655	2.31851	2.11145	2.38523	1.77875	1.86687	2.15415	1.1855	2.03652	1.58258	1.5812	1.0775	1.97425	3.15356	1.70978	1.73477	1.64625	1.28076
IDH1-AS1	1.11681	1.34829	1.16926	1.5502	1.37513	1.88585	0.862625	0.684834	0.566374	0.646027	1.28837	1.91948	1.96972	1.65166	1.09276	1.69282	2.38228	0.898632	1.78147	1.52883	0.253568	0.661897	0.120527	0.699568	0.577618	0.394158	0.755927	1.36923	0.759419	0.497362	0.746426	1.33246	2.68485	1.01419	0.663073	0.543944	1.89512	3.19128	0.70797	1.69163	1.14208	1.11534	2.31067	0.840273	2.45648	0	0.518944	0.590562	1.00202
ZNF718	1.29196	1.52508	2.48976	2.71754	2.25509	1.05362	1.64047	2.34743	1.89046	1.88573	1.29976	1.33955	2.68452	2.13931	2.0864	0.846892	0.764172	1.71076	1.38853	1.38387	0.853416	1.03355	1.81065	1.64077	1.45815	1.15627	1.08718	1.94449	1.17716	1.8974	1.20005	1.43718	1.90811	1.2145	1.39237	1.07166	1.20683	1.88346	0.683098	2.16405	0.73286	0.718389	0.935139	1.05026	1.19147	0.93057	0.969867	1.12948	1.05225
FBXL19-AS1	1.1578	1.21729	1.35649	1.3774	1.27993	1.44815	1.87531	1.39962	1.542	1.48816	0.824001	1.16671	1.30212	0.945687	1.11015	1.87061	2.33722	1.98806	1.7814	2.18739	2.33482	2.5042	2.22957	1.95745	2.14498	1.20264	1.54495	1.28733	1.52174	1.23054	1.91953	1.85232	1.82543	1.84199	1.55834	1.28528	0.954622	1.43326	1.14191	1.10216	1.90385	1.98494	1.76461	2.54739	1.424	1.87015	2.11187	2.26721	2.59323
HIF3A	0.487572	0.0500742	0.305024	0.130948	0.0210875	0.488749	0.10507	0.482968	0.524952	0.350508	2.23201	0.469797	1.28558	1.47269	1.37985	4.89359	0.87627	1.97348	2.29194	2.61368	2.54126	0.128316	1.05524	1.58477	1.10481	0.093397	0.0281246	0.0691362	0.092637	0.356597	0.223319	0.179086	0.091318	0.316911	0.49148	0.543815	0.385414	0.605715	0.372568	0.847114	1.5151	0.406785	0.583762	0.272577	1.57883	0.379454	0.158929	0.24027	0.216676
ZNF460	0.963656	0.808833	1.04647	2.20059	1.58576	0.907778	1.56358	1.30041	1.42997	1.48352	1.15573	1.81631	1.51403	1.21763	1.18549	1.83651	1.88032	1.14051	1.30752	1.58376	2.08971	1.39192	1.46125	1.97757	2.17193	1.34526	1.22299	1.257	1.41022	0.814728	1.08511	1.38803	1.00332	1.58134	1.38423	1.30824	1.38017	1.54606	2.43532	1.34707	2.95647	2.43629	1.7838	1.71836	1.33002	1.79317	1.84129	2.11198	2.42151
RFX3	0.969633	0.703617	1.21054	1.14601	1.52403	1.09661	1.10305	1.09021	0.729163	1.36474	1.07686	1.28295	1.36594	1.29568	1.4802	2.30877	2.47193	2.11423	2.07997	2.56451	1.66451	1.52382	1.36569	1.1436	1.91796	1.02592	0.963369	1.16562	1.1964	1.08215	0.873121	1.05405	1.1639	1.12504	1.08005	0.980341	1.09278	1.07772	2.23591	1.33284	2.40129	2.45504	1.78175	1.57166	2.16086	1.54276	1.51553	1.22731	1.27077
TTC26	2.00155	1.9862	2.18635	1.37674	1.89939	1.71077	2.44613	2.36119	2.36324	2.52038	2.18505	2.14677	1.7581	1.92983	2.01076	1.01333	1.02711	0.947196	1.26261	1.22803	1.20669	1.11616	0.953006	0.902382	1.28258	1.87418	2.14715	1.86482	2.05755	1.81222	2.05078	2.51114	2.41891	1.60541	1.87518	1.97262	2.16327	2.13303	1.28426	2.3062	0.761606	1.15575	1.03939	1.05257	1.33339	0.969645	0.981338	0.891195	0.888289
FAM200A	2.29934	1.98815	2.05034	2.27199	2.45503	1.98269	2.01935	2.58191	1.94085	1.68567	1.92264	2.582	2.0708	2.40837	2.25603	2.2974	2.12771	1.72247	1.86177	1.88443	2.27441	1.61265	1.81535	1.78623	2.02553	2.23741	1.9071	2.17786	2.36429	2.01152	1.801	1.98786	2.10272	2.36793	1.55513	2.08783	2.13235	2.18278	1.84036	2.15108	1.79819	1.92763	1.52196	1.71697	2.21077	1.5939	1.61945	1.7206	1.85517
ZNF486	1.59616	1.92998	2.35056	2.17144	1.90918	1.7006	1.93215	2.12705	1.53666	1.43289	2.24701	2.50428	3.00019	2.19981	2.28572	1.91417	1.87105	2.11094	1.47029	1.84035	1.87215	1.98216	1.88684	1.90207	1.99487	1.7775	1.43797	1.9763	1.04908	1.22022	1.56892	1.72549	1.9876	1.21192	1.02242	2.20537	2.26405	2.6538	1.12484	1.09679	1.87161	2.0569	2.02918	1.05765	0.859313	1.85785	1.80373	1.82781	0.935003
NUFIP1	2.30887	2.42386	2.623	1.6288	2.03387	1.37251	2.14253	2.13702	2.29592	2.25328	2.03868	1.96267	1.43034	2.28714	1.9019	0.884562	1.20951	1.17899	1.05687	1.0577	0.873541	1.00132	0.946565	1.19147	1.05087	2.19842	2.44527	2.42414	2.79397	1.01201	2.12132	2.18777	2.35914	1.78574	0.810593	2.22844	1.94656	1.78423	1.4605	0.966439	0.974077	1.05017	0.962055	1.39137	0.607764	0.934268	0.905096	1.04782	0.966381
VILL	2.12892	1.94993	1.64793	1.42407	1.36143	2.5052	1.82016	1.76523	1.79093	1.17246	2.02252	1.94506	1.83566	1.68716	1.42835	2.35213	1.79522	2.0311	2.17588	1.28587	1.95452	1.83009	1.52332	1.5434	1.64354	1.69524	1.90876	2.13943	2.04515	2.17537	1.85469	1.79025	1.73427	2.0892	1.7041	1.98541	1.9051	2.03564	3.3351	2.08893	1.78083	1.92362	1.95035	1.77288	2.27447	1.64752	1.43581	2.02906	1.64087
TMEM110-MUSTN1	1.80276	0.965418	1.45063	1.85899	1.98492	2.97265	1.60145	1.02297	2.08927	1.65805	1.30436	0.713182	1.37349	0.995334	1.98376	0.178433	0.747165	0.464075	0.474325	1.19334	0.57401	0.325512	2.09e-05	0.382898	0.470348	1.58417	1.25734	1.14148	2.82422	2.50622	2.35447	1.38051	1.77166	1.21907	1.62106	1.32256	0.766702	1.24656	0.658519	1.69878	0.652109	0.574624	0.908093	0.66678	0.983293	0.442554	0.419167	0.421503	0.62489
ANKRD36B	1.93028	1.6319	2.17614	1.53259	2.04351	1.63951	1.54255	2.1154	1.48659	2.02355	1.83385	1.73951	2.12379	1.82093	2.42692	1.51452	1.49997	1.33465	1.43677	2.10203	1.78898	1.75522	1.84894	1.53943	1.6543	1.32477	1.96349	1.59876	1.01324	2.61833	1.34045	2.42221	1.64496	1.33441	2.45814	1.43257	1.93208	2.22418	1.24746	2.94277	1.46251	1.64145	1.66077	1.12474	2.35541	1.27552	1.95416	1.49014	1.09391
SSBP2	1.40469	1.19001	0.906582	1.05308	1.39043	1.0166	0.985577	1.15055	0.873929	1.2795	1.13603	0.932903	0.835572	1.11359	1.32451	1.69786	1.58434	1.44345	1.40406	1.95857	1.69073	1.51171	1.34285	1.41209	1.99251	1.3326	1.0215	1.10726	1.10495	2.65375	0.928441	1.16703	0.920528	1.07058	2.13788	0.999914	1.15065	1.08377	0.798141	2.31987	1.63352	1.58581	1.24458	1.28813	2.59747	1.60174	1.46785	1.19895	1.19692
PLCD4	1.19291	1.07045	1.32494	1.07111	0.969216	1.23987	1.29189	1.34611	1.11121	1.82781	1.18293	1.74203	1.24504	1.52499	1.99233	0.834473	0.660621	0.818435	0.733229	1.38573	0.845092	1.0755	0.824582	0.757933	0.922105	1.3345	1.73283	2.16349	2.24609	1.15033	1.59114	1.87562	2.91991	1.83427	0.97662	1.5367	1.87855	2.61148	4.40724	1.33659	0.898769	0.859412	1.89849	1.06742	1.05059	0.964045	1.04595	1.5824	0.899676
BIRC3	0.042334	0.121286	0.0896267	0.0864813	0.114398	0.298395	0.141569	0.049933	0.00442023	0.0591848	0.122127	0.0785448	0.259662	0.0420504	0.0704775	1.4578	0.467703	0.941052	0.213509	0.410627	3.31461	1.68969	1.73836	0.280755	4.12614	0.0407501	0.0385545	0.0807635	0.0516325	0.105663	0.0405809	0.0293236	0.0163876	0.095231	0.161336	0.077835	0.0500295	0.0251938	0.739606	0.12263	1.00695	0.420075	0.771898	0.444417	0.33441	3.02913	1.25796	0.814721	0.708977
ZNF778	1.78592	1.64326	2.27102	1.88865	1.87023	1.12925	2.26578	1.93617	2.21299	2.09216	1.51	2.06529	1.87261	2.14052	1.98143	1.20199	1.45048	0.973112	1.60793	1.20838	1.16778	0.990303	1.0947	1.51569	1.15518	2.29931	2.41762	2.29772	2.52386	1.58111	2.20806	2.70377	2.47443	2.35163	1.42145	2.09712	1.70479	1.63114	1.9825	1.6475	1.32225	1.49038	1.27362	1.35604	1.43104	1.16515	1.36527	0.915388	1.19944
SH3BP5-AS1	1.48204	1.20353	1.2735	1.5482	1.71975	1.92127	1.37226	1.22391	1.31502	1.66533	1.3487	1.30175	1.3415	1.23202	1.59333	2.20237	1.67151	2.27547	1.67446	2.7548	2.8249	2.37536	2.51192	1.95652	2.32298	1.17179	1.1365	1.1175	1.1933	1.00336	1.24893	1.51358	1.15027	1.43859	1.07871	1.31661	1.04783	1.10636	1.9604	1.44319	2.07511	1.97103	1.52838	2.24015	1.90492	2.11404	1.83972	1.76246	2.15379
ZNF616	1.66785	1.80648	1.70144	2.55682	3.07178	1.9273	1.86591	1.53881	1.83446	1.8822	1.85473	1.57927	1.70609	1.58836	1.75384	1.68076	1.9848	1.70561	2.24203	2.24681	1.74645	2.09391	1.83164	1.96935	2.25866	2.00462	1.77639	2.32244	1.83848	2.02709	2.27339	1.91195	1.9589	1.458	1.74266	1.88754	1.90592	2.05803	1.58083	1.83145	1.83163	2.71105	2.11896	1.65601	2.28587	2.14454	1.97754	2.30383	1.76422
PTP4A3	0.827495	0.925876	0.67508	0.274706	0.330996	0.594869	1.10505	0.79013	0.855178	0.671918	1.10962	1.17862	0.990155	1.27078	1.06415	2.66711	2.51278	2.37585	2.84797	2.17638	1.74467	1.94555	1.55482	2.3645	1.8883	0.892273	0.680759	0.719147	0.15785	0.469679	1.0332	0.874605	1.03076	0.228302	0.604205	0.872336	1.39614	1.00226	1.31346	0.585693	2.14341	2.38004	2.12801	1.72675	1.59727	1.78253	1.99673	1.86545	1.59529
MAPK13	0.490404	0.667419	0.555221	0.52258	0.392388	0.984406	0.653246	0.793526	0.624609	0.540537	1.03757	1.11837	1.30272	1.01312	1.09776	2.02277	2.44306	2.46213	1.79325	2.32541	1.79531	2.15369	2.1033	1.95857	1.48215	0.587762	0.26478	0.325598	1.09829	0.248084	0.545495	0.374531	0.329043	1.29364	0.142954	1.0161	0.660395	0.495219	3.48341	0.207458	2.67771	1.68691	1.05447	2.07519	0.542968	1.86624	1.43825	0.937015	1.99119
RPS6KL1	1.35801	1.23907	1.78494	1.44096	1.23994	3.33746	1.61029	2.00505	1.47452	1.67176	2.08085	1.82919	1.60983	1.92876	1.80129	1.52204	1.40988	1.82346	1.2576	0.956472	1.99621	1.55415	1.8711	1.17233	1.44947	1.65039	1.50978	1.72312	1.90283	1.39952	2.16959	1.70644	2.03943	2.65633	1.37623	2.14045	1.68641	2.20725	3.19779	1.6739	1.47549	1.23021	1.72595	2.1084	0.69602	2.11607	1.5422	1.69039	2.1324
LRRC16A	1.07006	1.04323	0.91375	0.897735	1.17607	1.61212	1.48642	1.55279	1.27541	1.49098	1.65351	1.63843	1.71348	1.25964	1.92771	1.79408	2.34099	1.80733	1.60784	2.55161	1.30637	1.40554	0.952201	1.08965	1.68496	0.855657	1.1891	1.41369	0.324977	0.99337	1.11477	1.22434	2.02673	0.495955	1.5156	1.0102	1.77655	1.898	0.778337	1.13117	1.20389	2.65261	3.05562	0.383317	1.80438	0.842193	1.94287	2.21918	0.359417
IGSF23	0.068566	0.0787978	0.086004	0.0471802	0.174065	0.174904	0.110274	0.118241	0.0415661	0.078482	0.0429731	0.204088	0.0418799	0.213489	0.0729855	0.0396944	0.238809	0.203016	0.224895	0.081247	0.615775	1.32091	1.16654	1.30005	0.733679	0.116911	0.111087	0.0836267	0.149194	0	0.188504	0.101817	0.151009	0.119084	0.0404195	0.0337925	0.0351067	0.0718738	0.0862611	0	0.0384288	0.172864	0.311625	0.765528	0.0394964	2.21327	2.65736	3.00625	8.75212
ZBED8	1.67028	1.80257	1.51466	2.18588	1.73044	2.46886	1.79544	2.15617	2.20639	1.96083	2.22411	2.09572	2.47321	2.59093	1.74565	1.75018	1.79223	1.73399	1.7356	1.45637	1.28186	1.469	1.4566	1.501	1.21229	1.85655	1.42281	1.48992	1.28309	1.92177	1.92513	2.22256	1.80101	2.0143	2.44459	2.03704	1.94528	1.93838	1.24308	2.00492	2.24369	1.78116	1.55016	1.42871	1.93257	1.93376	1.4119	1.44142	1.00275
GJC2	1.10875	1.40194	1.79337	1.18565	0.702658	1.75267	1.25344	1.26479	1.3413	0.679208	1.27912	2.32782	1.83711	1.98848	1.64225	1.443	2.8151	2.25683	1.31241	1.25899	0.979473	1.29889	1.11785	1.40461	0.758141	0.722503	1.34457	1.12286	1.80718	0.840688	0.613779	1.10782	0.785781	2.55558	0.7827	1.05056	1.85465	1.3054	2.38792	0.686826	1.05554	2.52136	1.53317	0.865998	0.832498	0.512203	1.11324	1.21042	0.372001
NSL1	2.14159	2.1514	2.31259	2.19382	2.07989	2.11724	2.32832	2.51891	2.38953	2.36523	2.46086	2.35778	2.17676	2.46265	2.3275	1.10084	1.15572	1.23936	1.07548	1.31002	1.39769	1.40598	1.24487	1.26067	1.30046	2.05014	2.09303	2.27202	2.30841	2.094	2.19252	2.37418	2.481	2.30306	2.18544	2.29495	2.38425	2.39789	1.78601	2.19996	1.03618	0.97874	1.12807	1.32461	1.76209	1.26394	1.1068	1.16336	1.0272
OSBP2	0.889756	0.669869	0.93103	1.10841	2.00881	1.74626	0.582291	1.04752	0.996842	1.85609	1.77551	1.1267	1.42673	1.35899	2.18705	2.10768	1.44268	1.71879	1.34834	2.64452	1.57015	1.58722	1.34012	1.28328	1.92406	0.849513	0.709113	1.03528	1.21864	1.26603	1.16922	0.752038	1.09303	1.63759	1.5137	1.46603	1.57122	1.93329	1.35827	2.23928	2.14918	1.92669	1.89696	1.70543	3.03554	1.83131	1.80365	1.8087	1.57019
TMED7-TICAM2	1.4023	1.24347	1.74496	2.77714	2.58595	2.31091	1.27903	1.00813	0.987604	0.98073	0.935414	0.819826	0.732967	0.84007	0.651597	0.729421	0.770651	0.943702	0.992916	0.776034	1.72046	1.20595	1.0761	1.67704	0.969282	1.8406	1.17801	1.05073	2.25542	2.16934	1.66022	1.25674	1.43027	1.09025	1.28106	1.53893	1.14162	0.749713	0.833908	1.33362	1.22194	1.39505	0.964109	1.64584	1.62948	1.48921	1.52375	1.97233	3.51612
ZGRF1	2.19875	1.52427	1.95214	2.48846	1.13265	2.18152	1.96732	2.34054	2.09655	2.53812	2.24496	1.93973	2.45192	2.31936	2.35347	0.57592	0.521808	0.611734	0.772466	0.646027	0.438322	0.491309	0.421907	0.690937	0.441148	1.47128	1.72609	1.75177	1.92459	2.00749	1.88305	2.47475	2.01239	1.95965	2.07924	1.90359	1.8219	1.75742	0.5611	2.06565	0.335381	0.502335	0.422055	0.282201	0.55822	0.351285	0.356721	0.44738	0.228053
OSGEPL1	1.89059	1.82806	2.17161	1.69455	1.78906	1.85586	2.40334	2.12123	2.4624	2.27425	1.81412	1.86201	1.58223	1.81557	1.77874	1.19669	1.03546	1.04966	1.13491	0.909124	0.953116	1.05603	0.942893	1.03276	1.09504	1.97872	1.85011	1.86985	2.58376	2.02856	2.01211	2.46668	2.7312	1.84107	2.27403	1.88191	1.75183	1.85258	1.01277	2.31866	1.02192	0.914706	0.962186	1.19142	1.45979	0.707111	1.10027	0.863523	0.62948
MST1	0.16736	0.379375	0.237053	0.754936	0.57417	0.756119	0.177979	0.134977	0.171758	0.218264	0.26801	0.359802	0.390855	0.24072	0.493286	2.49336	2.0006	2.1279	2.27314	3.0634	1.97312	2.1401	1.51521	1.24648	1.86686	0.201853	0.178553	0.276614	0.334264	0.164643	0.366743	0.21276	0.382622	0.306292	0.267238	0.390201	0.185014	0.187448	0.735283	0.383735	2.41603	3.60056	1.99689	2.43199	0.859591	2.06683	1.67855	1.51543	1.37934
ABCA7	1.2377	1.19425	1.2093	3.31022	2.48975	2.4369	0.869547	1.06345	1.1927	1.33148	1.02144	1.00772	1.4804	1.37851	1.14781	0.647247	0.565411	0.989586	0.54906	0.717572	0.927165	0.868359	1.46762	0.799738	0.867085	1.17311	1.36252	1.22491	1.7727	2.09204	1.03938	1.22139	1.13238	2.15806	1.83994	1.15128	1.19691	1.193	2.94901	1.48201	0.870404	0.763242	0.744686	2.14472	1.52132	1.05463	1.22131	1.42703	2.26534
RASGRP3	0.726628	0.450898	1.03169	0.71931	4.70106	0.526549	0.574031	1.22526	0.695768	2.68118	2.12721	1.52696	2.14813	1.05234	2.59848	1.5255	1.78982	1.63229	1.08949	1.8676	2.15785	1.72876	1.42599	1.24918	1.96244	1.0496	0.69725	0.616863	0.903051	0.670434	1.13852	0.888778	1.01631	1.25697	0.623781	1.67407	1.8982	1.52485	1.72094	0.910963	2.30506	2.04619	1.01096	1.74021	0.638409	2.19599	2.09091	1.2216	1.69294
LOC100133445	0.778017	0.563944	0.23115	0.579911	1.07127	1.50295	0.839518	0.552835	0.660779	0.486692	1.1447	0.82488	1.10042	1.14422	1.31862	1.70816	1.62973	1.37819	1.79786	2.43002	1.74061	1.45649	0.985154	0.980744	1.36596	0.66721	0.634442	0.596746	1.27204	0.415293	0.490735	1.24027	0.45322	1.13168	0.0456818	0.377756	1.11755	0.555707	3.72878	0.418966	1.9349	2.49813	1.19124	2.56742	0.409791	1.75008	2.39722	0.778086	2.0754
LINS	1.91208	1.97917	2.7361	1.93086	2.74566	1.52627	1.84188	1.92792	1.97255	2.08136	1.65568	1.82167	1.71598	2.31445	2.02451	0.977675	1.02707	1.15396	1.50261	1.08041	0.897549	1.03702	1.23863	1.58468	1.45478	2.48537	1.9803	2.16345	1.95099	2.32151	2.19701	1.87602	1.7406	1.79859	2.04913	2.446	1.78069	2.06749	1.79305	2.22796	1.51514	1.08378	1.28166	1.3045	1.9216	1.34221	1.50176	1.29417	1.30292
ZNF85	1.6015	2.26405	1.78489	1.34821	1.17851	1.51023	2.05468	1.57748	1.44168	1.3783	2.12777	2.63834	3.3721	2.67744	2.09462	0.924726	1.40965	0.880898	1.05404	1.24396	1.06554	0.94186	0.708179	0.743355	0.782323	0.908743	1.18872	1.40601	1.23826	1.21941	1.32382	1.24423	1.55013	0.97273	1.22798	1.52125	1.75367	2.01575	1.16217	1.71265	0.656035	0.632467	0.823576	0.703488	1.04207	0.69607	0.622152	1.03006	0.341983
ZNF268	2.12782	2.17808	2.35339	1.82548	2.37734	1.9779	2.2517	2.24318	2.3949	2.37719	2.02783	2.37205	2.4893	2.19911	2.56391	1.9547	1.92415	2.06219	2.09657	2.37184	1.93299	2.04101	2.07517	1.90775	2.21396	2.30621	2.18363	2.43052	2.11611	1.88799	2.36131	2.34864	2.28356	1.79461	2.03994	2.65399	2.44969	1.98583	2.28599	2.10454	1.64836	2.06561	1.74867	1.81903	2.16517	2.11672	2.28119	1.84448	1.85524
PGBD2	1.71721	1.59333	1.71299	3.21664	2.96469	2.7215	1.5141	1.68397	0.918229	1.81503	2.11531	1.93495	2.08597	1.88743	2.16852	1.03255	1.27498	1.24746	1.24239	1.2054	1.45487	1.18895	1.06133	1.21556	1.48104	1.63331	1.76731	1.69547	1.49229	1.80059	1.12633	1.43093	1.59059	1.82414	1.39446	1.59402	1.86088	1.59081	1.92378	1.69821	1.17875	0.947137	1.03093	1.25922	1.60566	1.12639	1.2065	1.21378	1.01563
ERI2	2.23833	2.08215	1.96514	1.43486	1.97569	1.96306	2.53641	1.78735	2.41168	2.21977	1.87904	2.26097	2.14241	2.34649	2.11791	1.07928	1.07501	1.39739	1.32663	1.38625	1.19528	1.13586	1.17645	1.01489	1.05415	1.71515	1.67933	1.89284	1.35734	1.16542	2.09292	2.52272	2.52867	1.18165	1.52354	2.15222	1.77395	2.17246	1.75922	1.6489	1.12534	1.36379	0.973161	0.744039	1.19643	1.14474	1.39865	1.13966	0.718769
EXOC3L1	1.58201	1.39106	0.918214	1.1314	3.09435	1.24818	1.17611	1.04853	0.741409	1.43901	2.07326	1.86011	2.41728	1.23357	2.00113	0.837267	1.04678	1.05861	0.329377	0.543825	0.519883	0.823149	1.05366	0.395971	0.290161	1.43783	0.696033	0.612993	0.517315	2.81171	1.25438	0.525035	1.03796	0.94722	2.51848	1.38992	1.11897	1.13323	1.4094	0.816707	1.01279	0.552462	0.338236	1.18334	0.585458	0.826516	1.18624	0.325729	0.550069
AGPAT4	1.77085	1.14235	1.63743	1.56743	2.59033	2.39305	1.45168	1.63896	1.43882	1.52947	1.74165	1.20532	1.63314	1.51312	1.78555	2.50446	1.8938	2.44768	2.29311	2.21934	2.38801	1.61762	2.09627	1.7188	2.08756	1.54298	1.33203	1.80667	1.75731	1.86473	1.38494	1.49897	1.95978	1.64953	1.98482	1.38041	1.3719	1.79172	2.49703	1.7961	2.04836	2.12309	2.37459	2.17342	1.90786	1.62911	1.99437	2.01331	1.81324
HLCS	2.5991	2.33269	2.53824	1.40771	1.66485	2.09314	2.46085	2.48723	2.1353	1.86792	1.75402	1.95602	1.86054	2.17533	1.57946	1.41629	1.51259	1.6305	1.8539	1.09055	1.73281	1.89753	1.961	1.92393	1.27294	2.03043	2.32572	1.77022	1.95509	1.96694	1.99858	2.13738	1.68718	1.95003	1.7016	1.84787	1.92774	1.38338	2.0308	1.70858	1.11404	1.62759	1.22322	1.91884	1.33804	1.60187	1.86409	1.41133	2.13928
NCKAP5	0.403194	0.347228	0.569123	1.04113	0.841867	1.22428	0.573979	0.583949	0.576967	0.473989	0.326047	0.346101	0.641002	0.746298	0.598736	0.931333	1.40139	2.25392	1.50366	1.54667	2.12381	2.34351	3.64581	1.38648	2.47098	0.320564	0.41511	0.570161	0.733714	0.968779	0.402675	0.412287	0.633514	0.401016	0.882147	0.517826	0.486251	0.538184	0.639077	1.08867	1.79021	0.806413	1.32623	1.72436	1.80191	4.24812	1.4112	1.80603	2.10021
LOC100506713	0.776863	1.21348	1.32098	0.8045	1.46126	1.69919	0.701997	0.610573	1.03827	1.19057	0.573031	0.468035	1.841	1.55612	0.903294	3.68294	2.1594	2.44609	1.75001	1.8133	1.75184	1.2394	1.85306	1.81941	1.9765	1.34256	1.28025	0.474707	1.7892	1.47842	0.787061	1.02713	1.49249	1.11552	0.841951	0.889165	0.853072	1.29424	1.83815	1.32383	2.33449	2.64513	2.36443	2.50015	1.41972	1.1735	2.14176	1.85452	1.82088
E2F2	2.07161	1.94831	1.88761	2.25842	1.13761	2.61051	2.35671	2.49469	2.11869	2.048	1.51151	1.19574	1.37178	1.64063	1.52987	0.202251	0.201768	0.191247	0.331809	0.156468	0.111878	0.0788	0.0508965	0.238713	0.068605	1.63422	1.8747	1.8761	1.80708	2.77377	1.71137	2.4556	1.96196	1.26984	2.27111	1.24367	1.62241	1.34318	0.213412	2.38347	0.106033	0.0934715	0.135868	0.0061825	0.414329	0.0414504	0.0791191	0.159837	0.00637749
ALG10	2.13852	1.5703	2.35767	2.07095	1.81928	1.56272	2.18901	2.2059	2.5317	2.34088	1.8885	2.5717	2.36729	2.32236	2.34725	1.15551	1.24297	1.20102	1.26103	0.786713	1.2924	1.4613	1.13838	0.930251	1.52805	2.09366	2.22076	2.33085	2.25891	1.56877	2.41265	2.71084	2.40866	2.4023	1.74452	2.19316	2.04865	2.13549	1.30929	2.06603	0.943054	1.15073	0.858955	0.756818	1.07124	1.02171	1.15365	1.2795	0.736478
CALML4	1.93865	1.76357	2.20928	1.72669	1.7553	2.01502	1.87602	2.1303	1.88599	2.24389	2.38681	2.42642	2.52087	2.15958	2.52697	1.89815	1.72301	1.85679	2.07787	2.3117	2.06878	1.81962	1.97658	1.62792	1.66799	1.74101	1.96594	1.95919	1.85443	1.6108	2.10374	2.84457	2.30127	1.90963	1.53136	1.84257	2.16796	2.03341	2.01791	2.20903	1.89892	1.7657	1.73865	1.88072	2.2105	1.60676	1.77398	2.00574	1.74216
DCLRE1C	2.46704	2.48793	2.44816	2.21506	1.94065	1.86598	2.22764	2.3399	2.16421	2.13911	2.28193	2.59613	2.35112	2.30435	2.43196	1.32407	1.56312	1.27646	1.54262	1.27531	1.59728	1.70369	1.36839	1.54317	1.31346	2.13323	2.207	2.30752	2.05559	1.78014	2.22101	2.4958	2.15441	1.76172	1.83074	2.37085	2.17551	2.30735	1.66231	2.35214	1.60864	1.22772	1.54679	1.5951	1.34764	1.3015	1.37275	1.36906	1.55129
KIAA1211L	1.05413	0.897124	0.930647	0.939206	0.843393	1.48812	0.944546	0.923671	1.19317	1.16304	2.43905	2.05615	2.20875	1.64507	1.92384	3.14133	2.50103	2.27503	1.5951	2.40566	2.19673	1.75719	1.46089	1.39506	1.97202	0.899528	0.742806	0.675006	0.580031	1.56973	0.82804	0.541299	0.529108	0.886067	1.30408	1.633	1.31945	1.5017	1.04772	2.45222	1.89001	1.68481	1.37107	1.07434	1.75562	1.33739	1.30025	0.980101	1.13423
TDRD10	1.46227	1.5523	1.09451	0.44914	3.33732	1.93468	1.31683	1.29033	0.620516	1.75058	2.27569	1.50959	1.47484	0.883952	2.27071	2.27415	1.9019	1.92179	1.22619	2.78472	2.30648	1.78255	1.94011	0.929664	1.81969	1.61189	1.72239	1.27789	1.28431	1.04706	1.04247	1.37825	1.13947	1.33747	0.867095	1.31784	2.138	1.36933	1.03297	1.29205	1.51708	2.62537	1.51159	1.09827	1.49998	1.26172	2.01751	1.49138	0.877961
ARHGAP39	1.46097	1.6346	1.55746	1.78229	1.70116	1.72255	1.84201	1.40495	1.71541	1.62526	1.72185	1.78527	1.57515	1.34475	1.83122	2.56577	2.7373	2.04606	2.05594	1.58069	1.83104	1.91671	1.67107	1.80348	1.6855	1.91769	1.92086	1.43383	1.50876	1.94827	1.78704	1.73382	1.95417	1.50403	1.2869	1.85209	1.73313	1.59986	2.15286	1.70799	1.89718	2.7417	2.38208	2.08616	1.46213	1.71694	1.97816	1.95067	1.59785
NANOS3	0.35033	0.101254	0.331272	0.482621	0.609111	0.712529	0.0942355	0.456644	0.427049	0.602273	0.880659	0.41866	0.429568	0.910957	0.560809	2.84181	1.47807	2.42594	1.66992	2.53052	1.91984	1.68396	2.14068	1.72987	1.93574	0.399896	0.285297	0.427549	0.287281	0.28276	0.0964646	0.346995	0.385411	0.556365	0.413399	0.517212	0.581102	0.551493	0.716887	0.235108	1.72088	2.54942	1.84357	1.57749	0.656237	1.94357	1.98033	1.52932	1.62183
ZNF236	2.20673	1.72029	2.05274	1.80265	1.89506	2.31068	2.0067	2.13655	2.2312	2.0486	1.85117	2.23787	2.24416	2.06252	1.94193	2.50449	2.60968	2.44275	2.36938	2.0844	2.15426	2.0945	1.96559	2.03945	1.86569	2.1211	1.88506	2.26149	2.0737	1.8067	2.16211	2.09255	2.0427	2.21348	1.65208	2.11427	2.2837	2.06576	1.81227	1.75872	2.29942	2.68546	2.46219	2.0768	1.74396	2.09035	2.36558	2.11091	1.7389
CCDC142	1.92828	1.97592	1.96722	3.1398	2.56507	2.58636	1.92736	1.91186	2.07722	1.82244	1.8331	1.96065	1.70795	2.35385	1.94106	1.37047	1.71629	1.63795	1.7256	1.43363	1.84459	1.6791	1.93203	1.82094	1.71732	2.00874	2.0152	1.8131	1.87924	2.33122	1.76279	1.97782	1.8186	1.91377	2.16431	1.83414	1.56167	2.09333	1.54182	2.23349	1.54313	1.44066	1.81539	1.78056	2.12369	1.63767	1.9359	2.14731	1.75167
VIP	0.430335	0.8518	0.698186	0.745887	3.01125	0.499401	0.398931	0.5735	0.179896	0.599648	0.280187	0.443009	0.636078	0.232207	0.555312	0.757168	1.40699	2.58473	0.391256	2.45936	0.754682	1.44644	2.03902	0.388403	1.28877	1.07768	0.440786	0.752536	0.383951	1.15407	0.430981	0.259096	0.557177	0.108884	0.705213	0.66554	0.289021	0.557892	0.705063	0.961824	2.50996	1.47684	1.85668	1.36702	1.78741	1.75848	1.38134	1.12877	0.644309
GCNT2	0.848362	1.15329	1.16731	0.455258	1.5274	0.32965	1.39373	1.48002	0.84688	2.1294	1.1581	1.73005	1.53782	1.03857	2.33512	0.638261	0.816805	0.727313	1.00506	1.1757	0.71647	1.00688	0.819367	0.715298	0.928619	1.70251	2.27328	1.75188	2.6091	1.53288	1.97217	2.3401	1.96847	3.09805	1.65549	2.08391	2.62374	1.90944	2.24963	1.53359	1.17117	1.20801	1.06755	1.81373	1.96367	1.37147	1.51962	1.28141	2.0982
LRRC49	1.82198	1.44492	1.65857	2.09257	1.85869	2.08911	1.67186	1.851	2.2377	2.15643	2.49389	2.22411	2.70263	2.4813	2.32009	1.76547	1.3893	1.51588	1.77557	1.71147	2.08257	1.84133	1.59121	1.60661	2.5043	1.61292	1.78249	1.75849	1.95621	1.69916	1.77238	2.20523	2.04762	1.71845	1.95989	2.42891	2.41998	2.34724	2.3068	2.27882	1.58013	2.09908	1.8788	1.48262	2.32918	2.3338	1.91625	2.32081	1.10388
GDAP2	2.20375	1.98615	2.58331	2.27774	2.69091	2.29685	1.76576	2.19721	1.84486	2.02445	1.98263	2.45667	2.51448	2.24815	1.99434	1.39365	1.88328	1.4506	1.44832	1.47657	1.56372	1.28778	1.23719	1.30425	1.63404	2.41461	2.23403	2.32747	2.04434	2.15638	1.81505	1.88988	1.95305	1.90595	2.22621	2.15486	2.39505	2.05646	2.18955	2.05158	1.61489	1.70836	1.45732	1.48647	1.6501	1.35131	1.34365	1.26523	1.2325
PRICKLE2	1.34657	1.15165	1.03394	1.88524	1.81093	2.5014	1.50724	0.948605	1.1726	0.930006	2.0259	1.93777	1.70313	1.62408	1.34656	2.47419	2.55324	1.4475	1.60559	1.74254	1.65566	1.91876	1.51196	1.20468	1.47798	1.38951	0.600887	1.24072	1.13916	1.00039	1.70437	0.633076	1.79691	1.28505	1.12931	2.0815	1.05429	1.99441	1.51552	1.14149	2.21103	1.52046	2.57719	1.25076	1.68134	1.41546	1.64037	2.44162	1.40351
C12orf60	1.9867	2.34131	1.58438	1.10883	1.94129	1.50123	1.57127	1.71363	1.67047	1.28435	1.83777	2.53136	1.3337	1.552	1.43835	1.0996	0.801098	0.624349	0.567779	0.444761	0.678242	1.45771	0.547394	0.538269	0.795922	1.56723	1.27119	1.22866	2.78001	2.09148	1.51846	1.70972	1.98276	1.66928	1.90005	1.64749	1.5065	1.77952	1.59295	2.43838	0.644879	0.434545	0.621082	0.606754	2.68597	0.377921	0.662992	0.481847	0.698099
ZNF329	2.12417	2.06472	1.98711	2.50617	2.99672	1.90528	1.68958	1.7907	1.5356	1.78791	1.89177	1.46867	1.85741	1.68203	1.77281	1.91946	2.07849	2.18301	2.09415	2.16032	2.52461	2.24899	1.9464	2.08135	2.46429	1.84962	2.06923	2.06135	1.78331	1.64921	1.79371	1.65818	1.91268	1.59011	1.36439	1.92398	1.8708	1.89181	2.06535	1.35808	2.33519	2.04247	1.88963	2.38331	1.6679	2.14478	2.46986	2.42577	2.10818
C4orf33	1.43564	1.25441	1.87967	1.55304	1.54046	2.27936	1.5938	1.24973	1.34518	1.90692	2.12032	1.59435	2.14525	2.01712	2.10792	1.03308	0.782469	0.915238	0.757531	1.27922	1.09501	0.955251	0.715898	0.911704	1.18675	1.28033	2.06279	2.45618	1.90462	2.41843	1.43559	2.223	2.81333	1.95769	2.03997	1.66419	2.21479	3.12945	2.05845	2.1449	0.689188	1.15688	1.36349	1.48101	2.51883	0.913437	1.02368	1.52573	1.0931
CRABP2	0.282229	0.622007	0.319532	0.474563	0.199256	0.962994	0.806077	0.539492	0.838875	0.538194	1.26476	1.37991	1.53457	1.10585	1.50091	1.96016	0.94585	1.3299	0.823731	0.930339	6.69282	1.64345	2.87244	2.1861	2.26325	0.14481	0.507235	0.194399	0.450422	0.307004	0.413621	0.713902	0.690852	0.399702	0.628352	0.773102	1.29338	1.44583	0.986	1.00877	1.01886	1.6977	1.57193	0.311088	0.975268	2.67864	1.99949	1.43424	1.24846
HES6	1.85235	1.94496	1.01078	2.57768	2.28433	2.05913	1.31011	1.2544	2.15375	1.42674	1.48134	1.72552	1.31512	1.87358	1.54517	0.288829	0.505627	0.491388	0.663172	0.372456	1.30943	0.753888	0.887587	1.53398	0.991059	2.02267	2.38751	1.42027	2.0687	1.21801	1.57576	1.54417	1.30817	2.5876	0.710729	1.64465	1.55223	1.50287	3.47779	0.809293	0.630765	0.756273	0.495627	0.463881	0.311457	1.32495	1.42503	1.68369	1.48669
TGFBR3	2.18181	2.48413	1.93286	1.46154	2.39841	1.68875	2.39021	1.96271	1.77493	2.49939	1.85539	2.22442	1.81196	1.80309	2.32758	2.00375	2.24126	2.03837	2.27695	3.21736	2.02569	1.94972	1.58666	1.37638	3.35517	1.69552	1.36809	1.77827	1.34776	1.32777	1.65748	1.66711	1.49524	1.3964	1.06812	1.91924	1.53858	1.7457	0.939062	1.15954	1.71997	1.46982	1.6773	1.48339	1.16458	1.5988	1.63398	1.52072	1.34456
ZKSCAN4	1.51543	1.39924	1.44418	1.92953	1.88599	2.02763	1.13082	1.63324	1.53667	1.52018	1.54514	1.57248	1.7613	1.77536	2.03459	2.53732	1.88789	2.12357	2.49205	2.48948	2.12666	1.72705	1.76226	1.80054	1.6873	1.52724	1.58442	1.667	1.7023	1.72657	1.53104	1.23258	1.65229	1.44457	1.84777	1.78899	1.99845	2.00583	1.62873	1.62157	1.9788	2.1447	2.03925	1.67774	2.49579	1.66734	2.35376	1.93283	1.65947
ABHD6	1.8104	1.74244	2.02763	1.92242	2.90384	2.2919	1.73375	2.06976	1.34061	2.29756	2.09569	1.68459	1.8899	1.47392	2.11177	1.36779	1.56698	1.62892	1.45855	2.04479	1.54962	1.90927	1.9158	1.87827	1.60915	2.53398	1.99919	2.39319	1.41631	2.75358	1.95805	1.79003	1.83167	1.26383	1.99346	1.72193	2.02384	1.63162	1.34744	2.44616	1.74927	1.52161	1.23536	1.63608	1.79577	2.06471	2.35814	2.30308	2.10101
ZNF184	2.48797	2.27304	2.06647	2.46532	2.3987	2.77226	2.09751	2.21898	2.14176	2.2425	2.05677	2.20993	2.09367	2.07361	2.1703	1.80888	2.26717	1.79187	2.27542	2.31823	1.79519	2.07964	1.71768	1.95815	2.17123	2.21	2.14936	2.31967	2.00808	2.22679	2.18153	2.38219	2.63161	1.84548	1.96458	2.31581	2.43959	2.44524	1.15712	1.74931	2.1552	2.28931	2.12698	1.33883	2.50162	2.32953	2.41873	2.24783	1.63013
OBFC1	1.66379	1.28382	1.33379	0.930283	1.17471	1.52378	1.40534	1.43282	1.36157	1.44671	1.6462	1.31839	1.54649	1.36616	1.45722	2.45703	1.64296	1.76804	1.66408	1.8708	2.01707	1.92539	1.73696	1.62871	1.7691	1.41262	1.16488	1.57381	2.03263	2.07882	1.61227	1.23084	1.68009	2.01969	2.29888	1.69488	1.35204	1.46418	2.93084	2.48255	2.1029	1.72629	1.46556	2.50615	2.45373	2.17696	1.52796	1.52736	1.76658
LYSMD1	1.79894	2.16322	2.01516	2.2184	1.93665	2.06005	1.89414	1.88332	1.52734	1.65021	1.5886	1.69735	1.89798	2.00459	1.71845	2.1486	2.42309	2.56212	2.02852	2.12378	1.93949	1.90558	1.86852	2.18123	2.01365	1.9721	1.70272	1.64855	1.7828	1.40768	1.25925	1.6099	1.41947	1.7368	1.30366	1.84404	1.97673	1.92203	1.81245	1.23219	1.80106	2.61338	2.59301	1.75893	1.73619	1.90333	1.68118	2.02681	1.94253
DFNB31	0.296297	0.426654	0.531387	1.18387	1.04489	0.449698	0.387041	0.607634	0.272069	0.371431	0.307864	0.560221	0.873644	0.652009	0.509122	1.29365	2.09422	2.75182	1.65809	2.55158	0.859309	1.69942	2.2356	1.21936	1.73417	0.402541	0.83123	0.571258	0.481883	0.30976	0.36385	0.605075	0.575299	0.543038	0.252818	0.40614	0.673142	0.666929	1.85486	0.292631	2.0199	3.70888	2.12595	1.74242	0.280861	1.16534	2.44096	1.73207	1.12054
ZNF75D	2.06972	1.60297	1.72109	2.34105	2.45589	1.77363	1.64597	1.86433	1.62924	1.98939	1.99778	1.49265	1.33721	1.76539	2.29476	1.75623	1.94539	1.9121	2.01193	2.32568	2.30938	2.20108	1.94826	2.46289	2.13586	1.5344	1.46529	1.92251	1.27488	2.06276	1.41959	1.94816	1.9428	1.53028	1.99802	2.02258	1.76815	1.77827	1.50281	2.00096	2.62238	2.40269	2.2848	2.45487	2.37938	2.33724	2.32935	2.45787	2.53398
C10orf12	1.72874	1.30128	2.04296	1.66022	2.37515	1.88286	2.58633	2.46673	2.24838	2.27987	1.61923	2.35449	2.44341	2.41259	2.51998	1.74363	2.39706	1.53066	1.76995	1.9813	1.26276	1.5564	1.41273	1.27297	1.47993	1.96668	1.97905	2.16763	2.24864	1.61294	2.53556	2.4549	2.48196	2.33256	1.91765	2.22507	2.48454	2.14888	2.10362	1.94709	1.78685	2.0889	1.85823	1.40274	1.55078	1.58246	1.6233	1.48762	1.6305
ZNF107	2.04582	1.68062	1.88632	2.60667	1.78893	2.51453	1.85802	2.01163	2.16286	2.17811	2.3939	2.29236	2.49771	2.64514	2.36525	1.0507	1.0635	1.095	1.22355	1.44287	1.2283	1.09835	1.00776	0.996556	1.26236	2.1217	2.18856	2.08247	2.01535	1.30668	2.09191	2.31315	2.2374	2.42721	1.51222	2.49732	2.09132	2.3725	2.10937	1.86895	1.44719	1.13175	0.834683	0.588658	1.30224	1.32779	1.08308	0.982215	0.83123
LOC646762	2.1298	1.90487	2.07645	2.10003	2.27751	2.37357	2.48152	2.34823	2.36275	2.58352	2.04815	2.40502	1.87349	2.04901	2.09518	2.07182	2.25172	1.95549	1.78311	1.48888	2.03944	1.72937	1.96847	1.60146	1.44861	1.99271	2.27475	2.26204	2.10996	1.85878	2.22011	2.53501	2.28771	1.97762	2.13112	1.97365	2.47695	1.82541	1.22654	2.2305	1.76051	2.64648	2.17528	1.34015	1.62717	1.84289	2.32605	2.08844	1.59896
DOPEY1	1.8301	1.70406	2.05896	2.21658	2.52404	2.32591	2.08963	2.15404	2.00523	1.99449	2.11351	2.38436	2.22413	2.49493	2.11589	2.00109	2.14983	1.72473	2.16487	2.56427	1.63577	1.95796	1.82297	1.65242	1.99929	1.97238	2.08718	2.03078	1.8566	2.2103	2.12345	2.01187	1.76853	1.84349	1.78727	2.23724	2.03098	1.95301	2.60834	2.25796	1.92181	2.0874	1.69816	1.31886	2.39143	1.65607	2.02163	1.49162	1.37369
SECTM1	1.04087	0.707965	0.561627	1.43742	1.12913	2.56264	0.859574	0.470211	0.72588	0.684744	1.44907	1.44552	0.756352	1.48593	1.85292	1.08959	0.883402	0.8956	1.09327	0.49888	1.21961	1.14049	0.662154	0.832186	0.619658	0.358446	0.63373	0.812788	0.757358	2.26417	0.456201	0.484326	0.783863	0.926927	2.44939	0.799377	1.86344	1.17133	0.999164	2.34547	0.355526	0.672993	0.832119	1.06014	2.66277	0.508465	0.687525	1.1134	1.85012
BVES	2.14137	1.30186	1.93845	2.01673	2.04394	2.48977	1.40876	2.53818	1.61439	2.08718	2.26399	2.10354	2.69763	1.82422	2.15181	1.2652	1.28623	1.94435	1.21104	1.14159	1.84558	1.64861	2.07454	1.51496	1.4147	1.56094	1.0975	1.52689	1.63994	1.79263	1.31356	1.23003	1.35657	2.01402	1.55899	2.01555	1.79732	1.67391	1.47642	1.64303	1.2919	1.25124	1.34751	2.09221	1.54084	1.90894	1.71717	1.73256	2.53649
PDE5A	0.314404	0.496108	0.663805	1.21083	0.39916	0.892424	0.619893	0.671822	0.905833	0.376108	0.348378	0.64746	0.774442	0.884577	0.435525	0.502769	0.654459	0.678228	1.31552	0.586875	0.882652	1.17219	1.30806	2.92616	0.928315	0.555364	0.392464	0.862246	0.848197	0.499722	0.569996	0.460545	0.834332	0.79378	0.629662	0.739566	0.316371	0.858514	0.71052	0.531	0.656174	0.410086	1.35012	2.0199	0.746276	1.55249	1.29162	4.25266	6.11607
FLVCR1	1.94889	1.58582	2.43782	2.0922	1.63297	1.46013	1.5622	1.92141	2.44016	2.04828	1.60938	1.82564	1.90971	2.14347	2.09454	1.20929	0.991044	1.41782	1.64761	1.42718	1.0686	1.05291	1.10282	1.5817	1.30226	1.8039	2.78851	1.71375	2.793	2.22908	1.53116	2.58545	1.62468	2.20413	1.83416	1.71698	2.20259	1.6746	1.68963	2.37858	1.2841	1.66624	1.16992	1.69909	1.58406	0.889395	1.66179	1.07688	1.43711
SLC37A1	1.63572	1.73677	1.78632	1.98144	2.94251	2.31749	1.86255	1.68003	1.09478	2.49763	1.66094	1.78942	1.74617	1.73291	2.23641	1.32523	1.19717	1.54881	1.19869	1.53414	1.80029	1.79513	2.20483	1.05425	2.22095	1.65731	1.71416	1.62518	1.71095	2.54687	1.24512	1.39714	1.51698	1.73884	2.13433	1.3727	2.09956	1.52692	1.17135	1.93623	0.87134	1.33832	1.35782	1.26175	2.15582	1.71076	1.8115	1.93059	1.61251
TCEANC2	2.12104	1.82507	1.7341	1.89006	2.26413	2.54392	2.09053	1.91761	2.18985	2.38188	2.5216	2.16457	1.96014	2.4299	2.47888	1.30107	1.52827	1.21477	1.59272	1.54721	1.84259	1.34081	1.50495	1.43208	1.57331	2.05662	2.23896	1.74757	2.38507	2.22406	2.19502	2.42746	2.05083	2.53011	2.28612	2.3961	2.50197	2.10478	1.67573	2.56758	1.50799	1.35555	1.38764	1.51938	2.52458	1.56237	1.56629	1.45232	1.49737
RBM12B-AS1	1.74143	0.981801	1.49741	3.25469	2.47391	1.36509	1.27513	1.70965	2.62058	1.87027	1.27545	2.02378	2.07659	2.49022	1.62412	0.977549	2.55827	1.5607	2.19347	1.77767	1.83455	1.27935	0.931116	1.46103	1.71	1.41845	1.84261	1.44088	1.05096	1.764	2.16996	2.33847	2.22204	1.16413	1.32728	1.60033	1.5418	1.65326	1.27491	2.17446	1.83305	1.42934	0.896471	1.11838	1.68491	1.08287	1.18201	1.75071	1.6511
ZNF529	1.69329	1.79371	1.64534	1.66298	2.11661	1.60454	1.71238	1.64584	1.58666	1.47321	1.92769	1.94178	1.89259	1.90924	2.40473	2.38234	2.77399	2.29206	2.61847	2.64064	2.28224	2.04808	1.82096	2.02914	1.9033	1.48036	1.15187	1.72229	1.14871	0.956638	1.30218	1.58143	1.71472	1.08602	0.85653	1.57414	1.36597	2.21904	1.79148	0.924993	2.0004	2.20232	2.41818	1.89303	1.26389	1.97274	2.05778	1.95285	1.68777
LOC100507065	0.136142	0.488221	0.169409	0.167696	0.484067	0.0315144	1.0233	0.158376	0.550838	0.74979	0.121379	0.791346	0.108495	0.396114	0.657041	0.157423	1.2243	0.11747	0.573466	0.455868	0.034613	0.148431	0.0916163	0.266636	0	0.866732	0.149107	0.1644	2.64823	0.0620416	1.38439	0.419034	0.0857971	2.53897	0.0592572	1.27141	0.592751	0.117975	4.45965	0.106962	1.54859	0.121827	0.0441002	2.52227	0	0.28726	0.0773638	0.024963	0.576222
CLDN10-AS1	0.315548	0.136428	0.396906	0.0543125	1.94856	0.12052	0.338973	0.273229	0.0479627	1.58129	1.88156	1.55287	1.15877	0.737735	3.13232	0.182762	0.18342	0.272847	0.688694	0.652643	0	0.0474416	0.0439049	0.122977	0.198967	0.337036	1.11085	0.818104	1.67811	0.0423564	0.781426	1.19129	0.651186	2.87334	0.0465258	2.11721	3.44745	1.90314	1.58875	0.0423328	0.619542	0.249144	0.448506	0.097932	0.22728	0.141724	0.0498081	0	0.0503612
TSPY26P	1.17358	0.328003	0.423383	1.07576	0.996386	3.36266	0.250903	0.565886	0.629479	0.53672	2.34819	0.680931	1.52429	0.891565	1.57884	3.13809	1.35955	1.74681	1.60156	1.39639	2.69031	1.4469	1.60602	1.54364	1.70242	0.413544	0.252367	0.190745	0.367287	0.278215	0.429613	0.206451	0.517367	0.302611	0.399418	0.746438	0.696283	0.873921	1.08184	0.586923	1.51797	0.884591	1.95336	1.0018	0.780792	1.70992	1.03767	1.47592	1.0648
C3orf55	1.21799	0.759157	2.29813	0.67059	0.583552	0.808013	1.0712	1.94991	0.900441	0.669987	2.2624	2.0256	1.92401	1.92732	1.52051	0.640514	0.970132	1.204	1.0097	0.538212	0.391797	0.640217	1.14248	1.00604	0.427813	1.30787	0.6179	0.482208	1.45102	2.53259	1.07681	0.522967	0.765557	1.44501	1.81103	2.61917	1.98957	1.39833	1.1467	2.74387	0.714606	0.564635	0.618008	0.860401	2.54458	0.819183	0.809438	0.383234	0.739713
RAB20	0.576769	0.475706	0.396068	0.491902	0.330094	1.4278	1.80302	2.36169	1.60258	1.36321	2.13519	1.78958	2.56085	1.89288	1.13877	2.23083	2.04723	2.60159	2.51389	1.23442	0.802113	0.888673	1.11647	1.63094	0.647775	0.65151	0.191803	0.61797	0.730217	0.867258	1.02552	1.0427	1.05279	3.39788	0.843031	1.67008	1.06421	0.957308	0.649616	1.25667	2.35725	1.23358	1.05985	0.738706	1.09886	0.969976	0.591624	0.86805	0.761033
MLLT3	1.39042	1.14194	1.56962	1.60749	1.27631	2.71728	1.65587	1.98764	1.83395	1.58407	1.87823	1.58863	1.72821	1.48135	1.78971	2.61925	1.95796	2.16493	2.38078	1.94652	1.80288	1.56819	1.79366	1.96056	1.55317	1.4916	1.25744	1.55049	1.36137	1.62388	1.80129	1.75082	1.98361	1.82148	1.81872	1.63786	1.89632	1.46991	1.47562	1.88354	1.91885	2.44435	2.13934	1.55616	2.80059	1.77467	1.8685	2.3755	1.6206
LRP4	1.74293	1.02773	0.981426	4.48571	2.83798	3.15886	1.3553	1.22681	1.9604	1.97065	1.73441	1.56404	1.40285	2.19341	1.78909	1.13668	1.13703	0.861023	1.39519	0.868347	1.10716	1.27343	1.06101	1.54482	0.988988	1.22719	0.834869	0.915629	0.957821	0.101236	1.50206	0.910214	1.16447	1.34977	0.0837078	1.66196	1.2009	0.948791	0.625095	0.0728043	1.27072	0.599017	0.672276	0.548738	0.0320382	1.28843	0.87912	0.977738	0.682521
DGCR11	1.87575	2.42873	2.24707	1.63569	0.941237	1.43346	2.6424	1.97596	3.05137	1.64891	1.46838	2.1697	1.45843	2.43472	1.47536	0.556554	1.06804	0.945697	1.55036	0.743968	1.00705	0.781749	1.09916	1.4728	1.02946	2.32624	1.94788	2.26906	1.90894	1.70586	3.61091	2.41869	2.2799	1.87423	1.78955	1.79246	1.47732	1.961	2.0047	1.60035	1.01906	0.902497	0.889997	1.0346	1.03533	1.51885	1.12469	1.18498	1.69675
TLCD1	1.47696	2.55922	1.85112	1.67101	1.16719	2.31605	1.65308	2.37436	1.93309	0.826327	1.06922	1.60125	1.44256	1.3482	1.04769	1.36789	0.925091	1.39245	1.0412	0.897128	1.58401	2.03824	1.61883	2.52311	1.35211	1.38419	2.69021	2.08139	2.71175	2.53705	1.6814	1.59199	1.19288	2.3357	2.20538	2.524	1.84951	1.44473	2.39098	2.32435	1.14021	1.15775	0.89482	2.36105	1.39893	1.21578	1.50409	1.27504	2.21132
CCL20	0.0432161	0.200208	0.0544699	0	0	0	0	0.100222	0	0	0.0543093	0	0.0531196	0.0449438	0.0461132	2.20339	0.250781	1.71132	0.0943137	0.356855	2.96657	0.986328	1.46628	0.360329	2.83558	0	0.0940092	0	0.0945949	0	0	0	0	0	0.102149	0.0425387	0	0	0.600167	0	2.13426	0.493327	1.22918	1.02025	0.149732	5.38671	0.108737	0.167211	0.773044
ZNF619	1.88281	1.2349	1.84051	1.54331	2.16206	2.44314	2.14587	1.9647	1.80481	1.88497	2.25636	2.01559	1.8069	1.83838	1.85708	2.10733	1.74574	1.22575	1.4521	1.9167	1.89772	1.0147	1.14807	1.17705	1.38029	1.60535	1.635	1.64227	1.38133	2.58045	2.00249	2.02484	1.5987	1.63636	2.15998	1.92392	2.44514	2.26273	1.88436	2.69104	1.65893	1.3287	1.28155	1.42074	2.6178	1.57997	1.62429	1.47789	1.27148
PPP1R3D	2.28935	1.83861	2.23997	1.98858	2.60103	2.35015	2.12801	2.57617	2.24662	2.43514	1.89868	2.01648	2.20858	1.94037	2.42765	1.99445	1.83955	1.91241	1.634	1.74044	2.11201	1.85712	1.91423	1.67103	2.22137	2.75424	2.34655	2.52454	2.5229	2.38781	1.9918	2.30122	2.46825	2.21986	1.75877	2.07522	2.38145	2.22282	1.39273	1.78071	1.55674	2.14302	2.27701	1.69587	1.89734	2.23693	2.31795	2.19816	1.87669
CHN2	2.19397	1.3248	1.43013	1.76095	2.1825	1.96873	1.1416	1.34668	0.948791	2.0726	2.21607	1.18345	1.41694	1.389	1.46288	2.87299	2.20105	1.85063	1.64958	2.46914	1.66538	1.49078	0.950585	1.30946	1.71876	1.90836	1.54312	1.5415	2.25171	0.295424	1.52884	1.28135	1.27696	2.13478	0.191704	1.16003	1.29252	1.19211	1.48337	0.141122	2.81137	2.62281	1.56163	2.00424	0.118139	2.29688	1.48287	1.26056	1.72508
LTB4R	2.06498	2.69585	1.74116	1.76945	2.08281	1.8995	1.70701	1.76256	1.27727	2.25352	2.55041	2.16619	1.78279	2.02916	2.44525	1.93773	2.07525	1.4101	1.63571	2.13652	1.78936	1.90291	1.38688	1.40984	1.51235	2.11349	2.12307	1.51204	1.75155	1.7393	1.61166	2.42737	1.79077	2.23678	1.72324	1.98141	1.84394	1.75511	2.40728	2.95434	1.7602	2.55701	1.74713	1.538	2.54439	1.42649	1.32089	1.58805	1.20587
FBXO33	1.53491	1.70951	1.83299	1.67966	2.23084	1.92866	1.97096	2.4124	1.65006	2.42337	2.45407	2.5914	2.55494	2.13177	2.25555	1.32358	1.49494	1.55863	1.3894	1.39052	1.47883	1.47399	1.18115	1.41902	1.32156	1.76232	1.68505	1.96678	2.34827	1.95653	1.80694	2.21326	2.02984	3.02793	2.03929	2.55474	2.23838	2.00395	1.7987	1.93802	1.50912	1.37073	1.27383	1.5471	1.68388	1.33242	1.31051	1.38056	1.7632
RBM24	1.56651	1.58475	1.80162	1.74193	0.690579	1.17254	1.49912	1.96416	2.7772	2.22948	1.67522	1.94977	2.35865	3.04327	2.04915	1.83776	1.66578	2.52388	2.17922	1.70938	2.04804	1.90876	2.58182	2.04461	1.46137	0.65712	0.431133	0.888892	0.22938	2.00986	0.775045	0.621903	0.883323	0.470904	1.5061	0.57765	1.15892	0.962498	0.33456	1.1534	0.677014	0.92534	0.928021	0.569339	1.62135	1.06541	0.851495	1.00632	0.924951
C19orf81	0.996267	1.27177	1.57527	1.30471	2.45065	1.2132	1.02062	1.33406	1.09675	1.82843	1.44253	1.90944	0.612258	2.64601	0.905215	1.09737	1.27753	0.789602	0.704009	0.878528	0.952761	1.3153	1.21434	0.466221	1.19781	1.31129	1.51958	1.0339	2.0762	1.07536	1.81235	1.18453	0.602451	1.55099	0.823393	1.1266	2.79096	1.30792	1.6947	0.856375	1.62365	1.26407	0.680742	1.36242	2.75725	0.958075	1.61523	0.968312	1.5909
FLRT3	2.06322	1.55673	1.72242	2.50315	4.07546	1.20508	1.30628	1.22949	1.27029	1.40174	1.35453	1.45914	1.83627	2.05495	1.74118	0.424143	0.44187	0.441558	0.492931	1.04907	0.291791	0.487078	0.492383	0.574074	0.754487	1.83992	1.7743	2.29145	1.4007	3.88336	1.52713	1.16191	1.42659	1.00307	2.61565	1.58609	1.30812	1.68897	1.32167	2.32645	0.456626	0.198621	0.258575	0.50047	1.52241	0.467733	0.611518	0.560406	0.778441
FAM126B	2.57392	1.98593	2.32633	2.2832	2.56306	2.10764	2.17349	2.09336	2.25337	2.53391	2.29092	2.10978	2.55311	2.32194	2.38241	2.46814	2.26726	2.55297	2.2683	2.38247	2.37074	2.20534	1.95714	1.9827	2.24597	2.29162	2.21291	2.75866	2.32592	2.61624	2.41349	2.23483	2.38333	2.03079	2.38681	2.10941	2.02642	2.291	2.39285	2.51308	2.47809	2.32481	2.5483	2.43222	2.47522	1.85518	2.15498	2.54891	2.3449
NHLRC3	1.65457	1.61641	1.81763	1.97577	1.98922	2.4658	1.24405	1.53023	1.49551	1.45034	1.37407	1.8774	1.6918	1.95588	1.90452	2.36171	1.4683	2.08329	2.07049	2.77028	3.15438	2.39143	1.90612	1.78189	2.6378	1.18771	1.21717	1.45302	1.42627	1.38815	1.09278	1.52039	1.70867	1.11086	1.37634	1.48941	1.6241	1.73515	1.36489	1.84024	1.59631	1.71993	1.51521	1.83485	1.58297	2.48716	2.1151	2.25811	1.87346
SCARNA2	0.657065	1.63906	0.442147	2.06511	1.38916	1.60404	3.13875	1.26118	1.07342	0.38283	0.641161	0.205872	1.47773	0.526631	0.362248	1.34702	1.97285	1.33828	1.88855	1.28084	2.06689	1.54253	1.0418	2.9253	1.08091	0.988492	2.28712	0.202135	1.14706	0.937654	1.10746	1.47437	1.07171	1.28911	0.783942	0.794139	2.25877	1.04944	1.04642	0.893784	2.63742	1.0934	1.33272	2.48949	1.3359	1.43959	0.541895	2.20822	1.05585
ZCCHC18	0.99238	0.82898	0.82226	1.29157	1.26147	1.5008	0.915887	1.21565	0.938463	1.32711	1.48361	1.09944	1.27346	1.26658	1.38938	2.04441	2.29571	1.98847	2.11094	2.5582	2.19338	1.52216	1.71323	1.76984	2.24402	0.969415	0.654183	1.03802	1.04296	0.872321	1.44341	1.05488	1.6354	1.61837	1.23101	1.45603	1.87588	1.38491	0.713556	1.51579	3.15907	3.2316	2.55138	1.61778	2.39337	1.89353	2.58548	2.07887	1.68402
CNNM4	2.21873	1.92761	2.05187	2.86481	2.49314	2.8618	1.87793	1.97909	2.06952	1.95922	2.14654	2.19712	1.95743	2.41959	2.1941	1.99083	1.50377	1.56696	1.67952	1.62159	1.7327	1.66319	1.90484	1.90344	1.87777	2.28605	2.19394	2.07204	2.20621	2.59297	2.32126	1.86515	1.91288	2.11261	2.51942	1.99761	2.3618	2.1329	1.99877	2.5497	1.29192	1.72042	1.47666	1.9486	2.0951	1.85363	2.00877	2.24458	2.04811
CCT6P3	1.32926	1.56369	0.776246	1.82214	1.4571	1.15936	1.21916	0.902316	1.07131	1.21073	1.51854	1.46121	1.17664	1.14295	1.13587	2.71999	2.54652	1.73491	2.59986	1.73213	2.00904	2.05305	1.26578	1.88853	1.42444	1.07508	0.964584	1.85452	0.890638	0.909325	0.847946	1.21563	1.38207	1.10944	0.961928	1.20565	1.04508	1.531	1.41013	1.4914	1.40076	2.37404	3.40918	1.94249	1.97214	1.38953	1.71881	2.19792	1.29166
GUSBP9	0.585659	0.386256	0.715593	0.744259	1.35096	0.771273	0.0793624	0.337886	0.626553	1.47594	0.435299	0.0870903	0.24457	0.403106	0.846935	2.17412	0.411309	1.32063	0.39293	3.60749	1.44489	0.85552	1.24747	1.05238	2.90599	0.475773	1.41442	0.298818	0.292859	0.544167	1.04864	1.12967	0.284463	0.30911	1.3879	0.543151	0.719073	0.322928	0.393529	1.64893	2.01305	3.75466	0.753442	0.885487	1.39012	0.964917	1.81295	0.756435	0.997469
CBLN2	1.41772	1.17934	0.232409	0.141747	0.770427	0.23196	1.20701	0.33854	0.903652	0.631907	0.408997	0.309985	0.0454326	0.261626	0.287888	1.62701	0.703889	0.580278	1.1499	1.27311	3.85442	0.534063	0.381249	1.19797	2.66036	2.83461	0.510142	0.28581	0.10084	0.834498	2.47816	0.584775	0.352415	0.153187	0.98293	1.1195	0.184219	0.11774	0.117825	0.984247	1.61377	0.398255	0.170063	0.371435	1.76044	1.59124	0.479817	0.288305	0.251348
BCAS4	0.941182	1.43383	0.942798	2.03063	2.00752	1.38932	1.42503	1.08419	1.80432	1.28173	1.40156	2.59412	1.92386	2.56059	2.87245	0.930561	1.23595	0.624015	1.36415	1.30631	0.355236	0.529384	0.628211	1.03771	0.244663	1.4898	0.91249	1.09931	2.54607	0.8964	1.39166	0.940627	1.0664	2.97511	1.66537	1.87703	1.75318	1.64569	2.42029	1.03741	0.709204	0.803198	0.684403	1.6307	0.954247	0.827684	0.701898	0.814733	1.74143
ZMAT1	0.508773	0.345973	0.491791	1.08439	1.68846	1.02099	0.577614	0.559741	0.627224	0.885784	0.875592	0.770239	1.10117	0.815622	0.849594	2.03321	1.65046	2.29895	2.23008	3.37877	2.58112	2.32986	1.91855	2.04058	2.58187	0.5339	0.570342	0.652051	0.504232	0.678907	0.662089	0.665758	0.7455	0.490794	0.827978	0.671619	0.807654	0.808001	1.30564	1.00001	2.06191	2.36756	2.00266	1.56967	2.04884	1.9907	2.67432	1.78793	1.29726
SULT1A1	0.567518	3.10153	0.679827	0.545595	0.323651	0.144558	2.59533	0.471806	0.913713	1.10191	0.725339	2.97929	1.07503	0.968924	1.8822	0.336098	1.3018	0.336211	1.00339	0.799525	0.189895	0.68956	0.123299	0.165829	0.111605	0.987725	1.03769	0.498713	1.46732	1.21477	1.18314	0.858458	0.415383	2.15138	1.27497	1.06436	1.45496	0.826532	2.56548	0.579524	0.5308	0.218044	0.188418	0.48906	0.772722	0.166543	0.0543857	0.201476	0.302548
NLRC5	1.97201	1.83726	1.1092	1.35857	1.71912	1.74403	2.01537	1.7405	1.82198	2.46683	2.21022	2.02613	1.45131	1.53631	2.57691	0.945352	1.23962	0.961011	1.0318	1.09545	1.2905	1.05673	1.09191	0.837117	1.2554	1.57555	1.29728	1.29386	1.24469	2.44343	1.98377	1.54662	1.48826	1.54354	2.58773	2.011	1.43151	1.56912	0.904774	3.17858	1.44274	0.432321	0.807348	1.76106	2.26914	0.977461	0.697575	0.809232	1.44954
DET1	2.32834	2.42435	2.23189	1.42634	2.27241	1.94424	2.42847	1.94176	2.44483	2.03519	1.60545	1.31729	1.46688	1.53317	1.94438	2.05067	2.43132	1.84589	3.00199	1.99954	2.15567	2.04168	1.79089	2.63971	1.89569	2.43958	2.20825	2.1059	1.752	1.9308	2.3301	2.51356	2.28743	1.96952	2.22469	1.82485	1.73477	1.53692	1.43999	1.97408	2.7181	1.64111	1.93487	2.46933	1.88542	1.81055	1.61211	1.83725	1.73441
ZNF28	2.28368	1.81601	2.50886	2.34326	2.54427	2.12026	1.89449	1.92582	1.91985	2.17505	1.84642	2.31677	2.32227	2.6421	2.5408	1.59302	1.98175	1.8238	1.77035	1.32653	1.59142	1.54955	1.56491	1.41839	1.53707	2.04641	1.85116	3.00823	1.90962	2.16381	1.60618	1.86229	2.08858	1.69116	1.73244	1.94153	2.12388	2.55059	2.61515	1.96044	1.59095	1.52457	1.79317	1.75521	1.49505	1.56677	1.34423	1.5902	1.95343
ZNF304	2.59522	2.02483	2.25745	1.97698	2.82577	2.30736	2.12538	2.19871	2.12559	2.48574	2.4793	2.30333	2.63334	2.45112	2.43999	2.24234	1.91577	1.87986	2.1084	2.3482	2.11531	2.16451	2.08953	1.86899	2.26525	2.08665	1.80834	2.35035	1.98707	1.91754	2.07988	2.27702	2.3037	1.74244	1.71699	1.97272	2.36701	2.36352	2.58024	1.69859	1.75177	2.19688	1.90947	1.69969	2.16092	2.04531	2.12921	2.26898	1.69994
CKB	0.715626	0.567314	0.490755	2.56538	2.60762	1.0846	0.531118	0.684017	0.349416	0.592468	0.932414	1.28975	1.5249	1.48092	1.69393	0.995496	0.623894	0.754992	0.501414	1.33637	0.987729	1.07695	1.60629	1.09816	1.24762	1.0665	0.956197	1.16271	0.829143	0.220704	0.43244	0.677146	0.640451	1.53049	0.390803	1.14739	1.73908	1.17219	1.14666	0.48876	0.788688	1.80703	0.940861	0.359577	0.45367	2.44346	2.69332	3.02302	2.15636
GAREML	1.16812	1.55221	1.11873	0.538572	0.430766	1.74582	1.27664	1.23031	1.08063	1.36806	2.08639	2.46707	1.80053	2.14174	2.10276	1.54443	1.43353	1.41506	1.5386	1.47111	2.25298	2.76753	2.4206	2.26544	2.37632	0.789348	1.00336	1.41051	1.07595	1.32446	0.821273	0.813568	1.57524	2.0418	1.08702	1.70486	2.32014	2.68837	1.35029	1.37025	1.32071	1.75902	1.65521	1.90904	1.13593	2.26523	2.42766	2.99028	2.09376
ZNF669	1.82161	2.13128	2.36665	1.89745	2.40072	1.61233	2.02063	2.12227	1.94644	1.98722	2.35267	2.37336	2.69501	2.48642	2.40561	2.08373	1.45129	2.22813	1.56845	1.65852	1.94927	2.2646	2.00886	1.81048	2.56351	1.9727	2.15207	1.90199	2.0573	1.8883	2.30013	2.18317	2.33437	1.9495	1.70688	1.64305	2.16355	2.61204	2.70794	1.66991	2.06347	2.23727	1.79116	1.7308	1.49168	2.11352	1.68388	2.14566	2.39392
STARD9	1.14364	0.783485	1.15055	1.55176	1.33648	1.73678	0.91766	1.28248	1.05698	1.53233	1.49117	1.45887	1.72561	1.51795	1.75146	2.77614	2.34639	2.55677	2.09759	2.79435	2.61774	2.1315	2.22658	1.70947	2.2398	0.838188	0.942783	0.913207	0.816468	1.21569	1.03892	1.11664	1.04229	1.09322	1.32129	1.22147	1.20482	1.35268	1.27877	1.5541	2.43677	2.34532	2.12897	2.12646	1.84047	2.1059	1.98305	1.84152	1.99433
GPR157	1.7724	2.20453	1.77941	1.3435	1.74048	1.02759	2.28405	2.10694	2.12436	1.8514	1.74617	1.92268	1.47951	1.35958	1.30503	1.64726	1.00286	1.10021	1.39176	0.663607	1.09568	1.21146	1.56133	1.13051	0.84146	3.25887	1.93766	1.75246	2.72399	1.9074	2.94358	2.16835	2.07605	2.42787	1.31555	1.77631	1.83321	1.79797	1.9301	1.49592	1.28136	1.6142	1.23569	1.453	0.932173	1.46498	1.64425	2.01158	1.79862
SAMD3	0.645606	1.07858	0.763276	3.46207	0.0595489	0.645515	1.39639	0.734638	2.53202	0.173273	0.636838	1.21381	1.0061	2.44202	0.122952	0.443147	1.56921	0.666194	3.10061	0.0975988	0.325111	0.759177	0.221636	1.8388	0.0190096	1.31458	0.173552	1.28793	1.6995	1.6804	1.41969	0.448142	1.39815	1.73261	1.86867	1.29902	0.287903	1.476	2.62576	2.03101	1.49223	0.20097	0.987078	2.55103	1.70472	0.399745	0.151865	0.610071	1.26689
ZNF300	2.52145	1.70049	2.00892	1.74791	1.18059	1.78735	1.43798	1.70919	1.75463	1.8589	2.65093	2.97231	1.84818	2.49396	2.01297	1.18711	1.38905	1.07725	1.41685	1.48358	1.50047	1.51054	1.21485	1.39116	1.50723	1.32988	1.16363	2.41795	1.83557	1.50369	1.14533	1.29727	2.17385	1.75182	0.890165	1.84321	1.96511	2.7616	1.67163	1.93828	0.944479	1.27388	1.73355	1.07669	1.75429	1.18769	1.50434	1.66867	1.36174
WDFY4	0.725613	1.42593	0.933774	0.438629	0.364073	0.560935	1.67064	1.14891	1.02083	0.816877	1.03169	2.47825	1.65484	1.70386	1.40886	0.747275	1.17743	0.974382	0.790073	0.878336	0.949327	1.24101	0.863386	0.836289	0.710003	0.918356	1.0157	1.19086	0.522239	1.30958	1.08699	1.05191	1.46638	0.721712	1.68767	1.60034	1.91695	2.34685	0.76888	2.68714	0.896277	0.737566	1.128	0.56677	3.44493	1.05373	0.755234	0.997407	0.39629
HS3ST1	1.17745	0.594069	0.739675	0.239545	3.57099	0.433158	0.618931	0.592097	0.261449	2.10742	1.1596	0.858735	0.669584	0.405533	2.09318	0.924065	0.906593	0.799587	0.7364	1.4788	0.374267	0.474501	0.294462	0.543028	1.38143	0.475074	1.22691	0.832193	0.970548	3.33068	0.366477	0.991883	0.513263	0.778231	2.3779	0.618017	1.24378	0.623223	0.821325	2.7694	0.698261	0.799655	0.444655	0.503547	1.57232	0.362442	0.757038	0.745154	0.537541
CCDC57	1.69994	1.27763	1.81664	1.71724	1.56395	1.61374	1.54514	1.57741	1.91687	1.93394	1.80451	1.59235	1.78484	1.94541	1.81473	2.2891	2.04907	1.71776	1.97894	2.19566	2.112	2.31266	1.82433	2.1773	2.07658	1.86209	1.60705	1.20453	1.92409	1.62	2.03812	1.72374	1.72549	1.94797	1.90747	1.94892	1.51622	1.50105	2.60184	2.58661	2.24337	2.07354	1.65675	2.52403	2.62053	2.0805	1.6344	1.65274	1.6008
ZBTB8A	1.57345	1.54146	2.03369	1.68305	2.0259	2.16542	1.88118	2.19467	1.9144	2.05457	2.08905	2.0978	2.49353	2.0495	2.05166	1.91701	2.17944	1.89867	2.0046	2.40626	2.40855	2.49665	2.3157	2.02986	2.47883	1.78582	1.70009	1.74779	2.25164	1.67838	1.8405	2.01765	1.97687	1.91098	1.4754	2.01841	1.94088	2.16259	2.35301	1.48884	2.14617	2.67787	2.27042	1.96195	2.1183	2.31679	2.78922	2.75155	2.01969
POSTN	0.920811	0.334456	0.273509	0.755581	0.388986	1.59966	0.341323	0.306907	0.436305	0.137792	0.417593	0.0735267	0.177784	0.544868	0.0659344	0.293656	0.275472	0.189091	2.27136	0.33573	0.271933	0.698467	0.565716	8.20342	0.155678	0.410535	0.619654	0.891343	0.0861029	0.842885	0.318259	0.449608	0.865764	0.0103822	1.10207	0.198705	0.357549	0.790098	0.0447205	0.501852	0.264244	0.397596	1.7854	0.121157	2.21705	0.416307	1.08607	6.61402	1.81538
IL18R1	1.47273	1.23487	1.44069	0.628028	1.56148	1.35564	1.50546	1.5326	0.901516	1.71201	1.76819	1.80333	0.892844	1.18438	1.61456	1.68273	1.01206	1.26835	0.609691	0.834675	2.84648	1.71742	1.72861	0.676616	3.46388	0.814935	1.09002	1.39855	2.29553	1.44525	0.935727	1.43502	1.25417	1.64134	1.49137	1.14458	1.52829	1.78205	1.0525	2.19221	1.23465	0.602801	1.38656	1.01717	1.67263	2.91375	1.53333	1.44385	0.871222
RPS18P9	1.62218	1.94649	2.47838	2.23267	2.86366	2.26611	1.92904	1.78529	1.96788	2.17998	1.76864	1.34408	1.72383	2.05007	1.76474	2.2459	1.06474	2.01916	1.61876	1.42005	2.17764	2.16505	1.76964	1.97856	1.86515	1.72445	1.75306	1.80656	2.34155	2.30524	1.59025	1.81546	2.17445	1.7553	1.99587	1.4597	1.9494	2.21822	1.3311	2.19416	1.85819	1.68993	1.60297	2.1439	2.03149	2.69917	1.34272	1.59213	2.97105
NLRP3	1.25752	1.05919	1.88581	0.368341	0.398643	0.717052	1.00967	1.73214	0.445661	0.632073	1.07907	1.29869	1.66494	0.756857	0.61252	0.21472	0.196842	0.513107	0.177438	0.102561	0.298299	0.201486	0.311089	0.0642532	0.103016	1.43891	1.13254	0.680441	1.3566	3.81508	1.39328	0.862591	0.41195	1.55609	3.18424	1.67303	1.20145	0.658487	0.987848	3.26344	0.614704	0.231401	0.0935138	0.280757	1.24687	0.214622	0.321187	0.0439989	0.118729
PRUNE	2.32227	2.37861	2.2581	2.21083	2.19982	2.30648	2.1367	2.17354	2.39349	2.24758	2.83913	2.24797	2.65858	2.78006	2.29484	2.32355	2.40887	2.42982	2.27471	2.52856	2.04618	1.56967	1.86513	1.67573	2.05032	1.64738	1.84195	2.39362	2.0524	2.13752	1.89373	1.91644	2.01956	1.88278	2.12498	2.45863	2.24644	2.19691	2.01007	2.0979	2.22442	2.29894	2.17384	1.94078	2.49159	1.75799	2.09968	2.03757	1.93749
TRAF6	1.98469	1.72248	2.44041	2.02946	2.53037	2.03096	1.68789	2.15322	1.6059	1.94497	2.15813	1.89573	2.60871	2.14823	2.25118	2.61657	2.35209	2.75392	2.12193	2.20903	2.59382	2.52201	2.4085	2.03469	2.57237	1.89562	1.73505	1.8969	1.93202	1.71026	1.9902	1.68806	2.00054	1.96002	1.50887	2.07569	2.01724	2.03553	2.5335	1.72959	2.48533	2.4137	2.31209	2.44559	1.90859	2.58303	2.47867	2.23455	2.45137
ZNF468	2.38259	1.85097	2.26469	2.67068	2.09549	2.53462	1.80994	2.08705	2.66127	2.37346	2.53453	2.00524	2.35199	3.1426	2.22053	1.70312	1.36566	1.66404	2.12226	1.37808	1.90865	1.31287	1.46701	1.82247	1.54913	1.77369	1.66933	2.10754	1.79139	2.04954	1.55506	1.83938	1.73243	1.45526	1.61257	1.78438	1.54078	1.74685	2.14842	1.71559	1.31581	1.32102	1.40954	1.17426	1.45563	1.27312	1.3373	1.10751	1.33021
LIN7B	1.29646	1.6531	1.35129	1.33179	1.50654	2.68189	1.04208	1.185	1.05782	0.933218	1.47274	1.24899	1.43785	0.953383	1.03288	1.17908	0.829982	1.41068	1.54705	0.776708	0.80094	1.34217	1.68933	2.00925	1.06205	1.28075	0.554228	0.807	2.51076	1.97662	1.06519	0.806029	0.782501	2.34457	1.68094	1.57454	0.828389	1.78902	1.89003	1.03805	0.800155	0.774433	1.24503	1.45395	1.81759	2.01755	1.64654	2.70223	2.3383
LZTFL1	1.53769	1.58543	1.31817	1.68673	2.67644	1.48759	1.73446	1.9492	1.47738	2.08974	2.03804	2.1675	1.61123	1.68023	2.38461	1.87521	1.94345	1.66918	1.25947	2.52182	2.33227	2.79539	2.21316	2.03416	3.21962	1.3178	1.67163	1.49805	1.22553	2.06438	1.32327	2.01723	1.82318	1.31568	2.00701	1.53931	2.02386	1.52534	1.43272	2.25476	1.45896	2.29253	1.82346	1.67036	2.15717	2.39871	2.48474	2.06414	2.01013
DNAH14	2.93027	1.79145	2.96098	1.61167	1.13931	1.61637	1.85666	2.03835	2.16257	0.864207	2.07154	2.09359	2.04646	2.4816	1.27755	1.14927	1.36183	1.22757	1.68685	0.721236	1.20533	1.08033	2.09695	1.19956	0.827355	2.50826	2.08883	2.09016	2.59826	0.727379	1.75113	2.61864	2.19522	1.81716	0.557238	2.10864	1.49664	1.42101	2.04022	0.543069	2.16939	1.17378	1.52586	2.1335	0.442481	1.28252	0.947719	0.93969	1.69777
VWA8	2.54601	1.4971	2.53819	1.7809	1.41997	2.09775	2.1054	2.29961	2.62061	1.98104	1.60293	1.19278	1.58661	1.75003	1.25166	0.999034	0.833769	1.25441	1.6019	0.774794	1.3811	0.807717	0.993213	1.43406	0.91084	1.74598	2.74707	1.71582	2.59908	1.55625	1.75043	3.01941	1.70421	1.68307	1.52287	1.58378	1.65796	1.07028	1.59439	1.59784	0.930816	1.08944	0.745909	1.71174	1.27523	1.14176	1.19479	0.893244	1.82316
ZNF721	1.97767	2.00001	2.20191	2.14763	2.26059	1.70553	2.51199	2.00887	2.21993	2.21672	2.19559	2.70239	2.64463	2.24037	2.63613	1.82717	2.54192	2.22229	2.40884	2.05962	2.13007	2.06813	1.63654	1.73329	2.04178	2.1763	2.06112	2.24474	2.28414	1.64448	2.35972	2.41731	2.17184	2.24862	1.73595	2.58139	2.17744	2.27523	1.96026	2.06102	2.00079	2.32461	1.99179	1.95494	2.11426	1.92537	1.71641	1.82251	1.61178
NOVA1	2.45159	1.63827	1.85175	1.7498	2.18305	2.59874	1.54143	2.08156	2.09523	2.08814	2.46122	1.42269	1.69532	2.27644	2.16272	1.6881	0.773494	1.40447	2.54536	1.18836	1.36108	1.13121	1.41626	1.45519	1.42993	2.27243	2.62902	2.6525	2.56223	2.30102	1.5781	2.12357	1.87596	2.52368	1.84717	1.58526	2.23628	1.51582	1.49487	1.50648	1.20679	1.6073	1.83182	1.64497	2.73961	1.33418	1.98878	1.31439	1.39222
B4GALT4	1.75328	2.12258	1.77215	1.67531	1.40576	2.34252	2.14479	1.35358	1.47369	1.39597	1.86121	2.19443	2.06514	1.9192	1.64993	1.74778	1.95574	1.58872	1.69914	1.59127	2.1001	3.06987	2.43961	2.05784	2.15301	2.02023	1.36902	1.9612	1.65951	1.09489	1.65163	1.49617	1.69018	1.92069	1.51639	1.72313	1.74349	1.66005	2.09891	1.36389	1.92043	2.17951	1.77055	1.95222	1.58341	2.97314	2.12449	2.76451	2.36774
RAPGEFL1	1.04399	0.813347	0.757602	1.34939	0.978539	1.49771	0.900236	1.1542	0.995606	1.15398	1.13456	0.768188	0.977608	1.06588	1.38179	2.74917	2.16039	2.45949	2.44347	3.27035	1.95237	1.84653	1.73394	2.06958	1.85324	1.0967	0.872017	0.850241	1.3799	1.00929	1.10785	1.29263	0.920672	1.28804	1.07274	0.913494	0.802759	0.878511	1.45737	1.18888	2.45274	3.09099	2.37506	1.84952	1.86876	1.54437	1.68563	1.54435	1.69859
GUSBP9	1.04218	0.611549	1.01848	1.00741	1.83883	1.18823	0.963084	1.28437	0.721052	2.08917	0.797052	0.496472	0.898713	0.814963	1.26527	2.22424	0.868479	1.67964	1.16481	3.751	1.30849	1.06292	1.13527	1.10999	2.8899	0.849074	1.79848	0.483632	0.782333	1.17829	0.784766	1.47839	0.703791	0.779498	1.59807	1.08171	1.40789	1.04432	0.675642	1.55773	1.81721	3.07716	1.10601	0.995392	2.28818	0.951988	2.20284	1.15583	1.38958
FRY	1.04218	0.856796	1.09658	1.33875	2.04848	1.91259	1.1086	1.38705	1.3844	2.96393	2.15171	2.02688	1.88457	2.19678	3.46047	0.928753	0.739715	0.564221	0.85208	1.8921	0.648187	0.528697	0.568264	0.674792	1.19646	1.28945	1.11983	1.33682	2.06282	1.0766	1.48574	1.49986	1.66975	2.61534	1.10178	2.29135	2.6279	2.17962	1.73768	1.39624	0.971217	1.01094	0.791966	0.752801	1.33932	0.734558	0.91646	0.951212	0.600944
ALDH1L2	3.4854	1.57224	2.74114	0.239376	0.688179	1.23582	0.819111	1.47261	0.573426	0.975308	0.802125	0.63388	0.625776	0.454055	0.550909	0.457811	0.257564	0.438203	0.239837	0.199869	1.86914	1.95057	1.88566	1.81907	1.95567	1.34352	2.36247	1.33849	0.823674	1.26565	0.713755	1.05332	0.527829	0.632897	0.822711	0.459833	0.554062	0.932473	3.31516	0.744453	0.2796	0.662122	0.642033	0.293026	0.18044	0.925847	1.75169	2.47977	0.905036
HSD3B7	0.948973	1.1228	0.882935	1.07657	1.99033	2.49037	0.820592	0.928432	0.847692	1.08553	1.13717	1.26087	1.32354	1.4219	1.91612	2.54113	1.17142	2.09626	1.26118	2.08616	2.70775	2.3933	2.3702	1.46692	2.69177	1.42745	0.924782	1.18804	0.595843	0.93701	1.1665	1.10375	1.08467	0.722661	1.28527	1.55872	1.87057	1.7356	0.85331	1.58075	1.66429	2.0386	1.54179	2.26734	1.0268	2.48306	3.13543	2.06421	1.85035
IFI44L	0.0615407	0.0694274	0.0325566	0.156776	0.0395321	0.194924	0.0372943	0.0345341	0.0576515	0.0300661	0.0983397	0.0569059	0.0424594	0.113289	0.129963	0.253802	0.141775	0.529782	0.821196	0.349025	2.20377	1.20357	1.37648	0.480928	0.81618	0.0443886	0.0326929	0.0695596	0.0329638	0.0835183	0.0817758	0.0391015	0.0922505	0.0461665	0.0671887	0.052237	0.0863956	0.073454	0.0551366	0.0986913	0.745093	0.418665	0.661369	2.97058	0.818913	1.20137	1.33318	2.12823	9.82634
ZNF880	2.12429	1.02362	2.46854	1.01886	1.15625	2.09859	1.03926	2.20726	0.948002	0.790437	2.03374	0.868764	2.14215	1.16239	0.903076	2.75136	1.79174	3.24814	1.71765	1.77832	2.51913	1.61567	2.71455	2.06608	1.63818	0.863387	0.765525	1.03938	0.505574	0.694633	0.840267	0.684871	0.805375	0.216048	0.62578	0.691174	0.854907	1.2413	0.621053	0.608808	1.5331	1.73037	2.03119	0.749564	1.33054	1.65817	1.62278	1.54438	0.98561
EPHB1	0.301989	0.246235	0.31775	0.130429	1.38958	0.16141	0.231404	0.282709	0.0533777	0.726883	0.33374	0.144861	0.290481	0.0807342	0.617278	1.00753	0.947237	1.01403	0.512872	2.77466	2.44778	2.33012	2.3284	0.475594	5.92246	0.100447	0.130805	0.163389	0.0479578	0.177193	0.0612103	0.210051	0.135878	0.0652395	0.131521	0.202103	0.219739	0.210293	0.0841853	0.179391	0.567625	1.17377	0.430269	0.234946	0.578842	1.11203	3.11464	1.20065	0.627242
GREB1L	1.66157	1.28801	2.13239	1.18636	2.73694	1.09844	1.7146	2.32358	1.5348	2.3749	1.76056	1.76901	2.3044	1.69967	2.29872	1.14629	1.55562	1.32329	1.63429	1.1815	0.41908	0.712318	0.671905	0.634008	0.562736	1.46505	1.4982	1.49615	3.12165	0.800423	1.48489	1.4401	1.53882	3.15464	0.691267	1.60961	1.80701	1.52839	2.50359	0.65134	1.28749	0.824764	0.831364	1.51059	0.279263	0.488917	0.525369	0.400007	0.939343
KIF19	0.321363	0.449866	0.343125	0.190417	2.5071	0.252057	0.445851	0.591558	0.139556	3.22342	1.01297	0.886335	0.657718	0.335276	3.26089	0.615842	1.17591	0.691087	0.274208	2.73882	0.375708	0.813577	0.37931	0.151511	1.38933	0.475897	0.73449	0.337901	0.180229	0.131245	0.619717	1.06132	0.314529	0.153297	0.0944866	0.737409	1.65673	0.648602	0.407788	0.117165	0.961558	0.960479	0.231443	0.243725	0.0420028	0.320047	0.479785	0.084048	0.139646
SGK3	2.64189	2.4595	2.56437	0.842431	1.19058	1.91996	2.44183	2.50216	2.19624	2.89274	2.07663	2.46799	2.39017	2.61898	2.27907	1.14665	1.36787	1.40788	1.34322	0.890344	1.37129	1.59576	1.16471	2.1597	1.40744	2.55251	2.32058	2.21159	1.79351	2.48194	2.40534	2.67256	2.0367	1.94374	1.88548	2.63061	2.07009	2.17792	1.21895	2.25831	2.03786	1.55316	1.44872	0.974905	1.36583	1.9888	1.29636	1.21702	1.24406
CLDN14	0.848517	0.964951	1.01296	1.43642	0.723155	1.28129	1.54195	1.56476	1.3981	1.44384	1.63891	1.19986	1.67529	1.78869	1.18076	0.611411	1.15587	0.982145	1.03866	1.10019	0.924714	0.888755	1.32815	1.43953	0.478833	1.27608	1.37029	1.01342	1.18379	2.044	1.38649	1.44798	1.33976	2.14817	2.93754	1.26623	1.78247	1.72282	2.63268	2.1783	1.98262	0.582961	0.71649	1.66749	2.64201	0.810051	0.864201	0.55477	1.31523
LINC00685	0.493276	0.648846	0.471012	1.4894	1.00639	1.12162	0.467491	0.761305	0.645435	0.495891	0.817939	0.779157	1.21829	1.19129	0.826548	1.5387	1.40606	3.30821	2.63644	1.40538	2.64065	1.77179	2.34505	1.66837	0.744361	0.496594	0.608625	0.979412	0.952745	0.803391	0.885471	0.703017	0.643261	0.637985	0.437279	1.3617	0.813333	0.616108	1.01122	1.35994	2.50005	2.08359	2.91919	2.30344	2.59715	2.38179	2.00938	1.76458	1.85222
LINC00685	0.493276	0.648846	0.471012	1.4894	1.00639	1.12162	0.467491	0.761305	0.645435	0.495891	0.817939	0.779157	1.21829	1.19129	0.826548	1.5387	1.40606	3.30821	2.63644	1.40538	2.64065	1.77179	2.34505	1.66837	0.744361	0.496594	0.608625	0.979412	0.952745	0.803391	0.885471	0.703017	0.643261	0.637985	0.437279	1.3617	0.813333	0.616108	1.01122	1.35994	2.50005	2.08359	2.91919	2.30344	2.59715	2.38179	2.00938	1.76458	1.85222
C12orf73	2.34631	1.83456	1.93344	2.33106	1.80732	1.67085	1.83585	1.94395	2.22161	1.70389	1.67403	1.78183	2.01723	1.82909	2.01826	2.07195	2.02138	2.91893	2.08601	2.1316	2.1137	1.66334	2.12148	2.65379	2.19978	2.37712	2.14313	1.84588	2.40895	1.98648	2.60469	2.33776	2.49269	2.05412	1.93644	2.62119	2.06873	2.29134	1.97904	1.68088	2.58363	2.79596	2.36164	2.4324	2.10246	2.2843	1.75243	1.95452	2.39605
RPL36A	2.89075	2.50814	2.24322	1.63045	1.41868	1.25479	1.91091	1.50403	1.67186	2.04822	1.68012	2.40754	1.5501	2.62099	2.12607	1.40455	1.71042	1.91658	2.14463	1.84172	1.54363	1.72158	1.2691	2.42872	1.47467	2.1619	2.27415	2.42997	2.07429	1.59045	1.76498	2.66043	2.37477	1.16706	1.55815	1.99364	2.12049	1.52322	1.29381	2.78599	1.79859	2.12589	1.77972	1.47891	1.89073	1.07706	0.913209	1.0496	1.20279
ZNF674-AS1	1.82361	1.47316	1.72463	1.4591	1.42763	1.55105	2.95906	1.60133	2.29491	1.87169	1.38942	1.89004	1.4146	1.73458	1.47187	1.24325	1.04512	1.31398	1.25766	1.05278	0.822271	0.983679	0.783008	0.939273	0.705074	1.52193	1.86278	1.62985	1.82121	1.25165	2.96174	2.93189	2.17173	1.29835	1.83709	1.62181	1.8267	1.34422	1.81173	1.89536	0.9817	0.918002	1.17397	1.33068	1.2227	1.2611	1.06091	1.12597	1.15423
C3orf52	2.1012	1.55092	2.50357	1.98777	1.20994	1.77911	1.47464	2.11923	1.56478	1.56125	1.78057	2.08992	2.03584	2.16682	1.60303	1.26191	1.31713	1.75262	1.46059	0.632203	1.29949	1.58307	1.88894	1.53356	1.01183	1.3939	1.83376	1.5541	2.09686	1.35933	1.12322	1.2011	1.34064	2.02868	1.3002	1.55186	1.84109	2.1304	4.25843	2.04818	1.10981	0.965535	1.36184	2.76535	0.987362	2.19805	1.55244	1.41449	2.99949
TUBA8	2.73097	1.1306	0.972453	1.14045	0.629463	3.57241	1.1453	0.931315	1.3535	1.3651	4.239	1.7734	1.3203	2.54644	2.1521	1.26705	0.690459	0.626381	0.776033	0.668443	0.87756	0.819605	0.658412	1.29617	0.46509	0.658654	0.539166	0.534137	0.843814	1.13412	0.713634	0.762182	0.850593	1.42341	1.04962	1.36678	1.28832	1.23661	0.788137	0.867531	0.682812	0.57363	0.587076	0.772677	0.443432	0.64664	0.571879	0.544781	0.457508
OPRL1	0.376344	0.250329	0.365512	2.13878	2.42892	1.54904	0.297918	0.347289	0.447327	0.361529	0.483524	0.271082	0.547625	0.516147	0.507809	2.59052	1.77409	2.64065	2.14153	2.69902	2.08162	1.73463	2.43349	1.57543	1.55769	0.46447	0.257442	0.455843	0.474947	0.201695	0.589323	0.354725	0.523593	0.420748	0.346266	0.522114	0.461331	0.814827	1.21636	0.33885	2.45145	2.55367	2.59897	1.91358	1.09819	2.74056	2.49043	2.65446	1.99434
C10orf54	0.366535	0.475539	0.5946	0.555386	1.92144	0.79516	0.394674	0.685177	0.120741	0.654915	1.23104	1.1014	1.82381	0.597952	1.80569	0.429617	0.595665	0.943677	0.350608	0.720268	0.195716	0.430712	0.667592	0.521975	0.477377	0.267132	0.436192	0.279705	0.721257	3.48096	0.299384	0.289291	0.362514	1.04348	3.3708	0.779997	0.933403	0.811423	1.86664	2.68783	0.515597	0.470168	0.253776	1.14238	2.6026	0.271946	0.619548	0.398481	1.12956
CD27-AS1	0.928569	0.640031	0.838397	1.50797	1.70229	2.40041	0.57553	0.611015	0.380324	0.671306	1.27489	1.16646	1.33921	1.11016	1.42902	2.82487	2.10307	2.57221	1.93231	2.86701	1.73585	1.57272	1.57229	1.5228	1.74912	0.819759	0.797019	0.931381	0.787743	0.797326	0.760574	0.830775	0.687258	0.877028	0.636188	1.09375	1.05368	1.06883	1.22582	1.25746	2.03437	2.71793	2.09002	0.982172	2.34119	1.86795	1.6522	1.70913	1.03384
ZNF320	1.673	1.42365	1.7544	1.6622	2.38121	2.28755	1.12939	1.53386	1.13471	1.91906	1.66752	1.55428	1.8477	1.78512	2.15603	2.65814	1.94148	2.09111	2.20642	2.79483	2.75117	2.16411	1.95779	1.80016	2.43469	1.64644	1.10025	1.72509	1.0465	2.42071	1.39484	0.978016	1.29679	0.714411	1.85855	1.77723	1.07574	1.49323	1.20436	2.46099	2.29573	1.94178	1.94469	1.77156	2.52178	2.133	1.58723	1.64429	1.67794
EP400NL	1.83502	1.30452	1.63098	2.74139	1.37618	2.25074	1.70831	1.11388	1.61096	1.21998	2.04806	1.89635	1.78053	2.0086	1.45138	2.16675	2.05471	2.23424	2.60428	1.7619	2.52873	2.43905	2.65667	2.17684	1.66601	1.88233	1.86178	1.52608	1.24735	1.7757	1.23552	1.72871	1.64186	1.30911	1.58896	1.49641	1.22906	1.40192	1.95145	2.16265	2.2796	2.50565	2.5978	2.51214	2.34684	2.45958	2.65112	2.94096	2.05568
PTCH1	1.34419	1.44201	1.59976	1.39236	0.90084	2.10635	2.13127	2.54959	2.18012	1.75895	1.39784	1.73741	1.30442	1.69672	1.43853	1.64244	1.73605	1.63684	1.73699	1.57427	2.39035	2.62632	2.68172	1.67907	1.83175	1.37605	1.25297	1.28856	1.34432	1.46367	1.77573	1.78608	1.63892	1.32005	1.34072	1.79769	1.57216	1.50915	0.523674	1.25349	1.74769	1.7448	1.79417	0.958109	1.45523	2.94341	2.33649	3.19347	1.39689
TEF	1.0568	0.768618	0.80401	0.802768	1.20353	1.85226	0.652564	0.610548	0.563011	0.755658	0.987382	0.745277	0.815101	0.874401	1.19204	3.2547	2.29801	2.70385	1.83373	2.59826	2.31652	2.11872	2.13135	1.85769	2.17369	1.3005	1.0476	1.03212	1.09473	1.78489	0.627397	0.596063	0.567058	0.647695	0.519554	0.975344	0.808729	0.779602	1.23588	1.28326	2.31099	2.51413	2.45235	2.14696	2.34841	1.81643	2.11381	2.31981	2.6026
PAPOLG	2.31587	1.94959	2.37252	2.47137	3.02315	2.11941	2.20563	2.53121	2.30599	2.61205	2.62161	2.53717	2.68861	2.58315	2.80652	2.28633	2.4178	2.25173	2.16661	2.19159	2.07572	2.29031	1.94963	1.90612	2.40199	2.3023	2.06965	2.35042	2.33891	2.05259	2.35778	2.54197	2.25803	2.29101	2.16308	2.52	2.44295	2.60817	2.55071	2.29065	2.33124	2.33358	2.1359	2.08462	2.48258	2.43405	2.6141	2.15296	2.15285
SNORA53	0	0	3.13042	0	1.88716	0	2.30627	0	0	0	0	0	0	0	0	2.15867	0	0	0	3.25281	0	0	1.60688	1.86373	0	0	0	0	2.5428	0	0	0	1.82466	1.83348	2.21575	0	0	0	0	0	0	0	0	0	0	0	2.55053	2.74703	0
PAFAH2	2.18006	2.18653	2.04686	2.28699	2.76395	2.3837	2.16843	1.97971	2.47928	1.93043	1.76317	1.75775	1.57399	2.05707	1.95787	1.62432	1.56109	1.58686	1.66366	1.51933	1.80975	1.45038	1.42796	1.59752	1.75419	2.04385	2.63291	2.44133	2.11958	2.2495	2.24023	2.32789	2.68245	1.63103	2.5727	1.97375	1.90296	2.09111	1.5497	2.79305	1.24109	1.07591	1.35996	2.07372	2.00256	1.48929	1.83258	1.82193	1.93002
AGER	1.89611	1.18017	1.91677	1.7455	1.68824	2.79324	1.23507	1.29028	1.17673	1.64723	1.65269	1.33896	1.42783	1.442	1.73023	2.53634	1.46163	2.08761	1.468	2.44503	2.76252	1.97158	2.24796	1.5225	1.48404	1.67616	1.30425	1.09941	0.876131	1.58913	1.08211	2.13997	1.41291	0.931822	1.60296	1.38213	0.980718	1.2698	1.01503	2.26827	1.48428	1.95114	1.83958	1.07806	3.10149	1.50072	2.0866	2.16881	0.978245
TICAM2	1.39979	1.97968	1.82703	1.61275	0.808979	1.6157	2.27522	2.85325	2.40277	1.60265	1.49435	2.67346	2.0334	2.75035	1.58267	1.13181	1.1653	0.902581	1.17663	0.556691	0.848668	1.37221	1.61107	0.987108	0.892671	1.23236	1.55179	2.20988	2.27255	2.02947	1.32689	1.71935	1.54964	2.49096	2.64565	1.44965	1.41793	1.76948	1.32439	2.62902	0.924486	0.663706	1.07636	1.23763	1.54416	0.990046	0.758977	0.986485	1.53681
ZNF528	1.28889	0.686756	1.32194	1.969	1.228	2.18382	0.754522	1.41925	1.54659	1.03033	1.53683	0.946904	1.83053	1.74396	1.48812	2.52585	1.68461	2.14399	2.49125	2.74632	3.15727	2.34922	2.82612	2.41176	2.21218	1.14908	0.667882	1.5206	0.32065	0.835431	0.734575	0.876726	1.48933	0.395164	0.875064	1.24962	0.745101	1.66921	0.908538	1.04439	2.13085	2.15673	2.23667	1.24799	1.77658	2.30096	2.25823	2.55784	1.78256
TLR1	0.868628	1.36115	1.54777	1.8145	1.2972	1.05133	1.3996	1.47371	2.84197	1.8348	1.25937	2.31875	2.20569	3.6796	2.11953	0.628575	1.01292	0.767898	1.1848	1.09379	0.843543	1.17831	0.839745	1.04961	1.17368	1.71384	0.355962	2.31879	0.543402	0.969678	2.00202	0.386913	2.44475	0.867659	0.95441	2.21487	0.709689	3.05745	0.598951	1.01088	0.878951	0.202459	1.00499	0.413035	1.13098	1.30106	0.475211	1.3618	0.462402
METTL12	2.23827	2.04741	1.6846	1.49244	1.75257	1.86218	2.41285	1.8669	1.89471	1.51944	2.3807	2.38974	2.39796	2.24787	2.11611	1.81982	1.56442	1.6574	1.46024	1.98156	1.01823	0.9095	1.24279	1.6795	1.38913	2.00462	1.9972	2.26861	1.53338	1.62812	2.24978	2.38975	1.75923	1.85333	1.69642	2.10098	1.95964	1.87883	3.17449	2.87244	1.85917	1.33414	1.35729	1.37228	3.13801	1.00252	1.0861	0.825586	0.480585
LOC101927746	0.636369	2.71333	2.35194	0.365648	0.467671	0.268771	2.91999	1.79549	2.01454	2.43423	1.0693	2.60778	1.30527	1.93459	1.36168	0.553541	0.618731	0.210315	0.633434	0.249006	0.238769	0.572454	0.234719	0.330955	0	0.729376	2.19945	0.712352	2.33057	1.37598	1.11146	2.94293	0.582867	1.64979	1.12736	0.677562	2.21253	0.612899	0.200527	1.65302	0.119275	0.134754	0.120842	0.659574	0.24466	0.0638197	0.197651	0.275176	0.542059
LOC729218	1.9872	1.83538	1.68094	2.39264	1.36933	2.3486	1.78611	1.31227	2.11753	1.81292	2.30858	1.82582	1.96543	2.74308	2.10775	2.54408	2.57413	2.08544	2.93174	2.16013	2.8864	2.2364	2.03605	2.43881	2.02084	1.97947	1.80911	1.44687	1.38207	1.17253	1.96251	2.02927	1.61323	1.60081	1.38185	2.08499	1.59169	1.66955	2.06131	1.92413	1.87419	2.3316	1.90834	1.88099	1.79172	1.74052	2.0267	1.94925	1.76772
SLC2A11	0.74131	1.0469	0.83475	2.11719	2.23346	1.73306	0.842445	0.670467	0.818998	1.06183	1.21259	0.983544	1.12043	1.29464	1.10278	2.71976	2.13206	2.2574	2.36046	2.30764	2.42336	2.56103	1.70346	2.09543	2.24519	1.18861	0.885006	1.20393	1.05456	1.28081	1.05709	1.13683	1.18739	1.81809	1.07295	1.05971	1.11592	0.818413	1.59937	1.23248	2.51074	2.56376	1.94884	2.3864	2.76824	2.89348	2.24158	2.51138	2.60424
SETD6	1.93263	2.45498	2.01795	1.85391	1.96386	2.02143	2.20433	2.12778	2.11616	2.18973	1.82337	2.7852	1.71565	2.91892	2.05721	1.93484	2.43858	2.40328	2.26742	2.15719	1.39164	1.93416	1.33651	1.52491	1.66848	1.73629	2.12859	2.14961	2.13718	1.61806	1.9017	3.02346	1.72893	1.70778	1.32181	1.97208	2.25351	1.99326	1.71143	2.04927	1.76982	2.52561	1.53687	2.12633	1.68363	1.19233	1.67462	1.33637	1.18249
ACBD7	1.02516	0.894009	0.85506	1.76668	2.73231	1.70246	1.33334	1.09121	0.977873	1.81274	2.60027	2.04167	3.31011	2.36544	3.69151	1.33107	1.72256	1.28593	1.18438	2.16154	0.631032	0.981326	0.780354	0.840797	1.10552	0.598331	0.719095	0.590221	0.307045	0.285699	1.38355	1.27268	0.982757	0.727307	0.859907	1.56523	2.22511	2.217	1.99431	1.10495	1.27692	1.13949	1.1963	0.466583	1.23401	1.41209	0.599866	0.813061	0.395072
ZNF620	2.31563	1.86047	1.85791	1.52871	2.10305	1.66169	1.93371	2.49398	1.97462	2.7177	2.1689	2.01794	1.9151	1.89792	2.62026	1.343	1.13302	0.752455	1.01137	1.16797	1.22602	0.850545	0.910231	0.872702	1.40989	1.63112	2.29335	2.30079	1.59334	2.6017	1.82981	2.12753	1.94505	1.8425	2.8511	1.94917	2.0847	2.00548	1.68668	3.0238	0.919344	0.895513	1.05545	0.961472	2.35766	0.936711	1.04157	0.718072	0.557362
SHPRH	2.44018	1.79909	2.92188	2.02852	2.2763	1.99597	2.35347	2.62066	2.29822	2.37464	2.09661	2.55008	2.81195	2.5979	2.12199	1.58231	2.08603	1.67678	2.04805	1.90005	2.15281	1.92544	2.01088	1.88734	1.99854	2.48635	2.4309	2.45094	2.68626	2.51997	2.34276	2.65983	2.40892	2.64956	2.16194	2.13336	2.24667	2.10433	1.93733	2.41935	1.88788	1.68022	1.46955	1.86812	2.24034	1.92484	2.00583	1.82891	1.8401
LOC101929746	1.44321	0.768946	1.2555	2.44587	2.05585	1.52268	0.711573	1.78005	0.728733	0.904925	1.82539	1.34422	2.35298	2.33143	2.39448	0.68552	1.07513	1.63104	0.850925	1.30097	0.628783	0.941762	0.433163	0.546291	0.333902	0.226826	0.576857	0.481056	1.81385	1.35601	0.942683	1.04085	0.864133	2.48627	2.32699	1.54437	1.72837	1.79484	4.05674	2.61256	1.10903	1.50825	1.87204	1.47121	2.72596	0.79299	0.321198	1.02531	0.670984
PHLPP2	2.00978	1.74197	2.14467	2.1602	2.30257	2.26432	2.6805	2.67015	2.3639	2.71753	2.13981	2.40694	2.30715	2.42822	2.50365	1.75364	1.84476	1.65558	1.62277	1.73772	1.46753	1.50279	1.35147	1.41645	1.57432	2.12496	1.91151	1.9305	2.58249	2.27868	2.3386	2.59787	2.15591	2.74314	2.21436	2.49862	2.10831	2.16849	1.98324	2.44229	1.63706	1.62993	1.52039	1.93369	1.84651	1.34839	1.28207	1.18261	1.52542
ZSCAN12	1.71625	1.48791	1.81379	1.71479	1.6416	1.97264	2.0561	2.16739	2.04197	2.27667	2.32795	2.18875	2.42882	2.42745	2.83108	2.22838	2.11965	2.22741	1.69552	2.66842	2.3975	2.29072	2.06253	1.9085	2.4	1.53918	1.30754	1.86251	1.62959	1.6656	1.92492	2.08386	1.88802	1.66232	1.6648	2.35145	2.36646	2.69293	2.32362	2.37086	2.3623	2.00077	1.97446	1.86214	2.68257	1.96796	2.22883	2.00136	1.56312
ART4	0.470035	1.50643	0.334748	1.15362	2.76908	0.917386	0.88407	0.0764555	0.188693	0.409248	0.279611	0.79577	0.027215	0.324351	0.641217	0.155328	0.984357	0.220271	0.196628	0.880504	0.90302	2.72863	0.326324	0.883012	1.54344	2.50575	2.08946	1.25477	0.387222	1.09638	1.05633	1.10719	0.66629	0.337954	0.922604	1.21568	1.12762	0.515415	0.0843762	0.335678	0.876318	1.09493	0.685453	0.0554417	0.824564	2.21177	2.92922	2.61671	0.65671
RARRES3	0.946454	0.982732	0.630107	0.412013	2.07363	1.5165	1.12806	0.464021	0.121861	0.914216	1.75612	1.73043	1.95923	0.830119	2.28966	1.06849	1.50981	1.2831	0.812318	2.07918	2.24179	1.37509	1.21434	0.673431	0.567384	0.4561	0.271353	0.547356	0.874189	1.3442	0.274598	0.148066	0.383378	0.746775	2.1173	1.42049	0.608937	1.88341	0.878733	2.99731	0.671857	0.316018	0.7942	1.11471	7.9271	1.91615	0.745489	0.516433	1.01817
PRDM8	0.987333	0.842589	1.40706	0.649991	1.15467	0.896074	0.787694	1.40142	0.772329	1.16543	1.31861	0.791636	1.87748	1.84063	1.82193	1.47119	1.40708	1.92501	1.52014	1.3037	1.21568	1.18984	1.52496	1.25638	1.50071	0.300167	2.51298	1.61491	1.18996	0.839063	0.396244	2.25077	1.61042	1.40949	1.05241	0.602498	2.72367	2.81423	2.56737	1.40104	0.701669	2.63987	2.712	1.71533	1.55992	0.683788	2.23726	1.55424	1.98958
DGKE	1.75764	1.37041	1.82789	1.76412	2.34571	2.26123	2.06003	2.44059	1.76159	2.40776	1.93482	1.86989	2.63273	1.92831	2.40388	2.61363	2.46475	2.62125	1.90497	2.85719	2.23245	1.96668	2.10807	1.24687	1.81089	1.70586	1.69191	1.5855	2.10347	1.76761	2.17468	2.44003	2.00693	2.62307	1.83075	2.351	1.96844	1.89887	2.8657	2.28453	2.64828	2.70649	1.87096	2.32736	2.159	1.98546	1.9522	1.6362	2.11432
CCDC120	0.91814	0.820254	1.06172	1.24334	1.22475	1.73674	0.588353	1.09204	0.731292	0.859432	1.34601	1.31908	1.58337	1.2704	1.5458	2.78477	2.23632	2.27644	1.45799	2.27341	2.65673	2.45183	2.39615	1.87233	2.25486	0.955169	0.906712	1.11567	0.949322	0.976182	0.96238	0.786664	0.986884	1.23638	0.80474	1.21572	1.40549	1.5622	1.29156	0.963454	2.05576	2.55316	2.81765	1.70967	1.97914	2.04529	2.51347	2.70162	1.80103
HSD17B1	1.67102	2.32203	1.68228	1.84574	2.87979	2.13163	1.9779	1.71737	1.8359	1.72062	1.78428	1.76514	1.4305	1.88153	2.12731	2.00363	1.76941	1.81327	1.78622	1.82132	1.65916	1.58037	1.83973	1.94235	2.16659	2.03717	2.25269	2.00454	2.83842	2.2502	2.16149	1.82623	1.89964	3.27716	2.43926	2.01305	1.89226	1.49738	2.492	2.33935	1.61352	2.02469	1.86414	2.14446	2.09605	1.58016	2.37776	1.94704	2.08251
ZFY	2.38851	0.0248301	2.47396	0	0.00636649	2.16816	0.022108	2.7872	0	0	2.16837	0.00647299	2.63693	0.0255521	0.0116148	2.30094	0.0180076	2.64861	0	0	2.4292	0.0120086	2.52087	0.0114046	0.00685356	0	2.25738	2.25966	0.0223351	2.25786	0.0108491	2.90058	2.6064	0.0347001	2.16735	0.0217772	2.06295	2.29598	0.0196064	2.25946	0.00613203	2.71288	2.22971	0	2.2359	0.00650708	1.96899	2.47335	0
ZNF605	1.20284	1.22975	1.79779	2.51148	2.47581	1.12025	1.80509	1.65766	1.42884	1.58017	1.1843	1.19495	1.49228	1.22909	1.53774	1.8987	2.09902	2.51592	2.55359	2.52432	2.22825	2.53351	2.73168	2.43226	2.45246	1.68098	1.45457	1.41847	0.932041	1.21245	1.44392	2.00718	1.4641	0.692253	1.14501	1.52874	1.42939	1.2124	0.86668	1.31231	2.63601	2.49681	2.08985	2.00031	2.26834	2.72687	2.98641	2.23328	2.19036
VIPR1	0.901866	0.63441	0.248104	0.689701	0.642339	1.1566	0.6963	0.275487	0.797625	1.29932	1.26516	0.542242	0.260234	0.847623	1.56622	1.95377	0.821479	0.661854	0.846703	2.8958	1.74063	1.23596	0.518201	1.61305	2.54467	0.489197	0.724044	0.612986	0.115526	0.579407	0.655618	0.821568	0.701518	0.211306	0.603775	0.551384	1.04671	0.721549	0.224953	0.796147	1.17672	0.95761	1.39417	0.241744	2.80967	1.11391	1.22471	1.65298	0.361434
AUNIP	2.49687	2.25238	2.47078	1.24267	1.03367	1.45932	2.40369	2.66365	2.6553	2.52666	2.62031	2.67583	2.36278	2.67	2.37759	0.240789	0.544275	0.466722	0.731821	0.265175	0.262342	0.108534	0.073325	0.324453	0.227853	1.55408	2.20345	1.9985	2.82357	1.92619	1.66258	2.61401	2.22032	2.70446	1.82562	2.33747	3.24583	2.32817	1.22154	2.08341	0.378132	0.480734	0.253936	0.241611	0.284273	0.185441	0.101921	0.183487	0.0830202
ZBTB6	2.29386	1.95962	2.4614	2.30977	2.46621	2.38368	2.14808	2.58583	2.56165	2.22	2.55694	2.55792	2.60874	2.49172	2.64406	2.21149	2.20675	2.29912	2.27826	1.79921	2.53611	2.32657	2.23518	2.36578	2.53192	2.53991	2.27928	2.86297	2.91472	2.36256	2.29299	2.4262	2.3593	2.33065	2.09304	2.73522	2.17195	2.58422	2.63597	2.50105	2.43704	2.32184	2.23215	2.09625	1.98789	2.32786	2.25644	2.52151	2.33
SCARNA7	0.757862	2.07919	0.553918	2.17418	1.73277	1.05618	0.894834	1.63506	2.72673	2.25329	2.06468	0	2.0478	2.50337	0.43617	1.79709	2.826	2.79604	0.376685	1.96563	2.65656	2.59064	2.63768	1.19874	2.08943	0.980058	0	1.41458	0.474482	0	0.874802	0.38106	0.809277	0.409439	0	1.43187	0	1.63245	2.43593	0.837764	0.447128	1.07021	1.36042	0.973034	0.445066	1.50531	0.709226	0	1.96314
NAPEPLD	2.18193	2.04371	2.14614	2.51645	2.32053	2.26183	2.30087	2.43084	2.42953	2.03374	2.06183	2.74665	2.07229	2.89579	2.26915	1.60495	2.12004	1.60267	2.30947	1.56805	1.66737	1.71521	1.45171	2.09475	1.35743	2.37518	1.95624	2.24416	2.66528	2.35642	2.30001	2.67489	2.10107	2.01576	1.88106	2.62624	2.20144	2.30429	1.31688	2.71276	1.64343	1.49117	1.74391	1.96068	2.20372	1.33835	1.57514	1.6821	1.88547
NSUN6	2.59022	2.99093	2.67603	2.10212	2.57655	1.4341	2.15867	2.12807	2.5852	2.60787	1.93542	1.76657	1.89543	2.27724	2.2365	1.06294	1.33192	1.18891	1.53711	1.77394	1.49603	1.14742	1.24916	1.30413	1.49878	2.43712	2.70578	2.81113	2.53713	2.68698	1.99062	2.43488	1.96763	2.143	2.64186	2.22125	1.73943	1.96495	2.0368	2.21303	1.13553	1.6837	1.34582	1.13052	2.22182	1.03004	1.40399	1.24358	0.990705
SEZ6L2	1.2114	1.39512	0.442991	1.96177	1.19704	1.22251	0.949772	0.461193	1.12499	0.476371	1.42781	0.81405	0.510263	1.05026	0.497806	3.21438	2.03606	1.64737	2.21716	1.89445	3.69495	2.39944	1.69163	1.66404	2.45857	1.03994	1.22391	0.558373	0.179061	0.662078	0.921277	0.719533	0.489552	0.224018	0.431918	0.88797	0.88845	0.438433	0.764601	0.373148	1.94709	2.24589	1.17479	1.67297	0.383851	2.75635	2.6304	1.29923	1.87393
GCH1	2.42261	2.09425	1.79153	1.24688	1.53923	1.77846	1.48908	1.78293	1.18712	1.5439	1.78496	1.45636	1.69502	1.92966	1.78025	0.590165	0.616403	0.692811	0.755479	0.605234	1.12101	0.892784	1.194	1.19796	1.03084	2.08828	2.28395	2.48167	2.57042	4.04717	1.54066	1.6903	1.59942	2.03795	2.60717	1.54267	1.6972	1.90635	2.83558	2.77581	0.528181	0.68535	0.792298	0.743144	1.49756	1.45871	1.03386	1.21617	1.16153
ZNF823	2.70144	2.33857	2.54291	2.13283	2.09415	2.13471	2.36701	2.46041	2.02636	2.46076	2.70017	2.6408	2.37243	2.89717	2.85188	1.59425	1.31127	1.52496	0.958676	1.27853	1.36221	1.37451	1.25423	0.866078	1.68729	1.97046	2.46725	2.04736	2.1318	1.71936	2.14674	2.65958	2.0347	2.20119	1.71876	2.22493	2.64407	2.6663	1.32434	2.41904	1.19097	1.12927	1.43114	1.23307	1.47394	1.24453	1.52266	1.3657	0.960824
MAGED4	1.65306	0.972222	0.912794	2.29459	1.12001	1.43515	0.553966	0.772	0.878635	0.435633	1.45961	0.766369	1.15736	1.25699	0.754407	1.87628	1.04084	1.09111	2.64726	1.19352	1.76014	2.02589	1.60521	2.7475	1.45038	1.50473	0.983859	1.85026	0.944821	1.11511	0.918186	0.673244	1.20268	1.23675	0.808607	1.17975	1.00682	1.24914	1.13261	0.823128	1.85033	2.42116	3.38906	1.4059	1.95215	2.18559	2.46417	3.95247	1.91658
FRS2	2.16272	2.22076	2.28758	2.45511	2.20405	1.83774	2.14523	2.39764	2.22362	2.18628	1.95164	2.51915	2.74313	2.41264	2.3481	2.08797	2.60781	2.25301	2.22362	1.99488	2.19142	2.5941	2.00954	2.65291	2.24513	2.12279	1.92871	2.26717	2.15217	1.89105	1.99896	1.96868	2.03206	2.04634	1.85373	2.216	2.10216	2.26299	2.94282	1.71477	2.28655	2.44912	2.22386	2.49282	1.99873	2.30286	2.05254	2.4776	3.00824
ZNF341	1.77581	2.00353	2.0557	2.77634	3.53168	2.29348	1.32657	1.5507	1.37814	2.43708	2.13603	2.13789	1.95685	2.05284	3.0846	1.66166	1.35015	1.56298	1.35192	2.05972	1.33862	1.27549	1.22223	1.39887	1.61238	2.06129	2.31628	2.21048	2.48858	2.61259	1.55043	1.5622	1.85392	2.26713	1.85174	2.06323	2.38357	2.32575	1.48796	2.22073	1.52148	1.49199	1.56225	1.48708	2.26547	1.34963	1.47709	1.44991	1.1336
TTTY14	1.71249	0	1.44144	0	0	1.60692	0	1.83615	0	0	1.15841	0	1.76895	0	0	1.52538	0	0.90944	0	0	1.71262	0	2.40263	0	0	0	3.04948	2.59159	0	2.67702	0	2.10192	1.65291	0	2.98739	0	2.72447	0.851739	0	2.28592	0	1.69792	1.96511	0	2.09759	0	1.7767	1.19428	0
PCDH9	1.92694	2.45365	2.64321	1.99107	1.57341	1.34944	2.45835	1.98291	3.86218	1.49157	0.590852	1.45562	0.924466	1.7652	0.866123	0.364372	0.596065	0.403985	0.763062	0.612501	0.53142	0.708538	0.841912	1.37873	0.880743	2.66221	2.17675	3.35443	1.50977	1.94923	2.08087	1.81285	2.73721	1.33059	1.22678	1.4083	1.01412	1.6653	1.27707	1.13799	0.638057	0.439964	0.35695	0.363837	0.585424	0.866072	0.810184	0.709408	0.450406
NXPH4	0.49794	0.839577	0.299269	0.70597	0.431317	0.395897	0.513221	0.163766	0.385526	0.403477	0.400595	0.911477	0.311716	0.796915	0.510418	1.03979	1.94868	0.58398	1.379	3.68819	0.323727	1.86366	1.17418	2.40038	2.81336	0.887577	0.601143	0.313075	0.173111	0.630904	0.510722	0.571884	0.318973	0.130808	0.340307	0.349309	0.57925	0.218395	0.463933	0.240727	1.54355	4.6419	1.14672	0.675788	0.0554539	1.98446	1.77423	2.57432	2.41707
ZNF26	2.51267	2.57385	2.61644	1.55578	1.76452	1.67803	2.71361	2.25348	2.23427	2.56256	2.33698	1.98693	1.91318	1.98981	1.84225	2.15984	2.20474	2.36072	3.12355	2.63061	1.89721	1.95191	2.11559	2.21552	2.31761	2.25366	2.32126	2.47221	1.72561	1.51217	2.46428	2.92724	2.69947	1.82118	1.48267	1.82943	1.99231	2.17466	2.08018	1.63794	2.38856	2.34752	2.64943	2.07588	1.89275	2.31544	2.10325	1.68271	1.95199
SPATA5	2.612	2.40284	2.53801	2.07995	1.78637	1.84714	2.57304	2.85426	2.67016	2.55611	2.2328	2.19437	2.27708	2.39032	2.04896	0.840254	0.84819	0.89527	1.08002	0.765647	0.944498	0.891369	0.954122	1.05809	1.00198	2.36455	2.6686	2.61154	2.36969	2.35475	2.44338	2.81239	2.70735	1.97547	2.70766	2.21873	2.1349	2.06619	1.31636	2.17594	0.680485	0.693282	0.720423	0.895681	1.21052	0.87172	0.927384	0.829349	0.849621
PLCXD1	1.94486	2.09681	1.8885	2.78808	2.10863	2.00981	1.92861	1.85206	2.25413	2.3594	1.63806	2.0816	1.66618	2.51648	1.96311	1.14249	0.915583	1.05759	1.52813	1.54936	0.980506	0.61662	0.908732	0.969347	0.810683	1.79197	2.32375	2.53024	2.57136	1.81969	1.64347	2.33002	2.40918	2.92359	1.34175	1.77858	2.5206	2.86423	2.61184	1.77502	0.738001	1.26105	1.30773	0.947444	0.963965	0.465918	1.16571	1.35993	0.552304
PLCXD1	1.94486	2.09681	1.8801	2.78808	2.10863	2.00981	1.92861	1.85206	2.25413	2.3594	1.63806	2.0816	1.66618	2.51648	1.96311	1.14249	0.915583	1.05759	1.52813	1.54936	0.980506	0.61662	0.908732	0.969347	0.810683	1.79197	2.32375	2.53024	2.57136	1.81969	1.64347	2.33002	2.40918	2.92359	1.34175	1.77858	2.5206	2.86423	2.61184	1.77502	0.738001	1.26105	1.30773	0.947444	0.963965	0.465918	1.16567	1.35993	0.552304
MIPOL1	2.15125	1.75937	2.45307	1.67522	1.76762	1.58661	1.9785	2.64818	2.70467	2.54922	1.85564	1.83998	1.88672	2.12753	2.17069	1.28858	1.79435	1.83604	2.43187	1.83155	1.57766	1.52788	1.61622	1.80269	1.81962	2.28884	2.51947	2.69658	3.17195	2.61895	2.21344	2.71381	2.32535	2.65044	2.23309	1.85509	1.85121	2.1767	1.79824	2.54332	1.82363	1.9236	1.88816	2.29676	2.81254	1.54028	2.22483	2.37822	2.52281
FUT10	1.75914	1.48704	2.7235	2.19211	2.95331	1.74626	2.0114	2.79122	2.53205	2.39631	1.3747	1.83362	2.35376	2.37316	1.89083	1.07676	1.29999	1.79133	1.84965	1.26415	1.50908	1.74757	2.32534	1.96889	1.79119	2.33963	2.39231	1.94497	1.5165	2.54711	2.36227	2.575	1.84281	1.26224	2.55079	2.36626	2.42372	1.73386	0.990411	2.69342	1.50982	1.79936	1.17414	1.21255	2.19629	1.9945	2.03902	2.13888	1.62904
TMEM79	2.12036	2.37086	2.27223	3.07835	2.5726	2.77817	1.54753	1.69334	1.73502	1.6819	1.74179	1.57635	1.86901	1.75626	1.46628	1.83408	1.27957	1.86739	1.7283	1.78822	2.19909	2.12523	1.90116	1.79049	2.29808	1.90766	2.16147	2.40854	2.39177	2.16255	1.85646	1.83091	2.22423	1.92144	1.97123	1.93098	1.63071	2.00821	2.97275	2.21055	1.76535	1.74666	2.03298	1.94742	1.942	1.98027	2.10448	2.62967	2.55358
BFSP1	0.996297	0.578035	1.60792	1.22649	1.92932	2.12736	1.15258	1.12312	1.03209	1.49304	1.60429	1.58264	2.1512	1.53117	2.48348	2.46051	1.34765	2.28024	1.67527	3.01475	2.92419	1.63347	2.05886	1.7486	2.76423	0.788448	0.676494	1.29429	1.21594	0.973033	1.12378	1.46653	1.36754	1.50806	1.53419	1.31794	1.89138	1.62423	2.01349	1.87633	1.84134	2.38909	1.8087	1.52893	2.32429	2.45287	2.65399	1.92334	1.8052
DAPK2	0.114931	0.153805	0.0905723	0.172101	0.455275	0.376302	0.199892	0.153179	0.0749968	0.23841	0.624387	0.431378	0.569023	0.269644	0.574621	3.13865	1.80814	2.47602	0.968006	2.24303	2.91064	1.909	1.46067	0.964692	3.48346	0.0352615	0.0556894	0.0508929	0.0673675	0.0331834	0.148785	0.103301	0.149935	0.146078	0.049166	0.217078	0.31279	0.327605	0.419627	0.078245	1.74953	2.37341	1.86324	0.955999	0.240393	1.74666	1.80484	1.17679	0.83917
C9orf72	2.19836	1.78178	2.46563	1.61045	1.96298	1.98545	1.85702	2.75941	2.12091	2.44736	1.91814	2.17182	2.358	2.11445	2.14552	1.71579	1.4416	1.91648	1.55578	2.10577	1.50953	1.17031	1.50022	1.3446	1.9832	1.79404	1.66981	2.17135	2.69011	2.25256	2.02655	2.45749	2.22937	2.7374	2.06945	2.37476	2.01108	2.33972	2.96659	2.10737	2.05152	1.83768	2.13971	2.34959	1.67797	1.92485	1.17442	1.81729	1.72368
GANC	1.60958	1.2051	1.4806	0.959253	1.11036	1.80323	1.75323	1.81155	0.909169	2.47404	2.59142	2.34888	2.72697	1.69806	2.71003	1.96106	2.19339	1.84058	1.56818	2.43829	1.75275	1.6315	1.65729	1.17602	1.79317	1.46417	1.40187	1.61548	1.78972	1.58652	1.93461	2.21813	1.79652	2.46024	2.01016	2.3716	2.66459	2.81209	3.04667	1.92858	1.97677	2.23609	2.0343	2.23221	2.11588	2.00316	1.9649	1.69229	1.64047
AP1S3	1.69316	2.54161	1.94564	3.32394	1.08879	2.8568	2.19876	2.10028	2.29965	1.43017	1.72395	1.92825	1.76289	2.22633	1.57618	0.754784	0.783623	0.915707	1.64775	0.618746	0.394887	0.82334	0.764124	2.40081	0.397876	1.97569	1.67356	2.12559	2.87077	1.17994	1.74994	1.65738	1.94993	2.55592	1.03245	2.06496	1.49087	2.20324	2.00414	1.58476	0.597011	0.616934	0.859027	0.995227	0.702262	0.47677	0.724796	1.49781	1.46399
ZNF714	1.38804	1.15854	1.91696	1.46087	1.73387	1.41707	1.83738	2.22079	1.52902	2.77045	2.40354	2.66773	3.26224	2.14795	3.44539	0.744073	0.952218	0.749975	0.767274	0.820081	0.651279	0.968297	0.525151	0.532487	0.605167	1.22076	0.485096	1.23781	1.85943	1.35596	1.00146	0.745006	1.43296	2.25157	1.83316	1.5541	0.956074	2.31277	1.22631	2.16605	0.349185	0.276643	0.488679	0.490145	1.06399	0.370999	0.211342	0.424151	0.524081
RIBC2	1.99925	2.13103	1.462	1.13488	0.762394	2.17153	2.11053	1.70638	0.811017	0.67044	1.13996	2.11124	1.05664	0.967073	0.737706	0.251329	0.226311	0.106912	0.167081	0.077741	0.0243513	0.209865	0.146268	0.270717	0.0272395	1.1055	1.14215	0.688539	1.25665	3.43525	0.715445	1.01042	0.407329	0.45439	3.7491	0.944324	0.871553	0.545857	0.163829	3.17735	0.024306	0.163502	0.0246457	0.0538227	0.500329	0.0517323	0.140208	0.0279121	0
C5orf42	1.88989	1.22018	1.82443	2.37391	2.24949	2.47845	1.77341	1.98276	1.76435	2.12167	2.33764	2.32966	2.66876	2.38898	2.47606	2.53714	2.53118	2.03294	2.50904	3.09043	2.49347	2.79922	2.47512	2.36354	2.76826	1.81531	1.66717	1.78168	1.95003	1.77571	1.88248	1.83278	1.78038	2.34786	1.7659	2.37788	2.18932	2.32625	2.26872	2.13085	2.63686	2.55456	2.23072	2.46358	2.32853	2.49544	2.49585	2.40015	2.67113
CDC14A	2.152	1.93813	2.23287	1.3993	2.22842	1.73282	2.06685	2.58866	1.91098	3.37283	2.40961	2.39978	2.41679	1.84173	3.19173	1.99171	2.27115	1.50446	1.71509	1.69337	1.80504	1.66131	1.34599	0.987867	2.30694	1.76576	2.26445	1.74561	2.00568	2.55703	2.03766	2.22843	2.30207	2.5549	2.75403	1.90484	2.55591	2.40341	2.05937	2.69253	1.69438	2.05717	1.6457	1.16029	2.02932	1.30195	1.52675	0.768659	0.896945
RNF180	0.895863	0.840536	0.621077	1.56351	0.852118	0.929174	1.5569	1.51716	1.71364	1.67851	1.12327	1.10794	1.2427	0.778567	0.995805	1.50372	3.02202	2.56159	1.91854	2.13768	1.94107	2.6901	2.6062	2.20207	3.05529	1.03011	0.826555	0.809838	0.494198	1.20611	1.32722	1.13417	1.01033	0.423161	1.63218	1.26832	0.940838	0.826601	0.36429	1.26851	2.04615	2.29926	1.68605	0.953023	1.99892	2.56888	2.0739	2.34554	0.983001
NKIRAS1	2.40802	2.12381	2.51553	2.15324	2.50785	1.56414	2.30436	2.20461	2.69152	2.15727	2.3054	2.10714	1.99092	2.08362	2.03432	1.39453	1.62818	1.42884	1.5417	1.80925	1.67883	1.32609	1.3736	1.23833	1.38971	2.49819	2.39071	2.33	3.15921	2.75616	2.64586	1.97041	2.01739	2.13658	2.54784	1.92775	1.74615	1.87468	1.49769	2.79971	1.65937	1.34959	1.73866	1.76777	1.68721	2.02717	0.971532	1.38256	2.27665
ZNF200	2.72859	2.51098	2.59701	2.02209	2.20491	2.15235	2.59447	2.50224	2.33582	2.36919	2.35317	2.79022	2.35947	2.60994	2.42612	2.26328	2.00517	1.6343	1.87779	1.8978	1.95047	1.74051	1.73725	1.63344	2.15642	2.64221	2.42504	2.72851	2.72549	2.37844	2.31969	2.32601	2.22798	2.45504	2.34799	2.56162	2.60888	2.3764	2.24603	2.4246	1.65244	2.03764	1.72995	1.69609	2.06533	1.65569	1.80663	1.76454	1.87594
GPR153	0.827197	1.18259	0.782628	2.87729	2.46382	2.05778	1.06996	0.929906	1.19567	0.677954	1.00458	1.17218	1.35877	1.30972	1.15386	2.07871	1.95883	2.03999	2.04868	1.58434	2.36289	1.94086	2.10572	1.37404	1.48281	1.32811	0.866125	0.889028	1.08116	2.25674	1.26631	0.638798	0.942025	1.37932	2.34073	1.1004	0.83504	0.911389	1.28101	1.65857	1.75183	2.01317	1.78434	2.16027	2.84297	1.95876	2.58809	2.15609	1.85334
TBX20	0.507388	0.383242	0.35446	0.859087	0.0608287	0.227989	0.675434	0.359182	0.79909	0.0181032	0.4053	0.618524	0.328707	1.27826	0.016794	0.036657	0.231273	0.0778965	0.636942	0	0.075046	0.188601	0.0250337	0.213912	0.0198353	2.23786	0.254287	0.325601	1.03954	3.13043	1.57324	0.219535	0.17493	0.645655	3.24723	1.11284	0.212396	0.0995111	0.457954	3.32163	0.230316	0.0279975	0.0759531	0.313977	1.10391	0.239818	0.0412203	0.0406568	0.404394
METTL25	1.45436	2.60777	1.93357	1.33544	1.36017	1.27047	3.0064	2.06159	1.58638	1.51865	1.39566	2.35578	1.77587	1.66052	2.34491	1.51428	1.26334	1.67801	0.9822	1.95721	1.92012	2.31131	1.95431	2.09074	1.97553	2.00853	2.35107	1.74945	1.73013	1.86183	1.88012	2.75831	2.10925	1.75339	1.9313	1.33579	2.79297	1.64538	1.08536	1.64077	1.04101	1.68811	1.69845	1.35345	2.69921	1.97199	2.26577	2.27566	1.93766
HECTD2	1.96287	1.35349	1.95367	2.19937	1.43233	2.63443	1.56882	2.1028	1.8707	2.00369	1.88484	1.7899	2.00324	2.04407	1.83142	2.01354	2.151	2.36573	2.53592	3.46762	2.44592	2.55618	2.07834	2.33848	3.01898	1.48725	1.3124	1.80949	1.97145	1.61957	1.61077	1.48458	1.59491	1.58787	1.42754	1.64652	1.13096	1.53918	1.34417	2.0953	2.5321	2.18	2.79262	1.86811	2.27335	2.491	2.18041	2.65788	2.45447
GPER1	0.859996	2.03219	1.23531	1.91712	1.41482	4.22915	2.35042	2.42486	2.12771	2.42345	1.91608	2.78864	1.90347	2.68333	3.3927	1.3382	1.53323	1.48806	1.42826	1.98577	1.71448	1.76388	2.00824	2.07995	1.32212	1.21717	1.22347	1.14685	0.366405	0.385577	1.46438	1.73151	1.40301	0.889436	0.53981	1.46643	2.40491	1.79355	0.606704	0.413009	1.13057	1.34033	1.26101	0.606962	0.388945	1.41442	1.64338	2.12975	0.529211
LOC101060321	0.634243	0.779282	0.62224	0.991505	0.838588	1.06083	0.526335	0.540419	0.44959	0.784871	1.10634	0.776613	0.76327	0.852434	0.982159	3.46095	2.42125	2.84564	2.27715	2.6172	2.13136	1.46077	1.81393	1.37025	1.28211	0.596774	0.561144	0.515463	0.797656	0.693451	0.56763	0.511017	0.663245	0.561793	0.68512	0.643538	0.468474	0.637238	1.74478	0.850538	2.28498	3.10457	2.03839	2.61218	1.70497	1.49385	1.14602	1.31617	1.53662
CA11	0.76613	0.729618	0.443024	1.5175	1.03586	1.40802	0.341786	0.384031	0.449458	0.651132	0.978058	0.990643	0.692	1.25277	1.05735	1.9157	1.23573	0.928274	0.901502	2.34173	2.74371	2.02341	1.98216	1.59031	3.17827	0.563014	0.724654	0.694621	0.499703	0.170371	0.468967	0.616786	0.786111	0.331494	0.356564	0.933176	0.908165	0.969207	0.492318	0.305225	1.29445	2.16367	1.39346	0.81594	1.02529	2.36139	3.04956	2.7428	1.3861
ATP5S	1.90244	1.69958	1.61635	1.25082	1.00705	2.47544	2.38306	2.45518	2.20705	2.286	2.44739	2.11041	2.70998	1.98725	1.77338	2.37035	1.47591	2.34897	2.44311	2.77316	2.13892	2.0276	1.64794	1.83897	2.00741	1.3928	1.561	1.57573	1.93272	2.18974	1.59018	2.64392	2.15405	2.56286	2.77195	1.87527	1.63363	1.55169	2.17419	2.77943	1.91636	2.09652	1.74334	2.67472	2.64215	1.74079	1.53874	1.77302	1.97051
KIAA1549	1.89856	1.71506	1.78608	2.54526	3.62763	2.71223	2.16084	2.18237	1.89185	2.3181	1.95147	2.08949	1.91529	1.85841	2.57792	2.67355	2.70002	2.47077	2.03951	2.54427	2.4541	2.2823	2.03034	1.84681	2.45268	1.97569	1.69326	2.12447	2.42246	1.89311	2.05534	1.87018	2.22224	2.58418	1.78977	2.31515	1.94691	2.22404	1.75013	1.56434	3.00484	2.52593	2.77195	2.54471	1.6464	2.35706	2.1431	2.51621	2.01171
LINC01123	1.88824	1.60419	1.48647	2.11899	1.39452	2.37396	2.16337	1.4598	1.62528	1.8741	1.60685	2.06372	1.08208	1.55299	1.91133	3.23117	2.54653	1.85996	2.28272	2.68714	2.47312	2.05863	1.15376	2.39427	1.72177	1.57766	1.88476	1.18285	1.72927	2.14064	1.77398	2.21716	1.42107	1.38796	1.8293	1.48716	1.89047	1.35159	0.938777	2.25841	2.0253	2.79826	2.83082	2.02935	2.6067	1.16366	2.30712	2.08405	1.55408
FAM86DP	1.44342	1.7973	2.5251	1.31591	2.14593	1.5757	1.66918	2.56094	1.17354	1.47092	0.919253	1.09205	1.52053	1.17171	1.21798	1.37497	1.15698	1.9562	1.65243	1.49283	1.52254	1.78632	2.81919	1.97188	1.80274	1.5436	2.99609	1.97917	1.89704	2.66615	1.84683	2.53834	1.63581	1.55311	3.00093	1.68227	1.88211	1.34748	1.90851	2.57876	1.25473	1.56815	1.42859	1.36931	1.58451	1.7879	2.03406	1.79133	1.77701
FAHD2B	2.54866	3.12437	1.90518	1.50392	2.0078	2.02989	2.06197	2.37922	2.1442	2.7063	2.70921	2.58007	1.95182	2.54801	2.28346	1.95151	2.16399	1.44302	2.36871	1.93325	2.39506	2.26847	1.7227	1.84953	2.34646	1.52922	2.61505	1.83906	1.82112	2.03984	1.69198	2.78565	2.07716	2.17777	1.95481	2.25797	2.70353	2.80722	1.64993	1.9949	1.10871	1.96179	1.5363	1.60844	1.60891	1.92817	2.62959	2.10436	1.53786
ENTPD1	2.19412	1.73512	2.40585	1.63076	2.37393	1.67239	2.06973	2.81442	2.61904	2.80979	2.68034	2.42016	2.28809	2.37373	2.86179	1.22456	1.3203	1.28275	1.41001	1.61968	1.267	1.23861	1.12332	1.48187	1.39044	1.96789	2.04285	2.3368	2.52165	1.7854	2.17852	2.52019	2.35588	2.18437	1.54373	2.477	2.38298	2.40615	1.35746	2.06529	1.13838	1.46517	1.10686	1.47921	0.790063	1.08934	1.78776	1.30866	1.26492
CRNDE	2.89124	1.95291	2.48506	1.53192	1.47009	2.45882	2.08248	2.46965	1.51614	1.859	2.28929	1.39115	1.79608	1.99025	2.15518	1.70388	0.49242	1.35033	0.916144	1.26366	2.63074	1.26756	2.35963	1.31919	2.85433	2.42445	1.42042	2.8506	0.312886	0.0457113	2.27092	2.44527	1.4024	0.346152	0.0445886	1.87444	1.98717	2.55641	0.196945	0.100745	1.14761	0.729467	1.20973	0.642118	0	2.38321	1.5042	1.56017	1.03924
ATXN7L1	1.70063	1.51985	1.97332	2.56827	2.91687	2.20128	1.57124	1.71671	1.62293	2.11635	1.72724	1.97548	2.15781	2.15901	2.55064	2.56532	2.59017	2.44624	2.2842	2.49733	1.77248	1.74473	1.76576	1.32859	1.79667	2.25365	1.43734	2.2399	2.02299	3.16285	2.03858	1.76049	1.73577	1.63996	2.20932	2.23714	1.8284	2.0206	2.26269	2.54961	2.13985	2.30099	2.34756	2.4224	2.75689	2.10245	1.62367	1.80147	1.27872
ZNF649	2.34529	2.57152	2.54552	1.91509	2.04115	1.67732	2.8226	2.11984	2.34944	2.30913	2.18211	2.88214	2.22651	2.68638	2.1576	1.54948	1.80458	1.63425	1.77948	1.52043	1.72386	1.69435	1.62182	1.83211	2.32868	2.30818	2.27985	2.62222	2.07486	1.35689	1.91584	2.40446	2.13869	1.89874	0.891732	2.16855	2.80581	2.11977	2.18875	1.06042	1.45499	1.77028	1.61258	1.36969	0.872069	2.04321	1.85293	1.52916	1.68862
CYB561D1	2.53726	2.10088	2.16141	2.13716	2.45358	3.05767	2.2229	2.15526	2.14944	2.25615	2.28992	1.88403	1.84035	1.88724	2.23909	1.57244	1.34667	1.95202	1.7279	1.85478	2.31212	1.82756	2.1891	1.6719	2.18379	2.24974	2.18434	2.21845	2.22209	2.76436	2.42785	1.98772	2.14839	2.24145	2.85074	1.82028	1.84658	2.0531	2.44544	2.61219	1.44929	1.78968	1.91941	2.20934	2.24305	2.15668	2.61706	2.73985	2.46759
NIFK-AS1	1.78004	1.71857	1.56682	2.27338	1.41995	2.42227	2.31814	2.22218	1.99196	1.85851	2.87368	2.48761	2.05084	2.22995	2.35344	1.46968	1.73551	1.51141	1.57688	2.14249	1.05445	1.0103	1.21204	1.35491	1.2128	1.58211	2.0084	2.04131	1.28382	2.00076	1.68331	1.68604	1.8202	2.13563	2.32884	2.48133	3.2748	3.0922	2.60735	2.12618	1.72621	1.58278	1.26089	1.59921	2.37292	0.898934	0.979802	0.865649	1.22874
SPOCK3	1.37376	0.405376	0.908519	1.2471	2.08259	1.60408	0.768165	1.07325	1.1798	1.02128	2.05799	0.87165	2.12264	1.23751	1.67056	1.53126	0.927282	1.51456	2.35737	1.18633	1.88337	0.754632	1.93562	2.30798	1.46787	0.929565	2.17831	1.49023	1.37226	1.34227	0.832243	2.26198	2.13885	1.50538	1.29193	1.96732	2.82153	2.67178	0.913596	2.14729	1.31705	1.8346	2.10804	1.52275	2.87912	1.53113	2.10508	3.09486	1.46874
KLF12	2.19377	1.60958	2.75923	2.21955	3.2153	2.33329	1.91135	2.6098	2.24174	2.3695	1.7802	1.86775	2.36309	1.9754	2.07202	2.42454	2.74816	2.74824	2.82263	2.29763	2.47738	2.7305	2.41808	2.72727	2.55883	2.26584	2.39209	2.65028	2.0813	1.83475	2.16367	2.47003	2.52039	2.00407	1.59903	1.97364	2.05642	2.3377	1.8089	1.62099	2.20547	2.67563	2.27016	1.94311	1.94343	2.00647	2.48257	2.71047	2.40317
TMTC2	1.39013	0.900181	1.45069	1.41924	2.04819	1.62191	0.863154	1.35563	1.12486	1.38219	1.29282	1.45267	1.31463	1.25006	1.22923	1.52451	1.36577	1.43373	1.05086	1.65857	1.6746	1.85351	1.93913	1.43611	1.67914	1.55335	1.39187	1.77423	2.02707	3.31733	1.39764	1.21425	1.27247	1.97379	2.72435	1.63783	1.2295	1.52517	0.784047	2.26989	2.0132	1.61734	1.70692	1.05189	2.78225	2.34673	1.98216	2.03113	1.46273
ELAC1	2.57301	2.59715	2.53639	1.37858	2.3465	2.73604	2.44315	2.18349	2.42031	2.59262	1.92318	2.46718	2.24998	2.53423	2.23139	1.07331	1.40538	1.42941	1.48009	1.45859	1.77686	1.52563	1.04617	1.70596	1.76443	2.63571	1.92889	2.72859	2.41694	2.77329	2.46185	2.30218	2.82578	2.44076	2.86506	2.63789	2.42119	2.61118	2.63126	2.55185	1.82211	1.30137	1.25097	1.90165	2.48382	1.72746	1.80201	2.08169	1.44026
AMACR	1.56322	1.50362	2.0564	1.32958	2.20475	2.47113	1.58026	2.31674	1.5733	2.40156	2.24556	1.95556	2.80084	1.98568	2.63848	1.54028	1.33529	1.97966	1.37049	2.43028	1.88272	1.63965	2.02397	1.34279	2.0546	2.08554	1.79221	1.55905	1.50335	2.56556	2.20422	1.74096	1.77396	1.70945	2.63407	2.92818	2.37334	1.77626	1.26911	2.71482	1.65552	2.41503	1.1929	1.46366	2.7968	1.86331	2.36087	1.576	1.10232
TYSND1	1.80395	1.95644	1.69298	2.76542	2.6274	2.97664	2.02881	1.94904	2.43194	1.83335	1.94315	2.2905	1.59506	2.4966	2.48456	2.53911	2.23291	2.28056	2.60363	2.12433	2.0867	2.04455	1.70133	2.08216	1.81289	2.31564	2.17572	1.97877	2.53854	2.18842	2.43262	1.91612	2.19694	2.75375	2.60994	2.02665	2.29916	2.22356	1.88768	2.33691	2.36526	1.91368	2.09418	3.97872	2.07177	1.56088	1.79638	2.05827	2.36754
TDRKH	2.09373	2.25647	1.90282	2.31363	2.78185	2.66217	2.17914	2.22624	1.90332	2.43885	2.7339	2.54534	2.2875	2.28977	2.68369	0.894106	1.12021	0.937457	0.76332	0.914454	1.44968	1.12746	0.798725	0.555323	1.2656	2.19653	2.18516	1.90153	2.19528	2.58963	2.08186	2.08479	1.81174	2.57498	2.96455	2.07926	2.72839	2.49485	1.84357	3.03296	0.693335	0.807228	0.818936	1.42138	2.32651	0.859224	1.08235	0.752934	0.970231
LOC388436	0.895351	0.293182	0.849922	0.0462058	1.61035	1.03993	0.321677	1.00652	0.0218758	1.13315	1.50254	0.683982	1.77476	0.0173876	1.27679	3.79557	2.23	3.58289	0.055522	2.91204	2.5782	1.23936	2.12776	0.0378203	1.25549	0.442715	0.285876	0.323516	0.530919	0.370625	0.606575	0.703006	0.414672	0.876006	0.348777	0.43499	0.393862	0.467187	1.28263	0.415148	1.46432	1.58095	1.29017	1.93278	1.05708	0.633549	0.9153	0.726192	1.01682
HFE	1.34425	1.25944	1.37711	1.99022	1.79448	2.9231	2.17936	2.17079	1.72497	1.89817	2.84281	2.31999	2.13733	2.66479	2.27551	0.787648	0.948307	0.683445	1.22889	1.08682	1.23258	1.09195	1.14352	1.37365	1.08846	1.2365	1.57548	1.35278	1.88749	1.56506	1.85426	1.92691	2.3362	2.88069	2.19257	2.64398	2.30513	2.428	1.0932	1.93927	0.529278	0.354204	0.787944	0.888526	1.98955	0.79374	1.08721	1.09927	1.14263
PLLP	0.381581	0.114385	0.124995	0.220767	0.512766	0.597264	0.21421	0.410843	0.217402	0.619463	0.827379	0.642042	0.780709	0.394763	0.830535	1.99724	0.789781	1.2247	0.595949	1.89353	3.21744	1.79466	2.14186	1.4176	3.49722	0.317626	0.107611	0.391545	0.216893	0.341786	0.308474	0.317862	0.354358	0.326757	0.260118	0.238075	0.495948	0.714516	0.378452	0.602234	1.07791	1.08217	1.48014	0.447572	1.08651	2.77136	2.5319	2.7587	1.05027
XIRP2	0.482716	1.87221	0.396586	1.1414	2.16376	0.0841756	2.12903	0.362185	1.69766	3.62083	0.743919	2.21387	0.478989	2.31275	3.24301	0.415824	1.83132	0.4865	1.24956	2.80497	0.29523	0.86842	0.106937	0.605651	2.23278	0.537124	1.36697	1.1764	0.566327	1.33214	0.603331	1.50944	1.40878	0.479366	1.43924	0.703097	1.95351	1.22866	1.1496	2.63715	0.806571	1.42796	0.822247	0.617814	2.26612	0.405384	0.51839	0.264482	0.239648
ABCA8	0.30933	1.8769	0.477435	1.7147	1.63403	0.0575968	2.22577	0.579197	0.988497	0.717125	0.36632	2.98419	0.817205	1.17698	0.73037	0.423164	4.8648	0.866396	2.0558	1.55885	0.371578	4.44235	0.673406	1.9642	1.16036	0.595259	1.33122	1.19405	0.324471	0.0333783	0.948415	1.54472	1.65414	0.384962	0.0318666	0.779655	1.68464	1.29081	0.652021	0.0338061	0.844081	2.27723	1.72978	0.519525	0.166208	0.64131	2.50217	2.05289	0.330788
NXT2	2.14008	1.8232	2.38574	1.02961	1.23287	1.92293	2.81577	2.83622	2.32124	2.44935	2.2437	3.06102	2.35648	2.00393	1.95709	0.877389	1.04143	0.85061	0.93503	1.32996	1.05479	1.4253	0.738028	1.1729	0.996637	1.64069	2.11346	2.5942	1.96436	1.82347	1.85201	2.71337	2.69296	1.87298	1.84443	2.39523	2.12272	2.11535	1.64321	2.13601	0.996483	0.804071	1.08711	0.79596	1.63964	1.16681	1.02632	1.2739	0.914834
BACE1-AS	1.03124	1.14023	1.71676	1.22735	1.42079	1.28566	0.757395	1.41567	1.03032	1.71987	1.35628	1.45821	1.8415	0.926993	1.502	2.87975	2.51166	2.78433	1.58144	3.14608	2.02957	1.51992	1.87227	1.9495	1.36307	1.33949	1.17266	0.743839	1.33469	0.757834	1.49799	1.13769	1.49502	1.29832	1.38323	1.47564	1.24275	1.13189	1.29902	1.00699	2.10633	2.55426	1.97427	1.98054	2.75626	1.5198	2.28793	1.51723	1.43694
IQCK	1.25417	1.07606	1.65818	1.71171	1.61172	1.46074	1.1706	2.18003	1.67939	1.96475	2.02313	1.63038	2.31303	2.09544	2.1012	1.84619	1.83948	2.20378	1.75022	2.69925	2.67556	2.73008	2.37318	1.9601	2.78421	1.43337	1.42738	1.61712	1.78702	2.37014	1.24183	2.01746	1.83525	1.67281	2.75831	1.57008	2.27334	1.83936	1.19923	1.81345	1.79587	2.68868	1.85002	1.22819	2.8132	2.37474	2.35137	2.12821	1.32824
GALNT13	0.662203	0.00515273	0.140947	0.0595151	0.475221	0.240175	0.024218	0.220428	0.147032	0.454679	0.683996	0.0483754	0.19852	0.221285	0.554585	0.226772	0.0105216	0.0626508	0.0656243	0.126355	0.275675	0.0331962	0.144545	0.0520971	0.273184	0.512448	0.152052	0.589268	0.107644	3.04364	0.864616	0.153469	0.776814	0.111911	4.22952	0.70098	0.288158	0.86809	0.0859265	4.70932	0.29539	0.0966659	0.237656	0.045138	2.44738	0.232353	0.0963329	0.315055	0.0116409
ZNF155	2.0945	2.25024	2.49027	1.93509	2.29805	1.66563	2.11474	1.87492	1.88227	2.32495	1.93736	2.10541	2.41506	1.80753	2.27422	2.61169	2.82316	2.48682	2.41429	2.96524	2.15208	2.28841	2.22623	2.18614	2.95684	2.57519	1.94089	2.32984	2.25232	2.43645	1.97433	1.94253	1.84574	2.06025	2.47406	2.15703	1.68227	2.28094	2.5618	2.25002	1.9982	2.31084	2.58399	2.05088	2.7192	2.67599	2.38809	2.60602	2.69432
MT1F	2.16387	2.66645	0.384279	0.201012	2.10603	1.84285	2.25466	1.63552	0.931982	1.00589	1.67979	0.717598	0.736157	0.460512	0.949351	1.18088	3.44804	0.877396	1.36563	1.45897	0.822721	3.39879	0.92193	2.86758	0.377225	1.20504	0.662627	0.354534	0.997524	0.815871	1.77723	0.718499	0.471453	0.487411	0.515425	0.139865	0.42761	0.919587	0.183467	0.469931	1.64864	0.952509	1.16665	0.363418	2.17578	1.07612	0.647455	0.385429	0.37048
SEC61A2	1.98163	2.05696	2.29697	2.81912	2.72889	2.6395	2.05331	2.44987	2.64079	2.38191	1.98288	2.68257	2.45609	2.39542	2.43408	1.52528	1.71707	1.65947	2.05924	1.70198	1.3632	1.31771	1.69006	1.6219	1.5116	2.48417	2.20806	2.36859	2.86357	2.11184	2.16434	2.66811	2.3295	3.02209	1.75911	2.09066	2.10471	2.28772	1.93552	2.1968	1.48224	1.61473	1.82608	1.81309	2.06144	1.61386	1.57114	1.61993	1.96583
NEU3	2.66948	2.49853	2.48024	2.33352	2.56164	2.4814	2.37718	1.98377	2.19978	1.90551	2.27104	2.19273	2.4	2.49884	2.16583	1.5277	2.0472	1.36568	1.68355	1.68171	1.60161	1.55204	1.5472	1.36659	1.40262	2.31469	2.58529	2.43342	2.86793	2.33606	2.37397	2.15265	2.54628	3.00633	2.09351	2.3314	2.34047	2.25476	3.46876	2.66428	1.71459	1.63766	1.35075	2.397	2.20737	1.41427	1.43209	1.41224	1.58433
CKMT2-AS1	1.70046	1.55318	1.54031	1.62083	1.15354	1.43373	1.65345	1.65768	1.82156	1.64179	1.60796	1.98968	1.93777	1.68891	1.62348	2.12272	1.67374	1.94767	2.155	1.60818	2.0304	1.68884	1.82489	1.73448	1.8951	1.04624	1.23048	1.41956	1.52086	2.44835	1.90045	2.41211	2.44792	1.95846	3.049	1.54244	2.03434	1.73067	1.47764	2.23838	1.63367	2.15809	2.07032	1.72238	3.08879	1.61755	2.07627	1.91907	1.72137
SERAC1	2.68984	1.79049	1.79262	2.62537	2.78526	2.77454	2.02146	2.25561	2.13168	3.2461	2.75202	2.32705	2.40385	2.21681	3.3082	1.8224	1.49647	1.75024	1.66529	2.21308	2.12173	1.99863	1.67459	2.15137	2.49464	2.16828	2.06537	1.85299	2.38766	2.4604	2.76964	2.54722	1.94982	2.46944	2.48575	2.70276	2.39419	2.06359	1.9936	2.03186	1.97688	1.63641	1.68598	2.53177	2.44462	2.32234	2.26669	1.79368	2.58206
LOC79999	0.895351	0.293182	0.881272	0.0462058	1.61035	1.0572	0.369033	1.04465	0.0673103	1.21317	1.53988	0.710502	1.84348	0.0521628	1.29461	3.79602	2.26387	3.75621	0.0616911	2.93071	2.59703	1.28835	2.15009	0.107642	1.25549	0.486987	0.308367	0.378157	0.533941	0.392952	0.625018	0.740435	0.433227	0.856443	0.348777	0.490402	0.428513	0.484779	1.30376	0.415148	1.50286	1.602	1.34191	1.96873	1.09579	0.728365	0.9153	0.726192	1.13385
OSER1-AS1	0.442082	0.172832	0.340732	0.60852	1.2347	1.3047	0.516539	0.529333	0.5065	0.504654	0.89314	0.423912	0.968745	0.413525	0.80369	2.96788	2.14496	2.79391	1.54883	2.38469	2.63948	2.26126	2.22004	1.1819	2.18956	0.416174	0.316346	0.283812	0.249812	0.537815	0.462237	0.679082	0.580117	0.318564	1.00504	0.561314	0.75767	0.529133	1.3496	0.631232	1.55357	4.46035	2.0278	1.43286	1.67147	1.72793	2.17391	1.70273	1.52903
LOC102724224	1.08628	0.972644	0.895983	1.05866	0.561084	1.48406	1.24682	1.73141	1.57585	1.02812	1.29248	1.4624	1.34264	1.73594	1.78275	3.48654	1.71968	2.41387	2.00429	1.93974	1.80095	1.75883	1.68895	1.59619	1.46272	1.54542	1.40339	0.937046	0.847299	2.0143	2.29492	0.696958	1.33295	1.32155	1.20868	1.88088	1.49012	1.27732	1.00786	1.92542	2.08788	3.67016	1.96886	1.35311	2.13872	3.08781	1.7242	1.58043	1.6338
KIF24	2.17308	2.16431	2.11043	2.16967	1.34958	2.05779	2.05881	2.52886	2.41803	2.63742	2.74945	2.97324	2.85731	2.67276	2.61751	0.393946	0.504878	0.423398	0.681171	0.407992	0.175646	0.295602	0.16831	0.491014	0.170037	1.63998	2.135	1.78188	2.27009	1.7763	1.85528	2.43794	2.13082	2.49018	2.45286	2.56159	2.81495	2.45732	1.27594	2.47794	0.258228	0.21621	0.252602	0.130271	0.632464	0.11741	0.163641	0.232416	0.0895929
HOMER1	2.34646	2.00637	2.46609	1.44243	1.75665	1.61116	2.62906	3.14732	2.80759	2.63728	1.61043	1.91636	1.90716	2.27846	1.83494	1.32684	1.10971	1.10525	1.7472	0.783858	0.8995	1.00754	1.06367	1.39063	1.05631	2.39174	2.37547	2.72299	2.99949	2.55609	2.45506	2.76215	2.59131	2.42772	2.15369	2.49503	2.07932	2.16782	1.10102	1.93885	1.3631	1.21872	1.21721	1.25021	0.984831	1.04618	0.96635	1.14511	1.3167
HEXIM2	1.13919	1.02602	1.2755	2.07718	1.68957	2.81016	0.993053	1.80131	1.48469	1.57654	2.29497	1.76393	2.2528	1.70891	1.7765	2.31271	2.50288	2.60881	2.42455	2.57632	1.68507	2.26323	1.66805	2.76376	1.85633	1.5517	1.3727	0.906713	1.81074	1.48603	1.58225	1.3571	1.23025	1.97073	1.31435	2.08895	2.27013	1.7036	2.60025	2.21675	2.39296	2.15873	1.58238	2.76452	2.91752	2.10425	1.79665	1.95688	2.0168
TYMP	2.12449	1.72976	1.33344	0.864725	1.12702	1.62693	1.09408	1.46189	1.13572	1.55762	1.48339	1.10387	1.2607	1.46794	1.68313	1.37105	0.974336	1.29494	1.11002	0.756527	2.82992	2.29552	2.7433	1.754	1.80058	1.2972	2.14912	1.72501	1.0951	2.51393	1.33443	1.47571	1.73793	1.53422	2.87615	1.32768	2.17363	1.92229	1.40664	2.02276	1.12474	1.41185	1.38233	1.41848	2.33008	1.69638	2.74687	2.87626	2.22585
RPS6KA5	1.68849	1.11568	1.6609	1.08458	0.871118	2.15759	1.80689	2.15151	1.5101	1.65204	2.11635	1.89528	2.79532	1.90729	2.2369	2.8454	2.53192	2.13725	2.5925	2.90391	2.49187	2.20098	2.21472	1.8939	2.348	1.24485	1.89209	1.29302	1.54147	1.46916	0.916439	2.43805	1.60213	2.08929	1.7649	1.51031	2.352	1.77559	1.27349	1.2862	1.50044	2.67417	2.43598	1.24146	2.51598	1.42693	2.7916	2.15552	0.932154
AASDH	2.20709	2.16643	2.31908	2.32213	3.06553	2.45134	2.32116	2.2466	2.28851	2.37901	2.32336	2.23811	2.57245	2.27233	2.67843	2.49773	2.48058	2.57374	2.81648	2.56401	2.22726	1.76528	2.0782	2.06787	2.00107	1.92095	2.17042	2.05213	1.97832	2.31929	2.22264	2.82258	2.45795	1.90423	2.51304	2.42037	2.1898	2.15885	1.72413	2.75246	2.38354	2.74311	2.19222	2.0443	2.77298	2.02749	2.46499	2.43259	1.70648
PMS2CL	1.7848	1.88266	1.19578	1.32954	1.91319	2.0887	2.53262	2.02433	1.76997	2.49804	2.31621	2.27598	2.25606	2.16725	2.35916	2.51605	2.74794	2.40017	2.75199	3.16038	2.29083	2.12635	1.19515	1.9365	2.12144	1.50339	1.06833	1.70061	1.80878	1.0977	1.82213	1.69162	2.37935	2.61421	1.60695	1.51798	1.96819	2.04829	2.84576	1.60239	2.83556	1.98146	2.52682	2.03913	1.89986	1.66204	1.54	2.38935	1.74635
SMPDL3A	1.89011	2.14582	1.7797	2.34137	3.12504	2.46835	1.91758	1.96385	1.89021	1.95355	2.01641	1.92721	1.60315	1.79599	1.45397	2.19039	2.1709	2.35072	2.08477	2.11658	2.40989	2.62812	2.43217	2.15692	2.17183	2.05	1.51323	2.31132	2.2112	1.942	2.22911	1.53415	2.33426	2.01741	2.00773	2.16513	1.71159	1.85549	1.2731	1.74688	2.81083	1.51942	1.70162	1.96001	1.72153	3.35129	2.29234	2.56956	2.78933
ZNF586	2.35833	2.40755	2.85844	2.20642	2.57318	1.86081	2.38765	2.76021	2.33757	2.59506	2.24721	2.55251	2.75916	2.31818	2.53006	1.89114	2.23081	1.86099	1.83731	2.6314	1.76766	1.88544	1.45324	1.84956	2.08	2.37364	3.37689	2.10214	2.04804	1.44887	2.31675	2.67695	1.98441	2.05476	1.35872	2.44771	2.83556	2.35169	2.49661	1.9718	2.24005	1.69944	2.48087	1.97055	1.93968	1.52403	1.7149	1.6732	1.12231
CYB5R2	1.07444	3.10418	1.59591	0.125686	0.087453	0.468405	2.7093	2.20031	0.82617	0.914399	1.41381	4.57938	2.87742	1.53822	2.20756	0.581719	2.38144	1.15874	1.02905	0.572143	0.448369	1.58643	1.44395	1.04429	0.659323	0.49127	1.30041	0.362189	0.173069	1.03482	0.501845	1.35702	0.705683	0.424769	1.00965	0.812642	2.679	0.705919	0.560179	1.01634	0.332465	0.831721	0.233378	0.169887	0.736916	0.489982	1.08994	0.881199	0.524931
PPP2R3A	1.25573	1.00856	1.56746	0.921649	1.3182	2.17735	1.58784	2.21619	1.83716	2.64529	2.57253	2.07278	2.75621	2.2022	2.88198	2.57504	2.22188	2.34118	1.87381	2.69963	2.03371	2.25711	1.73556	1.57239	2.48085	1.07672	1.13147	1.4708	1.77214	0.948056	1.76496	2.07564	2.32238	2.18557	1.25418	2.19897	2.44204	2.83912	1.8059	1.55738	2.08403	3.02897	2.15178	1.60393	2.36185	1.64303	2.36215	2.07128	1.4442
IRS2	0.486958	0.34681	0.225888	0.401761	1.07281	0.713801	0.31055	0.361397	0.366543	1.19776	0.509553	0.271386	0.446361	0.430217	1.01271	3.53011	2.28119	1.51368	1.99991	3.30918	1.56734	1.08249	0.774244	0.941597	1.8428	0.767958	0.598836	0.539242	0.219568	0.424964	0.785209	0.43423	0.392306	0.350418	0.30132	0.609202	0.447027	0.489408	0.831174	0.356181	2.10653	2.94382	2.62981	1.00408	0.644169	1.12599	1.24194	1.79095	0.825894
PTGIR	1.38389	2.6014	0.875146	2.28213	0.364688	1.70139	2.36765	1.15043	1.59342	0.867207	2.70504	3.41311	2.1372	3.04139	2.08242	2.27361	2.88251	2.20505	2.58584	1.85206	1.47303	1.85389	1.11509	2.35101	1.03454	1.19212	1.21697	0.776678	0.540325	1.15082	1.47951	0.925726	1.28759	1.75319	1.18944	2.17349	1.70691	1.70229	1.56709	1.35035	2.04576	1.10213	2.10554	1.20837	2.37288	0.869583	0.742808	1.56438	0.605487
KLHL25	2.28948	2.56288	2.07143	2.79467	2.81754	2.62649	2.3462	2.35596	1.93193	2.51209	2.57827	2.61228	2.40942	2.28721	2.52617	1.45153	1.4403	1.62168	1.292	1.71788	1.80913	1.79269	1.78579	1.53567	1.62155	2.70177	2.65916	1.96084	2.34776	2.32835	2.61726	2.22748	2.31276	2.81288	2.06402	2.42353	2.93329	2.48247	1.73077	1.87691	1.84526	1.57541	1.44673	1.65134	1.31249	1.98437	1.9454	1.99463	1.75834
CRIPT	2.48519	2.08293	2.35894	2.01763	2.75974	2.43188	2.0932	2.41207	2.16768	2.56572	2.70175	2.80072	2.69285	2.7513	2.57909	2.01579	1.89196	1.86477	1.94561	1.85496	2.09128	2.12733	1.96461	2.18955	2.19525	2.40264	2.36523	2.8086	2.13382	2.43512	2.51159	2.54209	2.42371	2.70935	2.74689	2.62127	2.739	2.59327	2.63559	2.8923	2.19442	1.86623	2.28554	2.09917	3.08322	2.29697	1.87116	2.37174	2.07029
PIGZ	1.36206	1.63791	1.49483	1.61614	1.63722	2.0026	1.86629	1.61985	1.26503	1.49127	1.47815	1.76531	1.52134	1.84364	1.75694	1.93677	2.27914	2.70218	2.33911	2.10677	2.42235	2.01654	2.48675	2.48954	1.66937	1.73957	1.27612	1.26367	1.51694	2.38686	1.97278	1.46006	1.63027	2.25568	2.72328	1.98446	1.55568	1.27228	1.89725	2.28438	2.30003	1.9425	1.672	2.87456	3.0419	2.37756	1.99255	2.05587	2.34064
SLC16A2	1.77555	1.71798	1.7733	4.77617	3.0309	4.38415	1.6716	1.66679	2.22564	2.0246	1.78063	1.63397	1.73787	2.28409	1.69092	1.49942	1.25417	0.935799	1.23899	1.62145	1.61527	1.79956	1.664	2.07254	1.68236	2.09392	1.76667	2.05697	1.65153	1.80872	1.93666	1.31787	2.01699	2.108	1.4369	1.56246	1.55915	1.37614	1.00997	0.789413	1.00808	1.12204	1.18821	0.707794	0.80512	1.46923	1.96717	2.53396	0.981489
C1orf53	1.67205	1.04603	1.44299	1.73059	1.42562	1.75129	1.09876	2.66405	2.27721	1.78335	2.63905	1.50804	1.6211	2.49348	2.36822	1.8018	1.25635	0.830257	1.61718	1.2576	1.27836	0.572212	0.527086	2.4234	1.82	2.1967	1.30844	1.02138	1.7777	2.52627	2.27511	2.93035	1.11504	1.57981	2.54053	3.22465	2.60716	2.1978	2.48554	2.95477	1.94979	2.28257	1.02158	1.18946	1.58479	1.2246	1.54569	1.47501	1.52652
CASC10	1.13234	1.25275	1.58304	2.91306	3.338	3.0047	1.58663	1.44312	1.25447	1.48891	1.67928	1.74415	1.92842	1.45131	1.80586	1.72289	1.80432	1.92872	1.98907	1.74996	1.39589	1.7676	1.70999	1.96327	1.21867	0.872188	1.0259	1.32686	1.0958	1.44428	1.03691	0.992194	1.36016	1.76836	1.06268	1.00623	1.95056	1.61869	2.10558	0.859085	1.425	1.70227	1.6563	2.28745	1.92968	1.25925	2.01597	2.07553	2.68669
ZBTB42	1.77849	2.00174	1.71016	1.26539	1.45572	2.15635	1.86482	2.14477	1.84424	1.86964	1.93003	1.73325	1.63667	1.89504	1.77113	2.20643	2.12611	2.80599	1.95981	1.45064	2.85641	2.51669	2.81767	2.15593	2.70229	1.85412	1.65897	1.70193	1.88065	2.80057	1.76286	1.93171	1.81028	1.80925	2.0486	1.77491	1.97783	1.66694	1.26723	2.07422	1.93529	1.90672	2.01277	2.02622	1.96982	2.53104	2.56733	2.4144	2.38825
PDE7A	2.10476	2.18811	2.09463	3.01982	2.25181	1.94724	2.23376	2.35378	2.60749	2.70818	2.5265	2.54716	2.85397	2.88406	2.76386	1.98543	1.96693	2.21953	2.39987	1.92696	1.6167	1.6092	1.53916	1.85534	1.51342	1.81583	2.12045	2.35373	2.58523	1.35677	2.16028	2.51405	2.51954	2.31328	1.39323	2.45398	2.65241	2.56808	1.57322	2.00377	2.06158	2.1547	2.25721	1.99014	1.5141	1.80947	1.94688	1.95872	1.66815
FAXDC2	0.135513	0.275969	0.100614	1.46306	1.74931	1.46492	0.287915	0.376542	0.215986	0.515259	0.635232	0.639072	0.923379	0.647952	1.06496	1.53419	1.62015	1.22296	1.22624	3.04682	2.22315	1.79874	1.33512	1.1808	1.83791	0.243764	0.250199	0.121003	0.174623	0.391859	0.227557	0.281336	0.289244	0.389595	0.584462	0.671991	0.821092	0.660841	1.16657	0.560486	1.48718	2.09044	1.16586	1.45188	3.08297	2.11976	2.52859	1.95902	1.52019
ANKRD55	1.01643	0.951145	1.75183	1.33462	0.7361	0.21596	0.710586	1.79503	0.965171	0.895018	0.784162	0.932055	1.96599	1.77942	0.958312	0.331903	0.363328	0.791529	0.858888	0.397388	0.173061	0.38763	0.174337	0.802338	0.165582	1.0132	2.96297	0.887979	3.2719	2.35162	0.810921	2.05908	1.02437	2.63193	1.98868	0.797855	2.30336	1.07396	0.776554	2.18677	0.259024	0.455165	0.250207	0.423514	3.17755	0.131016	0.491203	0.127287	0.197195
CEP72	2.09527	2.23957	2.85722	2.25588	1.14088	1.58986	1.92033	2.41895	2.22837	2.7864	2.43287	2.56982	2.81739	2.81012	3.11221	0.670548	0.623285	0.985042	0.734832	0.661182	0.501472	0.417047	0.466189	0.703408	0.516755	1.83004	2.23075	2.30908	2.19928	2.05701	2.06473	1.90314	2.56208	2.02781	2.31867	2.00632	2.27683	2.28427	1.04574	2.63118	0.59661	0.444816	0.637644	0.738959	1.13697	0.449768	0.300369	0.485513	0.454175
POU2F1	2.05219	1.89505	2.28149	1.9163	2.06321	2.0372	2.27999	2.43349	2.214	2.64998	2.46277	2.49446	2.56533	2.54011	2.68155	2.76996	2.90935	2.66492	2.46182	2.57847	2.27604	2.17992	1.771	1.67155	2.22599	1.86113	1.9736	1.95644	2.07581	2.00981	2.18386	2.5475	2.27292	2.31393	2.26742	2.16921	2.17956	2.374	2.29874	2.21005	2.37232	2.89203	2.23924	1.92126	2.8514	1.76889	1.8769	1.87519	1.66799
PHACTR1	2.32699	1.64371	1.98245	1.55045	2.16954	1.9357	2.40993	2.36744	2.04291	2.62381	1.42943	1.88648	1.58036	1.62468	1.86721	2.00461	1.91357	1.79067	1.63886	1.62345	1.52554	1.73628	1.19142	1.34777	1.53106	2.11761	2.13131	2.20575	2.05562	2.91377	2.69563	2.18325	1.97149	1.50586	3.26	2.38873	1.85958	1.63433	1.80719	3.05369	1.55624	1.46472	1.45173	1.53922	1.9433	1.41351	1.18563	0.885591	1.02921
DYRK2	2.26456	1.61711	2.66953	2.17547	2.56533	2.65458	2.82098	2.85266	2.9456	2.79485	2.235	2.30649	2.44759	2.56952	2.38554	2.68888	2.4589	2.30376	2.56978	2.16379	1.77963	2.39977	2.04712	2.5676	2.19958	2.64717	2.11011	2.3165	2.40098	2.07108	2.67616	2.60657	2.72958	2.52991	2.2327	2.79411	2.81447	2.45166	1.72422	2.28021	2.62874	2.63538	2.15727	2.15628	1.96884	1.94004	2.52268	2.46775	2.09082
NKX2-5	0.148962	1.38525	0.394117	0.89852	0.438699	0.0542335	0.966457	0.399772	1.24603	0.460145	0.0219719	0.69078	0.171006	0.644969	0.548754	0.0610878	0.77363	0.190485	0.584529	0.126532	0.0394497	0.522624	0.197568	0.595074	0.154327	0.596274	0.150796	0.236339	0.0759898	4.67649	0.404481	0.174206	0.11657	0.0204824	4.27876	0.269249	0.108828	0.259989	0.0884854	3.64326	0.236233	0.0881942	0.0675042	0.0217985	1.79098	0.0837374	0.0685315	0.112967	0
DFFB	2.04953	2.26839	2.40552	2.07071	2.52262	2.20018	2.47138	2.53104	2.41752	2.53284	1.84688	2.19507	1.38234	2.07468	2.41607	1.2147	1.62604	1.40017	1.47644	1.59923	1.6216	1.59778	1.95908	2.12042	1.90026	2.85023	2.72607	2.755	2.48578	2.05077	2.78532	3.09766	2.7161	2.14746	2.24696	2.26918	2.86188	2.45768	1.31243	2.52053	1.57432	1.65567	1.82536	1.72704	1.88873	1.79295	2.01768	1.83765	2.39462
LENG9	1.25243	1.81425	1.64478	1.26065	1.01725	2.10855	1.76011	1.37871	1.72106	1.39741	1.21162	1.70655	1.44725	1.60017	1.07257	2.07339	2.82266	2.26132	3.8308	1.45056	1.58095	2.03663	1.99226	2.82563	1.52214	1.6685	1.90305	1.08077	1.92008	1.73566	1.47494	1.52144	1.66869	1.69582	1.51813	1.87618	1.4731	1.44812	2.2866	1.27716	2.39715	2.03424	2.19425	2.69109	1.74868	2.002	1.949	2.00671	1.46176
KIZ	1.89737	1.93461	2.07343	2.2919	2.21387	2.26246	1.86239	1.69433	2.2426	1.6068	1.68404	1.6813	1.43964	1.73267	1.94071	2.33333	2.63332	2.46094	2.55794	3.09894	1.91644	2.24845	2.25245	2.30048	1.78064	2.07944	1.78569	0.856936	1.6932	2.30123	1.7383	2.05338	1.36874	2.00424	1.99607	1.45378	1.91619	0.828331	2.04658	1.90824	2.91135	2.32563	1.36781	2.70284	2.83273	2.18355	2.05098	1.09355	2.02042
RAI2	2.89113	2.23567	2.22178	2.25855	1.55582	5.11366	1.37443	2.17955	1.86536	1.23724	2.17817	1.40791	2.16819	1.26903	0.541021	2.71352	1.49044	2.61369	1.38207	0.472217	3.05414	1.32846	2.7433	1.30045	0.510995	2.00373	2.66864	1.07167	0.203403	0.299875	1.86301	2.37421	0.828389	0.234645	0.2816	1.35025	1.57661	0.452871	0.094875	0.110609	0.731318	2.01608	0.479908	0.286892	0	1.12851	2.62234	0.588695	0.308725
TUBD1	2.57574	2.3439	2.11531	2.65312	2.82152	2.04971	2.23801	2.44542	2.30911	2.54459	2.25868	2.07271	2.40824	2.17105	2.24415	0.679031	1.33484	1.03833	1.42419	1.22372	1.20939	1.24056	0.899142	1.61933	1.34565	2.2871	2.17159	2.29017	2.83221	1.64894	2.56635	2.74431	2.97227	3.15621	1.87427	2.23711	2.62646	2.15981	1.78569	1.9335	1.00295	0.846116	1.0794	1.53154	1.57113	1.18847	1.49313	1.16218	1.57533
CYP2R1	1.91024	2.09035	2.43992	1.74534	2.27692	2.20405	1.94846	1.90853	1.86697	2.22348	2.07562	2.14126	1.63102	1.85255	1.74366	2.39881	1.58497	2.31833	1.93999	2.90423	2.30331	2.81922	2.8342	2.42853	2.75783	1.89834	1.85917	1.98215	1.65675	2.48332	1.624	1.99339	2.00615	1.6153	2.29188	2.16758	1.73147	1.61596	1.89423	2.04539	1.67556	2.15163	2.03066	2.16085	1.64104	2.568	2.27021	2.15774	3.24061
YAF2	2.13575	2.17867	2.38954	1.86564	2.16798	2.71258	2.61032	2.71605	2.56848	2.79669	2.71633	2.51312	2.70064	2.40239	2.9029	1.96887	2.23286	2.17335	2.07817	2.13163	2.10127	1.88704	1.8593	1.9277	2.07957	2.39095	2.15725	2.5136	3.02816	2.53759	2.7141	2.67529	2.67685	2.47736	2.66762	2.57272	2.53623	2.67087	2.54482	2.85476	1.90979	1.79794	1.99769	2.04634	2.40646	2.07042	2.02591	2.27371	2.14216
TMC7	1.26319	0.795006	1.26869	1.52545	2.54514	1.99526	0.682753	1.10623	0.840131	1.24831	1.70255	0.869794	1.49789	1.15057	1.53781	2.7757	1.93267	2.42117	1.54238	2.71258	2.4465	1.5644	2.17422	1.21487	2.47551	1.45218	1.18642	0.893369	1.68112	1.1523	0.875105	0.931777	0.90927	1.97647	0.888318	1.3786	1.64388	0.903681	2.88726	1.08455	2.28823	3.14037	1.68637	1.54085	1.23365	2.26712	2.87203	2.06648	1.5513
SCAND2P	1.76235	1.76485	1.64012	1.68615	1.89247	2.23125	2.19012	2.18606	2.04735	2.11511	2.25153	1.95258	2.27337	2.23669	1.96418	2.67339	2.54525	2.44082	2.89156	2.75416	3.09777	2.97737	2.51415	2.45737	2.61171	1.45213	1.90815	1.87219	1.7352	1.91284	1.9587	2.56238	2.28154	2.20831	2.04765	2.06802	2.07569	2.11357	2.62856	2.37843	2.03806	2.69246	2.59127	2.42439	2.59045	2.33848	2.32902	2.43925	2.17019
FAM229B	1.59047	2.19579	1.91858	2.0986	2.13494	1.72649	1.96297	2.79999	1.60998	1.69161	2.5932	2.29965	3.12508	1.85009	2.30603	2.15766	1.98874	1.97847	1.82224	2.74049	2.46238	2.30945	2.44118	2.48205	2.37879	1.71211	1.61324	2.21164	2.17207	1.75965	1.65785	2.07971	2.53726	2.72192	1.66581	1.98983	2.62715	2.53808	2.86754	1.77285	1.93004	2.00416	1.98665	2.02149	2.85662	2.70873	2.59223	2.73151	2.19332
ZC3H12A	1.55113	1.94988	1.75838	2.02537	1.33624	1.82441	1.60025	1.77147	1.85526	1.20655	1.1034	1.19392	1.18225	1.21642	1.46461	1.9744	1.8591	1.80856	1.58884	1.19615	3.14379	2.05984	2.45325	2.10024	3.04958	1.55774	1.96985	1.57606	1.33108	1.62583	1.82036	1.54351	1.32314	1.39075	1.7003	1.32543	1.21669	1.18952	2.18057	1.76174	1.63587	1.52091	1.78468	2.38482	1.40201	2.65075	2.52535	2.01082	2.97902
ZSCAN32	2.71986	2.70073	2.56825	2.27018	2.05013	2.36967	2.12741	2.57144	2.72032	2.3944	2.68903	2.44332	2.73593	2.50782	2.8306	2.27817	2.43347	2.6968	2.51662	2.51496	2.4129	1.80486	2.04485	2.01951	2.28301	2.94677	2.51816	2.83382	2.64063	2.05296	2.50757	2.8393	2.47573	2.04908	2.27931	2.66657	2.37981	2.77358	2.71777	2.46802	2.12805	2.2576	2.60016	2.47003	2.61215	2.21669	1.8902	2.0539	2.43027
STRBP	2.46378	2.36161	2.54922	2.39115	2.96569	2.53549	2.40135	2.61962	2.10132	2.57228	2.51701	2.29074	2.68977	2.22646	2.5149	2.44956	2.62113	2.56473	2.18533	2.75907	2.61132	2.33308	2.13928	2.00429	2.89403	2.30483	2.54382	2.48372	2.73522	2.22032	2.21457	2.46943	2.49413	2.68482	2.31302	2.43389	2.59884	2.35829	1.70006	2.30137	2.29096	3.03632	2.35203	2.22094	2.35267	2.44651	2.63314	2.2229	2.07307
LINC01278	2.47213	2.72828	2.25547	3.34772	3.45535	2.8017	2.32136	1.86417	2.22948	1.99821	1.48863	1.70645	1.28741	1.67662	1.45713	2.00191	2.07469	1.86628	2.15095	2.10194	1.93838	1.68117	1.64649	1.54356	1.8809	2.50975	2.35286	2.75408	2.2961	2.77526	2.15569	2.18798	2.05857	1.4707	1.8611	1.59353	1.47825	1.79119	1.73733	1.65719	2.22836	1.87989	2.61207	2.27036	2.78958	1.63705	2.21712	2.56656	1.49669
RAB30	2.02553	1.82481	2.11024	3.09369	2.60605	3.85491	2.28713	2.42092	2.47194	2.53145	2.02389	2.54532	2.2178	2.33599	2.67683	1.5903	1.96016	1.60133	1.90668	1.79531	1.89992	2.09018	1.99707	1.85172	1.87113	2.36363	2.06667	2.86018	2.1878	1.45536	2.68859	2.47867	2.78978	2.54027	1.30895	2.80656	2.24845	2.65316	1.82529	1.35538	1.89671	1.32747	2.07657	1.75632	1.40222	2.19333	2.06417	2.57085	2.10651
GOLGA6L9	1.65622	1.10664	1.5147	2.00615	1.4439	1.7977	0.948914	1.44768	1.19	1.07867	1.69201	1.21024	2.35139	2.00864	1.57329	2.60542	2.52077	2.8903	2.9405	2.28537	2.35226	1.79919	2.0455	1.86168	1.57387	1.11085	1.41732	0.857059	1.38718	1.07846	1.31356	1.85097	0.950131	1.42939	1.01412	1.55125	1.27198	1.00244	1.76556	1.59991	2.77829	3.18522	2.27819	2.61202	2.11272	2.0557	1.84377	1.27792	2.13851
MFSD8	2.49227	2.20893	2.28498	1.85391	2.09521	2.71738	2.19502	2.58111	2.24609	2.3182	2.32853	2.16111	2.35407	2.4522	2.46215	2.34258	2.25762	2.4805	2.26018	2.63711	2.47397	2.78244	2.57807	2.82982	3.01734	2.51334	2.21954	2.9007	2.62547	2.52593	2.27696	2.82798	2.27513	2.53422	2.28017	2.34203	1.93937	2.2828	2.3747	2.66493	2.35569	2.06138	2.04079	2.8482	2.6012	2.343	2.59425	2.47078	2.3723
CREB5	1.00294	1.09945	1.68595	1.86088	0.814548	2.37521	1.09995	1.33025	1.18746	0.906961	0.636436	0.927043	1.04308	1.05586	0.630833	1.16594	0.750943	1.70759	0.588253	0.582078	2.72752	1.96829	2.85589	1.73561	2.96049	1.02337	1.20985	1.44519	0.935393	0.810589	0.812654	1.04818	1.2659	0.686079	1.01912	0.806557	0.78321	1.36468	1.11546	0.821359	1.16678	1.26004	1.85013	1.48077	0.641878	2.98697	2.82079	2.20599	2.57556
RAB11FIP2	2.43318	2.39207	2.8405	1.75926	1.91288	2.32946	2.94795	2.76868	2.55598	2.34696	2.17282	2.68067	2.45488	2.35699	2.43887	2.26937	2.59194	2.56744	2.46645	2.20323	2.5391	2.70312	2.56803	2.37328	2.3773	2.36716	2.13308	2.84007	2.80921	2.47385	2.15987	2.52046	2.29995	2.23138	2.37566	2.20529	1.89882	2.07689	3.05992	2.33754	2.10375	2.4572	2.20149	2.35433	1.91756	1.94507	2.23568	2.62181	2.84075
CEP57L1	2.46462	2.43469	2.311	2.26944	1.93881	2.21779	2.33255	2.77083	2.59388	2.74727	2.91156	2.81797	2.98625	2.64012	2.85158	1.0008	1.07926	1.41575	1.27494	1.16387	1.26367	1.37297	1.05871	1.43318	1.24607	2.14649	2.60132	2.16235	2.68469	1.74096	2.1257	2.55265	2.64367	2.83221	2.08879	2.61051	2.25759	2.6347	1.45792	2.53293	1.34681	1.09447	1.08005	1.09152	1.50573	1.1826	1.00375	1.1366	1.38353
ROM1	1.63957	2.07102	1.44592	1.07326	2.23432	2.34533	2.15364	1.54978	1.70946	2.22172	2.1014	2.39049	1.98806	1.56771	2.1258	2.23168	1.98252	2.19286	1.56893	2.60313	1.70693	1.55587	1.76693	1.12899	2.12737	1.91746	1.76884	1.75456	1.60127	2.71552	1.74703	1.8033	2.28234	2.13961	2.8855	2.01475	2.10035	1.94701	2.28968	3.01795	1.60926	1.8014	1.82301	2.10447	3.63238	1.56505	1.21577	1.76777	1.13331
EPB41L1	1.3066	1.7834	1.22659	1.90508	2.41513	2.65999	1.76717	1.4091	1.16865	1.41106	1.72163	1.67529	1.86383	1.34333	1.46795	2.28118	2.72648	2.64231	1.56488	1.92261	2.79609	3.31707	3.37416	1.49648	2.52189	1.00805	1.28714	0.795174	0.778739	0.25537	1.15771	1.28015	0.908207	0.908346	0.329529	1.1587	1.59117	0.857861	0.686188	0.230209	1.5315	2.12136	1.19922	1.04918	0.278242	1.88804	2.89016	1.5423	1.44402
ZNF789	2.01189	1.55887	1.92103	2.41264	1.81828	1.82179	1.96347	1.88838	1.73846	2.048	2.15583	2.58139	2.31156	3.02979	2.49206	1.66713	1.8513	2.17188	1.912	2.15052	2.38894	2.03513	1.65559	2.26321	2.19887	1.86341	1.623	1.79189	1.84994	1.86348	2.05017	2.17585	2.03822	1.95215	1.83589	2.49946	1.65588	2.17571	2.63375	2.04849	1.46718	1.57416	1.46685	3.25418	1.98263	2.15388	1.41304	1.94498	3.14503
ERO1LB	0.671984	0.848536	0.985615	2.41827	1.92123	1.0936	0.925882	0.99461	0.832249	1.18587	0.832159	1.10932	1.28113	1.04593	1.08766	1.54017	2.2603	2.10941	1.49377	2.19521	1.3125	2.38272	2.46149	3.89571	2.08918	0.809119	0.848359	0.865024	0.725683	1.0059	0.617103	0.982289	0.699522	0.787015	1.06867	0.775003	0.902631	0.731456	0.710525	0.955232	2.40631	3.17118	2.31866	1.51104	1.0837	1.7916	1.8621	1.82583	3.2158
ZNF653	1.40075	1.33292	1.03883	1.39085	1.62553	2.85496	1.8757	2.19684	2.12704	2.39785	2.49277	1.74227	1.87081	2.04083	1.98521	3.28797	2.59382	2.34522	2.26742	2.79449	2.84824	2.06478	2.33851	2.33789	2.73487	1.54902	1.19457	1.21855	1.27814	1.39163	1.95973	1.91681	2.38787	2.13356	1.8689	1.65752	2.52229	1.77164	1.90755	2.15466	2.33936	2.97621	2.52136	1.97222	2.00013	2.06258	2.28544	2.56279	1.60258
ERCC4	1.95255	2.09068	2.42817	2.87602	3.32845	2.76164	2.68389	2.42447	2.40186	2.70365	2.07263	2.64119	2.56996	2.1143	2.45202	2.11656	2.10451	1.94266	2.40852	2.05513	2.22057	2.25318	2.08127	2.10546	2.48938	2.36898	2.23912	2.61453	2.53613	3.00548	2.46454	2.41173	2.50682	2.53798	2.69716	2.47688	2.40107	2.28478	2.33947	2.82372	2.09463	2.13509	2.13349	2.20107	2.41549	2.36125	2.34628	2.48897	2.24897
TFEB	1.88546	1.78783	1.94942	2.2428	2.16397	3.06472	1.88413	1.77621	1.65255	1.37618	1.82123	1.588	1.73145	1.75641	2.07618	2.52446	1.37487	1.94044	1.68126	1.80215	2.24959	1.39255	2.4	2.16767	1.54695	2.85524	1.9195	1.96635	2.78099	2.85517	2.85327	1.7849	1.96295	2.77164	1.94533	1.97947	1.97291	1.99958	2.38304	1.52971	1.66517	1.82807	2.33711	2.55219	1.86644	2.22704	2.43442	3.23973	2.65478
C10orf111	0.563114	0.601451	0.572577	1.57045	2.35555	1.26129	0.909033	1.02535	0.491752	1.1107	0.361839	0.484342	0.517626	0.370472	0.759345	1.36117	1.9524	2.01257	0.826095	2.40681	1.81535	2.96917	1.59212	1.04488	2.73352	0.981831	0.474667	0.415771	0.3496	0.77931	1.47826	0.995746	0.395298	0.575556	0.542338	0.927576	0.246063	0.410533	0.685785	0.65768	2.95595	1.40953	1.99197	1.54164	1.27649	4.17729	1.10736	1.94781	1.828
ZNF264	1.62278	1.65664	1.94449	2.08203	2.1361	1.70088	1.8128	1.93392	1.6746	1.87175	1.86506	1.89957	2.19283	1.89291	1.99766	2.7786	2.93986	2.48671	2.36253	2.55122	2.6778	2.47283	2.22897	2.10464	2.63569	1.82241	1.56045	1.76958	1.81875	1.53736	1.78988	1.91378	1.8878	1.68242	1.71646	1.82407	1.73038	2.09546	2.54666	1.74003	2.9275	3.08624	2.66546	2.20116	2.01552	2.3726	2.32557	2.56461	2.25927
JAM2	0.55119	0.472557	0.621657	2.4273	1.4459	1.25976	0.549922	1.02	0.517149	0.815721	1.41475	0.885637	1.99995	1.4599	1.32829	2.42992	1.80756	2.78075	1.95069	2.03418	2.93675	2.22092	2.5752	2.4748	3.068	0.297691	0.718956	0.736603	0.161684	0.283573	0.58564	0.625947	0.726932	0.0654827	0.254317	0.72366	1.41914	1.05574	0.251412	0.155926	2.0388	2.92678	2.32383	0.556881	0.329295	2.31114	2.72645	1.85022	0.702372
RBM43	1.34533	1.30226	1.52907	0.816286	1.31025	3.08237	2.50435	2.7214	2.84909	2.1894	2.90914	2.71554	2.71246	2.7404	2.65362	2.47524	2.44671	1.92212	2.47891	2.68067	2.10153	1.80101	1.58795	1.60221	1.59349	1.45786	1.30897	1.66255	1.99407	1.18593	2.4053	2.1919	2.62035	2.75158	1.35554	2.87102	2.5435	2.68378	2.16284	1.72787	1.96092	2.37586	1.87435	2.01351	2.30154	1.60101	1.53763	1.59024	1.88713
AMOT	1.85523	1.2924	1.52059	2.19021	2.40072	2.96182	1.75925	1.63227	1.73882	2.24545	2.43613	2.08985	2.34351	2.13222	2.18147	2.51559	2.49235	2.05385	1.89535	2.69392	3.15927	2.45183	2.00537	1.81162	3.25313	1.56756	1.55908	1.41541	0.335932	2.15761	1.82921	1.72271	1.57064	0.351168	2.20333	2.30701	2.30998	2.16026	0.431457	2.10121	2.48798	2.74503	2.13821	0.819728	2.57142	2.34643	2.42106	2.04951	0.951929
ZBTB46	0.633018	0.472131	0.899848	0.952486	1.90253	0.810443	0.523227	0.913228	0.373963	0.829914	0.854978	0.808489	1.00703	0.508886	1.05829	1.88505	1.50777	2.42486	1.03933	2.24013	2.29311	2.34116	2.48148	1.31208	2.95831	0.742729	1.11812	0.905102	1.04261	0.51515	0.582848	1.02963	0.885519	1.30814	0.322248	0.82051	1.37712	1.04578	1.33904	0.308972	1.44738	3.74653	2.13626	2.2797	0.830677	2.2364	3.60846	2.75371	2.38614
OMA1	2.1723	1.79247	2.22083	2.86972	3.28845	2.20853	1.65652	1.29322	1.85715	1.46736	1.38681	1.35015	1.22117	1.48358	1.40089	2.32841	2.31821	2.51058	2.54086	2.68917	1.83445	1.96267	1.6407	2.05922	1.93651	2.24527	1.6628	1.88613	2.52614	2.86315	1.63149	1.65022	1.48452	1.55697	2.58314	2.27397	1.54948	1.58783	1.3591	2.63089	2.45208	1.9175	2.078	2.26917	3.27816	2.07084	1.79958	1.82088	2.22371
RPL32P3	0.912544	0.664477	0.861663	1.19692	1.30747	0.867969	1.21742	1.00094	0.75085	1.29031	1.34929	1.303	0.907719	0.970834	1.54265	2.64446	2.15455	2.80882	2.16067	3.18017	3.27762	2.91509	2.49944	1.91495	2.62194	0.675095	0.843567	0.597207	0.747676	0.86648	0.865775	1.15827	1.11972	0.872048	0.96165	1.06401	0.800565	0.968372	1.76126	1.25355	2.78391	2.51924	2.42227	2.24079	2.08431	2.31174	2.30792	1.7275	2.57026
ZFHX4	1.29209	1.0378	0.756445	3.55864	0.101835	1.26683	1.33467	0.794117	3.09916	0.129195	0.755419	0.918234	0.460167	2.26755	0.0854488	0.718844	1.49043	0.546281	3.37307	0.0997196	0.707816	0.925997	0.562126	2.5843	0.0851405	1.84441	0.087828	0.278149	0.267615	1.29573	1.8661	0.0622431	0.272386	0.226954	1.07249	1.38525	0.0391269	0.163459	0.212124	1.09057	1.23161	0.0671421	0.240128	0.242247	1.49702	0.82748	0.0690426	0.181463	0.178868
PTPDC1	3.06324	2.43968	2.8374	2.25363	1.83632	2.25397	1.96513	2.83718	2.49223	2.64908	2.61437	2.58806	3.01664	2.89401	2.43858	2.10348	1.79797	2.38791	2.08707	1.64218	2.55623	2.51858	2.48363	2.07895	2.09355	2.76439	2.65341	2.39377	2.74959	2.28638	2.60495	2.4675	2.23567	2.74497	2.53394	2.70041	2.44692	2.55178	2.77829	2.69295	2.08452	1.77034	2.01379	2.49667	1.71555	2.2864	2.14941	1.70996	2.02939
SDCBP2-AS1	1.64362	1.24224	1.3118	1.22786	1.01598	1.55413	1.15207	1.45127	1.63048	1.60248	1.42199	2.06703	2.09735	2.01751	1.51931	2.35063	2.92235	2.2506	2.48493	2.24842	1.48008	1.72151	1.32664	1.65951	1.52782	1.64524	1.55912	1.58009	1.81599	1.45522	1.7665	1.8181	1.9044	2.15338	1.57179	2.06161	1.28612	2.14792	2.80645	2.18491	4.14975	2.97404	2.6529	1.80722	2.47788	1.74845	1.82486	1.87115	1.31606
ULBP1	1.72418	1.19337	2.20027	0.565063	0.363062	2.18613	0.783549	1.13015	1.20966	0.283742	0.78987	0.925208	0.995896	0.947096	0.308305	0.743191	0.860577	1.40507	1.07931	0.447947	2.62885	3.29154	3.06827	1.9798	2.15696	1.18597	0.675977	1.10711	0.303905	0.571592	0.526034	0.487606	0.748187	0.289973	0.383403	0.390502	0.239242	0.609509	3.60594	0.256903	0.985984	0.160472	1.03409	1.18761	0.09867	2.53074	1.40086	2.23837	2.58425
KIAA1919	2.78225	2.88395	2.73343	2.97895	2.47895	2.0457	2.44425	2.41467	2.5154	2.17545	2.31384	2.51369	2.44424	1.94682	1.85513	2.03184	2.3117	2.19145	1.95038	2.11379	1.68014	1.93805	2.84324	2.5355	2.06337	2.73807	2.70486	2.29377	2.17658	1.86614	2.33243	2.06601	1.5511	1.96888	1.85438	1.79493	1.93695	2.19405	3.53723	2.19177	2.85904	2.49527	1.80733	1.99461	1.63106	2.23895	1.67358	1.84317	2.25088
LIPT1	2.33311	3.00679	2.25832	2.32268	2.83729	1.71476	2.53376	2.44946	2.41514	2.73139	2.08632	1.88923	1.70338	2.53082	2.13016	2.90728	2.57119	2.21005	2.54519	2.59641	2.2226	2.03864	1.73112	1.40916	2.21047	2.35627	2.48943	2.50451	2.93099	2.35069	2.14645	2.11148	2.14661	1.70932	2.16077	2.14885	2.03376	1.72142	1.52525	2.3043	2.54114	2.7749	2.22014	1.79407	2.64011	2.07032	2.23584	1.65014	1.75525
METTL15	2.66093	2.31312	2.63978	2.08016	2.27869	2.80915	2.0378	2.52031	2.28932	2.27714	2.28302	2.64956	2.36619	2.30797	2.16417	2.13939	2.10383	2.29936	2.45925	2.1457	2.40429	2.21878	2.24374	2.28705	2.12117	2.74014	2.27659	3.05703	2.81006	2.93435	2.27623	2.09901	2.65643	2.48715	2.35393	2.58276	2.06724	2.34914	1.90032	2.79699	2.21825	1.90003	2.27483	2.68083	3.03679	2.33606	2.16323	2.01172	2.1246
TBC1D8B	2.12876	2.20414	1.99765	2.40099	1.50807	2.2356	2.03148	2.17433	2.09999	1.95227	1.95955	1.89936	1.76575	2.13051	2.00298	1.77256	1.87846	1.41747	1.99537	2.26924	2.27284	3.23496	2.26762	2.82532	2.56439	2.0855	2.39484	2.31482	1.29529	1.79907	1.91679	2.13425	1.84904	1.56458	1.54285	2.08749	1.80569	1.80844	0.9764	1.77725	1.94444	2.12399	2.07766	1.26772	1.71756	2.92415	2.51398	3.48394	2.63338
LY6G5C	1.78459	2.01366	1.50844	1.93916	2.31546	2.52063	2.0443	2.40128	1.52511	1.61375	2.99959	2.40085	1.99742	1.80414	1.73623	1.6936	1.26226	1.39442	0.939206	1.64966	2.13083	1.81577	2.03361	1.57507	0.959576	1.24022	1.12211	2.04735	1.54565	2.04736	1.84959	2.25094	1.72353	2.74093	1.98012	1.85995	2.53051	3.63689	1.77243	2.55789	1.45985	0.824866	1.29412	1.34541	2.99412	1.66017	2.14726	1.12283	1.2438
FANCM	2.85379	2.54558	2.75224	2.4757	1.47027	2.26759	2.86122	3.15246	2.89591	2.64077	2.32758	2.3947	2.7769	2.6582	2.3036	0.887566	1.00519	1.08029	1.46756	1.06345	1.13815	0.944472	0.942378	1.69104	1.35139	2.34474	2.45666	2.68224	2.51362	2.19059	2.65287	2.8382	2.91629	2.54482	2.57177	2.56318	2.20582	2.38	1.37178	2.46006	1.1254	0.679513	1.15386	1.11371	1.17304	1.15984	0.9767	1.58035	1.59987
DUS4L	2.17076	2.18851	2.36407	1.18655	2.13114	2.05238	2.89992	2.78057	2.54101	2.88192	2.39748	2.84325	2.72477	2.70876	2.29729	1.74009	2.42174	1.62002	2.32024	1.89735	1.83606	1.74856	1.33348	1.36902	1.71396	2.15346	2.15736	2.3445	2.72638	2.02104	2.88213	2.98085	2.73879	2.51411	2.72069	2.69141	2.2872	2.29953	2.00054	2.41057	1.76877	1.93594	1.63538	1.99803	2.114	1.39179	1.13927	1.2973	1.28821
PRELID2	2.67542	2.22376	2.19292	1.08986	1.41301	1.62988	2.89023	2.37134	2.41987	2.79317	2.89533	2.32979	2.78256	2.40235	2.74831	2.35639	2.10012	2.09172	2.27218	2.46377	2.20277	2.1688	1.73056	2.36453	2.41588	2.00723	2.59434	2.03109	2.53373	2.1351	2.73558	2.87204	2.54722	2.48418	2.96774	2.49302	2.56054	2.35171	1.69762	2.83447	1.98649	2.55811	1.86939	1.96516	2.38932	2.11133	1.64514	1.50905	1.67835
IL33	0.0213289	0.569472	0.0296739	0.181241	1.19228	0.0416349	0.827611	0.0456121	0.0604847	0.461528	0.188882	1.51496	0.134622	0.281868	0.673819	0.385601	2.05343	0.178038	0.925965	1.97746	1.91214	1.82528	0.601076	0.954842	3.56093	0.0134754	0.0341101	0.0145788	0	0.0677517	0.0524673	0.0421776	0.0353166	0.0235688	0.130893	0.047365	0.123525	0.111472	0.289027	0.4436	0.203312	0.593271	0.206114	0.0500184	5.18026	0.739462	1.44323	0.724814	0.644674
LINC01003	1.60435	2.38992	1.70534	0.970115	2.31997	1.66642	2.92188	1.60624	2.00834	2.51751	2.45779	2.73683	1.89797	1.43889	2.83636	2.99345	2.72254	1.85209	2.04437	2.65335	1.74977	1.36872	1.46403	1.62108	2.43976	1.57164	1.44526	1.74654	2.751	2.34506	1.97182	1.94689	2.26433	2.80822	1.93965	1.83809	1.84806	2.03727	2.36518	2.40582	2.05752	2.17246	1.91648	3.15224	2.41324	1.47661	1.15983	1.48354	1.77363
RGS11	0.955317	1.15052	0.626208	1.9991	0.870304	1.91753	0.673528	0.338796	0.692488	0.367957	0.704536	0.975941	0.96995	1.22717	0.816567	1.4596	1.89829	1.98468	3.273	1.15861	1.82765	2.11536	2.6204	2.98522	0.977222	0.652822	0.651049	0.608495	0.471701	0.778622	0.556841	0.60766	0.535203	0.307709	0.733569	0.915079	0.752447	0.924098	0.927469	1.09787	1.34769	1.70208	2.05266	2.40675	0.976262	2.27815	2.72805	2.9758	2.77281
TMEM218	2.72156	2.71616	2.39356	2.30616	2.606	2.47552	2.61843	2.92227	2.61028	2.47747	2.31314	2.70135	2.22374	2.59771	2.51259	1.62281	1.16655	1.64102	1.69754	1.78855	1.85702	1.22388	1.89332	1.8817	1.85125	2.48641	2.59019	2.60197	3.61049	2.53806	2.52484	2.90403	2.60516	2.86058	2.3904	2.611	2.62933	2.51028	2.21959	2.67711	1.42343	1.28517	1.55696	1.80144	2.2508	1.68005	1.83852	1.87731	1.77491
SMAD9	2.72413	2.48602	2.38951	1.84772	2.72356	2.65771	2.48899	2.61103	2.2771	3.3908	2.00235	2.37061	2.30369	2.49574	3.2577	1.99183	2.65622	1.96399	2.94058	2.67376	1.44283	1.82559	1.31324	1.71163	1.66639	2.49846	1.86413	1.94719	2.2887	1.60272	2.28846	2.14682	2.31981	2.82351	1.17011	2.11911	1.77625	2.33983	2.64086	1.10853	2.2103	1.27488	1.85373	1.89413	0.76653	1.15229	0.978347	1.30807	1.36862
FAM120C	2.31454	2.53392	1.95746	3.2501	2.90336	2.78539	3.03383	2.25964	2.48599	2.87082	2.30389	2.80461	2.13378	2.3891	2.48021	1.96828	2.74292	1.67219	2.2055	2.32506	1.51467	1.44666	1.10153	1.9391	1.87566	2.19244	2.23607	1.93402	1.66851	1.79771	1.97469	2.21612	2.31879	2.54334	2.06382	2.8102	2.2912	2.50985	1.98394	1.38932	2.23943	2.69	2.25734	2.25839	1.65582	1.83714	1.38542	1.55397	1.53516
WDSUB1	1.97213	1.74056	2.11736	2.60593	2.81347	3.03829	2.11687	2.09109	2.50765	2.87956	2.09649	2.06179	1.99484	2.29352	2.00915	1.97992	2.11502	1.76783	2.33526	2.55648	1.7154	1.79487	1.77636	2.21781	2.28024	1.9903	2.09997	2.90006	2.95474	2.83539	1.79172	2.07457	2.43882	2.76076	2.32116	2.18254	2.25082	2.40766	2.62446	2.16152	2.08939	2.14251	2.20796	2.19718	2.58591	1.84785	1.81821	2.46784	2.12413
USP9Y	2.14813	0.0113645	2.21993	0.00345784	0.00648335	2.64602	0.00801612	2.38893	0.00300298	0.00287343	1.84001	0.0118603	2.48731	0.0103923	0.0212873	2.39816	0.00580558	2.75661	0	0	2.99226	0.012223	2.74133	0.00784305	0.00627972	0.0226127	1.95487	2.54544	0.0296825	2.15237	0.0137911	2.29982	2.30351	0.00588727	2.20515	0.00999011	1.9508	2.19162	0.0189713	2.15734	0.0112428	2.76489	3.04388	0.00311407	2.7517	0	2.76767	3.38148	0.00642593
GSE1	1.62884	1.84251	1.83219	1.98801	1.54311	1.68203	1.99602	2.11838	1.94146	2.25201	1.73913	1.68263	1.78371	2.01384	2.20348	1.76837	2.20772	1.85659	2.31567	2.31313	1.10298	1.72826	1.34995	1.96366	1.48545	1.90848	1.99937	1.83988	1.6567	3.64514	1.65799	2.01883	1.82282	1.38073	2.83101	1.42847	1.76666	1.31322	1.65762	2.61955	1.65397	2.15463	1.68956	2.16836	2.94374	1.12473	1.67647	1.5903	2.03047
KLF4	1.56348	1.89474	2.02082	2.18391	1.02609	3.97147	1.36618	1.8397	1.71986	1.05532	0.869307	1.10172	1.06876	1.40828	0.91945	1.45887	1.4618	2.20082	1.33728	0.421883	1.39704	2.12182	2.13411	2.75429	1.24712	1.34705	1.78385	1.79674	2.21067	1.53677	0.911876	1.36277	1.73118	1.72513	0.908667	0.906306	0.993634	0.8701	3.00692	1.06878	1.06351	1.4311	1.10491	1.96718	0.478889	1.60075	1.45499	3.1011	2.32333
EBF4	0.0839561	0.0950028	0.103907	0.819396	0.3349	0.268884	0.0693757	0.0630644	0.0780699	0.0744887	0.139322	0.0219987	0.101563	0.134783	0.0394523	1.14773	0.559477	1.12104	0.622729	0.985093	2.85392	2.41418	2.96204	2.04181	2.95756	0.0524449	0.0795044	0.0340762	0.0500939	0.0888322	0.0715155	0.0737788	0.0411939	0.0761018	0.0987569	0.0369231	0.0385341	0.068239	0.0234131	0.0898075	0.614277	1.1754	1.01556	0.588158	0.295094	2.48752	2.92782	2.5959	1.68864
ZBTB34	1.97288	1.49662	2.32116	2.22827	2.27862	1.91375	2.15832	2.66495	2.07634	2.48982	2.06739	2.44576	2.92974	2.47746	2.42594	2.83406	2.5991	2.78045	2.30387	2.48708	2.90521	2.42994	2.39893	2.0946	2.86288	2.05065	1.94591	2.2537	2.10671	1.91673	2.06455	2.19747	2.44731	2.29339	1.81329	2.57803	2.12823	2.27494	2.40575	2.13842	2.79785	2.89916	2.59475	2.28246	2.17867	2.88944	2.36809	2.2749	2.30977
APOBEC3F	1.62234	1.34804	0.784979	2.35583	1.96868	3.60991	1.26941	1.35183	1.17752	1.35359	2.35434	2.80254	1.70319	2.48823	2.23172	2.3899	2.1141	2.42535	1.97003	2.52225	2.62004	3.20997	1.17969	1.73282	1.43171	1.35961	1.78534	1.36437	0.997509	1.44086	1.68075	1.10399	1.43249	1.68532	1.01496	1.4743	2.00241	2.06547	1.91312	1.11974	2.06933	1.74542	2.38464	1.4394	2.27247	2.91567	2.86935	1.90044	1.90855
TARSL2	2.55809	2.11876	2.65513	2.2136	2.05354	2.80228	2.02448	2.33851	2.03433	2.32294	2.00187	2.10756	1.81746	2.2695	1.79969	2.49854	2.64422	3.18793	2.19132	2.61671	2.56943	2.82554	2.51462	2.73371	2.26168	2.66885	2.65844	2.62856	2.92498	2.86017	2.1677	1.953	1.96091	2.38861	1.8062	2.35438	2.23039	1.91527	2.05982	1.97359	2.75449	3.88562	2.43897	2.5175	2.08967	2.35007	2.16513	2.2037	2.71562
FAM86C1	2.89042	2.70293	2.68182	1.93617	1.63178	2.28152	3.20416	1.89573	2.55069	2.18108	1.99974	2.63552	1.41244	1.97041	1.94437	1.38571	0.977	1.20956	1.39982	1.11375	1.55328	1.50749	1.40265	1.10265	1.22672	2.15835	2.82444	2.67257	2.71206	2.47072	2.56712	2.90922	2.48653	1.40988	2.67949	2.23094	1.9708	2.10061	1.99628	3.05311	1.21011	1.3708	1.11555	1.45966	1.93101	1.36019	1.7041	1.26565	0.98453
DPF1	2.20891	2.46947	2.09663	2.65947	1.38806	1.58331	1.92377	1.87836	2.85464	2.15164	1.97157	2.57942	2.5211	2.9023	2.42705	0.0898564	0.165719	0.22316	0.328293	0.157729	0.312594	0.201225	0.373737	0.371328	0.149472	2.25043	2.59882	2.32436	3.68373	1.48869	2.11024	1.66941	2.03234	3.41501	1.35057	2.89922	2.62127	2.81164	1.01339	1.60217	0.213779	0.216671	0.271009	0.355163	0.315743	0.198701	0.343822	0.394995	0.381393
WDFY2	2.80183	2.87878	2.46947	2.29234	1.86718	3.21903	3.05176	2.43727	2.37709	2.33381	2.35063	2.86194	2.02196	2.23307	2.06195	2.82612	2.92063	2.26931	2.18327	2.06577	1.84481	2.00188	1.79606	1.83749	1.65391	2.11114	1.72568	1.87293	1.98625	1.06675	2.37006	1.67897	1.89351	2.18637	1.08061	2.57024	2.08281	1.84717	1.55458	1.21342	2.19391	2.06772	1.48888	1.37647	1.10487	1.7393	1.36327	1.28154	1.03812
UBE3D	2.50655	2.82972	3.17161	1.71046	2.11681	2.16963	1.88026	2.71384	2.43063	2.52582	2.1622	2.12433	1.68242	2.21587	2.15389	1.54892	1.85772	1.31658	1.73533	2.20611	1.28847	1.12418	1.2412	1.34149	1.08462	2.36412	2.31461	2.69811	2.75193	2.96166	2.03944	2.22945	2.61755	2.06035	3.01512	1.90121	1.55947	1.58277	1.92021	2.35408	1.56767	1.08457	0.893161	1.69706	2.52163	1.65718	1.41405	1.37431	0.90464
KPNA5	1.68345	1.27288	2.12001	1.25426	1.85449	1.49815	1.91593	2.27853	1.96997	2.32347	1.83187	2.22927	2.49266	1.77928	1.93364	2.68194	3.03584	2.54353	2.59313	3.10265	2.19812	2.17791	2.03538	1.76026	2.74005	1.91799	1.64388	1.66889	2.28894	1.70146	2.03075	1.92272	1.99462	2.65896	2.2266	2.01331	2.2074	2.06021	2.12978	2.27634	2.4898	3.0736	2.73458	2.06613	2.59761	2.19131	1.67669	1.85549	1.66393
KLHL26	2.24593	2.17885	1.82748	2.4658	1.83908	2.78401	2.97274	1.87743	2.81834	2.09867	2.27878	2.64751	2.41324	2.76321	2.32855	2.60446	2.51023	2.33848	2.42159	2.50943	2.26084	1.95529	1.84213	2.1953	1.98348	2.33038	2.36419	2.3139	2.68022	2.43953	2.32229	2.34839	2.09816	2.98044	2.2556	2.45346	3.06943	2.32879	1.83189	2.37456	2.49673	2.00386	2.59117	1.99681	1.9475	2.20055	2.27732	2.37566	1.90499
WNT9A	0.736805	0.348448	0.491607	2.75958	0.776764	3.66682	0.841729	1.24698	0.643665	1.16185	1.39773	0.904361	1.67017	0.868442	1.67275	2.02819	1.50082	2.00175	1.14262	2.08663	2.73462	1.94612	2.13418	2.08418	2.04078	0.66168	0.846535	0.898119	0.742896	0.0541903	0.669581	1.23186	1.84822	0.943549	0.269373	1.63008	1.48744	1.94206	0.63871	0.381164	1.67771	1.94644	2.96953	1.63695	1.05317	2.63442	2.38251	3.65924	1.89633
SNX29	2.4756	1.84231	2.48229	2.20915	3.51776	3.08853	2.07593	1.90093	2.02453	1.8127	1.49779	1.36119	1.53582	1.62193	1.65625	1.71803	1.78165	1.95688	1.83022	1.75179	1.87511	1.95442	2.28188	1.87677	2.08531	2.80642	2.12705	2.51751	2.28508	2.98618	2.55801	1.74398	2.20302	2.22233	2.7786	2.03839	1.3827	1.55756	1.82764	2.14041	2.25616	1.61532	1.71587	2.67726	2.56916	2.06534	2.21527	2.24936	2.01751
IDNK	1.39778	1.29518	1.48323	1.04541	1.42002	2.8309	1.81432	2.15618	2.00602	1.71964	2.0822	1.61866	3.39796	2.61971	2.96729	1.68459	1.3078	1.32827	1.93079	1.95966	1.74623	1.04496	1.68773	1.81421	2.16518	1.57346	1.07727	1.12958	1.41758	2.61415	2.07827	1.43562	2.22092	1.43406	1.65919	2.43661	2.49849	2.55332	2.71454	2.60865	0.910425	1.13897	1.02727	0.879433	3.11531	1.42366	1.23481	1.19356	0.606232
AP4S1	1.75397	2.06763	2.32156	2.57965	2.17713	2.47023	2.38573	2.71691	2.6659	2.76251	2.97629	2.54648	3.12702	2.26726	2.68354	1.48697	1.30907	1.23597	1.28198	1.7096	1.51967	1.29077	1.11069	1.50473	1.56371	1.97046	2.22591	2.1838	2.63735	2.29536	2.19306	2.81862	2.87567	2.33535	2.69178	2.08849	2.68284	2.77963	2.47575	2.89548	1.17765	1.40148	1.47212	1.32355	2.91487	1.22767	1.69735	1.58628	1.34172
CBX8	2.33671	2.66051	2.01841	1.80427	2.00987	2.75352	3.22269	2.53339	2.86738	2.5258	1.73546	2.10303	1.31336	1.618	1.67882	2.31115	2.32252	1.88958	1.91072	1.84455	2.06593	1.67934	1.49641	1.58357	2.0317	2.05002	2.20313	2.05889	2.93953	2.01226	2.01255	1.81472	2.08722	3.28858	1.70527	2.12739	1.83851	1.63668	0.946102	1.50966	1.96477	2.17729	2.29888	2.43855	1.40037	1.66511	1.44968	1.95807	1.79807
ZSCAN29	2.33324	2.41127	2.68957	2.44403	2.77203	2.85572	2.88341	2.69422	2.38321	2.60464	2.48413	2.92815	3.149	2.77661	2.86351	2.45718	2.70637	2.7929	2.42083	2.46518	2.79137	2.79028	2.47302	1.88596	2.65752	2.06655	2.10166	2.44968	2.37126	2.80173	2.2983	2.58211	2.43944	2.68759	2.60499	2.36306	2.28927	2.59836	2.70377	2.87701	2.07439	2.81415	2.42285	2.40648	2.82386	2.35385	2.98761	2.56804	2.60012
LOC79999	0.868935	0.273684	0.838317	0.0230713	1.94097	0.935054	0.330183	1.00921	0.0520937	1.57593	1.47418	0.600284	1.74245	0.0173638	1.52239	3.53194	2.04171	3.57526	0.0123215	3.39001	2.32076	1.09885	2.12874	0.0464846	1.49899	0.397896	0.361845	0.258278	0.515098	0.456328	0.578118	0.786492	0.367638	0.718522	0.405636	0.437165	0.445234	0.413842	1.18596	0.516478	1.33499	1.89407	1.23221	1.82054	1.16517	0.607616	1.09035	0.703656	0.973433
EMILIN1	0.36327	1.22363	0.274373	0.8215	1.68375	0.512941	1.14247	0.38577	0.618405	2.10959	0.510358	1.29165	0.491852	0.943664	2.89287	0.466195	1.43443	0.448484	1.2148	3.45163	0.782317	2.58642	1.0104	2.92351	5.86436	0.732893	0.579689	0.180179	0.0793693	0.170614	0.714356	0.591829	0.200575	0.15691	0.134492	0.968954	0.737057	0.189751	0.15192	0.0935223	1.02817	1.1653	0.190319	0.108078	0.0464234	2.25824	2.42788	0.799801	0.188642
ZNF398	2.5159	2.09599	2.8232	2.82318	2.93678	2.07719	2.59771	2.74948	2.90824	2.91101	2.52785	2.66082	2.55374	2.74346	2.76831	2.21585	2.2113	2.10562	2.18949	2.08328	2.0748	2.49635	2.49637	2.29217	2.49873	2.71136	2.47121	2.20293	2.66828	2.34159	2.66507	2.7675	2.35172	2.4022	2.03721	2.68368	2.6463	2.53846	3.10076	2.15287	2.30487	2.03237	1.95551	2.13488	2.02301	2.33305	2.6873	2.41581	1.889
CAMKK1	2.29515	2.72305	2.12332	1.81041	1.15153	2.93131	3.41655	2.7886	2.18058	1.93429	2.33345	2.73901	2.07804	1.88078	2.31753	2.09545	2.40522	1.75366	2.37117	1.41063	1.57778	2.30371	1.80429	2.03798	0.999898	2.35582	1.73288	1.86717	2.57956	2.88376	2.62978	1.65918	2.06456	2.15615	2.57732	2.48559	1.76916	2.62879	1.35536	3.23951	1.46427	1.11286	1.61588	2.06756	2.50489	1.29059	1.15941	2.05982	1.96031
SLC9A7	1.154	1.16239	1.37013	1.99997	2.10059	1.58302	1.50266	1.63139	1.55493	1.81017	1.79422	1.95205	2.19053	2.28766	2.54907	1.90233	1.84901	1.75964	2.18853	1.88527	1.37003	1.80261	1.42419	2.21645	1.4953	1.35319	1.98334	1.9731	1.58641	2.12861	1.49449	1.99017	1.82165	1.49767	2.11652	2.03611	2.42035	2.39538	1.91746	2.68294	2.45516	2.20945	2.48026	2.20347	3.62796	1.86304	1.88911	2.58072	3.09563
TRERF1	2.20554	2.27513	2.18264	2.2201	1.88622	3.30719	3.00142	2.83104	2.97751	2.44795	2.52056	2.58339	2.59208	2.4937	2.66141	2.08166	2.32059	2.35642	2.53772	2.02401	1.82853	1.78039	1.96466	1.82931	1.34329	1.92616	1.79276	1.88675	2.35491	0.389887	2.41684	2.4695	2.17951	2.46364	0.445693	2.18058	2.35377	2.03043	2.66965	0.434079	1.92493	1.53488	1.77998	2.60994	0.40687	1.2634	1.60176	2.00395	2.08068
ZFAT	2.63536	2.26108	2.09594	2.30009	2.8947	1.93243	1.90948	1.91552	2.06834	2.06167	1.76881	1.72474	1.74847	1.84594	1.94526	2.39983	2.70058	2.16316	2.9212	2.47984	2.20741	2.66832	2.34324	2.48604	2.55859	2.41383	2.61075	2.45965	2.03442	2.90447	2.17659	1.90388	2.0552	1.79039	2.39627	2.10044	2.21456	1.92309	2.02843	2.22565	2.32246	2.45232	2.40781	2.2644	3.08344	2.23281	2.42046	2.34772	2.35362
CDRT4	0.951939	0.986681	3.65e-05	0.000312	0.259204	0.248087	6.64e-05	2.19e-05	3.08e-05	9.37e-05	0.27106	1.21547	0.00245167	0.228171	1.29886	1.99663	2.50535	0.522416	1.85774	2.68024	1.7218	2.95643	0.877624	0.408778	1.27151	0.000123022	1.23684	1.23671	0.000249513	8.12e-05	0.138813	1.01392	0.215472	0.000110035	3.86e-05	0.235943	0.107092	0.913624	1.49248	0.000183887	1.77084	4.35827	2.87308	1.47714	1.29224	1.59621	3.02555	2.77122	0.0818047
IBA57	2.4943	2.83013	2.80635	2.07125	2.42218	2.53003	2.97764	2.93067	2.66635	3.14455	2.49366	2.47107	2.64807	2.50418	2.90543	2.72353	2.53227	2.1557	2.25349	2.60633	2.51723	2.56512	2.31752	2.31713	2.4639	2.55837	2.70842	2.21511	1.94156	2.12754	2.60193	2.54484	2.75895	2.22231	2.43164	2.43857	2.57454	2.68045	2.00322	2.61462	2.53991	2.4735	2.32484	1.67006	2.44333	2.2477	2.30746	2.5053	1.82992
SCAMP1-AS1	1.05882	1.2055	0.886254	0.661258	1.15547	1.95505	1.76536	1.18068	1.37709	1.5833	1.75403	1.82296	1.05205	1.00559	1.61232	1.32447	1.2244	1.32518	1.52383	1.99974	1.46642	0.790555	0.713457	0.919191	0.964434	1.06526	0.989821	1.21974	1.82881	1.81146	1.2671	1.46628	1.71977	2.14827	2.56123	1.4075	1.50587	1.40998	2.75687	3.0614	0.947021	1.0611	1.09127	2.14491	4.25443	1.07605	0.697709	1.06244	1.59601
ZNF611	1.84754	1.50827	2.56706	2.89869	2.94785	2.41309	1.79138	1.95692	2.07429	2.16506	2.09903	2.14744	2.65281	2.40079	2.39128	1.41854	1.40219	1.53129	1.51208	1.45919	1.34942	1.20135	1.449	1.26131	1.23065	2.24854	1.68653	3.13383	2.14805	2.20773	2.26022	1.89127	2.36727	1.74042	2.10628	2.43785	1.74233	2.99328	1.77553	2.34575	1.60359	1.53939	1.99874	1.13045	2.218	1.27356	1.25614	1.89988	1.33176
BEX1	0.666307	3.70213	1.10132	2.35161	0.316225	0.296672	3.08927	1.2523	1.36895	0.143144	0.366172	2.73486	2.14284	2.6842	0.133251	0.192997	3.19715	2.22344	2.67909	0	0.0935976	0.901185	2.03763	2.51054	0.210226	0.237456	0.180656	0.101632	0.090963	0	0.0917025	0.453672	0.0916486	0	0	0.246008	0.297774	0.30585	0.419441	0.0894109	0.560878	0.473916	0.142105	0.103427	0.479984	0.0499158	0.681817	0.0538275	0.159531
THAP8	0.903198	1.03515	0.747819	1.51253	1.21579	3.05953	1.38374	1.39989	1.29292	1.26641	1.95604	2.00422	1.82565	1.98165	2.24894	2.80242	2.25177	2.07849	3.03492	2.4827	2.39508	2.35566	1.81784	2.14593	1.56598	0.893371	0.6946	1.04234	1.20381	1.34555	1.30294	1.36337	1.63454	2.50722	1.83704	1.86398	1.52663	1.34235	1.39286	1.44178	2.33708	2.65609	2.13669	2.245	2.03317	2.35276	2.10088	1.99087	2.25304
SLX1A-SULT1A3	0.737498	1.72383	1.17538	3.40799	2.15688	1.64759	1.2849	1.15822	1.25415	1.02756	1.01657	1.44111	1.44464	1.74156	1.02551	1.76764	2.25248	3.57933	2.25661	1.50269	2.2894	2.60659	2.79499	2.23412	1.3612	1.55011	1.46437	0.946141	1.2645	1.08894	1.36385	1.41081	1.45799	1.91071	1.40139	1.35372	0.89494	0.986038	1.1741	1.52005	2.43221	3.04171	2.51764	2.32167	1.79542	2.69342	2.22293	2.06042	2.18516
LRRC3	1.77477	1.7107	1.96637	1.84612	2.274	1.41195	1.38282	2.32579	1.66216	1.71056	2.14131	2.08103	2.69549	2.08272	2.30878	2.40727	1.81892	2.19616	1.47083	1.37455	2.59009	3.08745	3.08137	2.61891	2.14773	1.79857	1.43407	1.78541	0.527302	2.55645	2.12541	1.1008	1.42361	0.654909	2.02313	1.76663	1.95691	2.3966	0.899338	1.72191	1.8091	2.02299	1.89731	1.8811	2.13053	2.45757	2.62358	2.80814	2.30482
MORN4	0.789959	0.687516	1.12064	1.72883	1.89932	1.46816	0.706024	0.82698	1.39095	0.692372	1.01229	0.857912	1.05344	1.37125	1.05978	2.03723	1.40046	1.56195	2.38567	2.22324	2.15855	1.6343	1.93527	3.12584	2.26666	1.99715	0.818137	1.52669	0.837033	2.04932	1.34836	1.04142	1.16887	0.90013	2.16187	1.32126	0.744318	1.23262	1.53763	1.70268	2.16025	1.71543	1.91877	2.22042	2.35767	3.33578	1.81057	2.8509	2.68085
NR2F2-AS1	0.518721	0.51357	0.967114	0.887259	1.34905	1.27587	1.19533	1.08125	0.682547	1.35483	0.912182	0.813695	0.894471	0.496226	1.23518	2.95154	2.25586	2.6329	1.86891	2.93894	2.04079	2.23157	1.97613	1.67887	1.70833	0.699283	0.558442	0.501514	0.668945	0.0898219	1.0165	1.16583	0.957834	0.422733	0.25143	1.21585	1.17613	0.967164	0.740312	0.111591	2.96066	2.55815	2.92435	1.5003	0.0322905	1.96658	1.78052	2.23968	1.48482
TAF1A	2.62278	1.8377	2.56023	1.73964	1.60887	1.80597	2.15909	2.25369	1.89423	1.56577	2.65352	2.55321	2.87272	2.2473	1.75556	0.884312	1.28391	1.2606	1.47668	1.10706	1.47901	0.847832	1.43179	1.20835	1.21111	2.15058	2.4434	2.92853	2.09764	2.93747	2.01229	2.45796	2.00379	1.59415	2.76306	2.98006	2.25045	2.85723	2.30028	3.35693	1.20383	1.27189	1.28786	1.62342	1.85475	0.955842	1.28735	1.11699	1.10815
AR	1.92915	1.6482	2.27275	2.37121	4.6297	2.66422	1.63761	2.49038	1.22871	2.77985	2.03496	1.80096	2.23293	1.23867	2.75378	1.41022	2.42742	1.73756	1.5598	2.86052	1.18083	1.67455	1.29616	1.39255	2.00511	2.12024	2.78458	2.13939	2.26366	0.0497683	2.36235	2.83842	1.95206	2.73177	0.0362461	2.23433	3.30334	2.07108	1.87727	0.0456322	2.20329	2.99318	2.3693	2.24949	0.0216858	1.65161	2.82453	2.2043	1.58108
TRAF3IP2	1.51279	1.3123	1.67683	1.75683	2.04567	2.85278	1.57886	1.86181	1.70026	1.89171	3.31664	2.59372	2.94539	2.414	2.65214	1.9512	1.46452	1.52405	1.21844	2.21673	1.39186	1.2299	1.50119	1.3411	1.43169	1.53073	1.6548	1.64116	2.28373	1.3497	1.70038	1.4188	1.83549	2.92328	1.52693	2.49576	2.83242	2.63549	3.98893	1.87782	1.64249	1.69091	1.51772	2.06473	2.05153	1.3729	1.60457	1.69969	1.62272
GBAP1	1.99046	1.65187	1.96468	3.40854	2.99669	3.16887	2.04158	2.11429	1.95107	1.73585	2.46899	1.84304	2.51086	2.6017	2.07515	1.23354	1.03111	1.48669	2.11313	1.41975	1.60072	1.61103	2.1202	2.12087	1.43898	1.82341	1.61678	2.05905	2.25299	2.34508	2.00319	2.03499	2.20154	2.05438	2.59136	2.08316	2.2729	2.20282	2.48736	2.76984	1.30646	1.19166	1.28021	1.44977	2.87358	1.71413	2.03594	2.30605	2.43425
RTTN	2.8251	2.40193	2.67952	2.21109	2.33772	2.06879	2.46507	2.75362	2.53646	2.4712	2.21617	2.52735	2.52243	2.65511	2.33068	1.07138	1.11846	0.974422	1.38326	1.20143	0.534671	0.629959	0.610376	0.907891	0.719647	2.13811	2.79711	2.27194	3.23791	3.04754	2.48477	2.58337	2.18946	3.04879	2.73777	2.22769	2.25261	2.40918	2.11238	2.65923	1.07884	0.934637	0.851459	1.0503	1.67103	0.75585	0.724352	0.51873	0.724671
ATP7A	2.29678	1.86758	2.31955	2.14197	2.18261	2.11812	2.06125	2.30711	2.43893	2.16604	1.86956	2.3356	2.1721	2.21011	2.20237	2.09378	2.36452	1.99391	2.45806	2.62338	2.17328	2.60244	2.06645	2.4572	2.59054	2.42567	2.30463	2.90208	1.94733	2.98562	2.39773	2.37384	2.48741	2.01362	2.44918	2.18395	2.2518	2.22966	1.76554	2.36298	2.3721	2.75739	2.29499	1.89736	3.47235	2.66467	2.85676	2.88968	2.41738
SPICE1	2.96865	2.26006	2.9339	2.95965	1.99531	2.14074	2.41705	2.91346	2.49347	2.29689	2.24711	2.48067	2.90693	2.6903	2.46173	2.17008	1.8579	2.14917	2.06912	2.14301	2.66708	2.873	3.05695	2.88131	2.85785	2.75744	2.64834	2.82414	2.57425	1.99647	2.53033	2.55798	2.71662	2.76632	1.81519	2.37434	2.32994	2.49684	2.18213	1.85402	2.32119	2.23036	2.36007	1.85445	1.40333	2.91976	2.6869	2.86887	2.39198
CCT6P1	2.06982	1.95314	2.42142	1.56477	2.30578	1.34172	1.73108	1.85714	1.39054	1.90263	2.42385	2.01563	2.03468	1.92108	1.90767	3.34155	2.93735	2.93235	2.33826	2.73738	2.56664	2.50136	1.71248	1.4045	1.89602	1.8856	1.67351	1.73562	2.02996	1.367	1.86919	1.75929	1.47482	1.65092	1.5025	2.30363	1.91458	1.8462	2.95787	2.30692	2.51237	3.25071	2.24608	2.78219	2.34408	2.25369	1.43332	1.9783	2.04794
HDHD3	1.9529	2.66437	1.8993	2.68252	1.49772	2.73713	1.70068	2.9455	2.52834	2.07492	2.81713	2.95218	3.17309	2.82653	2.73478	1.43312	2.15881	1.61894	1.92454	1.64422	1.67345	1.99044	1.60358	2.32639	1.48764	2.26064	2.52528	1.88262	2.87473	1.92978	1.78768	2.21701	2.0419	2.8442	1.43924	2.75255	3.62076	2.71773	1.87679	2.0544	1.38542	1.31767	1.6744	2.01755	2.16933	1.57401	2.24833	2.65708	1.73254
C9orf3	1.75719	1.81333	1.70692	2.75992	1.94867	3.07229	1.95801	1.79653	1.93189	1.6945	1.59945	1.77413	1.94193	2.12288	1.81121	1.94218	1.85331	1.8873	2.90592	2.15886	1.92224	2.18921	2.61483	2.73638	1.83326	1.7645	1.69759	2.08833	2.95824	2.37812	1.48029	1.74063	1.71842	2.54654	1.91449	1.78547	1.70073	1.9538	1.98141	2.65439	2.14748	2.11112	2.68091	2.06849	2.94209	1.98231	1.79013	2.68822	3.48795
DENND6B	0.468368	0.869868	0.43148	1.22785	0.917183	0.561538	0.54381	0.353192	0.323282	0.615641	0.566048	0.704203	0.868703	0.366595	0.601042	1.90284	1.53253	1.81915	1.59451	2.27094	2.83058	2.99445	2.55599	2.29257	3.46031	0.4238	0.363859	0.518626	0.168096	0.782756	0.326686	0.407022	0.407189	0.165199	0.643048	0.568365	0.556052	0.615894	1.18502	1.20003	1.43479	2.05808	1.76063	2.00163	1.8781	2.89809	2.68982	2.22788	1.8158
CASP9	1.89901	2.32583	2.06607	2.19723	2.7708	2.23896	1.88124	2.60805	2.21843	2.63694	2.63588	2.60064	2.66508	2.93725	3.20536	1.54554	1.82398	2.00097	1.68752	1.8109	1.87005	1.74417	1.74875	1.50933	1.72583	1.67733	2.13361	2.19284	2.48406	2.69977	2.34964	1.86064	2.46133	2.96262	2.73395	2.45198	2.74085	2.46688	2.45702	2.58983	1.67981	1.54001	1.61907	2.21677	2.98321	1.58796	1.17076	1.57189	1.45363
PNMAL1	0.201367	0.276289	0.222234	1.6279	0.00981179	0.62227	0.49991	0.186029	2.16239	0.00872144	0.518759	0.84255	0.434573	3.05602	0.0455907	0.300795	0.864643	0.282021	3.67645	0.0183708	0.353808	0.801008	0.381579	2.80228	0.0190815	1.96929	1.6298	1.7509	0.47829	0.174809	2.27515	1.66817	2.00886	0.695953	0.262343	3.09623	2.48367	2.14684	0.577403	0.520607	2.82394	2.48269	2.56499	0.822857	0.363903	2.70386	2.54596	2.76735	0.531606
HEMK1	2.5004	2.57604	2.28518	3.21132	2.0812	2.97835	2.38383	2.21534	2.23789	1.73115	1.85911	2.14672	2.46661	2.11966	1.74696	2.38366	1.87021	2.24206	2.44739	1.62196	2.44038	2.30865	2.717	2.63412	1.75787	2.60773	2.63401	2.21589	2.50479	2.68812	2.72015	2.31308	2.19483	2.46107	2.36053	2.0238	2.1011	2.24786	2.49567	2.506	2.45912	2.52973	2.28612	2.98656	2.50383	2.92441	2.72287	2.47371	2.26015
ZBTB25	1.60254	1.52365	1.73551	1.29513	1.49298	2.45651	2.41204	1.66965	1.92618	1.85197	2.02346	2.25357	1.87716	2.02793	1.6188	3.42248	3.11732	2.98463	2.61198	2.63426	1.77392	2.7783	1.94827	1.62423	1.74709	1.61781	1.17106	1.56204	1.7296	1.42295	1.81988	1.90216	1.85065	1.97259	1.59815	2.17951	1.96013	1.67665	2.0722	2.09961	2.91916	2.81002	2.50422	2.49723	2.0181	1.77106	1.80673	2.0807	2.30843
FAM124A	1.74793	1.47837	1.8282	1.54263	3.12229	2.48389	1.73022	2.51604	1.72148	3.56459	2.16872	2.03758	1.92056	1.92589	3.24472	1.14137	0.74661	0.852846	0.998815	0.870796	1.30769	1.12125	1.07136	0.883802	0.977466	2.03543	1.66284	1.29923	2.70234	1.67631	2.08098	1.8626	1.57563	2.75107	1.43106	2.66254	2.24851	1.54137	1.18514	1.5924	0.828263	0.820661	0.836499	1.34565	0.901775	0.820736	1.14733	0.876756	1.01879
KLHL11	1.89338	1.34465	2.22782	2.41839	2.62455	2.59429	2.48505	2.67911	2.99878	2.25633	2.41797	2.85716	2.6556	2.61107	2.47245	1.67552	1.74269	1.42337	1.46626	1.34991	1.59575	1.72494	1.2151	1.93954	1.70673	2.54956	2.25017	2.27667	3.84055	2.37412	2.61285	2.28682	2.6518	3.11221	2.21361	2.53654	2.46046	2.50539	2.90317	2.8722	1.47188	1.64629	1.24855	1.97108	1.54414	1.53525	1.61214	1.82603	2.15426
FAM135A	2.29098	2.11768	2.70797	2.11304	1.88225	2.14592	2.47588	2.72115	2.40577	2.94632	2.27012	2.68116	2.37963	2.59056	2.74853	2.33644	2.44283	2.16966	2.58472	2.52756	1.97581	2.09758	1.78828	1.9767	2.39391	2.28672	2.52652	2.42409	2.9641	2.65404	2.40676	2.47048	2.4624	2.97447	2.71821	2.44347	2.28993	2.42044	2.66385	3.00493	2.4954	2.42668	1.92969	2.33887	2.39938	1.85778	1.90518	1.54512	1.92696
C2orf42	2.64518	2.95697	2.28818	2.77581	3.67649	2.13107	2.33942	1.83741	2.10586	2.20744	2.3954	2.11499	2.07727	2.1836	2.63033	1.71128	2.08521	1.67879	2.24197	2.72168	1.79775	2.34074	1.71257	2.42105	2.54592	2.39213	2.68064	2.95722	2.67682	2.82028	2.3649	2.18303	1.98471	1.70627	2.19894	2.07616	2.11534	2.13644	3.00907	2.12837	1.75111	2.31288	2.036	2.14905	2.56106	2.04792	2.13001	1.86791	2.25983
OSCP1	1.05559	1.65341	1.32998	1.37376	1.86143	2.85149	2.01418	1.67081	1.57646	2.02153	2.60459	2.72367	1.88573	2.21788	2.35611	2.84068	2.59016	1.99143	1.89251	2.38127	2.21372	3.15158	1.95157	1.78369	2.80822	1.62466	0.796138	1.31416	1.8547	1.23312	1.40007	1.92274	1.73616	3.05046	1.78588	1.94032	2.0927	1.8286	3.08662	1.53652	1.79625	1.84843	2.26216	1.71431	2.22795	2.75741	2.03534	2.60081	2.37028
EFHC1	2.11007	1.70529	1.86455	3.22544	1.89161	3.07901	1.89608	1.92746	1.95272	1.79644	2.53903	2.50794	2.05419	2.59005	1.98375	2.52265	2.2342	2.07511	2.13342	2.82436	2.3596	2.36276	1.88376	1.90494	2.01752	1.81507	1.58828	2.09211	1.86432	2.25443	1.70365	1.65514	2.29339	1.89975	2.07574	2.27869	1.88809	2.65624	2.51509	2.59786	2.28643	2.30636	2.24303	1.90286	3.78608	2.38976	1.56592	1.87887	2.01317
TRAF1	0.278967	0.277308	0.145623	0.500518	0.517347	0.447972	0.275422	0.172179	0.175505	0.181085	0.249151	0.256782	0.640308	0.531131	0.354854	2.36501	0.803754	1.18471	0.472111	0.610357	3.21886	0.95804	1.23555	0.568442	3.7476	0.390479	0.27947	0.287396	0.483837	0.23879	0.39136	0.203887	0.240823	0.569843	0.277532	0.425413	0.389972	0.29133	2.65524	0.267761	1.89906	0.785789	1.58997	0.838948	0.626297	3.65138	1.30182	0.858669	0.999387
PNPLA4	1.54397	2.95993	1.28985	0.787286	1.89978	1.22517	2.5539	1.0289	1.46827	1.6622	1.32678	2.83531	1.62822	1.78289	2.79133	1.83343	3.3357	1.91961	2.60004	2.96981	1.83548	3.30514	1.74482	1.76037	1.99896	1.78848	2.01261	1.48113	1.37603	0.646854	1.28535	1.64929	1.65209	1.40452	0.539799	1.84087	1.93895	2.16769	2.46923	0.582924	2.19901	2.23052	2.10908	2.1984	0.8468	2.09627	1.97265	1.71442	1.31624
TMEM62	2.16484	2.08208	1.78263	1.51614	1.87746	2.97083	2.6096	2.51251	2.52412	2.89347	2.33669	2.57833	2.40458	2.03087	2.55171	1.39582	1.31592	1.26924	1.0989	1.19503	2.01538	1.58141	1.74618	1.84674	2.01726	2.18515	1.9654	2.19775	2.96493	3.25321	2.86984	2.22803	2.81988	2.60307	3.02228	2.29812	2.66462	2.23668	1.57813	2.76953	1.29535	1.02351	1.39574	1.45105	1.70182	1.84131	2.10747	2.20441	2.64035
BBS9	2.13757	2.10277	1.54915	2.03073	3.11751	1.9307	1.8066	1.64681	1.95311	1.76785	1.74573	1.37156	1.42708	1.88152	1.62695	2.14697	2.23381	1.86276	1.93428	2.15646	2.49755	2.42475	2.43021	2.21019	2.28722	2.0932	1.76856	2.44171	1.56659	3.00683	2.06436	1.47059	1.66433	1.77567	2.65042	1.42378	1.22369	1.75061	1.70964	2.1871	1.66979	1.87856	2.03317	1.96491	2.92107	2.08987	1.97801	2.36426	1.93954
LRCH2	2.37082	1.88464	2.48677	2.62448	2.51468	2.39501	2.28214	2.18426	1.80546	1.9669	2.19612	2.11626	2.38413	2.23721	2.20216	2.3682	2.41588	2.59324	2.32456	2.52952	2.88121	2.47753	2.43088	2.04988	2.45282	2.05226	2.00265	2.4802	3.2046	1.87769	2.0909	2.05382	1.95505	2.41096	1.46855	1.9047	1.98108	2.06176	2.97734	1.51643	2.38748	2.95937	2.27221	2.5403	2.00534	3.11901	2.41174	2.24167	2.8227
POU2F2	1.39607	1.65333	1.03178	0.611916	2.06315	0.897882	1.14792	1.08879	0.854407	1.57049	1.4527	1.66221	1.3572	1.11145	1.87923	2.88722	2.34746	2.47988	1.27763	2.20893	3.09507	1.95654	2.58878	0.683052	4.20981	1.58825	1.19584	0.915001	0.659455	1.52988	1.38539	1.16308	0.750188	0.758522	1.95862	1.57071	1.34972	1.06261	1.4278	2.42019	2.36772	1.33224	1.20794	2.0501	2.41637	3.04784	1.67438	0.750128	1.32237
TMEM198B	0.724665	0.551111	0.841284	1.87669	1.42296	2.30817	0.60224	1.0164	0.733728	1.25717	1.59075	1.41783	1.84821	1.54994	1.68452	2.44705	2.71896	2.9833	2.42867	3.02994	2.96763	2.80769	2.52867	1.97704	2.27462	0.877544	0.688038	0.631925	0.534048	1.06699	1.30571	1.04461	0.761006	1.08888	1.08909	1.60017	1.28263	1.17715	1.62536	1.62452	2.81918	2.65502	2.71312	2.38422	3.5941	2.74202	2.65625	2.05644	1.71451
LOC100129940	2.44885	2.38828	2.2717	1.55462	0.857552	1.13079	2.56638	2.4028	2.67728	1.47416	1.41148	2.10213	1.52205	2.01882	1.3178	1.74621	2.95044	2.2628	5.58157	1.0255	0.44735	0.544042	0.688975	2.14226	0.413229	1.8669	3.00673	1.84408	1.38833	0.989992	2.30562	1.79025	1.1258	1.50283	2.23334	1.74497	1.51717	1.90927	1.77117	1.35096	3.91951	0.973526	2.40297	2.72297	2.23876	0.36065	0.398406	0.619664	0.835508
TCEA3	0.720891	0.905733	0.500751	0.97755	0.406586	1.40242	0.673712	0.510171	0.480092	0.363577	2.20037	2.00537	2.11431	1.96558	1.4985	2.9552	2.70619	2.59591	2.54276	1.9679	2.33852	3.57737	3.00424	3.15818	1.13717	0.264252	0.260665	0.182511	0.212181	0.218935	0.482656	0.231511	0.296009	0.442625	0.0440889	0.832556	1.0505	0.607293	2.06976	0.230577	1.9153	1.42659	1.10732	2.21355	0.355598	1.78855	1.70977	0.937078	1.23387
NAT1	2.41353	2.8224	2.72923	2.20042	2.40574	2.29337	2.56021	2.39995	2.3404	2.53605	3.15459	2.7748	2.54408	2.44082	3.33516	0.951151	1.1059	0.856681	1.12754	1.42783	1.35543	1.19374	1.25929	0.996833	1.51457	2.56379	1.0364	2.43911	2.9183	2.60866	2.2871	1.48292	2.70247	2.93275	2.56503	3.02479	1.89306	2.42646	2.42951	2.44207	0.962629	0.482462	1.06863	1.50088	2.15378	1.15972	1.02399	1.3805	1.22821
DIRAS3	0.181051	0.205986	0.135077	0.646683	0.208184	0.780353	0.521024	0.246525	0.0870095	0.1861	0.135539	0.642623	0.175817	0.393166	0.211068	1.21409	3.36974	0.818757	0.696943	2.20622	0.973331	2.51533	0.854407	1.05232	2.17598	0.613061	0.251957	0.198525	0.0976652	0.19239	0.556002	0.2328	0.13979	0.168415	0.0639422	1.68176	0.410116	0.303051	0.159184	0.213242	3.5416	1.60952	0.656721	0.493018	0.208378	5.74665	1.26727	0.859449	1.33927
TAPT1	2.35335	2.55723	2.81184	3.20907	3.01452	2.6639	2.00968	2.31707	1.98427	2.19861	2.22019	2.38809	2.69469	2.37676	2.75999	2.23359	2.44547	2.9581	2.62538	2.87042	2.29304	2.52903	2.69104	2.50282	2.6245	2.50746	2.60833	2.52107	2.58701	2.73872	2.3167	2.41917	2.03196	2.30603	2.52356	2.1069	2.51294	2.43734	2.21148	2.42486	2.62174	2.34165	2.54654	1.95272	2.15208	2.92738	2.5348	2.59194	2.42138
TFDP2	1.24017	1.13558	1.42699	2.1267	2.03864	2.47225	1.4728	1.95291	1.76101	2.4097	2.64554	2.4844	2.80005	2.87002	3.02273	1.96864	2.25105	2.08977	2.26415	2.76987	2.32312	2.38942	1.92054	2.1883	2.71602	1.44757	1.32987	1.69192	1.59902	2.2962	1.76202	2.04475	1.79393	2.20229	2.67937	2.55377	2.77962	2.70301	1.77385	2.65802	2.20312	2.47406	2.16705	1.82994	4.04507	2.29708	2.94993	2.94152	2.10322
NAIP	1.77209	0.778569	1.57278	1.26063	2.0083	1.70183	0.706238	1.26119	0.833305	1.68774	1.46442	0.786354	1.48042	0.956647	1.78585	3.30316	2.02656	2.54927	2.06051	4.13848	2.82854	1.8975	2.07657	1.46553	2.68111	0.96647	0.692035	1.4387	0.707021	1.64772	0.837225	0.894031	1.46837	0.6798	1.45764	0.920418	0.732064	1.31999	0.843146	1.67361	2.01299	1.92562	2.86547	1.2766	3.09481	1.53777	1.5016	2.09183	0.817519
NAPB	2.63069	2.24094	2.33226	2.44479	2.82103	1.95214	1.73195	1.88523	1.52404	2.24701	2.13001	1.8228	2.57934	2.14925	3.0339	2.69013	2.65289	2.83039	2.72905	3.17583	2.07553	1.91268	1.87156	1.8446	2.26206	2.73112	1.83778	2.63056	2.18193	1.82373	2.17194	1.97781	2.39375	2.01978	1.51934	2.47967	1.74374	2.72449	2.66536	2.16256	3.17854	2.19382	2.9462	2.85749	2.43936	2.03816	1.81563	1.89509	1.92552
SLC39A11	1.77652	2.26058	2.1279	2.64232	2.95201	2.42512	1.67946	1.94404	1.69488	2.12721	1.59228	1.54216	1.2891	1.37304	1.34068	2.13506	2.46822	2.41063	2.33723	2.38292	2.72784	2.88125	2.72274	2.75815	2.60647	1.92575	2.64998	2.37187	2.19255	2.35864	1.56278	2.09928	2.42221	1.88426	2.20526	1.4432	1.73349	1.94864	1.63493	1.097	1.87223	3.12091	2.18908	1.99124	1.9177	2.73091	3.0294	3.59417	1.85917
KANSL1-AS1	1.469	1.28915	1.0176	0.542896	1.93955	1.1728	1.3977	0.949802	0.246339	1.47009	1.75045	1.79356	1.96325	1.44381	1.80322	2.39494	2.42835	2.94516	1.88363	3.87973	2.33004	1.04759	2.12598	1.73658	2.14244	0.801578	0.767412	0.239909	1.98337	0.649733	1.41492	0.68105	0.535798	2.11948	1.04528	1.52949	1.57104	1.4486	3.0379	1.69269	2.22013	2.02921	2.58365	3.79969	1.81235	1.55687	1.73272	1.93337	1.37973
ERCC6L2	2.77063	2.05545	2.68147	1.81937	1.76858	2.44925	2.59953	2.74903	2.82233	2.85417	2.65861	2.65647	2.69987	2.59337	2.66412	2.45823	2.25585	2.6433	2.12127	2.58347	3.0412	2.91876	2.85575	2.62918	3.0477	2.64585	2.39116	2.77263	2.55996	2.43005	2.89012	2.63685	2.70158	2.48671	2.89378	2.89289	2.46769	2.65538	2.54229	3.40719	2.63579	2.34249	2.3766	2.51894	2.95112	2.85065	2.7637	2.78404	2.94272
ZNF552	2.15649	1.8396	2.30736	2.13633	3.05676	1.78794	1.98722	2.55425	2.32825	2.37889	2.75245	2.57805	2.97812	2.87062	3.39093	1.28765	1.19732	1.59914	1.51977	1.64044	1.77993	1.60801	1.76001	1.49581	1.45988	2.57083	2.09564	2.40794	2.86967	1.90322	1.89513	2.22703	2.59912	2.47508	1.9794	2.77511	2.97321	2.53281	3.01911	2.05651	1.44553	1.27193	1.2709	1.91471	2.18514	1.56278	1.52402	1.85617	1.58167
SH3PXD2A	1.92931	1.19335	1.61031	1.36949	4.02629	1.95348	1.94122	1.69206	1.85728	2.78029	2.30743	1.84185	1.93472	2.19201	2.28998	1.91591	1.68825	1.42848	2.20824	2.02696	1.42183	1.33275	1.0652	1.68463	1.55644	1.91804	1.39076	1.61138	2.75515	2.29717	2.29525	1.65289	2.34033	2.5756	2.33896	2.33192	1.80111	2.13449	3.76528	2.25745	1.92365	1.28821	1.4922	3.18357	2.08656	1.42731	1.534	1.90599	1.86209
KRBA2	1.0036	1.1228	0.812322	2.49674	2.32623	2.46597	1.42439	1.48113	1.0813	1.46112	2.10302	1.89034	2.08047	1.71327	1.90962	2.15182	2.01585	2.3859	1.87412	2.55895	2.67027	2.51458	2.37345	1.56967	2.63718	1.26215	1.16549	1.1693	1.37837	0.925739	1.46678	1.6685	1.34811	2.22604	1.21533	2.05648	1.94923	1.94682	1.93582	1.35438	2.95718	2.49131	2.30698	1.69148	3.09628	3.03941	2.63223	2.34863	2.35545
GPR143	0.535665	1.88633	1.60002	0.878238	2.49551	0.833677	2.0437	1.64589	1.68082	1.7858	1.55194	3.03496	2.68044	1.9473	2.8562	2.11752	3.85447	2.56459	2.20521	2.96356	1.64482	2.8395	2.19474	2.56451	2.60604	1.64746	1.08161	1.07362	0.838548	0.312023	2.236	1.11087	1.25802	0.74356	0.32545	1.98098	1.83305	1.64484	1.06339	0.610501	3.53413	2.3827	2.01719	0.898196	0.9645	2.71071	2.78018	2.30499	1.21203
LINC01106	1.91338	1.63443	1.25792	1.93283	1.28493	2.48914	2.1161	1.11272	0.822475	0.888779	1.42441	1.22084	1.09572	0.937991	0.914089	3.82368	2.98556	2.33037	2.51007	2.72866	2.89285	2.04023	1.23812	1.68745	1.33867	0.795258	0.955143	1.14674	1.19117	1.37566	1.02808	1.82627	1.67176	1.11917	1.33767	1.13678	1.17753	0.979438	0.827186	2.34547	2.03618	2.5795	3.06875	2.03892	3.01852	0.927403	1.97238	1.91605	1.32751
BRICD5	1.97577	2.41663	2.06986	4.15688	2.31821	2.44726	1.89937	1.78462	1.25543	2.70568	2.00421	2.4497	3.10416	3.40901	2.5169	2.21225	1.99198	2.23668	1.4178	2.44586	2.36333	2.53591	2.29589	2.11975	2.03738	1.7658	2.16672	1.77746	1.39758	2.01032	1.54084	2.33519	1.85506	1.35737	1.50813	1.56484	2.32447	2.30512	1.0762	2.25778	1.59726	2.06025	2.0029	1.65486	1.60509	2.05095	2.88767	2.00414	1.69538
FAM133DP	3.12226	1.81639	1.17213	1.59743	2.10441	2.48898	3.40437	1.75088	2.37007	1.26004	1.76046	3.86834	0.919822	1.70669	1.33868	0.127898	0.964184	1.39647	1.8232	1.15551	0.180668	1.23006	1.27334	1.07204	1.54567	2.75069	1.58865	2.26195	2.22399	2.42948	0.312825	2.73851	1.40097	1.32223	1.53689	2.86568	2.07333	2.41061	2.78711	2.1766	1.08924	0.776348	1.50563	1.46257	1.93477	1.31465	0.899145	1.82192	1.24472
ZNF407	2.89461	2.85302	2.9248	2.0012	2.75794	2.53876	2.74916	2.62348	2.75067	2.52535	2.22014	2.54017	2.24552	2.25396	2.46447	2.068	2.19212	2.21814	2.3161	1.97738	2.21476	2.52899	2.1946	2.4857	2.45044	2.96304	3.06183	3.04099	3.20019	2.96667	2.70336	2.82186	2.95808	2.16645	2.52529	2.63993	2.57295	2.5674	2.46398	2.46092	2.11534	2.15132	2.29357	1.91845	2.62463	2.46029	2.48468	2.51021	2.22859
LOC100507373	0.856676	0.91618	0.967089	2.18359	1.97948	1.56991	1.26692	1.03957	1.21561	1.20277	0.937358	0.943552	0.785817	0.9813	1.14469	3.27361	2.25848	3.16776	2.81491	3.43411	2.71691	2.48376	2.21926	2.06055	2.70275	0.703941	1.11329	0.911308	0.546	0.717206	0.86607	1.42862	1.09125	0.724097	0.819456	0.745225	0.962439	0.865739	1.15778	0.795549	2.10142	2.43118	2.23806	2.40915	1.21287	2.03065	2.09704	1.86697	2.16018
NIPAL2	0.949528	0.492519	0.92322	0.741284	1.64509	1.67839	0.732703	1.03045	0.698662	1.14735	1.4534	0.985403	1.69875	0.910129	1.32	1.85267	1.84823	1.9375	0.957599	1.99276	3.63926	2.8774	3.6119	1.77074	3.11736	0.950299	0.794735	0.657573	0.480665	0.900966	0.952041	0.871383	1.02739	0.426387	0.978496	1.21535	0.979554	1.44032	0.841383	1.20199	1.7187	1.70549	1.41983	0.790591	1.37808	2.73905	2.19552	1.9234	1.0603
PPP1R3C	0.909318	0.739056	0.741986	2.73136	1.72047	3.759	1.45554	1.43596	1.39518	1.16564	1.93136	1.32518	2.01993	1.87196	1.39742	1.82933	1.78974	1.64822	1.89949	1.68696	2.66908	1.98686	1.98985	2.86337	1.38938	0.878621	0.159677	0.44293	1.32797	1.50646	1.07814	0.486541	0.614049	2.32438	0.943904	1.40762	0.938619	1.3194	2.90693	1.71678	2.25119	1.44219	1.41723	1.45508	3.23673	2.46082	2.22524	3.09464	1.43204
ZBTB39	2.83156	2.18825	2.81211	2.67524	3.39957	2.78834	2.75752	2.96418	2.92285	2.95486	3.01625	2.78803	2.94505	2.80824	2.96787	2.75969	2.32956	2.50739	2.66948	2.76875	2.40838	2.39047	2.352	2.09313	2.91101	2.72284	2.70986	2.78847	2.73676	2.4831	3.00362	2.6721	3.0547	2.69996	2.56723	2.84097	3.00619	2.91403	2.68697	2.45793	2.62815	2.81068	2.69646	2.19267	2.26887	2.64661	2.88569	2.57294	2.08314
IPP	2.07304	2.01035	2.4501	2.4107	2.05553	3.16769	2.27211	2.1726	2.93655	2.37405	2.82916	2.8829	2.85788	2.91586	2.59117	1.18524	1.9855	1.21467	1.81085	1.62128	1.59198	1.44559	1.46794	1.51201	1.5074	1.84399	2.07523	2.01571	3.03711	2.00535	2.2211	2.48428	2.18848	3.04104	2.02396	2.51378	2.98091	2.36164	2.65303	2.25695	1.82845	1.40768	1.12645	2.38093	2.10946	1.56699	1.54021	1.58974	2.01018
TMEM106A	1.9012	2.12831	1.75667	1.94026	1.15067	2.67714	1.86042	1.60495	1.80812	1.14555	1.51668	1.23166	1.13155	1.42817	1.15906	2.14272	1.23299	1.40556	1.51868	1.28405	2.93282	2.54557	2.73005	3.07819	2.34979	2.43863	2.32633	2.05124	2.5449	2.06686	2.02916	1.89243	1.85589	2.33918	1.79201	1.72247	1.2352	1.47021	1.84609	1.58143	1.84258	1.6333	2.50158	2.71525	1.35116	2.81891	2.90075	4.24435	4.05888
LINC00847	1.14406	0.953748	0.845759	1.66123	2.36799	2.65847	1.35597	1.42806	1.4396	1.28139	1.75158	1.62108	1.66425	1.63537	1.61246	3.03543	2.07317	2.94788	2.37605	3.79805	2.66317	2.19181	2.09229	2.18341	2.27258	1.24247	1.00586	1.18453	1.15539	1.45536	1.54037	1.56916	1.44815	1.36353	1.30835	1.53264	1.91821	2.13982	1.61323	2.05362	2.8677	2.98854	2.61191	2.39674	2.79802	2.36824	2.69288	2.463	2.48275
IL1A	0.185376	0.325127	0.172065	0.381632	0.0950759	0.16221	0.206791	0.167088	0.210541	0.126877	0.288393	0.644795	0.706376	0.593069	0.289095	0.214157	0.299325	0.363706	0.235231	0.0444919	0.487294	0.605769	0.460033	0.249988	0.537969	0.291805	0.375218	0.0677162	0.542513	4.97696	0.19287	0.201593	0.0818613	0.475302	3.27627	0.389802	0.612614	0.0968599	6.91887	2.6968	0.486204	0.19657	0.0629566	0.893774	1.29544	0.878777	0.291538	0.0355757	0.897996
PYROXD2	0.494148	0.295916	0.911005	3.59055	1.57235	1.68593	0.335954	0.737225	1.03642	1.15939	0.701311	0.713351	1.19761	2.32555	1.52567	2.26852	0.84004	2.64882	3.28128	2.69532	1.90512	1.02905	1.92389	3.74586	1.93897	0.819565	0.996784	0.392888	1.16726	0.596745	0.977851	0.922994	0.530142	0.910785	0.460352	1.45234	1.35171	0.990292	1.60268	0.646364	2.11831	2.48754	1.52381	2.36868	1.59518	1.95513	1.87838	1.31897	1.58395
PTPRU	1.03006	1.25376	1.01828	1.56011	1.81722	0.591844	1.38045	1.28437	1.35281	1.26642	1.4156	1.79152	1.62678	1.80729	1.25877	2.13977	2.39475	3.11735	2.80472	1.64005	2.30613	3.6646	3.37374	2.9087	1.95933	0.745987	0.192117	0.287343	0.223517	0.303101	0.856061	0.265765	0.235542	0.270478	0.326542	1.01333	0.426799	0.428431	0.642613	0.361871	1.6576	1.00065	0.477287	1.20715	0.335419	1.96445	1.19595	0.846226	1.58276
CDADC1	2.90748	3.01502	2.6148	3.03066	3.3578	2.69097	2.09612	2.3926	1.817	2.01131	1.93541	1.93391	1.87405	2.01579	1.74542	1.45777	1.57659	1.57874	1.68807	1.72556	1.61722	1.76289	1.91535	1.28618	1.74557	2.2235	2.36659	3.24645	2.19808	1.47288	1.93382	2.4632	2.56945	2.16	1.52933	2.19453	2.05083	2.18635	1.87578	1.19109	1.47392	1.77526	1.73897	1.92118	1.14104	1.58524	1.91902	1.44021	1.71472
TIRAP	2.26832	2.19212	2.50949	1.96504	2.60905	3.04147	2.338	2.57202	2.55755	2.65647	2.24764	2.7618	2.75418	2.52819	2.5408	2.71455	2.35944	2.49859	2.27607	2.23651	2.65815	2.35188	2.60021	2.41924	2.22538	3.00856	2.43023	2.16277	2.84677	2.88106	2.71609	2.69028	2.73736	2.92256	3.2584	2.95833	2.56705	2.62893	2.75897	2.74951	2.31111	2.61401	2.45729	2.5087	2.55059	2.52786	2.83712	3.09555	2.01583
KIN	2.79389	3.02856	3.02864	2.70497	3.16546	2.40189	3.02871	2.35916	2.07949	2.45614	2.65674	2.54641	2.57104	2.64796	2.13361	2.00598	1.92359	1.86581	2.04766	2.09781	2.31583	1.82264	2.03481	2.09033	2.0892	2.82023	2.56457	2.66106	2.40549	2.42684	2.38864	2.60055	2.6646	2.28591	2.24508	2.47116	2.44004	2.87103	2.7403	2.61148	1.91955	1.81588	2.13321	2.07433	2.24429	2.38838	2.31002	2.27273	2.0889
LYRM9	0.488368	0.811415	0.607994	0.223691	0.597411	1.10588	1.12873	0.994644	0.611966	0.976382	1.04162	1.18071	1.28556	0.989485	1.68315	2.75315	2.74212	3.02235	2.6275	3.2781	1.75543	1.86743	1.80446	2.0278	3.03387	0.666714	0.741536	0.694272	0.681349	0.671051	0.736761	1.24801	0.830262	0.993159	0.910488	0.783939	1.42363	1.27762	2.77799	1.06787	1.95688	3.23878	1.89201	2.8596	1.67475	1.71884	1.76229	1.30626	1.29776
MAP2	0.880542	0.427866	0.888543	2.31419	0.933507	2.23679	0.53493	0.90392	0.689542	0.70621	0.967766	0.699328	1.15889	0.853033	0.880055	1.8494	0.779174	1.51548	1.4173	1.36954	2.60493	2.40432	3.05912	2.69855	2.19417	0.817025	0.628331	0.685216	0.184118	0.933119	0.693075	0.682146	0.756183	0.258925	0.689054	0.87074	0.875364	0.69824	0.398119	0.42172	1.22729	2.12471	2.18339	0.606916	1.21382	3.00013	3.4885	3.71372	1.86178
DMXL2	2.71917	1.94254	3.04523	1.87416	1.86609	2.45322	2.45262	2.80226	2.49969	2.27066	2.25551	2.71642	2.40252	2.51411	2.31319	1.35212	1.63179	1.41308	1.55521	1.73764	1.47576	1.47006	1.39936	1.3885	1.2491	2.42791	2.45916	2.46139	2.60232	3.3625	2.36394	2.21333	2.12792	2.34057	3.02529	2.40279	2.05298	2.09563	1.18671	3.19186	1.46905	1.35471	1.31243	1.59982	2.16788	1.32952	1.40351	1.42898	1.5288
C5orf34	2.72175	2.79921	2.65437	1.44963	0.94164	1.67458	2.15262	2.96613	3.02238	2.77005	2.91453	3.05064	3.01121	3.25953	2.74651	0.503164	0.766274	0.406003	0.756367	0.313299	0.26798	0.329301	0.368156	0.70027	0.176755	1.93545	2.20558	2.28698	2.34625	2.05776	2.31969	2.73946	2.59571	2.49853	2.81138	3.0157	3.37112	2.49776	1.23664	2.95853	0.413243	0.35336	0.604052	0.363479	0.713908	0.335654	0.41294	0.487761	0.277596
RHEBL1	1.3043	0.901597	1.42603	1.34519	1.79868	2.39044	1.39481	3.16807	1.67349	2.45472	2.66834	2.3713	3.02879	2.9846	3.04565	0.896095	0.440828	0.829941	0.714871	0.678593	1.03608	1.01573	0.851473	0.79012	0.477735	0.969944	1.16936	0.977213	1.72305	2.34928	1.38788	1.69406	1.6619	2.83686	3.02548	2.42664	2.24999	2.24824	1.02483	3.49486	0.669269	0.478123	0.493473	0.875571	1.97136	0.648103	0.522446	0.384581	0.624095
INPP4B	2.13166	1.13421	1.9423	1.6072	1.74788	1.50457	2.09065	2.24775	2.2339	2.18504	2.83053	2.9604	3.10327	3.35824	2.46131	1.22785	1.7736	0.990747	1.82294	0.939745	0.653055	0.826465	0.589196	0.656802	0.597399	1.64348	1.72421	1.14644	2.29085	0.478451	2.12999	2.2963	1.51699	2.46315	0.501619	2.70576	2.30293	1.99036	5.50101	0.722807	1.31772	1.38199	0.885545	0.778532	0.459137	0.466191	0.655856	1.12829	0.585505
ZNF211	2.21668	1.99321	2.47833	2.85686	3.60092	2.02346	1.78035	1.99838	2.062	1.7388	2.3387	2.2236	2.93477	2.33837	2.57467	1.87735	2.43067	2.65715	2.30798	3.12485	2.68527	2.23487	2.61227	2.02755	2.73395	2.07949	2.17571	2.82389	1.91184	1.94561	1.83735	1.80179	2.15372	2.00241	1.59359	2.11276	2.15776	2.89961	2.3317	1.99021	2.12922	2.40896	2.81794	2.652	2.61604	2.32378	2.91112	3.27945	2.50137
FZD1	2.48159	2.28422	2.43931	2.48518	2.12406	3.21725	2.46676	3.11447	3.09839	2.96724	2.38748	2.51707	2.19574	2.45957	1.88798	2.44067	1.98302	2.27273	2.28126	1.95959	2.52482	2.42046	2.55092	2.72404	2.74028	2.64396	2.22806	2.17573	2.47299	2.8001	2.39912	2.57229	2.66053	2.05652	2.42117	2.55848	2.26598	2.16337	0.855939	2.11125	2.1687	2.03855	1.71484	1.32808	0.951349	2.85193	2.3121	2.39232	1.38524
LINC00476	2.86685	2.45479	2.37146	2.04275	1.77946	3.3687	2.40394	3.09733	2.61687	1.92115	3.13001	2.35956	2.64618	2.49193	2.0315	2.75301	1.96172	2.72267	1.9423	2.22414	2.76947	1.32304	2.48132	1.16998	2.01626	1.94894	1.42251	2.1726	1.95305	2.17564	2.49925	2.23962	2.41806	2.14486	2.1546	2.19343	2.96875	2.61762	2.2507	1.8195	2.29056	1.95304	1.79269	1.94213	2.46062	1.80118	2.05808	2.17097	1.20519
UBE2D4	2.40829	2.69425	2.97163	2.2094	2.81506	3.09742	2.49325	2.77401	2.55362	2.3222	2.36248	2.53523	2.21694	2.30812	2.57094	2.59122	2.44557	2.59295	2.45701	2.35685	2.48605	2.1072	2.12793	1.74145	2.29069	2.8204	2.54051	2.69535	3.12958	2.66344	2.39996	2.93793	2.57163	3.33479	2.31999	2.694	2.73459	2.23341	2.016	2.67196	2.46692	2.15867	2.06084	2.733	1.81427	2.29172	1.80739	1.85773	2.0856
PEX12	1.78676	2.25415	2.07334	1.90596	2.94445	1.96486	1.38892	1.64049	1.75866	1.56088	1.37275	1.77032	1.54444	1.68629	1.4577	2.09384	1.87282	2.28418	2.30874	2.31463	2.40442	2.23621	1.92255	2.38849	2.99583	2.4003	1.73576	1.82143	2.33674	2.46416	1.70551	1.23152	1.7357	1.85584	1.69355	1.7274	1.48626	1.91009	3.63919	1.83502	1.74377	1.93681	2.13859	3.08025	2.46068	2.23928	2.37234	2.35201	3.08487
TANGO6	2.5214	2.39383	2.96691	2.60082	2.45199	2.09669	2.43938	2.80777	3.04996	2.50417	2.28617	2.90689	2.31604	2.6362	2.64451	1.21667	1.01414	1.18118	1.45143	1.28304	1.70767	1.45322	1.81469	2.07566	1.69814	2.91083	2.20538	2.75617	3.49212	2.29094	2.64109	2.41991	2.8161	2.90994	2.09226	2.95238	3.033	3.05797	1.59676	2.52222	1.07535	0.843306	1.26244	1.57948	1.74108	1.59306	1.74051	1.8273	1.90423
APTR	2.18653	2.41346	2.37447	1.96532	2.26018	2.01397	2.08611	2.26428	2.14162	2.00224	1.80182	2.24708	2.10157	2.20823	1.94752	2.65202	1.86177	2.73844	2.46375	2.09321	1.88674	2.33768	2.65553	3.77727	1.57829	2.3568	2.0765	2.12506	2.47797	2.6792	2.92318	2.20911	2.07037	2.52977	2.22045	2.4212	2.51117	2.05397	2.08521	2.25234	3.01141	2.46265	2.64478	2.62086	2.15657	3.06871	2.30964	2.3239	3.08053
CGREF1	0.460133	1.0693	1.13638	0.835105	1.25383	0.326784	0.706122	1.24915	1.23948	0.960385	0.748966	1.37983	1.06594	0.736896	1.35707	0.625505	0.730717	1.43019	1.29768	0.70384	0.787649	1.91161	2.63395	3.13098	1.37191	1.66534	2.93689	0.879624	0.0799344	0.348909	1.81311	1.96898	1.09583	0.0942501	0.506593	1.43889	2.27366	1.25272	0.182334	0.190174	1.15271	1.96176	1.09055	0.458686	0.518865	2.50444	3.90038	3.44583	1.11561
UHRF1BP1	2.13496	1.56839	2.46582	1.56776	2.66762	2.73922	1.83471	2.36621	2.04161	2.69256	2.03608	2.22002	1.96809	1.93301	2.45318	2.14451	1.70385	1.80631	1.55837	2.32365	3.0136	2.63372	2.45854	2.21788	3.85478	2.70921	2.02741	2.09415	2.09642	2.98133	2.1759	2.19701	2.13768	1.94427	2.08299	2.28942	2.26018	2.21825	3.27792	2.48315	1.79935	2.4188	1.9727	1.5695	1.9512	3.07031	2.77285	2.66702	2.38709
CEP97	2.67704	2.25045	2.52085	2.62402	1.9439	2.51082	3.03319	2.88342	2.74142	2.66913	2.75908	2.7286	3.14435	2.88647	3.00176	1.52526	1.84065	1.15459	1.92897	1.40162	1.47327	1.19602	1.47177	1.60108	1.01614	2.3845	2.61581	2.81356	2.68519	2.39425	2.35072	3.05478	3.05497	2.52243	2.41696	2.43248	2.93075	2.76843	1.97397	2.25824	1.66558	1.58601	1.35972	1.4445	1.50862	1.28872	1.49929	1.6385	1.67191
ZNF559	2.73335	2.73634	3.10751	2.25781	3.02615	1.95117	2.40268	2.55183	1.8255	2.39067	2.30966	2.32149	2.19881	2.25449	2.69807	3.05367	2.53423	2.92763	2.65629	2.70546	2.95829	2.6994	2.17164	2.56824	2.1422	2.56789	2.55718	2.96144	2.25614	2.48742	2.47748	2.23463	2.21956	1.63279	2.32024	2.41591	2.31775	2.63315	1.98016	2.30139	2.61315	3.03661	2.95149	2.5901	2.94433	2.81097	2.71158	2.89534	2.47138
LPHN1	1.37123	1.22313	1.10968	1.61525	1.66632	2.6984	1.0208	1.04327	1.01559	1.29222	1.38842	1.06771	0.922646	0.955561	1.32382	2.65381	2.08475	2.12876	2.01289	2.24387	3.22321	2.8325	2.64432	2.4896	2.54894	1.20392	1.78761	1.42746	0.971776	0.66752	1.08916	1.50308	1.34045	0.820247	0.682689	1.12777	1.54693	1.13973	0.701751	0.639881	2.08195	2.75692	2.73392	1.42053	1.18585	2.50467	4.01031	4.14603	2.40252
CABYR	1.97446	2.04991	1.61072	2.57478	1.26446	1.92976	2.08465	1.88791	1.45943	1.00074	3.0387	3.05547	4.36363	1.88088	2.50362	1.21165	2.03922	2.29123	1.58845	1.2555	1.40751	1.51571	1.74428	2.44982	0.792448	0.992837	1.0385	0.675685	0.915145	0.566516	0.957542	1.34609	1.33848	1.15065	0.797647	1.76574	2.68049	2.29002	4.0354	0.659878	1.42228	1.25495	1.74073	2.54217	1.27652	1.35986	1.15621	1.09917	2.25291
KAT2B	2.42341	1.87773	2.19802	2.11873	2.2473	3.71109	2.12052	2.62785	2.5942	2.73831	2.35713	2.03797	1.92095	2.31479	2.50247	1.33688	0.92243	0.890681	1.09984	1.47648	1.50282	0.822301	1.08494	1.13604	1.74985	1.83983	2.0702	2.07428	2.09019	3.01342	2.31198	2.31246	2.14775	2.41072	3.06906	1.82908	1.67253	1.88434	1.18072	3.0221	0.748133	0.966837	1.13225	0.842169	2.8679	1.05637	0.997348	1.60715	1.41681
KALRN	1.57273	1.22682	1.81244	2.03171	3.1068	2.64698	1.30709	1.66995	1.02421	1.25436	1.78073	1.6518	2.21479	1.53683	1.63001	2.95708	2.68122	2.97808	1.76338	3.63467	2.65681	2.36399	2.57204	1.45702	3.21835	1.19587	0.922753	1.37503	0.490713	0.799828	1.36785	0.940145	1.41375	0.646914	0.693453	1.23372	1.26498	1.39562	1.18838	0.790426	2.96996	2.72306	1.98313	1.39254	0.963778	2.82408	1.82794	1.94364	1.56691
LYSMD4	2.26155	2.4473	2.01846	3.1396	2.59019	2.90842	1.95618	2.15288	2.06312	2.49613	2.25204	2.17997	2.22482	2.53133	2.34652	1.66843	1.6052	1.89347	1.23219	1.44594	2.28252	2.46899	2.44999	2.57483	2.55091	2.58107	2.23271	2.6917	3.0008	2.87278	1.88821	2.46433	2.47422	2.74023	2.49617	2.42485	2.50977	2.75021	2.2323	2.63119	2.08838	1.7633	2.18629	2.48966	2.16243	2.84744	2.73705	3.57513	3.08826
FAM27B	3.03012	2.35257	2.13274	2.96375	1.82913	3.39709	2.39417	1.39935	2.49157	2.47801	2.68781	2.29846	1.72295	1.98046	2.11452	0.724243	0.487817	0.682318	0.885193	0.56718	0.838976	0.846717	0.650613	1.20344	0.516127	1.66439	3.06782	3.2068	1.05118	1.42781	0.761738	2.62813	2.82778	0.502611	1.52363	1.21076	2.62394	1.8859	0.895995	1.31385	0.455374	0.639743	0.718862	0.277599	0.754059	0.35299	1.1034	1.60635	0.563223
RBAK	1.58449	1.7118	2.29919	1.88286	2.5803	2.22055	2.88604	2.9206	2.05226	2.42359	2.38533	3.04575	3.05619	2.59943	2.83133	2.29604	3.18225	2.6705	2.24138	2.70569	2.24885	2.59457	2.36565	1.92794	2.44812	1.95339	2.05795	2.0957	2.46148	2.03053	2.52125	2.69318	2.41733	2.57698	1.89053	2.75774	2.73282	2.74621	2.85307	2.45278	2.73761	3.13766	2.61302	2.33043	2.82776	2.54477	2.55889	2.33435	2.31419
MBLAC2	2.29761	1.93572	1.92036	1.7363	1.46699	2.27928	2.58815	2.45451	3.21132	2.3046	2.12367	2.17768	1.73686	2.72749	1.90802	1.97246	2.09557	1.61391	2.13098	1.69095	1.39437	1.55497	1.38094	1.98792	1.42475	2.27636	1.75095	2.37827	2.39114	3.23205	2.38053	2.49576	2.48646	2.38616	3.07392	2.73083	1.72115	1.98939	1.4335	3.0284	1.79543	1.86758	1.54321	1.63597	2.28213	1.28728	1.24478	1.31131	1.51122
GPAM	2.95185	2.13945	3.06661	2.23994	3.52652	2.85342	2.84196	2.90303	2.9787	2.58675	2.43979	2.49262	2.25828	2.39937	2.4896	1.32073	1.30336	1.26653	1.55827	1.30105	1.3775	1.36131	1.31815	1.11927	1.32472	2.48253	2.65654	2.88973	2.78642	2.54574	2.62873	3.04281	3.09829	2.36647	2.52382	2.69803	2.30604	2.40359	1.32337	2.9061	1.30674	1.20813	1.1844	1.10941	1.70882	1.34832	1.43709	1.33225	1.14193
MLYCD	1.70868	2.22067	2.30115	1.89789	2.80228	3.82942	1.98784	2.14028	2.2078	2.16187	1.97724	2.00989	2.05431	2.14156	2.18079	2.71414	2.02425	2.65156	2.12978	2.86707	2.24889	2.27546	2.86858	2.39039	2.78311	2.34934	1.88528	1.79266	2.23776	2.87587	2.25109	1.73386	2.03401	2.77194	2.39458	2.35443	1.92751	1.88673	2.98857	2.17772	2.48709	2.20668	1.7831	3.29279	2.60653	2.29327	2.62193	3.11476	2.70898
LOC283070	0.505858	0.937935	0.69802	0.426134	0.618573	0.366606	0.58676	0.791557	0.330285	0.419795	0.544072	0.610534	0.65422	0.284902	0.413534	1.84653	1.34003	2.46	0.887279	2.56327	2.5214	3.04586	3.0705	1.4194	3.41792	0.284663	0.711231	0.252018	0.0494453	0.535804	0.377871	0.704776	0.406063	0.0535644	0.527524	0.329804	0.522017	0.324474	0.0865847	0.516641	1.09109	2.44046	1.05456	0.298565	1.00523	2.65897	3.20041	2.11959	0.718225
LYPD6	2.48284	2.8337	2.4585	2.15897	1.46941	2.44556	2.6556	2.6896	2.39402	3.08116	2.18138	3.09901	2.44689	3.08618	2.45959	0.99435	1.0554	1.20752	0.940282	1.03077	1.61522	1.32764	1.59511	1.2307	1.95417	2.09299	2.78498	1.87639	2.02637	2.00329	1.99079	3.03431	1.59524	2.24892	2.18035	2.56967	2.97986	2.43201	1.87298	2.43437	0.740989	1.31787	1.07274	1.34684	1.76526	1.93938	1.47584	1.9125	2.12071
KLF5	1.64436	1.44464	1.83904	0.902556	1.18948	1.03172	1.80932	2.29571	1.61577	2.40379	2.0269	2.14006	3.06297	1.85055	3.05685	3.33682	1.90426	2.45527	1.04812	2.26285	1.33738	1.18496	1.0463	0.591811	1.66896	1.31	1.86141	1.1375	1.17892	1.36693	1.55894	2.63034	1.40303	1.72559	1.59109	1.90134	3.05857	1.58524	3.23543	1.54278	2.20995	2.45981	1.04896	1.42265	1.09187	1.18624	0.991599	0.496991	0.752664
KIAA1467	2.21328	2.45484	2.37402	2.14477	2.55249	2.24432	2.35115	2.47693	2.36923	2.7954	2.70686	2.35446	2.37867	2.81134	2.93536	1.9731	2.08362	1.93368	2.6427	2.08974	3.01914	2.41875	2.80784	2.46415	3.09795	2.21782	2.01689	2.37693	3.67363	2.1559	2.14926	2.10724	2.41884	3.54403	2.17858	2.59232	2.11652	2.29832	2.40301	2.23606	2.21186	1.42333	2.32322	2.70394	2.40398	2.95775	2.30561	2.2223	2.60881
HMHA1	2.06625	2.56741	2.07236	0.879463	1.615	1.35166	2.48831	1.96324	1.69572	2.79877	2.04116	2.1024	2.15445	1.70685	2.82216	3.74556	2.40256	3.2683	1.84056	2.60025	1.67929	2.32034	2.10819	1.69192	2.37174	1.50661	2.39713	1.17774	1.92452	1.82324	1.93683	2.39582	1.49124	1.87597	1.74235	1.87582	2.48725	1.69414	1.71128	1.77435	2.20908	3.26063	1.37673	1.7926	1.30496	1.47719	2.05676	1.37184	1.38211
LINC00839	0.0242023	0.109734	1.4849	1.19617	0.635432	0	0.0900873	1.22986	1.7678	0.386661	0.0301459	0.0714199	1.15772	1.96198	0.448147	0	0.055869	1.34236	2.57438	0.551038	0	0.117099	1.29514	1.89584	0.438452	1.45085	0.619752	0.840041	0.0130152	3.17968	1.63087	0.538438	0.681141	0.070464	3.03271	1.4004	0.461949	0.784315	0	2.83572	1.5134	0.513878	0.657832	0.029932	3.0908	1.50733	0.474098	0.650836	0.0308573
CACNG7	0.65305	1.00928	0.691615	4.00998	1.48282	1.69747	0.883863	0.375361	1.73435	0.718113	0.621121	0.896909	0.690142	2.20291	0.929642	0.864379	1.80891	0.82753	3.77402	1.17161	0.770626	1.36926	0.896336	4.07759	1.03094	0.815299	0.532022	0.708554	0.280918	0.788275	0.741535	0.399167	0.602827	0.179773	0.544835	0.845613	0.63707	0.769548	0.387514	0.584418	0.994347	0.963853	1.33123	0.734209	0.887938	1.23944	1.79406	1.84725	0.983997
LRRC75A	1.02277	1.00641	0.658035	2.25518	1.83384	3.21735	0.996176	0.90249	1.12109	1.41132	1.38024	1.12839	0.870072	1.03248	1.70675	2.51798	2.14052	1.44133	1.86075	3.55992	2.86268	2.06433	1.67869	1.80475	2.88369	0.945622	1.01957	0.647298	0.394526	0.797823	0.878629	0.965101	0.586844	0.484316	1.01188	0.965913	1.3275	1.01208	0.557961	0.878834	1.78265	2.76162	1.86017	0.438201	2.27588	2.01304	2.71381	1.95404	0.480533
MAFG-AS1	2.45637	2.61739	1.80716	1.56178	1.45466	2.33649	1.87267	1.52764	2.94635	1.60986	1.64455	1.41561	1.21337	1.23787	1.4933	2.29592	2.06678	1.89177	2.22039	1.37876	2.34258	2.36444	2.72947	4.04381	2.54117	2.58095	2.59286	2.01323	2.15606	2.25249	1.82843	1.67945	1.53912	2.02908	1.65962	1.33414	1.56277	1.49054	1.35179	2.02875	2.04976	2.02894	2.02723	2.42009	1.51799	3.06115	2.62357	3.09023	3.07431
FUK	2.34701	2.53686	1.91712	2.29558	2.72985	2.95219	2.08859	1.74035	2.29257	2.46396	2.52724	2.52929	2.11194	2.65835	2.7303	2.06146	2.01813	2.00994	2.71557	2.57187	3.00058	2.1927	2.50123	2.33593	2.63138	2.76033	2.56174	2.28422	2.20135	3.12444	2.56195	2.49407	2.30376	2.59098	2.79597	2.53457	2.68257	2.46251	2.65281	2.98554	2.50499	1.90773	2.33148	2.82518	3.42	2.49437	2.88968	2.50253	2.36993
MT1M	0.435305	1.61006	1.74014	0	1.4118	1.99567	1.45833	0.365821	0.937889	1.85513	2.25336	1.26356	0.740697	0.463291	3.34291	3.56361	2.08136	1.32405	1.83099	2.44491	3.47606	2.73451	1.54503	1.51816	2.65676	0.173219	0	0.356628	0.167297	0.164194	0.487602	0.867284	0.316115	0	0.345653	0.562665	0.573334	0.616703	0.184554	0.472723	0.331705	2.10851	1.50895	0	0	0.721823	0	0.969467	0.372665
LOC652276	2.75955	2.87778	2.85608	3.23772	3.01277	2.50024	2.84335	2.58269	2.59528	2.601	2.21698	2.3264	2.34408	2.18771	1.88139	2.30309	2.55545	2.05814	2.53717	3.01094	2.53175	2.91134	2.57271	2.83747	2.55179	2.25727	2.9017	2.53686	2.34033	2.01217	2.61869	2.64356	2.32759	2.29338	2.60887	1.80526	2.10406	2.43718	4.41953	2.19455	2.57772	3.1198	2.60028	2.41378	2.08928	2.01445	2.30303	2.32853	2.27464
USP37	2.51558	1.95336	2.47225	2.68129	2.47203	2.82887	2.79727	3.23804	2.80065	2.97149	2.43213	2.51239	2.73201	2.67545	2.81392	2.12346	1.76325	1.81081	1.46179	2.01138	1.92771	1.93252	1.58837	1.57961	1.88759	2.49477	2.57887	3.05347	3.08904	2.72849	2.43921	3.17667	3.0132	2.77719	2.42697	2.61213	2.40733	2.55173	2.0856	2.91412	1.71782	1.7771	1.57218	1.47983	1.70967	1.94037	1.68279	1.72435	1.50854
ST8SIA6	0.19662	0.174391	0.462737	0.390321	2.06235	0.973952	0.303121	0.298369	0.184119	1.82235	0.900481	0.362391	0.867552	0.565259	2.54944	1.35178	0.808967	1.41879	0.983782	4.79972	2.55422	1.96472	2.37713	1.68966	5.05262	0.39518	0.749913	0.745455	0.44869	0.814011	0.21578	0.810481	0.626282	0.812079	1.23492	0.463878	2.27651	0.685962	0.933313	0.95946	1.65349	2.52962	1.48664	1.10926	2.72036	1.97203	3.36833	2.46008	1.9647
ZNF628	2.84438	2.9181	2.4176	2.1026	1.56454	2.37479	2.02502	1.94396	2.29417	2.24616	2.38128	1.96336	1.81869	1.96067	2.07396	3.22961	2.74665	2.57265	2.14492	2.1763	2.15249	1.87639	2.44974	2.20726	1.84674	2.90089	3.81024	2.61183	2.56346	3.14428	2.61	1.91982	2.44886	2.27294	2.36503	2.43388	2.68713	2.0074	2.09106	2.30529	2.37418	2.99557	2.57197	2.18745	1.92485	1.84311	2.08674	2.48297	2.04539
ADAM12	1.26863	0.572727	0.755616	0.304849	0.663221	1.53081	0.635117	0.787168	0.324484	0.51752	0.981465	0.746098	0.910821	0.224662	0.801101	2.21092	1.57063	2.58492	0.56975	0.99761	1.57539	1.8453	1.97795	0.66807	0.805764	1.50311	0.527887	0.966389	1.69743	0.754725	1.47326	0.526463	1.08648	1.64053	0.699455	1.47635	0.686021	0.875287	2.96364	0.724501	3.1739	1.83473	1.31704	4.38814	0.632567	2.61862	1.69847	2.33964	5.20779
GDF7	0	0.0486654	0.10641	2.09995	0.0914388	1.69628	0.0608462	0.0485017	0.462625	0.0163141	0	0.0675365	0.0692899	0.132896	0.0151311	0.165181	0.0990313	0.252671	0.377778	0.153963	1.11987	1.48602	3.52272	1.57199	2.53744	0.032209	0.152672	0.034816	0.0615547	0.212219	0.0469952	0.113064	0.1577	0.0332689	0.218647	0.0706559	0.147343	0.0597774	0.0179441	0.0611849	0.0798236	0.464525	0.760977	0.0353613	0.509798	1.44222	8.31078	5.07297	1.69481
ZNF101	2.4016	2.68945	2.37958	2.38193	1.74566	2.52994	2.69602	3.06368	2.8899	2.67231	2.55556	2.52293	2.94377	2.48862	3.10088	0.917732	1.30462	1.21211	1.26197	1.47406	1.19334	1.36158	1.91004	1.34408	1.8057	2.45439	2.70915	2.64659	2.68875	2.19994	2.57792	2.5617	2.78639	2.66912	2.20091	3.17665	2.53489	3.35835	1.8104	2.82947	1.19108	1.34818	1.1604	1.64203	1.97124	1.40403	1.72648	1.82351	1.25199
PHLDB3	1.62103	2.20107	1.49235	2.98732	3.16521	2.76424	1.71154	1.35301	1.08957	1.57089	2.06002	2.02405	1.66664	1.55327	2.08471	1.98847	3.24137	2.48991	2.39146	2.53586	1.44726	2.15595	1.83957	1.55504	1.58779	1.57422	1.84309	1.56843	1.90967	1.21695	1.22242	1.30635	1.27455	2.08879	0.953556	1.37844	2.10275	1.49128	4.00656	0.89093	1.61145	2.7238	2.13732	2.5743	1.78826	1.21573	1.50985	1.78378	1.6137
ORC4	2.72002	2.4291	2.87566	2.15165	3.12421	2.56699	2.54784	2.79745	2.29162	3.14471	2.93124	2.75847	2.7294	2.8335	3.27111	1.92745	1.98098	1.87869	1.76269	2.28903	2.1856	2.11261	1.90127	2.04814	2.44417	2.55671	2.43397	3.03844	2.86306	2.61756	2.39377	2.76228	2.64454	2.93088	2.59214	2.85184	2.94165	2.75162	1.86115	2.83039	1.7374	2.12331	1.88225	1.83068	2.77618	2.1034	2.26607	2.03279	1.57202
ZNF174	2.36835	2.86207	2.18002	2.58869	3.07253	3.33061	2.9672	2.38903	2.53387	2.55426	2.33381	2.88206	1.86327	2.60783	3.09672	2.10309	2.3082	2.03496	2.50836	2.70573	2.23008	1.92521	2.15508	2.39352	2.64158	2.86025	2.439	2.6148	2.56516	2.36212	2.76441	2.44284	2.32859	2.70579	2.36839	3.12936	2.43021	2.3809	1.91932	2.78099	2.2987	1.90305	2.21498	2.63653	2.64924	2.49051	2.46664	2.83226	2.0755
H3F3A	1.89067	0.000530714	1.55893	1.74943	1.61966	1.30443	0.000501048	3.52903	1.51192	0.000542906	0.000588557	0.000560288	3.04427	1.3014	0.000501165	1.46321	0.000548808	0.00046803	0.000531589	3.00648	1.40813	0.772382	0.000538428	3.90346	0.000578241	0.000529511	1.34363	0.000591497	0.000501511	1.33846	0.000521715	1.86223	2.78423	1.47181	2.96224	1.25181	0.000490685	0.000492462	0.000595102	1.35422	0.000536401	3.12329	1.43889	2.32369	0.000541514	0.0005567	0.000644984	2.4216	1.61516
WDR7	3.36618	2.62573	2.9963	2.36476	3.03701	3.09316	2.88439	2.54581	2.75179	2.33341	2.06331	1.99202	2.08956	2.09898	1.96175	1.50728	1.72627	1.29103	1.50712	1.43455	1.80416	1.83075	1.68039	1.5538	1.86889	3.04678	3.08418	2.95655	2.81919	3.27786	2.95341	2.57085	2.96198	2.51004	2.97023	2.21281	2.18399	1.83452	1.9642	2.65126	1.41972	1.43911	1.15273	1.7299	2.07746	1.61843	1.67922	1.96065	1.61363
TDRP	1.61738	1.72314	2.11607	1.73696	2.48214	1.16692	1.50586	1.89449	1.33471	2.53077	1.2248	1.69296	1.80377	1.70893	2.39898	2.76175	2.46524	3.31009	2.78625	3.68305	2.92429	2.61078	2.63709	2.6664	3.1778	1.50746	1.9379	1.3128	0.648856	2.33307	1.44581	1.76938	1.10429	0.592233	1.75068	1.29922	1.61462	1.2817	0.55882	2.34115	2.66778	2.98089	2.24623	1.67557	2.81296	2.16572	2.46211	2.02838	1.47405
DHRS13	2.07442	1.49124	1.72289	1.6601	1.94736	2.85952	1.81124	2.33094	1.84354	3.22002	2.08363	1.76352	1.62838	1.81203	2.6154	2.61333	1.74105	1.68594	1.54471	2.4644	1.70414	1.62371	1.57847	1.28539	2.09033	1.58121	2.28056	1.68153	2.89342	2.62842	1.72594	2.93205	2.3547	3.43873	3.31958	2.10993	2.03052	2.07567	1.31173	2.41206	1.7673	1.88481	1.65705	1.8095	1.61427	1.75444	1.86443	1.58761	1.69371
FRS3	1.32936	1.57346	1.56839	1.74548	1.58633	2.28232	1.06408	1.45109	1.51521	1.54664	2.04211	1.49345	1.42277	1.54636	1.86449	2.84132	2.06363	2.73088	1.87732	1.74694	2.75167	3.30386	2.9579	2.3301	2.67751	1.86043	1.32946	1.11606	1.29844	2.23666	1.15975	0.867822	1.22492	1.82583	1.76166	1.64019	1.66404	1.59897	2.18733	2.22363	2.14044	2.93479	2.65083	2.82291	2.8363	2.527	3.19921	2.95914	2.74816
LHX6	0.273734	0.0983832	0.362501	0.232099	0.93087	0.38842	0.184813	0.62338	0.0583545	0.851176	1.13174	0.523268	1.02608	0.130589	1.41322	1.65109	1.521	2.1982	0.528395	4.96668	0.745278	1.11463	1.13678	0.585656	2.20955	0.266111	0.0842121	0.288961	0.259232	0.033455	0.53634	0.238612	0.50249	0.562848	0.00956711	1.27235	0.579254	1.17727	0.71323	0.0261151	3.53558	2.91098	3.23983	1.32129	0.0426355	1.40105	0.846053	1.33799	0.919267
ZSCAN25	3.0197	2.87474	3.11518	2.56865	2.87671	2.90993	2.87752	2.94669	3.03068	2.63055	2.91749	3.04043	2.82379	3.02695	2.74654	3.0202	2.44284	2.08385	2.57873	2.62794	2.62673	2.56733	2.46285	2.45224	2.64306	3.16676	3.06354	2.98746	2.52648	2.53921	3.05418	2.81767	2.80458	2.65229	2.31879	3.03745	2.66718	2.96931	3.12785	2.70913	2.40838	2.59584	1.8861	2.418	2.45767	2.68223	2.70208	2.3929	2.28621
LOC441155	2.46075	1.77399	2.01347	2.33497	2.72226	2.12825	1.87261	2.15929	1.68836	2.30814	2.28464	2.46604	2.24727	2.33802	2.31446	2.25375	2.65261	2.26651	2.64105	2.44851	2.36022	3.11816	2.72972	2.22156	2.6865	2.11777	2.065	2.0338	1.81054	2.26975	2.05271	2.38277	2.36519	1.77028	2.48429	2.49421	2.5612	2.40783	2.36115	2.32269	2.40504	2.66082	2.63178	2.48432	2.56913	2.89957	3.82671	3.146	2.28394
REEP2	0.860587	1.2415	0.763707	3.18725	1.2973	2.58993	0.942576	0.972287	1.87566	1.17263	2.92991	2.07111	2.19985	3.38941	2.98292	1.67632	1.93373	1.4868	2.64522	2.11003	2.46112	2.04783	2.27664	3.63915	1.81977	0.765718	0.575732	0.781039	0.635101	0.462188	0.801119	0.723471	1.23189	0.717281	0.618758	1.56119	1.97229	2.02626	2.69062	1.00192	1.13727	1.00221	1.07994	1.57166	1.33835	2.93932	2.02551	2.58001	2.53704
PRMT9	3.26852	2.42985	2.95546	1.83672	2.16612	3.07697	2.87451	2.85903	2.34849	2.548	2.89397	3.08807	2.43439	2.75243	2.66716	2.50257	2.35053	1.93629	2.66606	2.57593	2.62242	2.58073	2.00876	2.28706	2.42771	2.79325	2.83641	2.4208	2.55951	2.31269	2.5623	2.42711	3.10344	2.42897	2.42921	3.07219	2.7471	2.86745	3.25009	2.84246	2.47151	2.06008	2.45236	2.58287	2.43646	2.4477	1.98005	2.49456	2.61419
PLAG1	1.43619	1.23514	1.58599	2.06036	2.25394	1.85569	1.56266	2.11028	1.71512	2.16167	1.55488	1.62929	1.91691	1.80846	2.28151	3.09949	2.72069	2.65473	3.0341	3.9107	2.73137	2.47607	2.21415	2.38246	2.70262	1.67955	1.40411	1.57191	1.65293	2.31169	1.76273	1.75673	1.60498	1.78907	2.25106	2.15815	1.62444	1.61793	1.84442	2.57279	2.67325	3.09544	2.62619	2.45049	3.48329	2.28966	2.38024	2.25424	2.0197
NUAK2	0.184905	0.302451	0.340569	0.65324	0.86813	0.486246	0.275717	0.42505	0.169191	0.439718	0.55307	0.407987	1.06546	0.438358	0.548856	2.49488	1.41064	2.2377	0.781794	0.765376	3.37027	2.0004	2.76646	0.897759	4.54014	0.194515	0.175892	0.229917	0.350436	0.332775	0.241228	0.17112	0.286697	0.577931	0.342405	0.568501	0.48778	0.263074	1.91038	0.311368	2.01931	1.09874	1.57183	2.13959	0.633519	3.88196	1.46688	1.31817	2.47232
C7orf13	1.5986	2.04731	1.679	1.77588	2.438	1.92005	2.11549	1.54351	1.70973	1.04444	2.15844	1.7718	2.23159	2.3188	1.44619	2.94719	2.46492	3.03085	2.70357	2.23722	2.08936	1.94836	2.18582	1.78521	1.9821	1.95084	2.48701	2.28872	2.0607	1.75847	1.6179	2.05124	2.07408	2.03219	1.6799	1.72599	2.93343	2.37279	2.84922	2.20675	2.43915	3.94768	3.60714	3.15428	2.44293	2.33079	2.86818	2.10966	1.80481
ZC3H12C	2.02847	1.73831	2.34711	1.77491	2.48897	2.17485	2.49565	2.92722	2.33573	2.95648	2.36768	2.81688	2.76283	2.55282	2.68465	3.20494	3.22603	3.05519	2.71908	2.51863	2.92158	3.02304	2.28322	1.83711	2.74209	2.13696	2.0355	2.18093	2.29494	2.55804	2.40864	2.59736	2.42097	2.13562	2.44742	2.70948	2.35324	2.2311	2.56385	2.72967	3.13805	2.88289	2.55527	2.73184	2.17488	2.62387	2.27203	1.98951	2.35335
FBXO27	1.54887	1.44936	0.967281	1.31046	1.41478	2.9883	1.75571	1.78959	0.862584	1.9319	3.08072	2.76355	2.88617	1.66766	3.74134	2.92748	3.19426	3.1175	1.97204	1.94246	1.45107	1.96067	1.58946	1.77515	1.17005	1.67601	0.614887	0.570279	1.21383	0.858648	1.57209	0.771674	0.74872	1.85977	0.748727	2.79681	2.05024	1.4999	2.09496	1.1948	2.88248	2.15936	1.30538	1.61855	1.13964	1.50977	1.22319	0.876363	0.627638
NUBPL	2.64948	2.40241	2.57302	1.56441	1.8391	2.1596	3.49598	2.89121	2.88337	2.41507	2.14796	2.96893	2.29285	2.42859	2.38214	2.00383	2.12361	1.78338	2.0528	1.88797	1.92076	2.11241	1.84936	1.92033	1.87477	3.04965	2.65245	2.8602	2.1775	3.13764	2.38375	3.32539	2.9853	1.97067	2.68335	3.05771	2.17579	1.86984	1.43783	2.85447	1.83754	1.46589	1.77049	1.68223	2.27007	1.69628	1.90416	2.0724	1.70093
FBXO4	1.96812	1.74314	1.81917	0.456957	0.558621	1.41922	1.7218	2.00646	1.56977	2.00837	1.99752	1.88377	1.90265	1.50061	2.10286	1.70187	1.81721	1.60812	1.87402	2.00481	2.33159	2.07756	2.04057	1.73439	2.72163	1.5179	1.8915	3.5525	1.4761	2.19472	1.94195	1.9933	3.20154	1.41165	2.23595	1.93948	1.72746	2.57066	2.0238	2.87543	1.56632	1.96859	2.98335	1.95231	2.47743	2.236	2.75806	3.70614	1.59261
PC	2.42288	2.41851	2.04717	2.24042	2.89981	2.93318	2.08634	2.38666	2.53586	2.88131	2.62649	1.79143	1.88153	2.14688	2.83002	1.66878	1.43287	1.36836	1.35956	1.63718	1.01804	1.1984	1.09528	1.71069	1.106	3.01118	2.32552	2.53783	3.24198	2.41558	3.30858	2.39338	3.13716	3.06249	2.10259	2.94411	2.81285	2.44382	2.33001	1.64737	2.64223	2.20196	2.19121	2.39041	1.16096	1.78886	1.25337	1.60243	2.08128
MTF1	2.73614	2.32556	2.88806	2.45653	3.07503	2.44503	2.65636	2.56763	2.50558	2.62647	2.26897	2.74644	2.53396	2.66169	2.73796	2.14555	2.10109	2.00821	2.03732	1.93848	2.42171	2.24406	1.98418	1.90698	2.28874	3.08451	2.68786	2.83007	2.93452	3.23057	2.81339	2.7057	2.74519	2.79445	2.82941	2.85421	2.43599	2.50649	3.32125	3.12316	2.03609	2.13323	2.14513	2.27556	2.71413	2.3224	2.42867	2.16459	2.51888
ZNF776	2.32018	2.13674	2.47111	2.3249	2.88992	2.0028	2.92933	2.46184	2.58577	2.95268	2.69505	2.91586	3.19882	2.51099	3.15993	2.69636	2.74639	2.65104	2.75945	3.14254	2.76919	2.91166	2.59825	2.32479	3.06141	2.29188	2.59095	2.46009	2.11303	1.85407	2.27617	2.6811	2.81723	2.20922	2.1571	2.56219	2.65333	2.54627	2.12894	2.06112	2.4891	2.53496	2.48061	2.33936	2.70208	2.5598	2.76016	2.75758	2.21311
GSDMB	1.11757	0.74751	0.881273	2.16861	3.27011	1.24156	0.69728	0.831552	0.494127	0.601872	0.748234	0.709511	1.10755	0.592276	0.664441	2.60523	2.06925	3.94817	1.95859	2.90591	2.32762	2.38797	2.65541	2.10303	1.75823	0.574323	0.669936	0.642055	0.686202	0.424833	0.747401	0.726591	0.803217	0.464841	0.513428	0.616552	0.636139	0.577518	1.23253	0.685834	2.51413	3.58304	2.21511	2.54169	1.42758	2.85159	2.5994	2.67042	2.28284
ZNF70	2.24851	2.53263	2.13689	3.0851	2.45581	2.10694	2.57489	2.40966	2.41729	2.43653	2.54284	2.62521	2.28017	2.42761	2.55043	2.64635	2.61423	2.27848	2.63967	2.54401	2.62202	3.12892	2.89579	3.71294	2.72203	2.78365	2.58767	2.49727	2.10124	2.04245	2.36069	2.54538	2.05466	2.05241	1.97931	1.97209	2.39218	2.34207	2.02498	1.88423	2.30667	2.72819	2.73043	2.09623	2.51802	2.24971	2.96981	3.56351	2.2249
GDPD3	0.922779	1.43274	1.08015	1.55592	1.26807	1.4146	0.796577	0.920604	0.971969	1.12368	1.47194	1.06136	1.16156	1.54314	1.26588	3.29014	2.81317	2.89555	2.00484	4.26	2.07048	2.02691	1.71366	1.51496	2.05782	0.911789	1.07438	0.580714	1.16314	0.954391	0.523365	1.07533	0.770669	0.707385	0.491129	0.778086	1.12956	1.02913	0.617631	1.30845	2.48388	3.53927	2.23077	1.31009	2.02277	1.31465	1.71152	1.64824	1.27257
GPAT2	2.49357	1.14526	1.98254	1.87342	0.983148	3.07139	0.814849	1.90253	1.09774	1.15545	2.18325	0.8361	2.08905	1.37394	0.8721	0.72141	0.1669	0.634078	0.542767	0.254623	0.410051	0.256826	0.761552	0.510344	0.409427	0.314588	0.123341	3.42631	0.238322	0.166733	0.316954	0.0858306	3.48223	0.140515	0.124819	0.353158	0.0697247	3.1503	0.266328	0.123827	0.0484505	0	0.813595	0.298149	0	0.114336	0.0252724	1.02241	0.159864
COL8A2	0.153413	1.05273	0.225971	0.461432	0.454562	0.437875	0.970462	0.198906	0.316847	0.289293	0.352159	1.69536	0.498989	0.565893	0.766652	1.42425	3.54927	1.63679	1.55802	1.18454	2.81036	7.00699	2.79298	3.04144	2.25847	0.225241	0.150584	0.222676	0.107542	0.0124656	0.238968	0.180802	0.228072	0.185837	0.0624469	0.245358	0.475845	0.345159	0.207262	0.0504751	1.04648	0.830633	0.981433	0.955147	0.0610746	2.89865	1.94924	3.17485	2.35018
VMAC	0.668821	0.960878	0.951762	1.32979	2.04673	2.35752	0.768994	1.17783	0.93017	1.42711	1.75658	1.56148	1.45251	1.25569	1.88373	3.13364	1.95642	2.26642	2.01358	2.75522	3.45275	2.56599	2.644	1.88152	2.79795	0.953352	0.97947	0.66473	0.854269	1.25278	1.65999	1.42747	1.32018	1.57603	1.46415	1.51906	1.41377	1.47293	2.36532	1.48871	3.40326	2.73208	3.09212	2.81012	2.85616	2.75092	2.16868	2.64156	2.42425
ZNF252P	1.71866	1.77774	2.31643	2.11533	3.43215	2.15115	1.82798	2.24567	2.04388	2.24232	1.91375	1.9246	2.14362	1.703	2.08465	1.49955	1.52341	1.95083	1.52493	1.88919	1.84653	1.62513	1.66735	1.43413	2.1717	1.78668	2.23736	2.34778	1.75457	2.96359	1.34012	2.32154	2.16189	1.88282	2.51103	1.8106	2.09363	2.55791	2.32349	2.3607	1.86876	1.99145	1.51766	1.74	3.24468	1.71166	2.08902	1.78101	1.54241
EFCAB4A	1.02612	1.77607	1.5856	1.17342	3.34113	1.83579	1.67871	1.67849	0.77774	2.33877	1.66083	2.31057	2.39003	1.54268	3.23522	2.32762	1.97136	1.93635	1.22392	4.03873	0.943142	1.8136	1.38462	1.01625	1.5199	1.01395	1.44556	1.18395	0.73273	1.53367	1.21233	1.47797	1.06297	1.09941	1.66402	1.39972	2.45382	2.19277	2.98158	1.48787	1.14333	2.33964	0.904236	1.30728	1.99938	0.712941	1.77493	1.26102	1.20851
ZNF254	1.92247	1.34964	2.36466	2.11731	1.83196	1.85969	1.8054	2.10027	1.85671	2.18029	2.03839	2.58751	2.82781	2.91739	2.67885	2.37145	2.27804	2.63303	2.24163	3.06442	2.5315	2.36467	2.21526	1.71053	3.16902	1.42199	1.36275	2.27593	1.29372	0.524646	1.76736	1.83603	1.94904	1.0919	0.621542	2.5741	2.77074	3.33251	1.26618	0.606909	2.53068	3.34018	2.54265	1.2375	0.880198	2.70281	2.49246	2.71796	1.69584
PTN	0.0579804	0.110026	0.264525	1.00906	0.123401	0.654224	0.206086	0.175613	0.232361	0.0883068	0.0723679	0.114385	0.328599	0.569745	0.0204895	0.223475	0.178796	0.627189	0.573663	0.115374	2.79283	3.13956	5.31748	4.5137	1.45236	0	0.0828121	0.0706461	0	0.0205495	0.0212014	0.0191174	0.0213149	0	0.0227549	0.0954732	0	0.0404436	0	0.0413931	0.129648	0.145268	0.219113	0.0957045	0.0222455	2.333	2.27624	3.10066	0.899743
ACOT1	2.08887	1.65135	1.89673	1.14283	0.932752	2.73135	1.96069	1.88837	1.74382	1.5835	3.17172	2.59208	3.04093	3.14479	2.18465	2.35105	2.212	2.53538	2.34791	1.53455	1.92556	2.35585	2.46089	1.69802	1.48133	1.69033	2.07823	1.40765	1.61574	1.73875	2.0073	2.3404	1.70247	2.02025	1.83895	2.46589	3.23525	2.34009	2.46125	2.06846	2.12843	2.29178	1.96977	1.37292	3.09568	2.39563	2.01178	2.18218	2.22798
AVPI1	1.40566	2.66763	2.18938	2.44504	2.21338	2.85859	2.53182	2.23745	1.56027	2.1333	3.14122	2.23813	2.5366	2.04587	2.58646	1.52414	1.55039	1.13465	1.30259	2.35691	1.32909	1.53773	2.14336	1.5277	1.07379	1.98657	1.76712	1.95392	2.95601	1.44976	1.97655	1.80347	1.86466	3.59726	0.905293	1.82202	3.10542	2.36777	5.54711	1.05871	1.40032	1.57004	1.79354	2.74722	0.986095	1.35954	0.963341	1.9749	2.82975
AGAP4	2.16712	1.51908	1.5389	2.32658	3.05075	1.8446	1.25991	2.08419	2.2518	2.39191	2.15599	1.12069	1.84518	2.33279	3.14001	2.56675	1.87863	2.76922	2.94501	3.65582	2.47077	1.52727	2.65745	2.41104	3.11208	2.70935	1.29043	1.96704	1.66173	2.11664	2.44709	1.65057	2.10573	1.57523	1.76793	2.7014	1.35154	1.64721	1.7306	2.21176	3.86695	1.70395	2.65763	2.78541	2.36979	3.06693	1.64713	2.35858	1.77933
FAM117B	0.69385	0.560592	0.82889	1.17285	1.17894	1.59258	1.04445	1.58266	1.30768	1.92385	1.61904	1.59632	1.98634	1.56443	1.73948	3.60641	2.99847	2.67346	2.86995	2.81371	2.00406	2.21357	1.80398	1.9451	1.98313	0.979441	0.799067	1.0789	1.17016	1.19313	1.26387	1.33616	1.1644	1.54098	1.06844	1.64683	1.67623	1.48203	1.22405	1.17254	3.2348	4.3751	2.54721	1.74761	2.2599	2.11059	1.98609	2.08443	1.40916
GABPB1-AS1	1.17187	1.14752	1.14215	1.70895	1.57635	1.26677	2.01496	1.35745	1.50378	1.59199	1.67737	1.70416	1.724	1.58775	1.81501	2.37567	2.98381	2.31326	2.29248	2.70696	1.48437	1.44319	1.20554	1.23132	1.51393	1.21153	1.95682	1.68196	1.24871	1.02272	1.60533	2.35189	2.22195	1.56273	1.4404	1.55139	1.96501	2.51572	2.30261	1.79818	3.24695	3.33141	3.80294	2.23067	2.51928	1.18141	1.65474	1.90605	1.19784
MXD1	2.2648	1.98867	2.3494	2.21236	2.00967	1.94813	2.28231	2.52932	2.10995	2.00403	2.02175	2.02835	2.29517	2.10448	1.64952	2.46369	2.00645	2.28248	2.55173	1.61852	2.22779	2.42832	2.46105	2.85285	1.93523	2.06824	1.8386	2.03048	2.80171	2.23031	2.1734	2.32044	2.59057	2.4895	2.19155	2.05108	1.89459	1.98759	5.32618	1.78587	2.17367	2.22037	2.56212	3.35421	1.94476	2.63066	2.36604	2.65495	4.89196
HERC2P7	1.52558	1.51838	1.60849	2.72975	0.906669	1.97292	1.82711	2.13066	1.77846	0.885111	2.46482	1.44307	2.18081	2.66812	1.32639	3.12678	2.39496	3.28475	2.98267	1.79448	2.63349	1.99313	2.91769	2.09817	1.19693	2.00906	1.09366	1.82836	1.57342	0.963151	2.3238	2.70771	1.63751	1.80341	1.3395	2.41267	1.35926	2.12181	1.82267	1.7303	3.13009	3.2434	2.71947	2.88797	1.51209	2.29265	2.21349	2.47444	2.64661
CEBPD	0.477319	1.23438	0.752543	1.17431	1.28023	1.62015	0.939579	0.888698	0.60604	2.12522	1.60179	2.02666	1.71241	1.37903	2.34741	2.41228	1.2802	1.38541	1.10236	2.24295	3.35163	2.45474	2.1105	2.32161	3.31028	0.967041	0.404955	0.58181	1.63212	2.14299	0.524114	0.745728	0.830699	1.63281	2.16035	1.41348	1.44509	1.2626	0.85256	2.42277	1.51823	1.54581	1.85287	2.5834	2.11161	2.8441	2.16291	2.90721	3.39748
ZBTB10	1.93252	1.48257	2.07427	2.44322	2.4818	2.6164	2.15133	2.47593	2.5793	2.63467	2.42621	2.60803	2.85966	2.17124	2.81266	3.13132	3.08486	3.12893	2.66014	2.72054	3.11312	3.11468	2.85741	2.48406	3.29234	1.95922	1.61232	1.73303	2.1908	1.8632	2.31675	2.21174	2.1934	2.16532	2.0447	2.32433	2.22024	2.32851	2.45925	1.92424	2.96023	3.05703	2.86612	2.57373	2.33804	3.26927	2.85805	2.80093	2.99933
SLC31A2	2.34278	2.81155	2.82905	2.30651	1.92703	2.58232	1.84106	2.48759	2.02544	1.9829	2.00227	2.40193	1.55013	1.59188	1.78756	1.77077	1.49553	1.62604	1.15393	1.15578	2.2839	1.96011	2.13697	1.59822	3.22853	2.82711	1.90106	3.03362	3.15222	2.47001	2.38016	2.10638	2.08752	2.99212	2.27549	1.65985	1.99165	1.87634	2.71579	2.47293	1.15337	1.36315	1.55025	2.76735	1.28206	3.10454	1.78763	2.58394	4.46059
LOC100134868	1.07471	2.46894	1.08642	2.99713	2.03421	1.75213	3.1172	1.26413	2.47633	1.97293	1.63676	2.95301	1.34395	2.20669	2.04536	1.08734	2.30797	1.09771	1.90593	2.25709	1.74131	2.68881	1.62367	3.51589	1.99492	1.6037	0.986703	0.97041	2.32715	2.80556	1.55436	1.23391	1.36166	3.55448	2.81308	1.93404	1.4222	1.29514	1.69958	2.79838	1.43754	0.697164	1.09874	1.54426	3.14405	1.85246	0.894325	2.40146	2.20297
PEX7	1.97219	2.49012	3.51836	1.42485	1.58314	2.13697	2.88454	2.57697	2.83715	2.94995	1.70075	1.39641	1.75382	1.26213	1.99079	1.7046	1.66978	1.57992	2.50246	1.85608	1.52619	1.76769	1.75734	1.92059	1.32462	2.2971	2.74575	2.73763	2.6426	2.7829	3.27922	2.79565	2.80263	2.9534	3.71475	2.15908	1.76762	1.30848	2.01791	1.938	2.23945	1.46516	1.67143	2.08943	2.03613	2.49146	1.55062	1.27907	2.16547
UBA6-AS1	2.98217	2.97265	2.57016	1.9592	1.42147	1.89402	3.3403	2.65846	2.50489	1.55892	2.47642	2.57719	2.6884	2.4688	1.87137	2.94573	3.21688	3.0952	3.14589	1.88536	2.48415	2.66292	2.1023	1.78432	1.95063	2.78749	2.6029	2.65894	1.74482	2.37361	2.63279	2.59293	3.00189	2.17323	2.52578	2.84708	2.41606	2.58838	3.01623	3.11924	2.19279	2.54415	2.1273	1.61407	3.06619	2.30069	2.21379	1.82746	1.77281
LOC101927151	3.46238	2.75401	3.13443	2.89152	3.13709	2.6442	2.41926	2.83668	3.90604	2.49889	3.05194	2.41013	2.2587	2.82576	1.92096	0.887046	1.28729	0.942339	1.32406	0.677817	1.06629	0.864065	0.816517	1.79977	1.12052	2.47947	2.80642	2.24409	2.07841	2.46047	2.17575	2.52201	2.41134	1.58095	1.95716	2.27185	2.84258	2.18298	1.38589	1.71339	0.897172	1.12885	0.957461	0.738043	0.943788	1.123	0.894822	0.787698	0.996081
ZNF780A	2.59551	1.80985	2.52052	2.52887	2.88674	2.6787	2.24699	2.39864	3.10365	2.85534	2.69229	2.95575	3.14273	2.79883	3.61688	2.19582	2.06068	2.17716	3.12766	3.79774	2.36447	2.23945	2.21566	2.62378	3.06941	2.41163	2.21469	2.56882	2.7233	2.47249	2.34687	2.70837	2.79298	2.64955	2.31787	2.71444	2.66684	2.77353	2.88192	2.89942	2.54692	2.33753	2.13838	2.73412	2.67914	2.03032	2.32374	2.18363	2.29002
LINC00341	2.35369	1.83417	1.95826	2.09188	5.78759	3.16737	2.37793	1.94602	2.41079	3.0812	2.47341	1.56982	1.62223	2.39941	2.5194	0.991846	1.02365	0.700325	1.10682	1.1921	0.755358	0.65374	0.837707	1.0407	0.782727	2.16957	2.0968	2.81904	2.38322	2.29683	1.59534	2.12669	3.09886	1.93348	2.08788	1.63216	1.84272	2.62105	3.51068	2.25985	0.721375	0.782324	1.24496	0.822891	1.80873	0.560247	0.694991	1.2343	0.873102
COX10-AS1	2.48748	2.04708	3.19708	3.01173	2.67399	1.90549	2.19359	2.34849	2.50636	2.21793	2.16496	2.41741	1.73077	2.9201	2.57152	1.54812	1.34302	1.66992	1.76673	1.62052	1.5818	1.53028	1.50723	1.54263	1.63812	2.25607	2.07597	2.51001	3.43987	2.68573	2.19426	2.03779	2.53351	2.60369	2.13063	2.59033	1.85103	3.1399	1.55241	3.13504	1.61141	1.0674	1.38409	2.27624	1.65981	1.64282	1.3603	1.30159	1.44519
WDR27	1.99083	1.7448	1.9152	2.31024	3.14286	1.75752	2.19879	1.75814	1.56277	2.08372	1.69633	2.12458	1.95848	1.71497	2.08746	2.75529	2.96568	3.02893	2.50556	3.72592	2.13036	2.19949	1.97203	1.61732	2.23616	1.63069	2.67291	1.51501	1.60777	1.88004	2.14278	2.39519	1.7175	1.69556	1.79566	1.69565	2.26898	1.80195	1.75992	2.3518	3.13188	3.44461	2.38452	1.58578	2.39158	1.7196	2.48655	1.48119	1.03651
NEURL2	0.838974	1.1553	0.97242	1.36324	2.04533	1.86082	1.12837	1.15055	0.888641	1.23324	0.790661	1.04884	1.23011	0.939418	1.47955	3.0339	2.87974	3.02821	2.69136	2.9323	2.30041	3.04157	2.44522	2.57313	1.74447	0.858425	1.24189	1.10477	0.843266	1.45755	1.15657	1.1899	1.0463	1.27375	1.39224	1.51994	1.36885	1.61259	4.91754	1.51506	3.22062	2.75026	2.32631	3.29584	2.40478	2.84982	2.48475	2.57282	2.39535
MATN2	0.648762	2.4452	0.856333	1.26836	0.600997	1.11927	2.19385	0.907309	1.24009	0.340384	0.533077	1.41745	0.960259	1.05929	0.843539	0.59057	2.1665	1.01788	2.0905	1.77127	1.26784	2.20181	1.52358	3.47412	1.53581	0.439026	2.62993	0.792216	0.388387	0.231881	0.40914	2.22705	0.494704	0.273561	0.0842832	0.276029	1.77588	0.49292	0.430615	0.0975393	0.456442	2.1757	0.890327	1.02701	0.215207	1.13357	3.74963	2.73496	4.38209
KIAA1731	3.18029	2.43793	1.8352	3.04149	2.49809	3.31541	2.73921	1.9635	2.79947	2.91815	3.43095	2.77502	2.22748	2.95869	3.09555	1.39943	1.4668	1.06153	1.61898	1.59633	1.48383	1.42075	1.02682	1.45231	1.48405	2.39023	2.56535	2.70358	2.26783	2.31981	2.24939	2.58251	2.49225	2.31363	2.89384	2.6353	2.78017	2.77995	1.68763	2.73236	1.59505	1.50426	1.3798	0.910009	1.79995	1.3022	1.49188	1.46677	1.04991
TMEM189-UBE2V1	0.00464619	0.24395	1.65e-06	2.08831	1.42e-07	0.46311	0.000125051	3.75e-08	0.0837765	0.00624481	0.000987232	0.0001784	1.14945	1.68e-05	1.63e-19	5.19e-10	0.2922	2.79e-05	1.18375	1.62e-07	2.65211	1.00333	0.0645237	1.23157	0.0193333	2.68427	2.44e-06	6.55e-06	1.81e-06	2.15093	2.3206	1.68e-06	0.000585934	6.00136	3.00762	0.500143	1.37628	0.000466751	0.00207963	1.21627	1.8e-05	1.10749	3.31e-05	3.2527	1.04e-07	2.76598	2.76788	1.57129	0.0115696
SLC9A8	2.84011	2.82844	2.89603	2.61659	3.01286	3.8818	3.03584	2.52566	2.68676	2.76581	2.2211	2.31187	2.28617	2.21886	2.6098	2.02001	2.126	1.92264	2.23551	2.32056	2.02082	2.15779	2.31845	2.00545	2.07656	2.95792	3.11833	3.16317	2.346	2.62238	3.06128	3.0482	3.1791	2.0997	3.03329	2.53352	2.44994	2.23942	2.69685	2.75875	2.14896	1.98456	2.01374	1.71763	2.6277	1.95206	2.31177	2.03171	1.5379
EMC3-AS1	2.77179	2.52751	2.08775	2.21747	1.2982	2.03718	2.58468	3.1634	2.85273	2.97691	2.08306	2.60995	2.7926	2.80749	2.16965	0.65304	0.717345	0.791377	1.0663	0.697274	0.620027	0.483508	0.501255	0.645761	0.429906	2.25905	2.33531	2.04513	2.79511	2.77015	2.5405	3.45337	2.62111	4.0464	3.12501	2.06978	2.37899	2.48229	1.49509	2.16661	0.630657	0.648616	0.713416	0.768629	0.917244	0.33094	0.445615	0.442266	0.415887
ACYP2	1.50149	2.60441	2.0688	1.99327	4.55001	1.29817	2.57341	2.06918	1.03089	3.58131	1.48911	2.54988	2.30097	1.60903	2.58442	1.70723	2.96885	1.93786	1.53311	2.58767	1.53841	3.15365	1.79725	1.69356	2.40469	1.55391	2.83882	1.54627	1.51428	2.1263	2.21748	2.86903	2.16841	2.13284	2.22635	2.47841	3.13701	1.2741	2.70092	1.27616	1.97037	2.79663	2.23272	2.34165	2.41454	2.93157	2.0938	2.09758	2.01483
WDR66	0.722474	0.957855	0.99514	0.744261	0.492347	1.03655	0.884568	0.864512	0.580633	0.555233	0.840947	1.22313	1.23032	0.659428	0.787354	2.03287	2.06499	2.57411	1.19037	1.92811	1.94301	3.6071	3.47363	1.76139	2.08615	0.821668	0.770165	0.831552	0.48692	0.559455	0.911177	0.844453	0.946868	0.59474	0.585573	0.967371	0.926027	0.840956	1.05145	0.575837	2.36475	2.09364	1.66516	1.69947	0.936827	3.2198	3.05658	2.22589	1.68111
ZNF23	2.14911	1.88609	2.07331	1.54865	2.17129	1.79446	2.28241	2.3541	1.93339	2.45121	1.85838	1.77998	1.80609	1.45547	1.684	3.08962	2.77465	3.37733	2.82103	3.35241	2.61709	2.93305	2.68278	2.38703	2.89905	2.10764	1.6433	1.94987	1.27371	1.8428	2.34421	2.22298	2.39116	1.24782	2.24796	2.10231	1.60298	2.16754	1.86374	2.05013	3.12042	2.98004	3.06183	2.46163	3.16875	2.68374	2.64579	2.84958	2.20008
FAM179B	2.06312	1.77501	2.09239	2.42449	3.3496	2.49932	2.11341	1.94162	1.97184	2.304	2.49392	2.2401	2.25088	2.19406	2.38882	3.01743	2.75322	2.50773	2.32796	3.05475	2.92546	2.64375	2.27115	1.91635	2.999	2.17496	2.0157	2.08367	1.95289	2.67153	2.02891	2.02821	2.26899	1.54524	2.11449	2.10377	2.18059	2.3456	3.03698	2.68338	2.4125	2.66245	2.28404	2.4358	3.22552	2.38133	2.5437	2.55541	2.27362
KDM1B	3.10587	3.06134	3.42497	2.73791	2.51721	2.28832	2.69109	2.59732	2.85555	1.99492	2.00153	2.23786	1.75084	2.39652	2.0506	2.08766	1.66195	1.43711	1.80377	1.55595	2.00585	2.56106	1.74398	1.57702	1.88776	3.18531	2.9808	3.03247	3.82254	2.38316	2.48123	2.55675	2.55059	2.339	1.74392	2.68558	2.23899	1.86329	1.71471	1.8562	1.57048	1.53296	1.37652	2.28023	1.37151	2.10388	1.70685	1.77347	2.41856
BTBD9	2.37308	2.36657	2.245	2.20786	3.13032	2.67576	2.21654	2.08199	2.52057	2.61181	2.0359	1.96346	1.79768	1.74801	2.40488	2.42988	2.35173	2.0622	2.62818	3.07991	2.09947	2.46278	2.00855	2.17873	2.82711	3.08278	2.66146	3.02223	2.57497	3.29525	2.6908	2.42243	2.97687	2.1888	2.75429	2.50241	2.00591	2.00341	2.1906	2.50841	2.48057	2.7122	2.74999	2.33	3.24322	2.10916	2.84351	3.1727	2.06615
EIF4EBP3	1.11163	1.23557	0.639583	0.494992	1.45624	2.01757	1.29246	1.18308	0.568637	1.23304	1.2e-09	0.851279	1.3814	1.59102	1.53956	2.83122	2.72501	2.78705	2.16694	4.05813	2.74316	2.68554	1.71982	1.18325	2.71432	0.406722	2.19406	1.00058	0.997986	1.65397	0.656543	0.443542	0.762524	0.856285	1.31231	1.00254	1.55632	0.628704	0.426131	1.7322	3.58678	1.77709	1.2206	1.5718	2.28627	1.52755	3.41776	1.28493	0.962036
GLRB	1.83522	2.40894	1.93188	3.67104	1.2199	2.58523	1.75223	1.35066	1.41503	1.1252	0.983999	1.88616	1.12961	1.55469	1.12138	1.67664	2.12075	2.10657	1.75572	1.17549	3.01199	2.28474	2.70011	2.72438	2.73388	1.4299	1.2256	1.65328	2.41616	2.35562	1.21353	0.90765	1.23707	2.08148	2.20212	1.64426	1.13011	1.17003	1.30925	1.6631	2.05561	1.30753	1.82144	2.55807	1.77771	3.0978	2.5938	3.20481	3.52061
MLH3	1.54416	1.63158	2.05559	2.14653	1.99007	2.31414	1.98199	2.17245	1.66169	2.13262	2.73433	2.35575	2.58169	2.13583	2.4101	2.92165	3.07521	3.15721	2.98822	3.33632	2.68475	2.58176	2.22819	2.41652	2.56232	1.69892	1.43676	1.84928	2.01381	1.40124	1.81737	1.81173	1.84036	2.06396	1.48812	2.31789	2.10711	2.40412	3.02578	1.93672	3.15646	2.83167	2.5753	3.31554	1.88272	2.41466	1.90181	1.86836	2.45367
CEP44	2.99144	2.23967	3.04322	2.7371	2.67337	2.68424	3.13681	3.17456	2.89306	2.88392	2.99436	2.82391	3.29754	2.67126	3.1278	2.26227	2.42895	2.36895	2.21223	2.05887	2.05577	2.02474	1.93787	1.96811	2.03388	2.37331	2.52513	2.603	2.15118	2.60965	2.68161	3.0605	3.11331	2.22649	3.35041	2.34498	2.52357	2.39573	1.6126	3.0494	1.85687	1.86909	1.69075	1.60397	1.99193	1.84488	1.67033	1.93567	1.66508
ARHGEF10L	2.07009	2.09126	1.89096	2.93194	2.57017	3.03206	1.93626	1.84056	2.58025	2.28188	2.3717	2.06875	2.29152	2.55818	2.45139	2.84185	2.27543	2.77893	2.46078	2.40199	3.17668	3.26973	2.87651	3.13459	3.05876	2.43704	1.68671	2.21472	1.72285	0.819708	2.49959	1.59098	2.20801	2.19298	0.84804	2.29615	1.92038	2.53916	1.46547	0.523459	2.39631	2.32739	2.67066	2.20231	0.369247	2.9937	2.69713	3.22423	2.85976
ZFP57	0.554392	1.04948	0.650121	0	0.807564	0.522019	1.03304	0.697444	0	0.615353	0.748786	1.05565	0.653572	0.0477448	1.19056	0.320408	0.925078	0.726218	0	0.442149	0.448269	1.04242	0.467748	0	0.481547	0	0	0	0.0331823	3.41559	0	0.0152296	0.0169907	0.0358377	2.3109	0	0	0	0.464097	3.5221	0	0	0.0523472	0.114325	4.34169	0	0	0	0.137464
ASB16-AS1	1.93216	1.89792	0.852953	2.71438	1.70173	2.967	2.25745	1.08099	1.69172	1.68895	2.40186	2.32767	1.70065	2.97421	2.6861	1.83574	1.73317	1.28426	1.73983	1.58195	1.90654	1.68126	1.33533	2.12513	1.59737	1.95671	2.13041	1.50732	3.30901	1.32652	1.71084	2.55582	2.12889	4.58748	1.23218	1.87659	2.30258	2.27048	3.67616	1.63701	1.5794	2.48043	1.71146	2.61427	1.55921	1.69873	2.33233	1.7941	2.48334
CAMKMT	3.1641	3.1547	3.12548	1.81795	2.38773	1.63275	2.53543	2.15603	2.53586	2.93519	1.36423	1.89525	1.42052	2.04298	2.25654	1.21953	2.23964	1.42371	1.46524	1.76306	1.117	1.43601	1.03375	1.63217	1.39295	3.65963	3.2248	2.79213	2.72725	2.87471	2.39808	2.67454	2.17837	2.22912	2.19001	1.9799	2.04283	1.38442	0.987637	1.92003	1.65081	1.5854	1.90227	1.49558	1.61127	0.946409	1.39011	1.23055	1.34521
LTB4R2	3.15226	2.61078	1.83496	1.9211	2.23247	2.95756	2.18592	1.945	2.25902	2.94086	2.37978	3.16794	2.21792	3.51299	2.42754	3.01492	2.11336	1.87231	2.01591	3.00998	2.32861	2.79058	1.71082	1.71268	2.14877	2.47054	3.00586	1.85117	2.17984	2.53462	2.32184	2.73961	2.31233	3.10364	2.40195	2.40285	1.9371	2.29475	2.08228	3.92231	2.09067	2.57909	2.56697	1.39691	2.91795	1.52017	1.74853	1.86328	1.58853
SNTB1	0.923242	0.917989	1.37077	1.41381	0.403461	0.879831	1.31638	1.84538	2.57002	0.752129	1.01755	0.994433	1.20467	2.21341	0.591684	1.6386	1.5684	2.27188	3.17453	0.67998	1.21944	1.86353	2.45835	3.58377	0.868002	1.5299	0.729075	1.51479	1.53379	0.0497594	1.98271	0.677934	1.6066	1.62791	0.012313	1.51812	0.714717	1.27604	0.499156	0.033589	2.29979	1.89104	3.45351	0.953128	0.120426	2.70782	1.47936	3.14441	0.800772
WDR35	2.25464	2.33406	2.80193	1.48989	1.17503	2.1184	3.37828	3.13512	3.14842	2.36914	2.72176	2.81784	2.34168	2.6776	2.40441	1.96165	2.37305	2.05136	2.66794	1.93737	2.39841	2.30569	1.85606	2.34637	1.95324	2.2606	2.16087	2.45839	2.6032	2.51084	3.05078	3.29512	3.09282	2.49658	3.17189	2.96772	2.45244	2.6724	2.68826	3.08985	2.33887	1.88519	1.83773	1.96804	2.70215	1.95464	2.17114	1.66995	1.7341
BTBD11	2.1608	2.11607	2.56717	0.935588	3.35114	1.52695	1.90176	2.0784	1.00851	2.27313	1.91848	2.14767	1.96044	1.13867	1.90436	1.51141	1.82105	1.43978	0.92212	1.24064	0.779124	0.998591	0.801505	0.394474	0.779385	3.10434	0.949287	1.99978	4.15522	3.00311	2.24545	0.865687	1.87153	2.65184	2.18725	1.88933	0.847063	1.40769	3.20816	1.91564	2.07063	0.885594	0.898496	2.25899	1.27299	0.792138	0.304198	0.53805	0.714242
ARL6	2.05056	2.49403	2.44301	2.1374	2.47233	2.23797	3.18774	3.313	2.66648	2.87217	2.34943	2.54517	2.86051	1.81711	2.50109	1.21218	1.836	1.36255	1.61173	1.83724	1.45882	1.7196	1.98094	1.92439	2.10681	3.31792	2.37185	2.98308	2.13163	2.90092	2.70281	2.88766	3.13105	2.41429	2.44935	2.87401	2.32876	2.74242	1.5397	2.12932	1.75066	1.35074	1.40366	0.958439	1.77389	1.48239	1.95291	1.88129	1.36648
SEMA7A	0.758012	0.883328	2.49154	0.708458	0.223862	0.653548	1.02335	1.78986	1.2792	0.244252	0.730222	1.45818	1.85236	2.13582	0.308203	0.201968	0.355203	0.774784	0.595435	0.0675772	0.585463	0.691365	1.36973	0.847407	0.504688	1.99651	0.739099	1.20231	4.07478	0.584736	1.34186	0.581111	0.978929	3.71687	0.471563	2.0215	0.610964	1.3685	4.74227	0.712587	0.664917	0.336241	0.547616	1.90685	0.184962	1.50332	1.25991	1.78868	2.06462
DMD	2.15013	1.45739	2.1678	3.30264	1.48824	3.37302	1.74976	2.07049	2.26361	1.61739	2.4059	1.65904	1.78785	2.51865	1.90446	1.37188	1.24822	1.60884	1.75686	1.54251	2.38944	1.55979	2.34871	3.0017	1.99435	1.42837	1.91086	1.62429	1.93161	1.97855	1.65009	1.7323	1.59313	1.98532	1.85057	1.81557	1.8523	1.7407	1.55029	2.21289	1.37796	1.2645	1.62647	1.7531	2.41731	2.54653	2.12616	2.97574	3.84633
RAB3IP	2.5788	3.08033	2.84427	1.68343	3.22014	1.82011	3.02563	3.03651	2.40597	3.40997	1.95209	2.74291	2.23568	2.05763	2.53158	1.62839	2.00771	1.84907	1.68094	2.01084	1.21285	1.58829	1.32506	1.49614	1.92573	3.10667	2.83653	3.02678	3.8333	1.91823	2.90342	3.02615	2.66525	2.93894	1.76163	2.45042	2.42602	2.43035	2.30243	1.73244	1.89926	2.101	1.9769	1.43528	1.55484	1.66736	1.39483	1.1934	1.07493
CCDC126	2.67288	2.15382	2.20293	1.94974	2.79406	2.55413	1.54567	2.1832	2.19508	2.57765	2.17252	2.085	2.24743	1.85902	2.24778	2.04816	1.87124	2.38182	1.88672	2.54747	2.91559	2.79395	2.92425	2.47135	3.75748	2.44149	2.00962	2.53319	2.35644	2.23848	2.03382	2.38842	2.53056	2.57291	2.05255	2.61093	2.05448	2.0457	1.68447	2.15378	2.39731	2.74368	2.12755	2.1574	2.61183	3.35549	3.34839	2.89919	2.95143
FAM217B	2.55459	2.27903	2.86842	1.97129	2.20989	2.24429	2.97948	3.34884	2.94584	3.23506	2.65101	3.0019	2.91717	3.02693	2.96345	1.94197	1.58432	1.84234	1.94372	1.70946	1.6237	1.87788	1.86251	1.81606	1.6627	2.75158	2.38356	2.8195	2.59976	1.97234	3.09056	3.3471	2.90594	2.605	1.8047	3.07006	2.6259	2.34903	1.03693	1.96997	1.76921	1.63563	1.5325	1.26639	1.48669	1.8834	2.07055	1.8624	1.431
JMJD7	1.75797	2.15047	2.05173	2.73376	1.50114	3.2995	2.13035	1.89841	2.50767	1.56343	2.1793	2.404	2.16174	2.77816	2.8438	2.04884	2.04005	1.84233	1.95035	2.3638	1.90799	1.73908	1.93151	2.1179	2.21787	2.38551	2.24715	2.87169	3.28268	2.59548	2.29477	2.02013	2.52332	3.24735	2.53755	2.38054	2.60072	2.94197	3.07732	2.60322	1.42475	2.31822	2.72813	1.47191	2.10961	1.51042	2.03361	2.22517	2.12856
MAMLD1	2.58843	1.7564	2.15027	3.2025	1.51531	4.02565	1.79379	2.33889	2.71608	1.94161	2.61101	1.82798	1.44005	2.26502	1.54521	3.31692	1.48829	2.45063	1.41924	1.29592	3.1343	2.18218	2.80825	1.98252	2.0789	1.59225	2.60024	2.62037	1.76073	2.11926	1.6813	2.54257	2.42833	1.5819	1.93936	1.74338	2.96126	2.92962	0.884085	1.97478	1.39336	1.98312	2.23261	1.42878	1.3389	2.34688	2.70913	3.12681	1.84601
WASH1	2.2893	1.43584	2.22287	1.47645	2.41207	2.15658	1.62054	1.96067	1.4561	2.28208	1.65626	1.79149	2.2327	1.98646	2.39856	2.66356	1.6533	2.6295	2.16884	3.04531	2.69287	1.65189	2.45222	2.02139	3.17504	2.45309	1.66905	1.8013	2.57033	2.40873	2.21582	1.4851	1.90989	2.42837	2.62281	2.26839	1.42835	2.08911	2.83314	2.78949	3.16962	2.4658	2.52593	2.94312	3.52096	2.7004	2.24523	1.92229	2.91839
TPT1-AS1	1.77555	1.78738	1.17194	1.95439	2.35477	2.59585	1.49597	0.813551	1.63962	1.27747	2.41224	1.55613	1.48933	1.85699	1.6225	2.76773	2.64333	2.46973	2.16738	2.26008	3.14291	3.87402	2.96299	2.36232	2.49435	1.70625	1.48189	1.84073	1.95945	2.26369	2.06623	1.63019	1.96895	3.14687	2.25224	1.87043	1.47389	2.11444	2.6125	1.8069	2.72007	2.94968	2.71375	2.82969	2.50667	3.19695	2.70328	3.03456	3.54089
CABLES2	2.70883	2.45108	2.70298	4.11595	3.12567	2.91361	2.37331	2.99526	2.93733	2.79734	3.10331	2.73705	2.79111	3.8135	3.14	1.65545	1.38548	1.67669	1.52477	1.5746	1.67325	1.46815	1.8993	2.35526	1.45107	2.657	2.89088	2.53421	1.96979	1.91108	2.65482	2.69846	2.49203	1.93292	1.95757	2.87569	3.20887	3.03132	1.24864	2.1736	1.61465	1.51118	1.26111	1.45518	1.28573	1.74291	1.89295	1.75626	1.50975
CCSAP	2.5594	2.1378	2.12578	2.26758	1.85561	2.94238	2.84964	2.73431	3.10723	3.05395	2.85964	3.37754	3.33021	3.22268	3.02478	0.832747	0.883425	0.900773	1.09436	0.971027	0.709626	0.855048	0.728843	1.07436	0.797524	2.05179	2.26424	2.01523	2.78634	1.7212	2.9845	2.93878	2.83517	3.12537	2.24513	2.93655	2.67843	2.88539	1.48422	2.22612	0.988295	0.970753	0.815825	0.809389	0.951922	0.856359	1.05041	0.921371	1.0938
TBC1D31	2.75252	2.42485	2.8801	2.13166	1.70697	2.12971	3.22806	2.6585	3.22686	3.12051	2.52071	2.7916	2.82898	4.11189	2.79135	0.730324	1.12281	0.933902	1.30764	0.798802	0.621891	0.757255	0.709429	1.10592	0.432352	1.95847	2.40804	2.49349	2.44929	1.56644	2.48292	2.82246	2.52056	2.70559	2.30341	2.8	2.70284	2.64237	1.64738	2.42002	0.954305	0.663131	0.78456	0.908577	0.955908	0.679229	0.730317	0.584466	0.893328
ZNF711	1.46132	1.40659	1.6013	2.38659	1.9517	1.85338	1.4558	1.81904	1.57442	2.18047	1.97705	2.34522	2.13871	2.10584	1.86995	2.47627	2.99182	2.88159	2.8886	3.2416	2.68591	2.95121	2.67396	2.64222	2.80226	1.2399	1.40858	2.0753	1.87434	0.166971	1.13486	1.9256	2.15363	1.96616	0.0892065	1.59794	1.85264	2.7119	1.45924	0.135197	2.53158	4.90709	3.95572	1.36707	0.145408	2.37621	2.96726	3.10284	1.50672
GUSBP11	1.93421	1.74551	1.73666	2.93719	2.23913	2.10242	1.32626	1.55398	1.30963	1.63288	1.82664	1.59338	1.80829	2.01813	2.04148	3.02419	1.97418	2.39174	2.35152	2.76013	3.50656	2.77775	2.99049	2.07936	3.23861	1.71879	1.55877	1.96563	1.39923	1.50964	1.46475	1.86173	1.60967	1.45469	1.13283	1.53204	1.45908	1.69636	1.63433	1.89	2.10578	2.53193	2.40779	2.7327	2.37187	2.48439	3.28148	3.10776	2.55203
LOC101060321	0.738249	0.687713	0.61923	0.742101	0.718292	1.23914	0.344056	0.576681	0.497872	0.375349	0.896219	0.626805	1.00871	1.13233	1.34383	3.97117	3.00242	3.22511	3.00786	3.12503	2.12095	1.75489	1.99331	1.63994	1.52467	0.649978	0.564553	0.418758	0.755598	0.809424	0.60572	0.488283	0.425844	1.03248	0.560571	0.531109	0.530763	0.787312	1.77672	0.843573	2.43435	4.98478	1.74239	2.64942	1.48891	1.3356	1.33714	1.62173	1.00586
STON1	1.75928	1.01735	1.78352	1.99246	3.29254	3.67946	1.31337	2.07336	1.46429	2.01031	2.99042	2.25181	2.80191	2.09454	2.82278	2.67117	2.41117	2.0164	2.09944	2.81189	2.32197	2.11162	1.70629	1.85682	2.1737	1.41316	1.14617	1.42171	1.52797	2.65566	1.33847	1.47244	1.17062	1.64535	2.12647	2.03963	1.92639	1.95119	1.47502	2.11263	2.05804	2.79199	2.09813	1.42609	3.3976	1.74127	2.58206	2.48098	1.3518
NBPF8	2.59811	2.65544	2.2707	2.01723	2.89014	2.03589	2.8064	1.88628	1.84447	2.29711	2.04973	3.37591	2.04821	2.04758	2.40567	2.5319	3.78375	2.60208	2.72313	2.94196	2.21246	2.86297	2.03944	1.84761	2.58799	2.27799	2.11013	2.45936	2.88417	2.42047	1.90756	2.33603	2.13673	2.17861	2.4783	2.12445	1.89183	2.29506	2.45614	2.85738	2.74967	2.54147	2.93692	3.53697	2.40813	2.09816	2.10388	2.19301	2.63378
NFXL1	2.88097	2.96772	3.02756	2.24031	2.36498	2.25652	2.55075	2.55086	2.45484	2.6266	2.23263	2.75174	3.17029	2.91637	2.62572	2.31222	2.56275	2.1739	2.50792	2.6469	2.14923	2.72485	2.29581	3.01532	2.91731	2.89561	3.07461	3.12739	3.06331	3.02157	2.63277	2.79194	2.51111	2.53189	2.52635	2.8371	2.41115	3.16096	3.19046	2.64753	2.83661	3.36225	2.91739	2.22196	3.39795	2.41902	2.68799	3.04815	2.50813
HCG11	1.78527	1.40792	1.87782	1.28071	1.83126	2.04288	1.83063	2.16236	2.02557	1.92096	1.6359	1.84388	2.24914	2.38982	2.1689	2.3929	2.43947	2.82485	2.84927	2.88168	2.92219	2.52696	3.15574	3.21161	2.87749	1.58928	1.20981	1.4968	0.873394	1.09612	1.84405	1.66998	1.99702	1.03629	1.30657	1.8175	1.5216	1.87881	1.6395	1.56298	2.94063	2.19446	2.40603	1.77238	1.92734	3.63188	2.66587	3.43852	1.92122
ABCA11P	2.22893	1.99748	2.25895	2.2906	1.7068	1.92371	3.16417	2.38586	2.47348	2.52731	2.51408	3.24336	2.77605	2.99281	3.22745	2.08561	2.34702	1.71302	2.28717	2.05	2.22375	2.4011	1.96181	2.37594	1.80157	1.74343	1.91223	2.43804	1.89472	1.31931	2.26061	3.01401	2.57635	2.04673	1.80239	2.38347	3.17242	2.96522	3.19861	2.04498	1.67708	2.02894	1.83825	1.85728	2.14613	1.40453	2.11069	2.32253	2.59092
ZBTB21	2.4233	2.1342	2.83993	2.28617	2.62665	2.68515	2.89768	2.74571	2.91818	3.32282	2.47209	3.14204	3.07401	2.84961	2.72647	2.22927	1.95063	1.97068	1.97986	1.99642	2.22414	2.51784	2.12902	2.22291	2.60644	2.51302	2.65855	2.66141	2.99139	2.51734	2.61913	2.82436	2.86052	3.12681	2.27914	3.22361	2.74432	2.876	4.71422	2.78611	1.98769	2.155	1.93461	2.28564	2.30055	2.64844	2.19758	2.22124	2.46745
ELOVL4	2.65788	2.01777	2.17421	2.76909	2.25916	2.19109	1.63207	2.38688	2.02113	2.30149	2.73613	2.1236	2.7661	2.86119	2.65114	1.46381	1.29326	1.56773	1.03297	1.28778	1.51608	1.23982	1.10584	1.62126	1.0414	3.26088	2.26182	2.85994	3.6787	1.75606	2.70276	1.70225	1.97415	3.10828	1.21521	3.08465	2.13419	2.09918	3.29651	1.30342	1.91177	1.40976	1.09952	2.09037	1.15792	1.99849	1.63264	1.51365	2.36383
GNB1L	2.58454	1.9211	2.38172	2.29067	3.0606	1.89871	2.5775	2.28643	1.86244	1.72413	1.687	1.01603	1.67748	1.67356	1.31787	1.95058	2.58978	3.18216	1.90114	2.73187	1.84551	1.78699	3.30066	1.7851	1.75466	2.08359	2.16673	2.72851	2.3327	2.843	1.94799	2.88836	2.52392	1.00895	2.18358	1.42285	1.36029	2.01279	1.6771	2.09172	1.78682	3.20119	2.82967	1.79529	1.52153	2.1668	2.66703	3.24161	1.84958
ARL17A	2.09738	1.03108	2.33867	3.34061	4.1892	2.51187	1.30386	2.46696	2.10019	2.85199	2.02068	1.47867	2.48973	2.21923	3.1812	1.66	1.18915	1.81804	1.81623	2.98313	1.86458	1.10642	2.06826	2.0529	2.49055	1.36237	1.92314	2.2205	1.95376	2.75166	1.45417	2.03096	2.27346	2.03911	2.88782	1.40038	1.93392	2.28533	1.58246	3.20333	1.43899	1.57097	2.05627	1.78363	2.66242	1.39485	1.58288	2.14629	1.97616
RSG1	1.85289	2.41382	2.02004	2.44076	3.19579	3.24639	2.15892	1.34492	2.0437	2.24011	2.08604	2.39655	2.96912	2.21284	2.673	2.07619	2.09839	1.46512	2.22615	2.03	2.46069	2.23798	1.85574	2.181	1.72243	2.48054	2.06643	2.56019	2.84544	2.78222	2.75545	1.85483	2.06461	3.24195	2.49636	2.23647	2.85091	2.15849	3.19135	2.47509	2.08218	2.05776	2.33882	1.74988	2.4405	2.38518	2.20917	1.91217	1.85162
PIGB	2.92518	2.67546	2.8184	1.74288	1.56488	2.58385	3.26685	2.80215	2.65613	2.76847	2.76596	3.35795	2.41803	2.59568	2.60701	2.24185	2.14103	2.15848	2.61178	2.0494	1.87807	2.09037	1.95001	2.09483	2.08318	2.03578	2.4849	2.75337	3.37098	2.12553	2.68756	2.44436	2.96763	3.10502	2.70172	2.34361	2.2768	2.56659	1.95394	2.25047	1.61062	1.73756	2.08254	2.00373	2.58238	1.56625	1.2791	2.3443	2.2814
AHCTF1P1	2.64659	2.11811	2.79078	2.01738	2.25628	1.97611	3.34216	2.88344	2.99183	3.4736	2.34	3.09596	2.84716	2.92202	3.03978	1.67341	1.94197	1.65762	2.00378	1.80036	1.41085	1.78608	1.49965	1.64004	1.88036	2.55856	2.78265	2.52355	3.02235	2.23543	3.12304	3.07597	2.78393	2.74498	2.13882	3.25244	2.69152	2.60039	2.24862	2.31313	1.85625	1.7228	1.56114	1.8488	1.59877	1.51662	1.58999	1.36224	1.72239
TRANK1	0.983963	0.720119	1.58653	1.9663	3.67404	2.3519	1.03253	1.6363	0.818593	1.54327	1.39898	1.32019	2.51534	1.40655	2.24737	1.89896	2.47943	2.95557	2.31837	3.11483	2.77185	3.17875	3.48046	2.43066	3.20898	0.793502	0.684689	1.01852	0.699441	0.743875	0.966486	0.781738	1.10969	0.878514	0.870355	1.31873	1.10092	1.52093	1.61956	0.956363	2.38466	1.49104	2.36739	2.31739	1.72205	2.82568	2.0914	2.93572	2.99132
VPS13B	2.59488	1.75709	2.73532	2.02902	3.15328	2.28592	2.33987	2.46789	2.34513	2.68692	1.86406	2.06691	1.89936	2.49566	1.9767	2.42743	2.30367	2.03734	2.71272	2.77271	2.59541	2.3539	2.41828	2.45935	2.9188	2.70303	2.59848	3.02058	2.12941	3.23159	2.7154	2.5243	3.07872	2.41171	3.00279	2.10734	2.28535	2.21614	1.63657	2.42077	2.29282	2.42413	2.4937	2.12742	3.3903	2.23583	2.60502	2.83153	2.50719
ZNF25	1.65017	1.67064	1.97254	1.29712	1.69661	1.49627	1.87878	1.77474	1.99026	2.03854	1.41009	1.66635	1.54922	1.82561	2.0216	3.04988	3.15842	2.79573	3.76756	3.06692	2.76728	3.51996	2.51325	2.89848	3.02897	1.80577	1.25924	1.8648	1.82618	1.63895	1.86756	1.82676	1.94252	1.36067	1.74982	1.87971	1.37181	1.74874	1.19943	2.20562	3.22745	3.01207	2.79923	2.8066	2.40754	3.12279	2.36315	2.74442	2.34347
VWA1	1.26849	1.62273	0.967135	1.19355	1.22526	2.9525	1.07207	0.680992	0.883954	1.36293	1.05372	1.11025	1.09837	1.29033	2.15885	1.27049	1.06667	1.1883	0.880637	1.71546	3.16933	1.9097	3.21902	1.25859	5.74117	0.85062	1.10118	0.608111	0.685897	2.12223	0.755634	0.804435	0.663269	0.661318	1.73369	1.02809	1.35268	0.885281	0.556242	1.1763	0.78255	1.23749	0.972944	0.544427	1.05217	2.23219	4.317	3.12055	0.75567
ZNF786	2.8268	2.96425	2.56138	2.76847	3.61203	3.04937	2.79261	2.79371	2.74917	2.77425	3.13883	3.01209	2.83189	2.84881	2.97054	2.33512	2.43033	2.49434	2.53077	2.57518	2.40793	2.44713	2.21178	2.6722	2.74275	2.84447	2.97032	2.65137	3.08276	3.20661	2.58245	3.18847	2.50413	2.89625	2.50327	3.13926	3.13258	2.81628	3.22739	3.14649	2.47582	2.74617	2.37179	2.63077	2.97739	2.55061	2.41557	2.54342	2.1107
SLC47A1	1.27723	1.77757	2.19753	1.94376	2.79893	0.826314	1.35206	1.97083	1.80974	3.10493	0.937178	1.49569	1.65	2.25972	2.92937	0.113492	0.35873	0.27301	0.872147	0.722554	0.137354	0.386543	0.388076	0.908705	0.490353	0.777518	2.618	1.35573	2.76474	4.07363	0.779966	2.31212	1.31077	2.65343	3.64968	0.704969	2.36836	1.13351	1.23281	3.27509	0.0639529	0.316489	0.250212	0.728658	1.43145	0.169741	0.644686	0.481688	1.01235
CEP70	2.44322	1.68857	2.3522	3.22815	2.59149	3.23975	2.51584	2.47745	2.62753	2.24745	2.48999	2.2435	2.79998	2.74455	2.87878	1.77714	2.19045	1.8242	2.8299	2.26911	1.84098	1.76669	1.52853	2.20524	2.18753	1.99967	2.15598	2.58534	1.88669	1.84397	2.46586	2.96783	2.89406	2.03899	2.85483	2.28362	3.12431	2.76056	1.17819	3.16456	2.03215	2.53351	2.64047	1.37482	3.86806	1.88978	2.32307	2.20625	1.5452
LINC01128	1.66193	1.55278	2.22545	1.30845	1.52698	1.74441	1.82935	4.12068	2.12106	2.23821	1.9667	2.15568	3.01481	1.80775	2.07075	1.34099	1.32622	2.54015	1.21202	1.10811	1.44374	1.50839	2.47702	1.34649	1.44958	1.66446	2.4608	1.65568	3.2594	1.95964	1.88626	3.12946	2.18791	3.83079	1.97827	2.06646	2.79868	2.02191	2.79565	2.22325	1.51465	1.66874	1.42898	2.21623	1.27282	1.59979	2.01768	1.25596	1.95051
ELFN2	0.520612	0.799617	0.717286	1.50324	0.751407	1.07993	0.829384	0.904509	0.632952	0.59684	0.434982	0.805757	0.742147	0.668314	0.835528	1.17761	1.75985	1.94736	1.64316	1.20951	0.707729	1.51455	1.58872	1.91235	0.709133	1.76331	0.320003	0.761945	1.53512	1.29744	1.99522	0.34301	0.672649	1.3612	0.955639	1.93601	0.412755	0.844447	3.08578	1.25622	3.30265	0.920561	1.491	4.60673	2.1215	2.0516	0.832444	1.87582	4.52391
GDPGP1	1.68697	1.84686	1.61985	1.9427	1.30819	2.76766	2.04454	2.3369	1.79873	1.87581	3.06181	2.64806	2.43965	2.43069	2.22558	1.81941	1.16101	1.09942	1.20143	1.30417	1.86513	1.10055	1.25253	1.18339	1.20061	1.70173	2.20203	1.75034	2.40383	2.88937	2.00179	2.41329	2.45048	3.05784	3.32929	2.36365	2.7888	2.58912	2.09125	4.16395	1.14763	0.972388	1.21536	1.38354	3.54311	1.33011	1.17514	1.90393	1.62858
ZFP1	2.2938	2.46452	2.86741	2.27402	2.60736	2.34547	2.47063	3.16101	2.55531	2.73256	2.8336	3.46348	3.04995	3.29312	3.21828	2.63552	2.36243	2.54982	2.49602	2.666	1.88982	2.03566	1.84863	2.25228	2.5361	2.10999	2.5638	2.8425	2.99653	2.27026	2.46252	2.56614	2.48304	2.40762	2.15063	3.19927	2.65648	3.07479	2.29438	3.0223	2.42295	2.51924	2.13431	2.16936	2.95765	2.01629	1.91763	1.78527	1.65447
ING5	2.64938	2.26789	3.19117	2.62644	3.16217	2.34244	3.07546	3.10116	2.85285	3.19141	2.88325	2.73622	2.52043	2.35364	3.13582	3.02202	3.27973	2.67718	2.53945	2.81357	1.83853	1.94075	1.66753	1.77816	1.8193	2.52177	2.52097	2.36708	2.74269	2.64956	2.89406	3.33504	2.95652	2.25423	2.38636	2.69765	2.87188	2.72541	1.7181	3.05181	3.0774	3.22771	2.17733	2.39946	2.57255	2.02703	1.96281	1.54565	1.81256
LOXL1-AS1	0.671133	2.35762	2.06136	1.39993	0.73627	1.02837	3.24513	2.94323	1.3606	1.63502	2.01799	5.06646	4.69227	2.78207	2.25939	1.2827	3.17087	2.66711	1.95883	1.63949	1.30151	3.15539	2.08469	2.26295	1.54287	1.19184	0.537294	1.62666	2.78965	1.05335	1.98007	0.733651	1.91988	2.7723	1.05515	3.05709	1.74292	3.10278	2.71201	1.65039	2.03366	1.12876	2.25693	2.5873	1.35969	1.48512	0.993788	2.3831	2.76454
FANCB	3.19481	2.87391	3.06866	2.52283	1.82795	2.17646	2.13087	3.47906	3.08234	2.74932	2.46009	3.02158	3.02199	2.93594	2.49663	0.439673	0.539606	0.467797	0.695068	0.421178	0.332131	0.418796	0.274077	0.56936	0.449204	2.44487	2.86852	2.98819	3.7035	2.23857	2.44891	2.94241	2.56957	3.22852	2.41906	2.95231	2.68021	2.99367	0.928923	2.4315	0.401679	0.224477	0.41762	0.186212	0.648981	0.234579	0.468971	0.414398	0.240877
[truncated: 10,428 more rows]
[truncated: 1 more columns]

## Sheet: Fig.1B&C ChromatinAccessibility
Sample name is in the format of population-replicate-time
[truncated: 52,427 more rows]
[truncated: 1 more columns]

[truncated: 3 more sheets: Fig. 1D, Fig. 1E, Fig. 1F]
