# Supplementary material for: Chromatin accessibility landscape and regulatory network of high-altitude hypoxia adaptation
Source: Nat Commun. 2020 Oct 1;11:4928. doi: 10.1038/s41467-020-18638-8 (PMC7529806; doi:10.1038/s41467-020-18638-8)
Supplement: Supplementary file 16 — Source Data [file 41467_2020_18638_MOESM16_ESM.zip › Source_data/Figure4.xlsx]

## Sheet: Fig. 4B
TG	RE	TF
METTL21A	chr2_208121997_208124262	EPAS1
METTL21A	chr2_208175559_208176646	EPAS1
METTL21A	chr2_208249977_208251561	EPAS1
METTL21A	chr2_208337211_208338577	EPAS1
METTL21A	chr2_208414057_208416598	EPAS1
METTL21A	chr2_208424278_208427216	EPAS1
METTL21A	chr2_208481061_208483186	EPAS1
METTL21A	chr2_208574263_208576263	EPAS1
CENPP	chr9_95056038_95058038	EPAS1
CENPP	chr9_95088351_95088790	EPAS1
CENPP	chr9_95378331_95380331	EPAS1
ZNF280C	chrX_129306790_129308660	EPAS1
ZNF280C	chrX_129402922_129404922	EPAS1
ZNF280C	chrX_129471861_129473861	EPAS1
ZNF280C	chrX_129473383_129474492	EPAS1
PDIK1L	chr1_26428547_26431491	EPAS1
PDIK1L	chr1_26482267_26483433	EPAS1
PDIK1L	chr1_26483510_26485510	EPAS1
PDIK1L	chr1_26494387_26496387	EPAS1
PDIK1L	chr1_26495866_26497933	EPAS1
BEND3	chr6_107347375_107349375	EPAS1
BEND3	chr6_107350058_107351032	EPAS1
BEND3	chr6_107435636_107437636	EPAS1
BEND3	chr6_107640750_107645376	EPAS1
DZIP3	chr3_108189978_108192039	EPAS1
DZIP3	chr3_108265115_108268874	EPAS1
DZIP3	chr3_108308491_108310491	EPAS1
UBXN2B	chr8_59321822_59323822	EPAS1
ZNF551	chr19_58256163_58258163	EPAS1
OXNAD1	chr3_16508903_16511503	EPAS1
OXNAD1	chr3_16514302_16527641	EPAS1
NUFIP1	chr13_45391816_45394157	EPAS1
ZNF85	chr19_20348452_20349789	EPAS1
ZNF85	chr19_20747645_20748885	EPAS1
TDRD10	chr1_154461266_154474069	EPAS1
TDRD10	chr1_154474526_154476526	EPAS1
ZKSCAN4	chr6_28186410_28186975	EPAS1
ZKSCAN4	chr6_28186707_28188707	EPAS1
ZNF28	chr19_53290034_53292034	EPAS1
GPR157	chr1_9189229_9191229	EPAS1
DNAH14	chr1_224819679_224821361	EPAS1
DNAH14	chr1_225115355_225117355	EPAS1
ZNF721	chr4_467998_469998	EPAS1
ZNF721	chr4_490988_492988	EPAS1
ZNF721	chr4_493481_494340	EPAS1
ZSCAN12	chr6_28302875_28305124	EPAS1
ZSCAN12	chr6_28364832_28367954	EPAS1
IQCK	chr16_19728128_19729155	EPAS1
IQCK	chr16_19775373_19778002	EPAS1
KIF24	chr9_34185209_34186878	EPAS1
PDE7A	chr8_66628892_66630993	EPAS1
PDE7A	chr8_67024962_67027824	EPAS1
POU2F1	chr1_167523056_167525056	EPAS1
UBE3D	chr6_83070922_83072922	EPAS1
TFDP2	chr3_141050022_141051807	EPAS1
TFDP2	chr3_141119294_141135468	EPAS1
NIPAL2	chr8_99304455_99306928	EPAS1
NIPAL2	chr8_99306621_99308621	EPAS1
C5orf34	chr5_43482313_43485722	EPAS1
C5orf34	chr5_43513420_43516172	EPAS1
C5orf34	chr5_43555687_43556115	EPAS1
C5orf34	chr5_43557411_43557725	EPAS1
MBLAC2	chr5_89768680_89770680	EPAS1
MBLAC2	chr5_89823867_89824863	EPAS1
ZC3H12C	chr11_109784354_109786987	EPAS1
TBC1D31	chr8_124053647_124053926	EPAS1
TBC1D31	chr8_124085552_124085751	EPAS1
TBC1D31	chr8_124094817_124096964	EPAS1
C1QTNF1	chr17_76660887_76663041	EPAS1
C1QTNF1	chr17_76702840_76704422	EPAS1
C1QTNF1	chr17_76713114_76715114	EPAS1
C1QTNF1	chr17_76730967_76734351	EPAS1
C1QTNF1	chr17_76800560_76801912	EPAS1
C1QTNF1	chr17_76814338_76816222	EPAS1
C1QTNF1	chr17_76836969_76838969	EPAS1
C1QTNF1	chr17_76837277_76837866	EPAS1
C1QTNF1	chr17_76857266_76859819	EPAS1
C1QTNF1	chr17_76868447_76873109	EPAS1
C1QTNF1	chr17_76874982_76876943	EPAS1
C1QTNF1	chr17_76878376_76881243	EPAS1
C1QTNF1	chr17_76919045_76920868	EPAS1
C1QTNF1	chr17_76928824_76932724	EPAS1
C1QTNF1	chr17_76976061_76978061	EPAS1
AQP1	chr7_30949414_30951414	EPAS1
AQP1	chr7_30959554_30961765	EPAS1
MMS22L	chr6_97343870_97347171	EPAS1
MMS22L	chr6_97636116_97639465	EPAS1
MMS22L	chr6_97687118_97688800	EPAS1
DLEU1	chr13_50646865_50654548	EPAS1
MID2	chrX_106916212_106922233	EPAS1
MID2	chrX_106959711_106961711	EPAS1
MID2	chrX_107068844_107069145	EPAS1
MID2	chrX_107090327_107095122	EPAS1
MID2	chrX_107278692_107280828	EPAS1
MID2	chrX_107286199_107288199	EPAS1
CEP152	chr15_49102351_49103807	EPAS1
CEP152	chr15_49103343_49105343	EPAS1
CEP152	chr15_49168289_49170289	EPAS1
ALG6	chr1_63831260_63833260	EPAS1
ALG6	chr1_63832699_63834099	EPAS1
ALG6	chr1_63928309_63930013	EPAS1
RFXAP	chr13_36905775_36909654	EPAS1
RFXAP	chr13_37018889_37021196	EPAS1
C17orf75	chr17_30812104_30814104	EPAS1
STS	chrX_7066231_7068231	EPAS1
ACTR3B	chr7_152373250_152375250	EPAS1
ACTR3B	chr7_152454833_152456833	EPAS1
CCDC18	chr1_86032843_86042254	EPAS1
CCDC18	chr1_86043206_86046020	EPAS1
CCDC18	chr1_86044443_86046443	EPAS1
CCDC18	chr1_86048670_86051570	EPAS1
CCDC18	chr1_86071559_86074543	EPAS1
CCDC18	chr1_86174116_86176116	EPAS1
DSCC1	chr8_120845074_120847074	EPAS1
DSCC1	chr8_120845523_120845877	EPAS1
ECHDC2	chr1_53387446_53389446	EPAS1
ECHDC2	chr1_53525723_53527723	EPAS1
TMEM55A	chr8_91997485_91999485	EPAS1
TMEM55A	chr8_92053203_92055203	EPAS1
HAUS3	chr4_2243860_2245860	EPAS1
THUMPD2	chr2_39923110_39924655	EPAS1
NFIA	chr1_60566602_60567835	EPAS1
NFIA	chr1_60598398_60599793	EPAS1
NFIA	chr1_60745198_60749904	EPAS1
ZSCAN21	chr7_99637780_99640202	EPAS1
ELP4	chr11_31391261_31392117	EPAS1
ELP4	chr11_31529275_31531275	EPAS1
BRCA2	chr13_32828016_32830927	EPAS1
BRCA2	chr13_32834103_32841255	EPAS1
BRCA2	chr13_32845028_32847954	EPAS1
CDKN2B	chr9_22050332_22053788	EPAS1
CDKN2B	chr9_22101950_22104770	EPAS1
CDKN2B	chr9_22210581_22212548	EPAS1
CDKN2B	chr9_22237562_22239692	EPAS1
FAM133B	chr7_92351633_92353927	EPAS1
FAM133B	chr7_92463231_92465231	EPAS1
KIAA0556	chr16_27559467_27561467	EPAS1
P2RY2	chr11_72523666_72527758	EPAS1
P2RY2	chr11_72575356_72577118	EPAS1
P2RY2	chr11_72849351_72852139	EPAS1
P2RY2	chr11_72853143_72855143	EPAS1
P2RY2	chr11_72953246_72954218	EPAS1
PCDHGB4	chr5_140765451_140767451	EPAS1
PCDHGB4	chr5_140785769_140787769	EPAS1
PCDHGB4	chr5_140892000_140894850	EPAS1
LIN9	chr1_226497204_226499204	EPAS1
ABCA1	chr9_107590968_107594261	EPAS1
ABCA1	chr9_107690527_107692527	EPAS1
ABCA1	chr9_107753333_107754128	EPAS1
METTL18	chr1_169708622_169709993	EPAS1
METTL18	chr1_169748163_169750970	EPAS1
BRIP1	chr17_59734207_59737975	EPAS1
TICRR	chr15_90208546_90209392	EPAS1
ZBTB24	chr6_109776530_109777668	EPAS1
CEP135	chr4_56730834_56734645	EPAS1
CEP135	chr4_56812973_56814973	EPAS1
TRMT5	chr14_61444197_61447514	EPAS1
TRMT5	chr14_61445831_61447831	EPAS1
TRMT5	chr14_61448317_61450108	EPAS1
ADCY9	chr16_4233172_4234391	EPAS1
ZNF469	chr16_88491878_88493878	EPAS1
ZNF469	chr16_88495411_88497875	EPAS1
DNAAF2	chr14_50085488_50087488	EPAS1
DNAAF2	chr14_50088053_50092310	EPAS1
DNAAF2	chr14_50101948_50103948	EPAS1
DNAAF2	chr14_50154173_50155326	EPAS1
MUTYH	chr1_45671696_45672909	EPAS1
MUTYH	chr1_45771820_45772736	EPAS1
USHBP1	chr19_17189435_17191547	EPAS1
USHBP1	chr19_17374999_17376059	EPAS1
USHBP1	chr19_17375544_17377544	EPAS1
CTNS	chr17_3543218_3545695	EPAS1
CTNS	chr17_3570016_3572016	EPAS1
PRIMPOL	chr4_185185227_185187598	EPAS1
PRIMPOL	chr4_185189005_185190294	EPAS1
PRIMPOL	chr4_185275648_185277638	EPAS1
PRIMPOL	chr4_185321359_185323532	EPAS1
KCTD21	chr11_77850112_77851286	EPAS1
KCTD21	chr11_77850699_77852699	EPAS1
KCTD21	chr11_78054896_78056809	EPAS1
ARHGEF37	chr5_148926301_148929102	EPAS1
ARHGEF37	chr5_148959134_148961134	EPAS1
ARHGEF37	chr5_148960150_148963456	EPAS1
NPAT	chr11_107990257_107992257	EPAS1
NPAT	chr11_107991958_107993199	EPAS1
NPAT	chr11_108336825_108338741	EPAS1
NPAT	chr11_108367603_108368351	EPAS1
NPAT	chr11_108369159_108371159	EPAS1
FASTKD3	chr5_7869150_7871150	EPAS1
BTN3A3	chr6_26400464_26402464	EPAS1
JDP2	chr14_75892508_75894508	EPAS1
SEMA3G	chr3_52462266_52465269	EPAS1
SEMA3G	chr3_52487523_52489523	EPAS1
TRMT11	chr6_126658934_126660934	EPAS1
CD302	chr2_160600098_160602249	EPAS1
CD302	chr2_160654766_160656766	EPAS1
TRPV4	chr12_110252601_110254601	EPAS1
TRPV4	chr12_110265667_110266602	EPAS1
TRPV4	chr12_110274643_110277429	EPAS1
TSEN2	chr3_12446720_12448002	EPAS1
TSEN2	chr3_12596512_12598512	EPAS1
TSEN2	chr3_12597651_12598410	EPAS1
DBF4	chr7_87342639_87344639	EPAS1
DBF4	chr7_87503543_87505543	EPAS1
FBLN1	chr22_45809206_45810650	EPAS1
FBLN1	chr22_45896718_45898718	EPAS1
GTF2H2C	chr5_68797388_68799439	EPAS1
GTF2H2C	chr5_68816237_68818007	EPAS1
GTF2H2C	chr5_68854050_68856050	EPAS1
RAD18	chr3_9003834_9007197	EPAS1
FAM110D	chr1_26428547_26431491	EPAS1
FAM110D	chr1_26482267_26483433	EPAS1
FAM110D	chr1_26483510_26485510	EPAS1
FAM110D	chr1_26495866_26497933	EPAS1
CENPJ	chr13_25484492_25487672	EPAS1
CENPJ	chr13_25496229_25496588	EPAS1
DCP2	chr5_112352934_112360247	EPAS1
DCP2	chr5_112605597_112609454	EPAS1
RBM12B	chr8_94856762_94859750	EPAS1
RBM12B	chr8_94947175_94949042	EPAS1
ZNF121	chr19_9731916_9733916	EPAS1
CADPS2	chr7_122441436_122444016	EPAS1
CADPS2	chr7_122526901_122527770	EPAS1
SSH3	chr11_67031904_67033904	EPAS1
SSH3	chr11_67042392_67045780	EPAS1
SSH3	chr11_67068918_67070918	EPAS1
SSH3	chr11_67083309_67085309	EPAS1
SSH3	chr11_67084383_67084590	EPAS1
MAFB	chr20_38922010_38925334	EPAS1
RBBP8	chr18_20512819_20514056	EPAS1
RBBP8	chr18_20671035_20672256	EPAS1
RBBP8	chr18_20693557_20696808	EPAS1
RBBP8	chr18_20712527_20714527	EPAS1
RBBP8	chr18_20713750_20715180	EPAS1
RBBP8	chr18_20716430_20717712	EPAS1
RBBP8	chr18_20759400_20761259	EPAS1
RBBP8	chr18_20771670_20775296	EPAS1
RBBP8	chr18_20859258_20864830	EPAS1
TECPR2	chr14_102827299_102829299	EPAS1
IRAK2	chr3_10182947_10184746	EPAS1
IRAK2	chr3_10204562_10206562	EPAS1
IRAK2	chr3_10206543_10207059	EPAS1
IRAK2	chr3_10229961_10236634	EPAS1
IRAK2	chr3_10240003_10241542	EPAS1
IRAK2	chr3_10244509_10249364	EPAS1
SNAI2	chr8_49319386_49323622	EPAS1
SNAI2	chr8_49426383_49428077	EPAS1
RAD54B	chr8_95445817_95450245	EPAS1
RAD54B	chr8_95486388_95487856	EPAS1
RAD54B	chr8_95487343_95489343	EPAS1
LRRK1	chr15_101497244_101500423	EPAS1
LRRK1	chr15_101610112_101612267	EPAS1
LRRK1	chr15_101714272_101718417	EPAS1
ST7L	chr1_112939806_112950211	EPAS1
ST7L	chr1_112971027_112979728	EPAS1
ST7L	chr1_112980647_112989052	EPAS1
ST7L	chr1_113007162_113009162	EPAS1
ST7L	chr1_113162040_113164040	EPAS1
RAB22A	chr20_57031959_57034886	EPAS1
RAB22A	chr20_57204332_57206016	EPAS1
RAB22A	chr20_57224308_57226308	EPAS1
RAB22A	chr20_57262186_57264186	EPAS1
RAB22A	chr20_57267009_57268773	EPAS1
LIAS	chr4_39458000_39459678	EPAS1
LIAS	chr4_39461032_39461981	EPAS1
WDR62	chr19_36505141_36507141	EPAS1
WDR62	chr19_36523573_36525573	EPAS1
WDR62	chr19_36543782_36545782	EPAS1
WDR62	chr19_36544598_36544906	EPAS1
WDR62	chr19_36545664_36547664	EPAS1
WDR62	chr19_36545843_36546671	EPAS1
SEC14L2	chr22_30790929_30792929	EPAS1
FAM26E	chr6_116648602_116650316	EPAS1
PCDH12	chr5_141213907_141231378	EPAS1
PCDH12	chr5_141302635_141304289	EPAS1
CISD2	chr4_103552947_103553945	EPAS1
CISD2	chr4_103729432_103731806	EPAS1
CISD2	chr4_103749591_103750747	EPAS1
CISD2	chr4_103789011_103792214	EPAS1
ATOH8	chr2_85960934_85964207	EPAS1
ATOH8	chr2_85968048_85971470	EPAS1
ATOH8	chr2_85978908_85980908	EPAS1
ATOH8	chr2_85991918_86002466	EPAS1
VSIG10	chr12_118541810_118543810	EPAS1
VSIG10	chr12_118767529_118769300	EPAS1
PRKAB1	chr12_120103760_120105760	EPAS1
PRKAB1	chr12_120306828_120308177	EPAS1
BTN3A2	chr6_26473629_26476407	EPAS1
BTN3A2	chr6_26536571_26538571	EPAS1
CHST10	chr2_101034130_101036130	EPAS1
CHST10	chr2_101179973_101180654	EPAS1
CHST10	chr2_101428583_101431075	EPAS1
CHST10	chr2_101434475_101436222	EPAS1
CHST10	chr2_101434612_101436612	EPAS1
CHST10	chr2_101437430_101439556	EPAS1
ELOVL6	chr4_111084798_111087751	EPAS1
ELOVL6	chr4_111113984_111120067	EPAS1
ELOVL6	chr4_111119771_111121771	EPAS1
CENPL	chr1_173792195_173792987	EPAS1
FBXW8	chr12_117346760_117348760	EPAS1
FBXW8	chr12_117348368_117349926	EPAS1
FBXW8	chr12_117450311_117452742	EPAS1
IL17RC	chr3_9956757_9958757	EPAS1
IL17RC	chr3_9974175_9976116	EPAS1
FBXL2	chr3_33227740_33229993	EPAS1
FBXL2	chr3_33353635_33361472	EPAS1
TMEM217	chr6_36954441_36954884	EPAS1
TMEM217	chr6_37069918_37071845	EPAS1
TMEM217	chr6_37093425_37096512	EPAS1
TMEM217	chr6_37101687_37106883	EPAS1
TMEM217	chr6_37223547_37225547	EPAS1
TMEM217	chr6_37225035_37228098	EPAS1
TMEM217	chr6_37290756_37292710	EPAS1
TMEM217	chr6_37398906_37400906	EPAS1
POLE2	chr14_50101948_50103948	EPAS1
POLE2	chr14_50154173_50155326	EPAS1
POLE2	chr14_50157822_50159822	EPAS1
POLE2	chr14_50233615_50234646	EPAS1
ZFHX3	chr16_70378823_70380823	EPAS1
ZFHX3	chr16_70509086_70513697	EPAS1
C20orf194	chr20_3218373_3220373	EPAS1
RBBP5	chr1_205053588_205055588	EPAS1
RBBP5	chr1_205113214_205115516	EPAS1
GTF2H2	chr5_70320941_70322941	EPAS1
ALKBH8	chr11_107328572_107330572	EPAS1
ALKBH8	chr11_107432376_107436802	EPAS1
ALKBH8	chr11_107436461_107438461	EPAS1
ALKBH8	chr11_107566259_107567733	EPAS1
C1orf109	chr1_38154653_38157544	EPAS1
C1orf109	chr1_38156072_38158072	EPAS1
C1orf109	chr1_38156192_38158192	EPAS1
ENAH	chr1_225840845_225842845	EPAS1
ENAH	chr1_225949591_225952556	EPAS1
ENAH	chr1_225963514_225965514	EPAS1
ENAH	chr1_225965019_225965274	EPAS1
SIK2	chr11_111471169_111473169	EPAS1
SIK2	chr11_111576954_111578884	EPAS1
RHOBTB2	chr8_22560993_22563014	EPAS1
RHOBTB2	chr8_22856697_22856896	EPAS1
RHOBTB2	chr8_22906141_22910728	EPAS1
TSHZ1	chr18_72343608_72344696	EPAS1
TSHZ1	chr18_72517747_72519512	EPAS1
TSHZ1	chr18_72545678_72549227	EPAS1
TSHZ1	chr18_72552095_72554148	EPAS1
TSHZ1	chr18_72662477_72664205	EPAS1
TSHZ1	chr18_72705765_72708856	EPAS1
TSHZ1	chr18_72779841_72784713	EPAS1
ZNF639	chr3_178867343_178868046	EPAS1
ZNF639	chr3_179039538_179040497	EPAS1
ZNF639	chr3_179041700_179042816	EPAS1
TTI1	chr20_36629438_36631330	EPAS1
TTI1	chr20_36659947_36661947	EPAS1
C12orf29	chr12_87710973_87713423	EPAS1
C12orf29	chr12_87715735_87718207	EPAS1
ELMO1	chr7_37070469_37073699	EPAS1
C16orf59	chr16_2508114_2510114	EPAS1
GPATCH11	chr2_36922885_36925419	EPAS1
GPATCH11	chr2_37151967_37155536	EPAS1
GPATCH11	chr2_37177153_37179894	EPAS1
GPATCH11	chr2_37193615_37195615	EPAS1
GPATCH11	chr2_37227422_37228389	EPAS1
GPATCH11	chr2_37312122_37313097	EPAS1
GPATCH11	chr2_37374965_37376965	EPAS1
GPATCH11	chr2_37408352_37409853	EPAS1
GPATCH11	chr2_37421634_37423634	EPAS1
GPATCH11	chr2_37423256_37424701	EPAS1
ULBP3	chr6_150738638_150740952	EPAS1
ULBP3	chr6_150812909_150815138	EPAS1
ZNF544	chr19_58740811_58741043	EPAS1
KIF13B	chr8_28889243_28891332	EPAS1
KIF13B	chr8_28910141_28914360	EPAS1
KIF13B	chr8_28965777_28968202	EPAS1
KIF13B	chr8_29105867_29110554	EPAS1
KIF13B	chr8_29119120_29121420	EPAS1
KIF13B	chr8_29171832_29173460	EPAS1
KIF13B	chr8_29197630_29200249	EPAS1
KIF13B	chr8_29202741_29207782	EPAS1
TRIT1	chr1_40420521_40421758	EPAS1
DTX3L	chr3_122101022_122103022	EPAS1
DTX3L	chr3_122134882_122136882	EPAS1
DTX3L	chr3_122135450_122136143	EPAS1
DTX3L	chr3_122200959_122203824	EPAS1
DTX3L	chr3_122283147_122285147	EPAS1
DTX3L	chr3_122328408_122329146	EPAS1
RCL1	chr9_4762786_4763895	EPAS1
RCL1	chr9_4790833_4792833	EPAS1
RCL1	chr9_4792281_4793945	EPAS1
RCL1	chr9_4831830_4835165	EPAS1
TRIM33	chr1_114999809_115001984	EPAS1
TRIM33	chr1_115053781_115055781	EPAS1
TRIM33	chr1_115123242_115125069	EPAS1
TRIM33	chr1_115124265_115126265	EPAS1
PPL	chr16_4898143_4903479	EPAS1
PPL	chr16_4908787_4911219	EPAS1
PPL	chr16_4987136_4989136	EPAS1
PPL	chr16_4992728_4996055	EPAS1
PARP9	chr3_122101022_122103022	EPAS1
PARP9	chr3_122134882_122136882	EPAS1
PARP9	chr3_122135450_122136143	EPAS1
PARP9	chr3_122200959_122203824	EPAS1
PARP9	chr3_122283147_122285147	EPAS1
PARP9	chr3_122328408_122329146	EPAS1
PARP9	chr3_122398236_122400850	EPAS1
PCDHGB7	chr5_140808157_140810157	EPAS1
PCDHGB7	chr5_140892000_140894850	EPAS1
TEX2	chr17_62207733_62208872	EPAS1
TEX2	chr17_62224069_62226004	EPAS1
TEX2	chr17_62392367_62398986	EPAS1
KIF14	chr1_200608910_200610621	EPAS1
TRIM4	chr7_99515804_99517752	EPAS1
NDUFA4L2	chr12_57622963_57624889	EPAS1
FYCO1	chr3_46027408_46031351	EPAS1
FYCO1	chr3_46036129_46037683	EPAS1
FYCO1	chr3_46037316_46039316	EPAS1
A4GALT	chr22_43076050_43078218	EPAS1
A4GALT	chr22_43122596_43124248	EPAS1
CRLF3	chr17_28845021_28847921	EPAS1
CRLF3	chr17_28901482_28903482	EPAS1
CRLF3	chr17_29035008_29035683	EPAS1
CRLF3	chr17_29157022_29159022	EPAS1
ZNF131	chr5_43063674_43068819	EPAS1
ZNF131	chr5_43067073_43069073	EPAS1
ZNF131	chr5_43075186_43076259	EPAS1
ZNF131	chr5_43119641_43121641	EPAS1
ZNF131	chr5_43120647_43121466	EPAS1
ZNF131	chr5_43122481_43123843	EPAS1
CCNE1	chr19_30300900_30302900	EPAS1
RPAP3	chr12_47785984_47787488	EPAS1
HRCT1	chr9_35907479_35909479	EPAS1
ELL2	chr5_95192536_95199329	EPAS1
ELL2	chr5_95204709_95207154	EPAS1
ELL2	chr5_95236315_95238325	EPAS1
ELL2	chr5_95297775_95299775	EPAS1
ELL2	chr5_95399903_95404683	EPAS1
ELL2	chr5_95588592_95593144	EPAS1
MND1	chr4_154265120_154266966	EPAS1
MND1	chr4_154386732_154388273	EPAS1
MND1	chr4_154407057_154411998	EPAS1
BCOR	chrX_39276928_39280630	EPAS1
BCOR	chrX_39547809_39549175	EPAS1
ST7	chr7_116504136_116519948	EPAS1
ST7	chr7_116591380_116593380	EPAS1
ST7	chr7_116659755_116660897	EPAS1
ST7	chr7_116664622_116667408	EPAS1
ARHGAP10	chr4_148634666_148636683	EPAS1
ARHGAP10	chr4_148651452_148653452	EPAS1
ARHGAP10	chr4_148654132_148658286	EPAS1
ARHGAP10	chr4_148688673_148696914	EPAS1
ARHGAP10	chr4_148749844_148753724	EPAS1
ARHGAP10	chr4_148848437_148850261	EPAS1
NVL	chr1_224447076_224451153	EPAS1
WDR92	chr2_68382861_68384146	EPAS1
WDR92	chr2_68384678_68386678	EPAS1
WDR92	chr2_68464448_68467939	EPAS1
WDR92	chr2_68475705_68478280	EPAS1
WDR92	chr2_68479651_68481651	EPAS1
WDR92	chr2_68480325_68482015	EPAS1
WDR92	chr2_68545130_68548079	EPAS1
USP31	chr16_23082572_23084716	EPAS1
USP31	chr16_23090209_23094464	EPAS1
USP31	chr16_23135031_23137432	EPAS1
USP31	chr16_23141948_23146900	EPAS1
USP31	chr16_23157020_23159917	EPAS1
USP31	chr16_23160591_23162591	EPAS1
USP31	chr16_23161069_23161268	EPAS1
ACTR6	chr12_100591864_100593864	EPAS1
ACTR6	chr12_100594395_100596045	EPAS1
HLTF	chr3_148845370_148847370	EPAS1
HLTF	chr3_148846681_148848244	EPAS1
HLTF	chr3_148896344_148898627	EPAS1
HLTF	chr3_148942314_148944104	EPAS1
MED7	chr5_156569786_156571786	EPAS1
MED7	chr5_156570431_156570822	EPAS1
PRIM2	chr6_57181114_57183140	EPAS1
PRIM2	chr6_57337332_57340106	EPAS1
PLA2G15	chr16_68120242_68121343	EPAS1
PLA2G15	chr16_68270618_68272239	EPAS1
PLA2G15	chr16_68291450_68292531	EPAS1
PLA2G15	chr16_68296418_68298418	EPAS1
PLA2G15	chr16_68297398_68298266	EPAS1
KIAA1671	chr22_25289947_25291880	EPAS1
KIAA1671	chr22_25372396_25374495	EPAS1
KIAA1671	chr22_25376996_25390436	EPAS1
KIAA1671	chr22_25391779_25393647	EPAS1
KIAA1671	chr22_25396854_25399191	EPAS1
KIAA1671	chr22_25408826_25411632	EPAS1
POLD3	chr11_74036945_74038818	EPAS1
POLD3	chr11_74109502_74111502	EPAS1
POLD3	chr11_74137511_74138998	EPAS1
POLD3	chr11_74203348_74205144	EPAS1
POLD3	chr11_74204755_74206755	EPAS1
POLD3	chr11_74269716_74271303	EPAS1
POLD3	chr11_74301574_74303574	EPAS1
POLD3	chr11_74303060_74304900	EPAS1
POLD3	chr11_74347434_74348481	EPAS1
POLD3	chr11_74457912_74459912	EPAS1
POLD3	chr11_74459061_74462197	EPAS1
TFAP4	chr16_4348242_4350207	EPAS1
TFAP4	chr16_4356846_4358307	EPAS1
TFAP4	chr16_4366711_4370758	EPAS1
GEMIN2	chr14_39644996_39646985	EPAS1
GEMIN2	chr14_39686319_39688810	EPAS1
GEMIN2	chr14_39732475_39734475	EPAS1
GEMIN2	chr14_39735032_39735837	EPAS1
TDP1	chr14_90081555_90086127	EPAS1
TDP1	chr14_90167560_90168506	EPAS1
TDP1	chr14_90387820_90389238	EPAS1
TDP1	chr14_90392167_90394999	EPAS1
TDP1	chr14_90418946_90424048	EPAS1
TDP1	chr14_90420901_90422901	EPAS1
ESPL1	chr12_53645510_53647180	EPAS1
ESPL1	chr12_53660082_53662082	EPAS1
ESPL1	chr12_53661738_53662933	EPAS1
ESPL1	chr12_53687234_53689234	EPAS1
ESPL1	chr12_53688675_53690020	EPAS1
BRI3BP	chr12_125399790_125406871	EPAS1
BRI3BP	chr12_125422015_125425821	EPAS1
BRI3BP	chr12_125547924_125549924	EPAS1
GTF2B	chr1_86032843_86042254	EPAS1
GTF2B	chr1_86048670_86051570	EPAS1
GTF2B	chr1_86174116_86176116	EPAS1
NCAPH	chr2_97192782_97194974	EPAS1
SLC20A2	chr8_42269253_42271664	EPAS1
SLC20A2	chr8_42349412_42351588	EPAS1
SLC20A2	chr8_42372853_42374576	EPAS1
SLC20A2	chr8_42389547_42394635	EPAS1
SLC20A2	chr8_42394297_42396297	EPAS1
SLC20A2	chr8_42395722_42396255	EPAS1
CBWD2	chr2_113997523_113999332	EPAS1
CBWD2	chr2_114193267_114195267	EPAS1
PI4K2A	chr10_99393344_99395344	EPAS1
PI4K2A	chr10_99398442_99400442	EPAS1
PI4K2A	chr10_99407497_99410393	EPAS1
PI4K2A	chr10_99446236_99447905	EPAS1
PI4K2A	chr10_99447015_99449015	EPAS1
NAA35	chr9_88556661_88557948	EPAS1
DHX32	chr10_127510103_127512103	EPAS1
DHX32	chr10_127511837_127513837	EPAS1
DHX32	chr10_127512674_127514027	EPAS1
DHX32	chr10_127583107_127585107	EPAS1
DHX32	chr10_127661479_127662859	EPAS1
PTGS2	chr1_186362458_186363901	EPAS1
PTGS2	chr1_186461341_186462334	EPAS1
PTGS2	chr1_186466909_186469335	EPAS1
PTGS2	chr1_186503852_186505999	EPAS1
PTGS2	chr1_186649559_186651559	EPAS1
SLC25A17	chr22_41214190_41216017	EPAS1
SLC25A17	chr22_41215403_41217403	EPAS1
SLC25A17	chr22_41249157_41254332	EPAS1
SLC25A17	chr22_41251084_41253084	EPAS1
NUP160	chr11_48000109_48002109	EPAS1
NUP160	chr11_48170290_48172753	EPAS1
ZFYVE1	chr14_73392596_73394548	EPAS1
ZFYVE1	chr14_73492114_73493220	EPAS1
ZFYVE1	chr14_73494143_73494507	EPAS1
ZFYVE1	chr14_73523220_73525220	EPAS1
ZFYVE1	chr14_73524388_73524946	EPAS1
ZFYVE1	chr14_73601142_73603142	EPAS1
ZFYVE1	chr14_73675864_73678388	EPAS1
ZFYVE1	chr14_73687911_73690015	EPAS1
ZFYVE1	chr14_73694311_73696328	EPAS1
ZFYVE1	chr14_73777052_73779352	EPAS1
RALGAPB	chr20_37076935_37083010	EPAS1
RNF185	chr22_31568149_31570578	EPAS1
RNF185	chr22_31605638_31616394	EPAS1
S1PR3	chr9_91346603_91349842	EPAS1
S1PR3	chr9_91605748_91609760	EPAS1
SH3RF3	chr2_109704310_109707111	EPAS1
SH3RF3	chr2_109779363_109784495	EPAS1
SH3RF3	chr2_109787167_109792570	EPAS1
SH3RF3	chr2_109854354_109860591	EPAS1
SH3RF3	chr2_109881101_109884814	EPAS1
HERPUD2	chr7_35293711_35295711	EPAS1
HERPUD2	chr7_35734772_35736772	EPAS1
HERPUD2	chr7_35735018_35737847	EPAS1
POLR1E	chr9_37422104_37425309	EPAS1
POLR1E	chr9_37465407_37467407	EPAS1
POLR1E	chr9_37573283_37576886	EPAS1
TP53INP2	chr20_33290147_33292147	EPAS1
TP53INP2	chr20_33296656_33298322	EPAS1
GUF1	chr4_44122477_44124304	EPAS1
GUF1	chr4_44146302_44154383	EPAS1
GUF1	chr4_44161937_44165215	EPAS1
PARD3	chr10_34410062_34413890	EPAS1
PARD3	chr10_34568723_34570486	EPAS1
EPHX1	chr1_225789550_225792795	EPAS1
EPHX1	chr1_225840845_225842845	EPAS1
RBL1	chr20_35616394_35617796	EPAS1
RBL1	chr20_35723359_35725035	EPAS1
RBL1	chr20_35724403_35726403	EPAS1
FOXRED1	chr11_126098865_126102416	EPAS1
FOXRED1	chr11_126136934_126138934	EPAS1
FOXRED1	chr11_126137371_126138213	EPAS1
FOXRED1	chr11_126152477_126153516	EPAS1
KLHL5	chr4_39037203_39040342	EPAS1
KLHL5	chr4_39044101_39046140	EPAS1
LIMS2	chr2_128284479_128285283	EPAS1
LIMS2	chr2_128393514_128400372	EPAS1
LIMS2	chr2_128415763_128423094	EPAS1
LIMS2	chr2_128458551_128461026	EPAS1
LIMS2	chr2_128526168_128530028	EPAS1
AQR	chr15_35276736_35281160	EPAS1
CLEC1A	chr12_10179856_10187185	EPAS1
CLEC1A	chr12_10194380_10195629	EPAS1
PPAT	chr4_57254159_57255103	EPAS1
PPAT	chr4_57299914_57301914	EPAS1
PPAT	chr4_57331456_57333361	EPAS1
PPAT	chr4_57506370_57509097	EPAS1
CSGALNACT1	chr8_19328988_19331259	EPAS1
CSGALNACT1	chr8_19460056_19462056	EPAS1
CALHM2	chr10_105156638_105158296	EPAS1
CALHM2	chr10_105208601_105212559	EPAS1
PRKCE	chr2_45464156_45470022	EPAS1
LRPAP1	chr4_3322337_3325518	EPAS1
LRPAP1	chr4_3355340_3357369	EPAS1
LRPAP1	chr4_3389315_3391667	EPAS1
ADCY4	chr14_24778994_24784008	EPAS1
ADCY4	chr14_24780576_24782576	EPAS1
KLHL9	chr9_21334155_21335876	EPAS1
KLHL9	chr9_21335429_21337429	EPAS1
KLHL9	chr9_21505874_21508361	EPAS1
KLHL9	chr9_21547020_21558360	EPAS1
KLHL9	chr9_21604362_21606218	EPAS1
KLHL9	chr9_21770718_21772005	EPAS1
RAB3D	chr19_11464061_11466061	EPAS1
RAB3D	chr19_11495018_11497018	EPAS1
AGFG2	chr7_100061894_100063894	EPAS1
AGFG2	chr7_100074001_100076156	EPAS1
AGFG2	chr7_100079549_100081549	EPAS1
AGFG2	chr7_100112258_100113507	EPAS1
AGFG2	chr7_100134833_100136833	EPAS1
AGFG2	chr7_100141647_100146938	EPAS1
AGFG2	chr7_100171270_100173270	EPAS1
AGFG2	chr7_100180214_100183461	EPAS1
AGFG2	chr7_100183811_100185811	EPAS1
AGFG2	chr7_100197881_100199881	EPAS1
AGFG2	chr7_100207724_100209724	EPAS1
AGFG2	chr7_100269362_100271362	EPAS1
TRAFD1	chr12_112451023_112453023	EPAS1
TRAFD1	chr12_112455986_112457644	EPAS1
TRAFD1	chr12_112546635_112548635	EPAS1
TRAFD1	chr12_112554008_112555541	EPAS1
TRAFD1	chr12_112819896_112821896	EPAS1
TRAFD1	chr12_112820344_112820717	EPAS1
TRAFD1	chr12_112845336_112846389	EPAS1
TRAFD1	chr12_112855929_112858930	EPAS1
ACVR1	chr2_158669902_158671019	EPAS1
ACVR1	chr2_158686725_158688710	EPAS1
ACVR1	chr2_158711424_158713474	EPAS1
C4orf46	chr4_159093718_159095718	EPAS1
C4orf46	chr4_159131138_159132775	EPAS1
C4orf46	chr4_159234966_159237041	EPAS1
WASF3	chr13_27129839_27131839	EPAS1
WASF3	chr13_27156102_27166017	EPAS1
TULP3	chr12_2999323_2999787	EPAS1
TULP3	chr12_3095257_3096618	EPAS1
ORC5	chr7_103629963_103631963	EPAS1
ORC5	chr7_103847492_103849086	EPAS1
ORC5	chr7_103848495_103850495	EPAS1
ABHD4	chr14_23066831_23068619	EPAS1
ABHD4	chr14_23206450_23211707	EPAS1
ZC3HC1	chr7_129592783_129594783	EPAS1
ZC3HC1	chr7_129597836_129599708	EPAS1
ZC3HC1	chr7_129710865_129712459	EPAS1
ZC3HC1	chr7_129844332_129845831	EPAS1
ACP2	chr11_47234492_47236492	EPAS1
CCDC28B	chr1_32669235_32671235	EPAS1
DCUN1D3	chr16_20876349_20884788	EPAS1
DCUN1D3	chr16_20889698_20893025	EPAS1
DCUN1D3	chr16_20909556_20911556	EPAS1
TXNDC15	chr5_134239974_134240216	EPAS1
CKAP2L	chr2_113518208_113523140	EPAS1
CKAP2L	chr2_113542971_113544971	EPAS1
CKAP2L	chr2_113550646_113552295	EPAS1
RBMX2	chrX_129473383_129474492	EPAS1
RBMX2	chrX_129533942_129535942	EPAS1
RBMX2	chrX_129535414_129537117	EPAS1
SLC30A1	chr1_211752099_211754099	EPAS1
SLC30A1	chr1_211812082_211814292	EPAS1
SLC30A1	chr1_211820875_211823244	EPAS1
SLC30A1	chr1_211826439_211828997	EPAS1
PNPT1	chr2_55998320_56000199	EPAS1
PNPT1	chr2_56005410_56008812	EPAS1
PNPT1	chr2_56088001_56095926	EPAS1
PNPT1	chr2_56096856_56122321	EPAS1
PNPT1	chr2_56123259_56149289	EPAS1
FABP4	chr8_82333803_82335767	EPAS1
KIAA1524	chr3_108265115_108268874	EPAS1
KIAA1524	chr3_108308491_108310491	EPAS1
NHSL1	chr6_138921387_138923395	EPAS1
NHSL1	chr6_138967837_138969074	EPAS1
CEP78	chr9_80127577_80131264	EPAS1
CEP78	chr9_80202259_80205538	EPAS1
ADAMTS9	chr3_64654365_64655978	EPAS1
ADAMTS9	chr3_64668545_64670545	EPAS1
ADAMTS9	chr3_64669853_64673189	EPAS1
ADAMTS9	chr3_64781096_64783682	EPAS1
ADAMTS9	chr3_64893054_64895768	EPAS1
ADAMTS9	chr3_64901212_64903565	EPAS1
MYD88	chr3_38177968_38179968	EPAS1
MYD88	chr3_38178733_38180733	EPAS1
MYD88	chr3_38178980_38180456	EPAS1
MYD88	chr3_38493789_38495789	EPAS1
MYD88	chr3_38495559_38496838	EPAS1
RPRD1A	chr18_33551815_33553392	EPAS1
RPRD1A	chr18_33647373_33649373	EPAS1
RPRD1A	chr18_33708683_33710837	EPAS1
SCN1B	chr19_35496329_35498262	EPAS1
FIGNL1	chr7_50512774_50518730	EPAS1
FIGNL1	chr7_50518088_50520088	EPAS1
FIGNL1	chr7_50602294_50603505	EPAS1
MTAP	chr9_21801804_21804214	EPAS1
MTAP	chr9_21811515_21814402	EPAS1
MTAP	chr9_21830581_21833603	EPAS1
MTAP	chr9_21974826_21976826	EPAS1
MTAP	chr9_21993712_21996352	EPAS1
MTAP	chr9_22029340_22030917	EPAS1
MTAP	chr9_22050332_22053788	EPAS1
MTAP	chr9_22101950_22104770	EPAS1
MTAP	chr9_22237562_22239692	EPAS1
PIK3C2A	chr11_17099220_17101220	EPAS1
PIK3C2A	chr11_17099514_17100514	EPAS1
PIK3C2A	chr11_17177599_17183944	EPAS1
PIK3C2A	chr11_17191354_17193354	EPAS1
PIK3C2A	chr11_17192082_17195152	EPAS1
PIK3C2A	chr11_17227450_17228491	EPAS1
PIK3C2A	chr11_17373120_17376156	EPAS1
HS1BP3	chr2_20810430_20813510	EPAS1
HS1BP3	chr2_20815424_20818514	EPAS1
HS1BP3	chr2_20833599_20836266	EPAS1
HS1BP3	chr2_20850864_20852864	EPAS1
NUP155	chr5_37371228_37373228	EPAS1
NUP155	chr5_37371610_37372102	EPAS1
NUP155	chr5_37377411_37379411	EPAS1
NUP155	chr5_37552047_37555512	EPAS1
NUP155	chr5_37716975_37718669	EPAS1
NUP155	chr5_37720843_37723809	EPAS1
ZNFX1	chr20_47862587_47866246	EPAS1
ZNFX1	chr20_47894756_47896756	EPAS1
ZNFX1	chr20_47895885_47900698	EPAS1
PLA2G4C	chr19_48610421_48616896	EPAS1
PLA2G4C	chr19_48648586_48649447	EPAS1
RFC5	chr12_117626718_117627597	EPAS1
NACC2	chr9_138899550_138904669	EPAS1
ARHGEF17	chr11_73030981_73035644	EPAS1
YPEL2	chr17_57404467_57408783	EPAS1
YPEL2	chr17_57407052_57409052	EPAS1
YPEL2	chr17_57458228_57459883	EPAS1
YPEL2	chr17_57511409_57515416	EPAS1
YPEL2	chr17_57516300_57519689	EPAS1
ARHGAP35	chr19_47465263_47467093	EPAS1
TSEN15	chr1_182998303_183000553	EPAS1
TSEN15	chr1_183106826_183110703	EPAS1
SKA3	chr13_21651734_21655814	EPAS1
SKA3	chr13_21748371_21750371	EPAS1
SKA3	chr13_21749024_21750173	EPAS1
FOXP1	chr3_70898315_70900942	EPAS1
FOXP1	chr3_71029124_71034135	EPAS1
BCL9L	chr11_118661657_118663657	EPAS1
BCL9L	chr11_118781613_118783613	EPAS1
DLAT	chr11_111806735_111811895	EPAS1
DLAT	chr11_111812780_111818355	EPAS1
DLAT	chr11_111893537_111895537	EPAS1
DLAT	chr11_111919349_111920739	EPAS1
DLAT	chr11_111942967_111944967	EPAS1
RXRA	chr9_137295374_137300562	EPAS1
RXRA	chr9_137442498_137445443	EPAS1
PLD2	chr17_4735964_4737958	EPAS1
PLD2	chr17_4759332_4763852	EPAS1
MAGEF1	chr3_184336893_184338984	EPAS1
MAGEF1	chr3_184429836_184431836	EPAS1
CDC42EP4	chr17_71287157_71289662	EPAS1
TIPIN	chr15_66680113_66684490	EPAS1
TIPIN	chr15_66789345_66791349	EPAS1
NUAK1	chr12_105837543_105841102	EPAS1
NUAK1	chr12_105853382_105857179	EPAS1
NUAK1	chr12_105980555_105981652	EPAS1
NUAK1	chr12_105983863_105984530	EPAS1
NUAK1	chr12_106131076_106132740	EPAS1
FES	chr15_91415561_91417932	EPAS1
FES	chr15_91425664_91427664	EPAS1
FES	chr15_91426485_91429844	EPAS1
EFCAB14	chr1_47182528_47184293	EPAS1
EFCAB14	chr1_47185142_47185725	EPAS1
FAM107A	chr3_58545838_58551718	EPAS1
FAM107A	chr3_58561107_58563905	EPAS1
FAM107A	chr3_58563491_58565491	EPAS1
FAM107A	chr3_58613082_58616012	EPAS1
ST3GAL1	chr8_134306438_134311191	EPAS1
ST3GAL1	chr8_134309547_134311547	EPAS1
ST3GAL1	chr8_134314903_134316162	EPAS1
ST3GAL1	chr8_134393672_134394682	EPAS1
ST3GAL1	chr8_134400868_134403795	EPAS1
ST3GAL1	chr8_134467640_134470431	EPAS1
ST3GAL1	chr8_134510922_134514073	EPAS1
ST3GAL1	chr8_134538239_134539995	EPAS1
ST3GAL1	chr8_134551948_134554480	EPAS1
ST3GAL1	chr8_134556948_134560098	EPAS1
ST3GAL1	chr8_134568512_134571331	EPAS1
ST3GAL1	chr8_134579502_134582673	EPAS1
ST3GAL1	chr8_134584183_134586183	EPAS1
ST3GAL1	chr8_134584726_134588597	EPAS1
ST3GAL1	chr8_134656504_134658453	EPAS1
ST3GAL1	chr8_134662983_134669193	EPAS1
ST3GAL1	chr8_134734273_134738063	EPAS1
ST3GAL1	chr8_134741802_134743382	EPAS1
TAP1	chr6_32811816_32813816	EPAS1
TAP1	chr6_32819937_32821937	EPAS1
TAP1	chr6_32820564_32822564	EPAS1
NMRK1	chr9_77567517_77568294	EPAS1
NMRK1	chr9_77567802_77569802	EPAS1
NMRK1	chr9_77641972_77642208	EPAS1
NMRK1	chr9_77701245_77702905	EPAS1
NMRK1	chr9_77703133_77705133	EPAS1
NMRK1	chr9_77761278_77764861	EPAS1
GOLGA5	chr14_93075785_93077938	EPAS1
GOLGA5	chr14_93213941_93215371	EPAS1
ZSWIM8	chr10_75543381_75545381	EPAS1
ZSWIM8	chr10_75571589_75573589	EPAS1
ZSWIM8	chr10_75575217_75577706	EPAS1
ZSWIM8	chr10_75578736_75580230	EPAS1
ZSWIM8	chr10_75634349_75636349	EPAS1
ZSWIM8	chr10_75653425_75655499	EPAS1
ZSWIM8	chr10_75665095_75671766	EPAS1
ZSWIM8	chr10_75668861_75670861	EPAS1
CYB5D2	chr17_3704537_3706537	EPAS1
CYB5D2	chr17_3721668_3723275	EPAS1
CYB5D2	chr17_3999516_4005962	EPAS1
CYB5D2	chr17_4044461_4046461	EPAS1
CYB5D2	chr17_4064212_4065238	EPAS1
VHL	chr3_10206543_10207059	EPAS1
PRPF38A	chr1_52868218_52870218	EPAS1
MIS18A	chr21_33650359_33652453	EPAS1
MIS18A	chr21_33651376_33653376	EPAS1
MIS18A	chr21_33699818_33703591	EPAS1
MIS18A	chr21_33711555_33713268	EPAS1
MIS18A	chr21_33731843_33733966	EPAS1
MIS18A	chr21_33742416_33745803	EPAS1
YEATS4	chr12_69797641_69800942	EPAS1
YEATS4	chr12_69862128_69864128	EPAS1
RPS26	chr12_56433685_56435685	EPAS1
RPS26	chr12_56436614_56437093	EPAS1
SKP2	chr5_36147356_36148558	EPAS1
SKP2	chr5_36150144_36152144	EPAS1
SKP2	chr5_36150785_36151324	EPAS1
SKP2	chr5_36152015_36154015	EPAS1
SKP2	chr5_36241493_36243493	EPAS1
SKP2	chr5_36242485_36242932	EPAS1
PDXP	chr22_38052736_38054736	EPAS1
PDXP	chr22_38070471_38071462	EPAS1
CCNC	chr6_99969606_99970550	EPAS1
TFAM	chr10_60142902_60144902	EPAS1
TFAM	chr10_60270903_60272903	EPAS1
GPR107	chr9_132700032_132702422	EPAS1
GPR107	chr9_132804170_132804600	EPAS1
GPR107	chr9_132805473_132807473	EPAS1
GPR107	chr9_132815414_132817277	EPAS1
GPR107	chr9_132899859_132901850	EPAS1
FAM216A	chr12_110720116_110724826	EPAS1
FAM216A	chr12_110738464_110743331	EPAS1
FAM216A	chr12_110790019_110792403	EPAS1
FAM216A	chr12_110840672_110842200	EPAS1
SSH1	chr12_109096774_109098774	EPAS1
SSH1	chr12_109213108_109235264	EPAS1
IDI1	chr10_1095061_1097061	EPAS1
IDI1	chr10_1096030_1097609	EPAS1
IDI1	chr10_1107209_1111593	EPAS1
PAQR4	chr16_3017245_3019245	EPAS1
PAQR4	chr16_3029805_3031051	EPAS1
PAQR4	chr16_3030540_3032540	EPAS1
YAE1D1	chr7_39987914_39988886	EPAS1
IP6K1	chr3_49761407_49763407	EPAS1
IP6K1	chr3_49761779_49762537	EPAS1
IP6K1	chr3_49784926_49787531	EPAS1
IP6K1	chr3_49821713_49823421	EPAS1
ACADM	chr1_75810086_75813551	EPAS1
ACADM	chr1_75938322_75940574	EPAS1
ACADM	chr1_75968477_75969937	EPAS1
ACADM	chr1_75986241_75988671	EPAS1
ACADM	chr1_76006743_76009475	EPAS1
ASPM	chr1_197147717_197148571	EPAS1
SUGP2	chr19_19142386_19144386	EPAS1
SUGP2	chr19_19144380_19146380	EPAS1
C8orf58	chr8_22455113_22457113	EPAS1
C8orf58	chr8_22461173_22463874	EPAS1
MRPL42	chr12_93832846_93834775	EPAS1
IGF2R	chr6_160402204_160403407	EPAS1
PINK1	chr1_19636739_19638739	EPAS1
PINK1	chr1_19638640_19640640	EPAS1
PINK1	chr1_19761801_19767964	EPAS1
PINK1	chr1_19801085_19805289	EPAS1
DOCK9	chr13_99541701_99546498	EPAS1
DOCK9	chr13_99559895_99573004	EPAS1
DOCK9	chr13_99580017_99582910	EPAS1
DOCK9	chr13_99633781_99636530	EPAS1
DOCK9	chr13_99850678_99852678	EPAS1
MPDZ	chr9_12774984_12777811	EPAS1
RBBP4	chr1_33004668_33006039	EPAS1
RBBP4	chr1_33205511_33207511	EPAS1
HSD17B2	chr16_82027981_82032109	EPAS1
HSD17B2	chr16_82045093_82047093	EPAS1
HSD17B2	chr16_82066857_82068857	EPAS1
HSD17B2	chr16_82202409_82204514	EPAS1
CETN3	chr5_89706193_89706719	EPAS1
CETN3	chr5_89768680_89770680	EPAS1
TMA16	chr4_164414782_164417441	EPAS1
FAM214B	chr9_35068016_35071625	EPAS1
FAM214B	chr9_35095806_35096742	EPAS1
FAM214B	chr9_35332553_35336978	EPAS1
FAM214B	chr9_35341118_35342523	EPAS1
FAM214B	chr9_35507671_35512621	EPAS1
FAM214B	chr9_35514405_35522360	EPAS1
WDR12	chr2_204101163_204103163	EPAS1
CCNF	chr16_2390747_2392747	EPAS1
CCNF	chr16_2477394_2479394	EPAS1
CCNF	chr16_2478605_2481309	EPAS1
CCNF	chr16_2508114_2510114	EPAS1
PDHA1	chrX_19360010_19362010	EPAS1
PDHA1	chrX_19361348_19361796	EPAS1
PDHA1	chrX_19362582_19364761	EPAS1
TBC1D9	chr4_141637316_141641377	EPAS1
APBB2	chr4_40910531_40914280	EPAS1
ZNF330	chr4_141637316_141641377	EPAS1
ZNF330	chr4_141647436_141650128	EPAS1
RACGAP1	chr12_50418574_50419826	EPAS1
GIMAP8	chr7_150162462_150165231	EPAS1
GIMAP8	chr7_150211340_150215421	EPAS1
GIMAP8	chr7_150262457_150264457	EPAS1
GIMAP8	chr7_150281345_150285180	EPAS1
GIMAP8	chr7_150432435_150434435	EPAS1
ECD	chr10_74877277_74878778	EPAS1
TNPO3	chr7_128695227_128697227	EPAS1
CHCHD7	chr8_56985263_56986291	EPAS1
CHCHD7	chr8_56987140_56989140	EPAS1
CHCHD7	chr8_57122314_57124314	EPAS1
CHCHD7	chr8_57122450_57122679	EPAS1
CHCHD7	chr8_57124755_57125141	EPAS1
SLC39A14	chr8_22239913_22242168	EPAS1
MPZL2	chr11_118132390_118137235	EPAS1
MPZL2	chr11_118144914_118149063	EPAS1
SHE	chr1_154455033_154460377	EPAS1
SHE	chr1_154461266_154474069	EPAS1
SHE	chr1_154474526_154476526	EPAS1
SHE	chr1_154475138_154475462	EPAS1
DEAF1	chr11_688914_691036	EPAS1
DEAF1	chr11_695740_697740	EPAS1
DEAF1	chr11_774996_776926	EPAS1
DEAF1	chr11_777453_779453	EPAS1
KLF3	chr4_38211868_38213254	EPAS1
EDEM2	chr20_33528681_33530199	EPAS1
EDEM2	chr20_33678781_33681787	EPAS1
EDEM2	chr20_33735161_33737161	EPAS1
EDEM2	chr20_33757739_33759739	EPAS1
EDEM2	chr20_33758869_33763189	EPAS1
ALG8	chr11_77850699_77852699	EPAS1
ALG8	chr11_77879522_77880704	EPAS1
ALG8	chr11_77896466_77897271	EPAS1
ANAPC7	chr12_110717031_110719031	EPAS1
ANAPC7	chr12_110720116_110724826	EPAS1
ANAPC7	chr12_110747666_110752993	EPAS1
ANAPC7	chr12_110790019_110792403	EPAS1
LRWD1	chr7_102073478_102075058	EPAS1
LRWD1	chr7_102079365_102082580	EPAS1
LRWD1	chr7_102103389_102105389	EPAS1
LRWD1	chr7_102119381_102121381	EPAS1
LRWD1	chr7_102158224_102160224	EPAS1
PRKAA1	chr5_40756072_40758072	EPAS1
PRKAA1	chr5_40798629_40800089	EPAS1
DDR2	chr1_162640276_162644138	EPAS1
DDR2	chr1_162645624_162648483	EPAS1
LARP7	chr4_113558151_113560151	EPAS1
LARP7	chr4_113559111_113559959	EPAS1
TMEM171	chr5_72252617_72253132	EPAS1
TMEM171	chr5_72414387_72416387	EPAS1
TMEM171	chr5_72449803_72451853	EPAS1
ME3	chr11_85780139_85782139	EPAS1
ME3	chr11_85953805_85955805	EPAS1
ME3	chr11_86012543_86013085	EPAS1
ME3	chr11_86167074_86172987	EPAS1
ME3	chr11_86184334_86190357	EPAS1
ME3	chr11_86191536_86197620	EPAS1
ME3	chr11_86225360_86237004	EPAS1
ME3	chr11_86258676_86263646	EPAS1
ME3	chr11_86269269_86271538	EPAS1
MAP1LC3A	chr20_33132687_33134687	EPAS1
MAP1LC3A	chr20_33291445_33291727	EPAS1
MSH2	chr2_47629395_47630058	EPAS1
DNAJC2	chr7_102983857_102985663	EPAS1
DNAJC2	chr7_102985320_102987320	EPAS1
DNAJC2	chr7_102985970_102987970	EPAS1
DNAJC2	chr7_102987655_102990661	EPAS1
CARD10	chr22_37877973_37883856	EPAS1
CARD10	chr22_37896863_37900775	EPAS1
CARD10	chr22_37957333_37963787	EPAS1
ABLIM1	chr10_116245650_116247974	EPAS1
ABLIM1	chr10_116284690_116287008	EPAS1
ABLIM1	chr10_116404574_116415029	EPAS1
ABLIM1	chr10_116614831_116618169	EPAS1
GBF1	chr10_104069271_104070922	EPAS1
ARSJ	chr4_114679264_114684958	EPAS1
ARSJ	chr4_114900878_114902878	EPAS1
POLR2D	chr2_128568761_128570761	EPAS1
POLR2D	chr2_128614865_128616223	EPAS1
POLR2D	chr2_128642434_128644434	EPAS1
POLR3GL	chr1_86032843_86042254	EPAS1
POLR3GL	chr1_86043206_86046020	EPAS1
POLR3GL	chr1_86044443_86046443	EPAS1
POLR3GL	chr1_86048670_86051570	EPAS1
POLR3GL	chr1_86071559_86074543	EPAS1
POLR3GL	chr1_86174116_86176116	EPAS1
PYGL	chr14_51297839_51299839	EPAS1
THSD4	chr15_71148594_71149920	EPAS1
THSD4	chr15_71423851_71427059	EPAS1
THSD4	chr15_71428006_71430561	EPAS1
RAB11FIP5	chr2_73240149_73242365	EPAS1
RAB11FIP5	chr2_73315992_73319353	EPAS1
RAB11FIP5	chr2_73340146_73342146	EPAS1
DAB2IP	chr9_124327380_124329380	EPAS1
DAB2IP	chr9_124460871_124463455	EPAS1
DAB2IP	chr9_124486288_124488213	EPAS1
DAB2IP	chr9_124664445_124666256	EPAS1
DAB2IP	chr9_124734390_124736512	EPAS1
KANK3	chr19_8384383_8386383	EPAS1
KANK3	chr19_8386280_8388280	EPAS1
KANK3	chr19_8405224_8408981	EPAS1
KANK3	chr19_8418493_8422681	EPAS1
KANK3	chr19_8427010_8429010	EPAS1
KANK3	chr19_8431914_8433393	EPAS1
MPRIP	chr17_16933303_16936161	EPAS1
MPRIP	chr17_16946741_16949006	EPAS1
MPRIP	chr17_17053219_17056396	EPAS1
MPRIP	chr17_17109646_17111646	EPAS1
SAP30	chr4_174287213_174291754	EPAS1
SAP30	chr4_174290092_174292092	EPAS1
ETS2	chr21_39839918_39867981	EPAS1
ETS2	chr21_40175230_40177230	EPAS1
ETS2	chr21_40194910_40196813	EPAS1
EDEM1	chr3_5227358_5229358	EPAS1
EDEM1	chr3_5227839_5228992	EPAS1
SPRYD3	chr12_53459564_53462746	EPAS1
SPRYD3	chr12_53491451_53493310	EPAS1
SPRYD3	chr12_53572534_53574534	EPAS1
C1GALT1C1	chrX_119882673_119884273	EPAS1
C1GALT1C1	chrX_119914766_119916444	EPAS1
BMP1	chr8_22045722_22046767	EPAS1
FANCI	chr15_89644214_89649776	EPAS1
FANCI	chr15_89654843_89656548	EPAS1
FANCI	chr15_89671842_89677169	EPAS1
FANCI	chr15_89708645_89712684	EPAS1
FANCI	chr15_89786868_89789435	EPAS1
FANCI	chr15_89877047_89877452	EPAS1
FANCI	chr15_89878026_89880026	EPAS1
FANCI	chr15_89878479_89878601	EPAS1
NAA15	chr4_140003216_140004052	EPAS1
NAA15	chr4_140098939_140100052	EPAS1
NAA15	chr4_140201492_140203492	EPAS1
NAA15	chr4_140215911_140217457	EPAS1
NAA15	chr4_140220675_140222675	EPAS1
NAA15	chr4_140220771_140222343	EPAS1
NAA15	chr4_140336916_140342880	EPAS1
NAA15	chr4_140372852_140374386	EPAS1
NAA15	chr4_140372960_140374960	EPAS1
TANC1	chr2_159939128_159951489	EPAS1
TANC1	chr2_160024530_160026703	EPAS1
EXOSC2	chr9_133587267_133589267	EPAS1
EXOSC2	chr9_133588947_133591244	EPAS1
CDR2	chr16_22033560_22043414	EPAS1
KHNYN	chr14_24892603_24896531	EPAS1
KHNYN	chr14_24896491_24898491	EPAS1
KHNYN	chr14_24904540_24907737	EPAS1
C12orf45	chr12_104764602_104766592	EPAS1
C12orf45	chr12_105088664_105090069	EPAS1
C12orf45	chr12_105114005_105115098	EPAS1
SLTM	chr15_59456800_59463949	EPAS1
APOL3	chr22_36461346_36462799	EPAS1
APOL3	chr22_36556977_36558977	EPAS1
DRAM1	chr12_102288359_102288906	EPAS1
DRAM1	chr12_102512361_102514361	EPAS1
DRAM1	chr12_102513216_102515689	EPAS1
MRPS22	chr3_139060860_139062860	EPAS1
MRPS22	chr3_139108522_139110522	EPAS1
INCENP	chr11_61735132_61737132	EPAS1
INCENP	chr11_61735384_61741637	EPAS1
INCENP	chr11_61745441_61746893	EPAS1
INCENP	chr11_61792262_61793790	EPAS1
SMC3	chr10_112285153_112290606	EPAS1
NUP107	chr12_69005811_69008722	EPAS1
NUP107	chr12_69023802_69026647	EPAS1
NUP107	chr12_69078730_69080730	EPAS1
NUP107	chr12_69079266_69080380	EPAS1
NUP107	chr12_69081301_69082659	EPAS1
NUP107	chr12_69139494_69140584	EPAS1
SMAD1	chr4_146199056_146202275	EPAS1
SMAD1	chr4_146204761_146208839	EPAS1
SMAD1	chr4_146400950_146402950	EPAS1
SMAD1	chr4_146401848_146402725	EPAS1
ANO10	chr3_43438381_43441345	EPAS1
ANO10	chr3_43453261_43456485	EPAS1
ANO10	chr3_43673192_43675316	EPAS1
ANO10	chr3_43733181_43734232	EPAS1
SF3B3	chr16_70466385_70469079	EPAS1
SF3B3	chr16_70509086_70513697	EPAS1
SF3B3	chr16_70668286_70670553	EPAS1
SELE	chr1_169708622_169709993	EPAS1
SELE	chr1_169748163_169750970	EPAS1
HMGB3	chrX_150065693_150066507	EPAS1
PPHLN1	chr12_41914894_41917159	EPAS1
PPHLN1	chr12_42187754_42190082	EPAS1
TM9SF1	chr14_24657037_24658805	EPAS1
TM9SF1	chr14_24663442_24666624	EPAS1
TM9SF1	chr14_24682832_24683625	EPAS1
PTGER4	chr5_40043868_40047844	EPAS1
PTGER4	chr5_40201916_40205060	EPAS1
PTGER4	chr5_40409768_40411821	EPAS1
PAK1IP1	chr6_10554271_10556935	EPAS1
PLEKHG5	chr1_6544401_6545102	EPAS1
PLEKHG5	chr1_6549859_6553824	EPAS1
PLEKHG5	chr1_6604027_6607774	EPAS1
SCPEP1	chr17_54909777_54917070	EPAS1
SCPEP1	chr17_54911256_54913256	EPAS1
SCPEP1	chr17_54943491_54946637	EPAS1
SCPEP1	chr17_54976068_54981015	EPAS1
SCPEP1	chr17_54989059_54995548	EPAS1
SCPEP1	chr17_54991409_54993409	EPAS1
SCPEP1	chr17_55013963_55017382	EPAS1
SCPEP1	chr17_55038411_55040411	EPAS1
SCPEP1	chr17_55053467_55055467	EPAS1
GMPS	chr3_154796719_154798269	EPAS1
NOL11	chr17_65386382_65388097	EPAS1
NOL11	chr17_65544766_65546920	EPAS1
NOL11	chr17_65629445_65630677	EPAS1
NOL11	chr17_65713331_65713687	EPAS1
FBN1	chr15_48856922_48860058	EPAS1
FBN1	chr15_48935106_48936924	EPAS1
BCAR3	chr1_94016887_94021942	EPAS1
BCAR3	chr1_94030953_94033445	EPAS1
BCAR3	chr1_94073506_94075793	EPAS1
BCAR3	chr1_94080518_94084376	EPAS1
BCAR3	chr1_94157895_94160349	EPAS1
BCAR3	chr1_94244138_94246299	EPAS1
BCAR3	chr1_94309778_94312826	EPAS1
BCAR3	chr1_94313614_94314484	EPAS1
UTP6	chr17_30186326_30188326	EPAS1
VEGFC	chr4_177303779_177305731	EPAS1
VEGFC	chr4_177629005_177632888	EPAS1
VEGFC	chr4_177690096_177693917	EPAS1
VEGFC	chr4_177698753_177706457	EPAS1
VEGFC	chr4_177709646_177712723	EPAS1
VEGFC	chr4_177714271_177716686	EPAS1
VEGFC	chr4_177730823_177732605	EPAS1
VEGFC	chr4_177758960_177764071	EPAS1
NFE2L2	chr2_178078316_178080723	EPAS1
NFE2L2	chr2_178103335_178112096	EPAS1
NFE2L2	chr2_178114837_178121489	EPAS1
NFE2L2	chr2_178128617_178130617	EPAS1
NFE2L2	chr2_178129860_178130622	EPAS1
NFE2L2	chr2_178192420_178193894	EPAS1
NFE2L2	chr2_178196780_178197683	EPAS1
NFE2L2	chr2_178199931_178204115	EPAS1
NFE2L2	chr2_178255470_178257470	EPAS1
NFE2L2	chr2_178256396_178264442	EPAS1
TM4SF18	chr3_148845370_148847370	EPAS1
TMEM88	chr17_7756383_7758383	EPAS1
CPD	chr17_28443308_28445917	EPAS1
BST1	chr4_15702572_15704572	EPAS1
CDCA3	chr12_6872540_6875362	EPAS1
CDCA3	chr12_6947374_6949374	EPAS1
CDCA3	chr12_6980989_6983348	EPAS1
FUT11	chr10_75502509_75505319	EPAS1
FUT11	chr10_75530048_75532048	EPAS1
FUT11	chr10_75539807_75541807	EPAS1
C15orf54	chr15_39537639_39546154	EPAS1
C15orf54	chr15_39753675_39755985	EPAS1
C15orf54	chr15_39876418_39883994	EPAS1
SH3TC1	chr4_7792921_7796211	EPAS1
SH3TC1	chr4_7823046_7834495	EPAS1
SH3TC1	chr4_7891788_7894989	EPAS1
SH3TC1	chr4_7917276_7922546	EPAS1
SH3TC1	chr4_7941653_7943653	EPAS1
SH3TC1	chr4_7957229_7960884	EPAS1
SH3TC1	chr4_7961866_7963388	EPAS1
SH3TC1	chr4_7969047_7974296	EPAS1
SH3TC1	chr4_7987485_7988745	EPAS1
SH3TC1	chr4_8195934_8198330	EPAS1
SH3TC1	chr4_8199802_8208372	EPAS1
SH3TC1	chr4_8229820_8230857	EPAS1
PCYT1A	chr3_196014584_196016584	EPAS1
PCYT1A	chr3_196157901_196158685	EPAS1
PCYT1A	chr3_196159345_196161345	EPAS1
PCYT1A	chr3_196159666_196160212	EPAS1
PHLDB2	chr3_111449326_111451326	EPAS1
PHLDB2	chr3_111453538_111454968	EPAS1
PHLDB2	chr3_111487089_111488268	EPAS1
PHLDB2	chr3_111590876_111593907	EPAS1
PHLDB2	chr3_111619777_111624306	EPAS1
PHLDB2	chr3_111649937_111657648	EPAS1
PHLDB2	chr3_111661353_111663132	EPAS1
PHLDB2	chr3_111664484_111667181	EPAS1
PHLDB2	chr3_111681942_111683196	EPAS1
KIF2C	chr1_45137544_45140734	EPAS1
KIF2C	chr1_45239245_45241245	EPAS1
KIF2C	chr1_45240352_45240853	EPAS1
RSL1D1	chr16_11944337_11944637	EPAS1
RSL1D1	chr16_11990099_11991460	EPAS1
LPCAT2	chr16_55504479_55506903	EPAS1
LPCAT2	chr16_55558227_55563573	EPAS1
LPCAT2	chr16_55646641_55649244	EPAS1
SAMD4A	chr14_55030439_55032348	EPAS1
SAMD4A	chr14_55103277_55106005	EPAS1
SAMD4A	chr14_55114176_55122995	EPAS1
SAMD4A	chr14_55123907_55127637	EPAS1
SAMD4A	chr14_55238015_55241289	EPAS1
UTP18	chr17_49242997_49245610	EPAS1
UTP18	chr17_49335896_49337896	EPAS1
UTP18	chr17_49336071_49336738	EPAS1
PPIG	chr2_170429255_170430449	EPAS1
PPIG	chr2_170430431_170432431	EPAS1
PPIG	chr2_170441542_170443047	EPAS1
PPIG	chr2_170550445_170552754	EPAS1
MRPL39	chr21_26955536_26957536	EPAS1
MRPL39	chr21_26978781_26979437	EPAS1
MRPL39	chr21_27009593_27011593	EPAS1
MRPL39	chr21_27105257_27107257	EPAS1
MRPL39	chr21_27105427_27106759	EPAS1
KNSTRN	chr15_40675687_40676142	EPAS1
KNSTRN	chr15_40695685_40697685	EPAS1
KNSTRN	chr15_40697509_40698747	EPAS1
DHFR	chr5_79948466_79950466	EPAS1
DHFR	chr5_79950800_79952800	EPAS1
DHFR	chr5_80254507_80256507	EPAS1
RPA2	chr1_28197053_28199053	EPAS1
RPA2	chr1_28241308_28243308	EPAS1
RPA2	chr1_28284503_28286503	EPAS1
RPA2	chr1_28285485_28287895	EPAS1
ZDHHC5	chr11_57479673_57481673	EPAS1
TCOF1	chr5_149696214_149700018	EPAS1
TCOF1	chr5_149792499_149794499	EPAS1
TCOF1	chr5_149864864_149868817	EPAS1
TCOF1	chr5_149865555_149867555	EPAS1
RRP1	chr21_45187892_45188694	EPAS1
RRP1	chr21_45209854_45210360	EPAS1
RRP1	chr21_45283115_45285115	EPAS1
RBCK1	chr20_389606_390703	EPAS1
RBCK1	chr20_554305_558496	EPAS1
RBCK1	chr20_590910_592910	EPAS1
RBCK1	chr20_632655_634748	EPAS1
RBCK1	chr20_634014_636014	EPAS1
ZFYVE21	chr14_104169475_104172877	EPAS1
ZFYVE21	chr14_104207146_104208664	EPAS1
ZFYVE21	chr14_104313927_104315927	EPAS1
GRK5	chr10_120991486_120995438	EPAS1
GRK5	chr10_121064473_121068645	EPAS1
GRK5	chr10_121074170_121077591	EPAS1
GRK5	chr10_121280534_121282288	EPAS1
ARHGAP24	chr4_86328384_86331629	EPAS1
NCEH1	chr3_172323499_172326857	EPAS1
NCEH1	chr3_172390810_172396385	EPAS1
NCEH1	chr3_172429234_172430244	EPAS1
P2RX4	chr12_121570203_121571714	EPAS1
P2RX4	chr12_121642006_121643848	EPAS1
P2RX4	chr12_121790265_121792265	EPAS1
P2RX4	chr12_121790688_121790973	EPAS1
CYCS	chr7_25020228_25024331	EPAS1
CYCS	chr7_25063991_25069128	EPAS1
CYCS	chr7_25163471_25164389	EPAS1
CYCS	chr7_25164980_25166980	EPAS1
MYO1E	chr15_59395283_59397283	EPAS1
MYO1E	chr15_59456800_59463949	EPAS1
MYO1E	chr15_59509211_59515022	EPAS1
MYO1E	chr15_59523236_59526080	EPAS1
ERLIN1	chr10_101945734_101947734	EPAS1
ERLIN1	chr10_101946217_101947055	EPAS1
PPIC	chr5_122109486_122110564	EPAS1
PPIC	chr5_122372425_122374425	EPAS1
BACE2	chr21_42537727_42539727	EPAS1
BACE2	chr21_42541163_42544212	EPAS1
BACE2	chr21_42618518_42627361	EPAS1
COPS3	chr17_17397674_17400311	EPAS1
CKAP5	chr11_46867859_46869859	EPAS1
PIP5K1C	chr19_3537154_3539154	EPAS1
PIP5K1C	chr19_3583568_3585568	EPAS1
PIP5K1C	chr19_3606682_3609689	EPAS1
PIP5K1C	chr19_3669466_3673384	EPAS1
PIP5K1C	chr19_3681708_3685202	EPAS1
GLB1	chr3_33138314_33140314	EPAS1
GLB1	chr3_33227740_33229993	EPAS1
GLB1	chr3_33259374_33261041	EPAS1
CD276	chr15_73865480_73866911	EPAS1
CD276	chr15_73893494_73896390	EPAS1
CD276	chr15_73925753_73927753	EPAS1
CD276	chr15_73974621_73976621	EPAS1
CD276	chr15_73976076_73982357	EPAS1
CD276	chr15_73988272_73990454	EPAS1
DHRS3	chr1_12537625_12542053	EPAS1
DHRS3	chr1_12569988_12571024	EPAS1
DHRS3	chr1_12677737_12679737	EPAS1
ARHGEF28	chr5_72920392_72921723	EPAS1
ARHGEF28	chr5_72922837_72939126	EPAS1
ARHGEF28	chr5_72948514_72952041	EPAS1
ARHGEF28	chr5_73069663_73072309	EPAS1
KDELR3	chr22_38723331_38724487	EPAS1
KDELR3	chr22_38898026_38900834	EPAS1
DDAH1	chr1_85831359_85834287	EPAS1
DDAH1	chr1_85869094_85874897	EPAS1
DDAH1	chr1_85912058_85916156	EPAS1
DDAH1	chr1_85931029_85932450	EPAS1
DDAH1	chr1_86032843_86042254	EPAS1
DDAH1	chr1_86048670_86051570	EPAS1
CENPF	chr1_214600162_214604819	EPAS1
CENPF	chr1_214617217_214622827	EPAS1
CENPF	chr1_214725024_214727024	EPAS1
STAT6	chr12_57520281_57522281	EPAS1
STAT6	chr12_57608577_57610577	EPAS1
CD34	chr1_208058142_208066748	EPAS1
CD34	chr1_208084683_208086683	EPAS1
CD34	chr1_208095568_208098847	EPAS1
CD34	chr1_208109964_208119077	EPAS1
CD34	chr1_208135590_208138138	EPAS1
DNAJC5	chr20_62503541_62505528	EPAS1
DNAJC5	chr20_62527338_62529142	EPAS1
DNAJC5	chr20_62580031_62581109	EPAS1
DNAJC5	chr20_62582527_62584527	EPAS1
DNAJC5	chr20_62582736_62584736	EPAS1
GNL2	chr1_38018760_38020316	EPAS1
GNL2	chr1_38039862_38043695	EPAS1
PBXIP1	chr1_154909484_154911484	EPAS1
PBXIP1	chr1_154909956_154910740	EPAS1
CKAP2	chr13_52980629_52982629	EPAS1
CKAP2	chr13_53000093_53006111	EPAS1
MCM2	chr3_127309602_127311602	EPAS1
MCM2	chr3_127315199_127317199	EPAS1
MCM2	chr3_127317148_127319858	EPAS1
NOTCH4	chr6_32190230_32192365	EPAS1
NOTCH4	chr6_32222347_32224531	EPAS1
MELK	chr9_36191687_36193107	EPAS1
MELK	chr9_36205394_36209869	EPAS1
MELK	chr9_36400296_36402296	EPAS1
MELK	chr9_36401281_36402094	EPAS1
MELK	chr9_36570858_36572858	EPAS1
MELK	chr9_36662758_36668271	EPAS1
IMMT	chr2_86422893_86424893	EPAS1
IMMT	chr2_86424555_86426555	EPAS1
IMMT	chr2_86451998_86453082	EPAS1
LBR	chr1_224728546_224733027	EPAS1
NAE1	chr16_66912382_66914382	EPAS1
TAOK2	chr16_29720580_29722513	EPAS1
TAOK2	chr16_29801433_29801766	EPAS1
TAOK2	chr16_29815416_29817416	EPAS1
TAOK2	chr16_29815657_29816634	EPAS1
TAOK2	chr16_29826574_29827033	EPAS1
TAOK2	chr16_29827886_29828640	EPAS1
TAOK2	chr16_29829714_29831714	EPAS1
TAOK2	chr16_29926254_29928290	EPAS1
TAOK2	chr16_29936429_29938304	EPAS1
TAOK2	chr16_29983187_29985187	EPAS1
TAOK2	chr16_29985712_29992822	EPAS1
TAOK2	chr16_30005530_30007530	EPAS1
TAOK2	chr16_30007417_30009417	EPAS1
ABCC1	chr16_15737023_15739023	EPAS1
ABCC1	chr16_15775581_15776422	EPAS1
ABCC1	chr16_15968498_15969394	EPAS1
ABCC1	chr16_16079850_16084515	EPAS1
MRPS6	chr21_35319314_35321651	EPAS1
MRPS6	chr21_35339806_35342105	EPAS1
MRPS6	chr21_35464532_35465683	EPAS1
GPR4	chr19_46088122_46090122	EPAS1
GPR4	chr19_46098973_46105421	EPAS1
GPR4	chr19_46117082_46120246	EPAS1
NINJ1	chr9_95856449_95858449	EPAS1
NINJ1	chr9_95856952_95857829	EPAS1
NINJ1	chr9_95858929_95862450	EPAS1
NINJ1	chr9_95889051_95897304	EPAS1
NINJ1	chr9_95896570_95898570	EPAS1
LDOC1	chrX_140433443_140437235	EPAS1
STEAP1	chr7_89840117_89841763	EPAS1
STEAP1	chr7_89973978_89975978	EPAS1
STEAP1	chr7_89975259_89975706	EPAS1
YIPF5	chr5_142380893_142383278	EPAS1
YIPF5	chr5_142437285_142441846	EPAS1
YIPF5	chr5_142623286_142624548	EPAS1
YIPF5	chr5_142689049_142694792	EPAS1
YIPF5	chr5_142775734_142782002	EPAS1
YIPF5	chr5_142784300_142785602	EPAS1
GMNN	chr6_24715548_24719379	EPAS1
GMNN	chr6_24721881_24722601	EPAS1
GMNN	chr6_24774543_24775034	EPAS1
GMNN	chr6_24776094_24778679	EPAS1
GMNN	chr6_25084891_25090264	EPAS1
GMNN	chr6_25138051_25140051	EPAS1
GMNN	chr6_25138133_25139868	EPAS1
KIFC1	chr6_33282162_33283069	EPAS1
KIFC1	chr6_33358517_33359141	EPAS1
KIFC1	chr6_33360324_33361450	EPAS1
DENR	chr12_123163061_123164593	EPAS1
DENR	chr12_123235370_123237370	EPAS1
DENR	chr12_123258515_123260227	EPAS1
CENPW	chr6_126658934_126660934	EPAS1
HSPA12B	chr20_3711316_3713316	EPAS1
HSPA12B	chr20_3765418_3767418	EPAS1
HSPA12B	chr20_3767337_3769337	EPAS1
TEK	chr9_27052174_27055064	EPAS1
TEK	chr9_27059010_27060772	EPAS1
TEK	chr9_27108786_27112678	EPAS1
TEK	chr9_27115701_27120169	EPAS1
TEK	chr9_27122213_27126770	EPAS1
TEK	chr9_27129128_27131090	EPAS1
TEK	chr9_27140799_27143408	EPAS1
TEK	chr9_27153811_27155870	EPAS1
CCNA2	chr4_122720471_122722471	EPAS1
CCNA2	chr4_122721882_122723496	EPAS1
CCNA2	chr4_122739016_122744211	EPAS1
CCNA2	chr4_122745088_122747088	EPAS1
CCNA2	chr4_122745368_122745653	EPAS1
CCNB2	chr15_59396608_59398989	EPAS1
LRRC32	chr11_76270802_76272706	EPAS1
LRRC32	chr11_76325217_76327962	EPAS1
LRRC32	chr11_76381044_76383044	EPAS1
DLST	chr14_75257633_75261033	EPAS1
DLST	chr14_75405634_75410474	EPAS1
DLST	chr14_75412374_75415505	EPAS1
DLST	chr14_75416445_75423096	EPAS1
DLST	chr14_75422467_75424467	EPAS1
DLST	chr14_75445863_75456413	EPAS1
DLST	chr14_75467611_75469611	EPAS1
CTDSP1	chr2_219186167_219189431	EPAS1
CTDSP1	chr2_219260369_219264314	EPAS1
SEC24D	chr4_119435494_119437494	EPAS1
SEC24D	chr4_119512459_119513570	EPAS1
SEC24D	chr4_119718296_119720374	EPAS1
SEC24D	chr4_119757326_119759326	EPAS1
SEC24D	chr4_119757521_119758308	EPAS1
MYO10	chr5_16735456_16738401	EPAS1
MYO10	chr5_16852228_16856708	EPAS1
MYO10	chr5_17105232_17106968	EPAS1
RNPS1	chr16_2300530_2302934	EPAS1
RNPS1	chr16_2317338_2319338	EPAS1
PNPLA6	chr19_7597037_7599037	EPAS1
PNPLA6	chr19_7598489_7601554	EPAS1
GTPBP4	chr10_735608_737608	EPAS1
GTPBP4	chr10_972430_976509	EPAS1
GTPBP4	chr10_977645_979645	EPAS1
GTPBP4	chr10_1032348_1034348	EPAS1
GTPBP4	chr10_1032911_1034122	EPAS1
GTPBP4	chr10_1035334_1035500	EPAS1
SLC38A10	chr17_79212891_79214891	EPAS1
GSN	chr9_124046500_124052323	EPAS1
OPTN	chr10_12885988_12887998	EPAS1
OPTN	chr10_13202517_13204595	EPAS1
ARAP3	chr5_141030986_141032986	EPAS1
ARAP3	chr5_141052693_141064228	EPAS1
ARAP3	chr5_141213907_141231378	EPAS1
PPIH	chr1_42921400_42923004	EPAS1
PPIH	chr1_42928125_42929211	EPAS1
PPIH	chr1_43122047_43124047	EPAS1
PPIH	chr1_43123551_43125131	EPAS1
PPIH	chr1_43146065_43148065	EPAS1
PPIH	chr1_43149050_43149631	EPAS1
CTDSP2	chr12_58229537_58234472	EPAS1
CTDSP2	chr12_58238150_58239115	EPAS1
CTDSP2	chr12_58240747_58242747	EPAS1
CTDSP2	chr12_58289888_58291060	EPAS1
MBTPS1	chr16_84150548_84152548	EPAS1
MBTPS1	chr16_84177977_84178822	EPAS1
SNRK	chr3_43217990_43236737	EPAS1
SNRK	chr3_43238193_43241537	EPAS1
SNRK	chr3_43326003_43328003	EPAS1
SNRK	chr3_43326392_43327792	EPAS1
NEK7	chr1_198120483_198125941	EPAS1
NEK7	chr1_198124107_198126107	EPAS1
NEK7	chr1_198188619_198190385	EPAS1
NEK7	chr1_198411914_198415539	EPAS1
NEK7	chr1_198417446_198419671	EPAS1
SCAMP2	chr15_75068963_75070289	EPAS1
SCAMP2	chr15_75072424_75074424	EPAS1
SCAMP2	chr15_75229438_75229756	EPAS1
SOX7	chr8_10442562_10443112	EPAS1
SOX7	chr8_10487884_10490335	EPAS1
SOX7	chr8_10529033_10531223	EPAS1
SOX7	chr8_10567467_10575342	EPAS1
SOX7	chr8_10585223_10587002	EPAS1
SOX7	chr8_10588084_10590084	EPAS1
TRIP10	chr19_6530395_6531365	EPAS1
TRIP10	chr19_6801098_6802954	EPAS1
PRKACA	chr19_14140551_14142551	EPAS1
PRKACA	chr19_14201232_14203232	EPAS1
PRKACA	chr19_14248491_14250806	EPAS1
PRKACA	chr19_14316997_14318997	EPAS1
PRKACA	chr19_14394264_14396125	EPAS1
CNIH1	chr14_54423717_54424801	EPAS1
CNIH1	chr14_54612611_54615252	EPAS1
LAMP2	chrX_119587128_119588584	EPAS1
FBXW5	chr9_139760788_139762788	EPAS1
FBXW5	chr9_139795409_139797402	EPAS1
FBXW5	chr9_139839206_139841206	EPAS1
FBXW5	chr9_139884869_139886869	EPAS1
LSM2	chr6_31760213_31764261	EPAS1
LSM2	chr6_31763712_31765712	EPAS1
LSM2	chr6_31774761_31776761	EPAS1
RAB6A	chr11_73471138_73473138	EPAS1
RAB6A	chr11_73489794_73491447	EPAS1
EEF1E1	chr6_8079912_8086978	EPAS1
EEF1E1	chr6_8107777_8109798	EPAS1
EEF1E1	chr6_8434422_8434931	EPAS1
HIF1A	chr14_61936485_61947129	EPAS1
HIF1A	chr14_61989784_61995791	EPAS1
HIF1A	chr14_61997512_62000587	EPAS1
HIF1A	chr14_62213227_62222610	EPAS1
KDM1A	chr1_23455037_23460745	EPAS1
MGST1	chr12_16063426_16066701	EPAS1
MGST1	chr12_16115300_16117213	EPAS1
MGST1	chr12_16134941_16135858	EPAS1
MGST1	chr12_16499894_16504251	EPAS1
SF3A3	chr1_38411036_38413320	EPAS1
SF3A3	chr1_38454061_38455068	EPAS1
SF3A3	chr1_38455954_38456480	EPAS1
SF3A3	chr1_38460871_38467920	EPAS1
SF3A3	chr1_38469099_38470643	EPAS1
SLBP	chr4_1684872_1686090	EPAS1
SLBP	chr4_1714287_1717610	EPAS1
SLBP	chr4_1721216_1723216	EPAS1
SLBP	chr4_1721406_1725501	EPAS1
SMARCA4	chr19_11069597_11071597	EPAS1
AJUBA	chr14_23443144_23450365	EPAS1
AJUBA	chr14_23451304_23452641	EPAS1
AJUBA	chr14_23474715_23477068	EPAS1
PCDH1	chr5_141213907_141231378	EPAS1
TP53	chr17_7590961_7592599	EPAS1
TP53	chr17_7737278_7742251	EPAS1
TP53	chr17_7756383_7758383	EPAS1
ATP6V0D1	chr16_67449620_67450818	EPAS1
IGF2BP3	chr7_23144685_23145739	EPAS1
IGF2BP3	chr7_23222396_23223522	EPAS1
IGF2BP3	chr7_23382188_23391958	EPAS1
IGF2BP3	chr7_23411277_23421931	EPAS1
IGF2BP3	chr7_23457367_23459089	EPAS1
IGF2BP3	chr7_23510570_23511445	EPAS1
ITGB5	chr3_124276490_124278737	EPAS1
ITGB5	chr3_124489341_124495119	EPAS1
ITGB5	chr3_124551047_124557481	EPAS1
SERBP1	chr1_67896123_67898123	EPAS1
SERBP1	chr1_67933443_67935846	EPAS1
VEGFA	chr6_43735945_43737945	EPAS1
VEGFA	chr6_44020990_44023016	EPAS1
VEGFA	chr6_44024247_44028071	EPAS1
VEGFA	chr6_44031737_44035695	EPAS1
VEGFA	chr6_44039290_44041114	EPAS1
MATR3	chr5_138159175_138161555	EPAS1
MATR3	chr5_138179413_138181602	EPAS1
MATR3	chr5_138234989_138241445	EPAS1
CDK1	chr10_61664748_61665223	EPAS1
CDK1	chr10_61666620_61668885	EPAS1
SMC4	chr3_160115091_160117091	EPAS1
SMC4	chr3_160119082_160123871	EPAS1
SMC4	chr3_160167626_160169626	EPAS1
SMC4	chr3_160280453_160282491	EPAS1
SMC4	chr3_160283376_160285376	EPAS1
SMC4	chr3_160283546_160285759	EPAS1
SMC4	chr3_160394855_160396604	EPAS1
NOMO1	chr16_14925642_14927642	EPAS1
SUPT16H	chr14_21737638_21739638	EPAS1
SUPT16H	chr14_21738055_21738562	EPAS1
SUPT16H	chr14_21847706_21851667	EPAS1
PTPN12	chr7_77045717_77047717	EPAS1
PTPN12	chr7_77168240_77171360	EPAS1
PTPN12	chr7_77323742_77325742	EPAS1
MGLL	chr3_127415121_127418660	EPAS1
RUVBL1	chr3_127769211_127771211	EPAS1
TACC3	chr4_1714030_1716030	EPAS1
TACC3	chr4_1714287_1717610	EPAS1
TACC3	chr4_1721216_1723216	EPAS1
TACC3	chr4_1721406_1725501	EPAS1
TACC3	chr4_1793038_1795038	EPAS1
ERG	chr21_39723261_39724676	EPAS1
ERG	chr21_39757036_39764617	EPAS1
ERG	chr21_39824702_39836638	EPAS1
ERG	chr21_39839918_39867981	EPAS1
NDUFB5	chr3_179281449_179281937	EPAS1
NDUFB5	chr3_179320574_179322574	EPAS1
NDUFB5	chr3_179321072_179321768	EPAS1
TMED10	chr14_75389216_75390053	EPAS1
TMED10	chr14_75412374_75415505	EPAS1
TMED10	chr14_75439448_75441825	EPAS1
TMED10	chr14_75445863_75456413	EPAS1
TMED10	chr14_75508468_75509527	EPAS1
TMED10	chr14_75518235_75520235	EPAS1
TMED10	chr14_75525407_75527321	EPAS1
TMED10	chr14_75590153_75595608	EPAS1
TMEM184B	chr22_38595938_38597938	EPAS1
TMEM184B	chr22_38607793_38611578	EPAS1
TMEM184B	chr22_38612832_38617015	EPAS1
TMEM184B	chr22_38623323_38630353	EPAS1
TMEM184B	chr22_38634526_38637950	EPAS1
TMEM184B	chr22_38652566_38655800	EPAS1
TMEM184B	chr22_38706700_38712380	EPAS1
TMEM184B	chr22_38713643_38715392	EPAS1
TMEM184B	chr22_38723331_38724487	EPAS1
UBE2Z	chr17_46970350_46971440	EPAS1
UBE2Z	chr17_47072773_47074773	EPAS1
RRM1	chr11_3885629_3889522	EPAS1
RRM1	chr11_4016591_4017979	EPAS1
RRM1	chr11_4046017_4048412	EPAS1
RRM1	chr11_4116526_4117623	EPAS1
RRM1	chr11_4155522_4157760	EPAS1
TSPAN14	chr10_82168917_82178604	EPAS1
TSPAN14	chr10_82202420_82204493	EPAS1
TSPAN14	chr10_82215167_82238629	EPAS1
TSPAN14	chr10_82253496_82272272	EPAS1
RPS6KA2	chr6_166969495_166973905	EPAS1
RPS6KA2	chr6_167000646_167004034	EPAS1
RPS6KA2	chr6_167009015_167014256	EPAS1
RPS6KA2	chr6_167027450_167031673	EPAS1
RPS6KA2	chr6_167039050_167039849	EPAS1
RPS6KA2	chr6_167040726_167042726	EPAS1
RPS6KA2	chr6_167041223_167042875	EPAS1
RPS6KA2	chr6_167053109_167054666	EPAS1
RPS6KA2	chr6_167096349_167097835	EPAS1
RPS6KA2	chr6_167149667_167151741	EPAS1
RPS6KA2	chr6_167369944_167370657	EPAS1
BMX	chrX_15288293_15290293	EPAS1
BMX	chrX_15315571_15318264	EPAS1
BMX	chrX_15353676_15355676	EPAS1
NOP58	chr2_203113567_203114970	EPAS1
NOP58	chr2_203134294_203138526	EPAS1
NOP58	chr2_203140583_203144463	EPAS1
NOP58	chr2_203180948_203183558	EPAS1
NOP58	chr2_203237686_203240617	EPAS1
NOP58	chr2_203239049_203241049	EPAS1
CDIPT	chr16_29825527_29827527	EPAS1
CDIPT	chr16_29826574_29827033	EPAS1
CDIPT	chr16_29829714_29831714	EPAS1
CDIPT	chr16_29926254_29928290	EPAS1
CDIPT	chr16_29936429_29938304	EPAS1
CDIPT	chr16_29937553_29939553	EPAS1
CDIPT	chr16_30005530_30007530	EPAS1
TGFB2	chr1_218516675_218518675	EPAS1
TGFB2	chr1_218652499_218656410	EPAS1
TGFB2	chr1_218833133_218835294	EPAS1
BOK	chr2_242296313_242298996	EPAS1
BOK	chr2_242484340_242487773	EPAS1
BOK	chr2_242496145_242498145	EPAS1
BOK	chr2_242497696_242501724	EPAS1
TMEM255B	chr13_114461572_114464258	EPAS1
TMEM255B	chr13_114473999_114477952	EPAS1
TMEM255B	chr13_114487425_114490464	EPAS1
C19orf48	chr19_51306017_51308830	EPAS1
FNDC3B	chr3_171577801_171585980	EPAS1
FNDC3B	chr3_171758952_171765743	EPAS1
FNDC3B	chr3_171771731_171776029	EPAS1
FNDC3B	chr3_171918013_171921373	EPAS1
LIPG	chr18_47086426_47088426	EPAS1
LIPG	chr18_47185794_47187054	EPAS1
LIPG	chr18_47189704_47192529	EPAS1
LIPG	chr18_47208425_47218934	EPAS1
LIPG	chr18_47224270_47228624	EPAS1
LIPG	chr18_47273640_47275308	EPAS1
LIPG	chr18_47314272_47315604	EPAS1
LIPG	chr18_47338737_47341087	EPAS1
GBE1	chr3_81153887_81156470	EPAS1
RAD21	chr8_117777861_117778337	EPAS1
RAD21	chr8_117883021_117885740	EPAS1
MRPL32	chr7_43238627_43239733	EPAS1
HEXB	chr5_73709322_73712680	EPAS1
HEXB	chr5_73728288_73730992	EPAS1
HEXB	chr5_73870845_73873495	EPAS1
HEXB	chr5_73887632_73892938	EPAS1
HEXB	chr5_73925276_73931172	EPAS1
HEXB	chr5_73936795_73940283	EPAS1
HEXB	chr5_73937249_73939249	EPAS1
HEXB	chr5_73980783_73981839	EPAS1
TPP1	chr11_6625977_6634846	EPAS1
TPP1	chr11_6637260_6640985	EPAS1
TPP1	chr11_6667091_6669947	EPAS1
TPP1	chr11_6675967_6676453	EPAS1
MALL	chr2_110856447_110867012	EPAS1
MALL	chr2_110906320_110911481	EPAS1
HNRNPDL	chr4_83349632_83351632	EPAS1
HNRNPDL	chr4_83351378_83353378	EPAS1
HNRNPDL	chr4_83352212_83352964	EPAS1
HNRNPDL	chr4_83436594_83441102	EPAS1
TRAM1	chr8_71518364_71519512	EPAS1
TRAM1	chr8_71579890_71581457	EPAS1
CTNND1	chr11_57541393_57550055	EPAS1
CTNND1	chr11_57558524_57561591	EPAS1
CTNND1	chr11_57565460_57570256	EPAS1
PAICS	chr4_57253674_57255674	EPAS1
PAICS	chr4_57254159_57255103	EPAS1
PAICS	chr4_57270553_57272873	EPAS1
PAICS	chr4_57275004_57278455	EPAS1
PAICS	chr4_57301585_57304802	EPAS1
PAICS	chr4_57331456_57333361	EPAS1
SHANK3	chr22_51093901_51096834	EPAS1
SHANK3	chr22_51174651_51176651	EPAS1
SMTN	chr22_31364187_31366187	EPAS1
SMTN	chr22_31441721_31443544	EPAS1
SMTN	chr22_31445112_31446705	EPAS1
PXDC1	chr6_3280031_3283842	EPAS1
PXDC1	chr6_3323382_3326106	EPAS1
PXDC1	chr6_3445247_3447247	EPAS1
PXDC1	chr6_3736319_3750512	EPAS1
EMCN	chr4_101209703_101212650	EPAS1
EMCN	chr4_101268664_101270463	EPAS1
EMCN	chr4_101577068_101579468	EPAS1
SLC9A3R2	chr16_2074868_2076868	EPAS1
SLC9A3R2	chr16_2093170_2095796	EPAS1
PLAUR	chr19_44143991_44145991	EPAS1
PLAUR	chr19_44166826_44169698	EPAS1
PLAUR	chr19_44173188_44175134	EPAS1
EPHB4	chr7_100303059_100304930	EPAS1
EPHB4	chr7_100425271_100428351	EPAS1
EPHB4	chr7_100462949_100464949	EPAS1
DYSF	chr2_71680547_71683839	EPAS1
DYSF	chr2_71685498_71688817	EPAS1
DYSF	chr2_71717183_71733106	EPAS1
SEMA3F	chr3_50174463_50177373	EPAS1
SEMA3F	chr3_50193101_50210052	EPAS1
KHDRBS1	chr1_32229648_32231648	EPAS1
KHDRBS1	chr1_32281652_32283652	EPAS1
KHDRBS1	chr1_32389302_32402791	EPAS1
KHDRBS1	chr1_32481065_32482237	EPAS1
TRIM8	chr10_104262512_104264512	EPAS1
TRIM8	chr10_104262690_104264527	EPAS1
TRIM8	chr10_104355301_104365870	EPAS1
TRIM8	chr10_104370153_104374051	EPAS1
TRIM8	chr10_104386276_104395499	EPAS1
TRIM8	chr10_104401255_104401871	EPAS1
TRIM8	chr10_104402251_104404251	EPAS1
TRIM8	chr10_104406363_104407758	EPAS1
TRIM8	chr10_104416462_104418834	EPAS1
TRIM8	chr10_104472297_104474297	EPAS1
TRIM8	chr10_104474190_104476190	EPAS1
TRAM2	chr6_52280537_52290278	EPAS1
TRAM2	chr6_52282993_52284993	EPAS1
TRAM2	chr6_52353585_52357412	EPAS1
TRAM2	chr6_52368228_52370899	EPAS1
TRAM2	chr6_52372991_52380866	EPAS1
TRAM2	chr6_52381832_52390169	EPAS1
TRAM2	chr6_52414343_52419062	EPAS1
TRAM2	chr6_52439999_52441999	EPAS1
TRAM2	chr6_52441862_52443862	EPAS1
TRAM2	chr6_52442412_52443204	EPAS1
TRAM2	chr6_52459968_52463056	EPAS1
TRAM2	chr6_52474871_52478403	EPAS1
TRAM2	chr6_52527198_52529198	EPAS1
TRAM2	chr6_52528183_52529693	EPAS1
PA2G4	chr12_56496102_56498102	EPAS1
PA2G4	chr12_56499011_56501136	EPAS1
ZC3H7B	chr22_41612833_41614294	EPAS1
ZC3H7B	chr22_41625337_41629651	EPAS1
ZC3H7B	chr22_41652111_41654449	EPAS1
ZC3H7B	chr22_41682021_41684021	EPAS1
ZC3H7B	chr22_41682579_41688327	EPAS1
ZC3H7B	chr22_41761336_41763336	EPAS1
NFE2L1	chr17_46126649_46131737	EPAS1
NFE2L1	chr17_46203598_46205594	EPAS1
MYCT1	chr6_152700687_152703278	EPAS1
MYCT1	chr6_152991387_152995897	EPAS1
MYCT1	chr6_153015989_153018884	EPAS1
MYCT1	chr6_153021057_153024284	EPAS1
MYCT1	chr6_153039546_153045235	EPAS1
NRP2	chr2_205659197_205661236	EPAS1
NRP2	chr2_205889213_205891100	EPAS1
SMURF2	chr17_62501157_62503157	EPAS1
SMURF2	chr17_62502484_62504484	EPAS1
SMURF2	chr17_62627911_62638517	EPAS1
SMURF2	chr17_62643464_62657277	EPAS1
SMURF2	chr17_62658680_62661446	EPAS1
SMURF2	chr17_62689572_62691081	EPAS1
SMURF2	chr17_62715136_62730326	EPAS1
SMURF2	chr17_62735092_62739043	EPAS1
SMURF2	chr17_62746426_62747682	EPAS1
SMURF2	chr17_62768374_62774265	EPAS1
H2AFV	chr7_44789014_44789403	EPAS1
H2AFV	chr7_44884734_44887122	EPAS1
CYTL1	chr4_4543775_4545775	EPAS1
CYTL1	chr4_4576394_4577666	EPAS1
CYTL1	chr4_5021197_5023197	EPAS1
CYTL1	chr4_5038181_5040800	EPAS1
HNRNPR	chr1_23346995_23347828	EPAS1
HNRNPR	chr1_23455037_23460745	EPAS1
HNRNPR	chr1_23495351_23497351	EPAS1
HNRNPR	chr1_23495538_23497133	EPAS1
HNRNPR	chr1_23694110_23698465	EPAS1
MGAT4B	chr5_179231387_179233387	EPAS1
MGAT4B	chr5_179243571_179247779	EPAS1
MGAT4B	chr5_179248945_179250166	EPAS1
HMGN2	chr1_26758233_26761138	EPAS1
HMGN2	chr1_26796901_26798901	EPAS1
HMGN2	chr1_26826891_26828491	EPAS1
MMRN2	chr10_88727854_88731738	EPAS1
STOM	chr9_124084447_124089563	EPAS1
STOM	chr9_124112753_124131776	EPAS1
STOM	chr9_124132582_124134582	EPAS1
EPHA2	chr1_16400127_16402127	EPAS1
MAGED2	chrX_54944995_54946995	EPAS1
HOMER3	chr19_19078101_19084180	EPAS1
CCT4	chr2_62113636_62114773	EPAS1
CCT4	chr2_62531063_62534963	EPAS1
SURF4	chr9_136221420_136223420	EPAS1
SURF4	chr9_136223361_136225361	EPAS1
RGS3	chr9_116037869_116039869	EPAS1
RGS3	chr9_116339544_116344807	EPAS1
RGS3	chr9_116348468_116365058	EPAS1
RGS3	chr9_116394555_116398176	EPAS1
RGS3	chr9_116415916_116419692	EPAS1
NUCB1	chr19_49373648_49375648	EPAS1
NUCB1	chr19_49495015_49496430	EPAS1
CDC42EP5	chr19_54974894_54976894	EPAS1
CDC42EP5	chr19_54980062_54983163	EPAS1
CDC42EP5	chr19_55029254_55035270	EPAS1
LASP1	chr17_37061802_37065665	EPAS1
C1QTNF5	chr11_119211593_119213593	EPAS1
PLXND1	chr3_129375011_129377934	EPAS1
PLXND1	chr3_129407575_129409575	EPAS1
PVR	chr19_45128324_45130835	EPAS1
CCT8	chr21_30462075_30465487	EPAS1
CCT8	chr21_30546653_30549032	EPAS1
CCT8	chr21_30553448_30555716	EPAS1
CCT8	chr21_30566330_30569921	EPAS1
CCT8	chr21_30579599_30582826	EPAS1
MYO1C	chr17_1250869_1252557	EPAS1
MYO1C	chr17_1389051_1391051	EPAS1
MYO1C	chr17_1414088_1415893	EPAS1
MYO1C	chr17_1418212_1420212	EPAS1
MYO1C	chr17_1418533_1419712	EPAS1
CD93	chr20_23030301_23032301	EPAS1
CD93	chr20_23041741_23044872	EPAS1
CD93	chr20_23070964_23074048	EPAS1
CD93	chr20_23082471_23088308	EPAS1
CD93	chr20_23112381_23114735	EPAS1
CD93	chr20_23120126_23137840	EPAS1
CD93	chr20_23139666_23143491	EPAS1
CD93	chr20_23158902_23161582	EPAS1
CD93	chr20_23236410_23240526	EPAS1
CD93	chr20_23250242_23251747	EPAS1
TLN1	chr9_35743660_35762371	EPAS1
SEC14L1	chr17_75138056_75153134	EPAS1
SEC14L1	chr17_75164255_75175563	EPAS1
SEC14L1	chr17_75195402_75206423	EPAS1
ITM2B	chr13_48716271_48717060	EPAS1
ITM2B	chr13_48718161_48719635	EPAS1
ITM2B	chr13_48729208_48731044	EPAS1
ITM2B	chr13_48734563_48736556	EPAS1
ITM2B	chr13_48875882_48877882	EPAS1
ITM2B	chr13_48876927_48877435	EPAS1
ITM2B	chr13_48972529_48977993	EPAS1
ITM2B	chr13_48984367_48985377	EPAS1
ITM2B	chr13_48986525_48987971	EPAS1
ITM2B	chr13_48987653_48989653	EPAS1
ITM2B	chr13_49065752_49071222	EPAS1
ITM2B	chr13_49105681_49107683	EPAS1
ITM2B	chr13_49107392_49109392	EPAS1
SLC38A2	chr12_46752831_46764396	EPAS1
SLC38A2	chr12_46927282_46929014	EPAS1
SLC38A2	chr12_46942016_46944618	EPAS1
SQSTM1	chr5_179230729_179232807	EPAS1
SQSTM1	chr5_179243571_179247779	EPAS1
CLIC4	chr1_25056905_25057834	EPAS1
CLIC4	chr1_25069759_25071759	EPAS1
PSMA1	chr11_14538885_14541359	EPAS1
PSMA1	chr11_14665060_14666662	EPAS1
PTTG1	chr5_159687381_159690651	EPAS1
PTTG1	chr5_159797648_159799648	EPAS1
PTTG1	chr5_159865901_159866596	EPAS1
PTTG1	chr5_159875901_159881115	EPAS1
PTTG1	chr5_159889915_159891948	EPAS1
CTSD	chr11_1781227_1782328	EPAS1
CTSD	chr11_1785222_1787222	EPAS1
SAT1	chrX_23799274_23801274	EPAS1
SAT1	chrX_23828881_23830119	EPAS1
SAT1	chrX_23914687_23921077	EPAS1
CARD16	chr11_104905884_104907884	EPAS1
CARD16	chr11_104914038_104919773	EPAS1
ITGB3	chr17_45300010_45305688	EPAS1
ITGB3	chr17_45331842_45335812	EPAS1
ITGB3	chr17_45579163_45581463	EPAS1
ITGB3	chr17_45606443_45608443	EPAS1
ITGB3	chr17_45697663_45701204	EPAS1
CKAP4	chr12_106751174_106752905	EPAS1
TGFBR2	chr3_30323103_30324977	EPAS1
TGFBR2	chr3_30326318_30336337	EPAS1
TGFBR2	chr3_30551684_30555911	EPAS1
TGFBR2	chr3_30557391_30563470	EPAS1
TGFBR2	chr3_30567639_30570459	EPAS1
TGFBR2	chr3_30645181_30647854	EPAS1
TGFBR2	chr3_30694096_30710282	EPAS1
TGFBR2	chr3_30713787_30735932	EPAS1
CCT6A	chr7_56113749_56118885	EPAS1
CCT6A	chr7_56117377_56119377	EPAS1
CCT6A	chr7_56119268_56121268	EPAS1
CCT6A	chr7_56129175_56131850	EPAS1
CCT6A	chr7_56129916_56131916	EPAS1
EHD2	chr19_48214600_48216600	EPAS1
EHD2	chr19_48221555_48223191	EPAS1
EHD2	chr19_48229159_48234194	EPAS1
EIF4G1	chr3_184048709_184057162	EPAS1
ANGPTL4	chr19_8408146_8410146	EPAS1
ANGPTL4	chr19_8418493_8422681	EPAS1
ANGPTL4	chr19_8431914_8433393	EPAS1
ANGPTL4	chr19_8455575_8457575	EPAS1
ANGPTL4	chr19_8455885_8462704	EPAS1
HNRNPL	chr19_39321485_39323245	EPAS1
HNRNPL	chr19_39340617_39342617	EPAS1
HNRNPL	chr19_39341381_39343839	EPAS1
HMGB2	chr4_174290092_174292092	EPAS1
HMGN1	chr21_40717955_40719895	EPAS1
HMGN1	chr21_40721047_40723047	EPAS1
HMGN1	chr21_40756686_40760672	EPAS1
TOMM5	chr9_37783935_37786163	EPAS1
ROBO4	chr11_124761453_124772899	EPAS1
ROBO4	chr11_124790596_124791475	EPAS1
PSMA4	chr15_78830746_78832746	EPAS1
TIE1	chr1_43759505_43763127	EPAS1
TIE1	chr1_43764565_43766565	EPAS1
TIE1	chr1_43764971_43772010	EPAS1
PLS3	chrX_114646891_114650062	EPAS1
PLS3	chrX_114793909_114795384	EPAS1
PLS3	chrX_114796789_114799469	EPAS1
PLS3	chrX_114805557_114806900	EPAS1
PLS3	chrX_114873249_114874860	EPAS1
XRCC6	chr22_41993579_41995532	EPAS1
XRCC6	chr22_42017876_42018654	EPAS1
BMP4	chr14_54015733_54017911	EPAS1
BMP4	chr14_54180909_54183692	EPAS1
BMP4	chr14_54306456_54311043	EPAS1
BMP4	chr14_54317214_54318665	EPAS1
BMP4	chr14_54345711_54350048	EPAS1
BMP4	chr14_54351305_54353055	EPAS1
BMP4	chr14_54360376_54361725	EPAS1
BMP4	chr14_54390805_54392282	EPAS1
BMP4	chr14_54413782_54420040	EPAS1
BMP4	chr14_54421270_54423270	EPAS1
BMP4	chr14_54423717_54424801	EPAS1
HYI	chr1_43915819_43920777	EPAS1
HYI	chr1_43919660_43921660	EPAS1
HYI	chr1_43936931_43943759	EPAS1
HYI	chr1_44113796_44115796	EPAS1
FAM43A	chr3_194404621_194406621	EPAS1
FAM43A	chr3_194409252_194412651	EPAS1
FAM43A	chr3_194435654_194437193	EPAS1
FAM43A	chr3_194552885_194555051	EPAS1
FAM43A	chr3_194779098_194780678	EPAS1
CAPNS1	chr19_36606206_36608206	EPAS1
NTN4	chr12_95998200_96007269	EPAS1
NTN4	chr12_96008221_96010146	EPAS1
NTN4	chr12_96017355_96019585	EPAS1
NTN4	chr12_96026347_96033186	EPAS1
NTN4	chr12_96184536_96186536	EPAS1
NTN4	chr12_96196010_96197818	EPAS1
AKAP12	chr6_151212968_151213997	EPAS1
AKAP12	chr6_151298366_151303846	EPAS1
AKAP12	chr6_151332058_151336276	EPAS1
AKAP12	chr6_151338736_151344077	EPAS1
AKAP12	chr6_151379054_151385450	EPAS1
AKAP12	chr6_151462368_151464035	EPAS1
AKAP12	chr6_151644622_151649844	EPAS1
CKS2	chr9_91605748_91609760	EPAS1
CKS2	chr9_91752129_91755407	EPAS1
CKS2	chr9_91791185_91795977	EPAS1
CKS2	chr9_91924112_91926112	EPAS1
CKS2	chr9_91924389_91925342	EPAS1
CKS2	chr9_91927521_91935411	EPAS1
CKS2	chr9_91931387_91933387	EPAS1
HTRA1	chr10_124219040_124221040	EPAS1
HTRA1	chr10_124232283_124236315	EPAS1
DKK3	chr11_11997103_12003110	EPAS1
DKK3	chr11_12026433_12028313	EPAS1
MARCKSL1	chr1_32755707_32757707	EPAS1
MARCKSL1	chr1_32814479_32817874	EPAS1
MARCKSL1	chr1_32825861_32827861	EPAS1
CD59	chr11_33744273_33746273	EPAS1
CD59	chr11_33750594_33756722	EPAS1
VAMP5	chr2_85804530_85806732	EPAS1
VAMP5	chr2_85810795_85818955	EPAS1
ACTN1	chr14_69260427_69263732	EPAS1
ACTN1	chr14_69414246_69426287	EPAS1
ACTN1	chr14_69441407_69444309	EPAS1
SLIRP	chr14_77924920_77925977	EPAS1
SLIRP	chr14_78003210_78005224	EPAS1
SLIRP	chr14_78068887_78070877	EPAS1
SLIRP	chr14_78226085_78226877	EPAS1
VAT1	chr17_41130581_41132581	EPAS1
VAT1	chr17_41136207_41137753	EPAS1
VAT1	chr17_41148445_41150445	EPAS1
VAT1	chr17_41170271_41173359	EPAS1
VAT1	chr17_41174459_41176459	EPAS1
VAT1	chr17_41176346_41177107	EPAS1
COL4A1	chr13_110789615_110791485	EPAS1
COL4A1	chr13_110877987_110880051	EPAS1
COL4A1	chr13_110897982_110901212	EPAS1
STMN1	chr1_26232644_26234644	EPAS1
STMN1	chr1_26323325_26325280	EPAS1
MT1E	chr16_56621266_56623266	EPAS1
MT1E	chr16_56649372_56651372	EPAS1
MT1E	chr16_56657584_56659584	EPAS1
MT1E	chr16_56714381_56716381	EPAS1
PGF	chr14_75398048_75400451	EPAS1
PGF	chr14_75405634_75410474	EPAS1
PGF	chr14_75422467_75424467	EPAS1
PGF	chr14_75439448_75441825	EPAS1
[truncated: 53 more rows]

## Sheet: Fig. 4C
siRNA knockdown of EPAS1 in HUVEC and C166
	HUVEC	C166	Intersection
Total expressed in HUVEC	567	862	72
#EPAS1 targets	56	101	11
p-value	0.00013934	1.9832e-11	0.0035

## Sheet: Fig. 4D
GO term (BP)	"-LOG(q-value)"
cellular response to external stimulus	2.70567
regulation of cytoskeleton organization	2.78766
response to hypoxia	2.803
regulation of DNA metabolic process	2.83398
cellular component disassembly	3.02944
nuclear division	3.07875
DNA repair	3.12249
angiogenesis	4.91981
cell division	7.95615
mitotic cell cycle phase transition	10.4081

## Sheet: Fig. 4E
edges			node atribute
name	EdgeBetweenness		name	angiogenesis	t-test between A and W(-log10pvalue)	hypoxia	Selection	TF_label
AQP1 (interacts with) EPAS1	4		AQP1	1	0.31446	1	0	0
EPAS1 (interacts with) FOXP1	81		EPAS1	0	0.12266	0	1	1
EPAS1 (interacts with) SNAI2	134.5		BRCA2	1	0.54991	0	0	0
BRCA2 (interacts with) EPAS1	4		CDKN2B	1	2.9663	0	0	0
CDKN2B (interacts with) EPAS1	2.5		HIF1A	1	0.5039	1	0	1
CDKN2B (interacts with) HIF1A	1.5		BRIP1	0	0.29593	1	0	0
HIF1A (interacts with) EPAS1	2		CTNS	0	0.91501	1	0	0
HIF1A (interacts with) SNAI2	3.5		SEMA3G	1	0.368	0	0	0
BRIP1 (interacts with) EPAS1	4		TRPV4	1	0.95146	0	1	0
CTNS (interacts with) EPAS1	2.5		SNAI2	1	0.10917	0	0	1
CTNS (interacts with) HIF1A	1.5		ATOH8	1	4.3979	0	0	1
SEMA3G (interacts with) EPAS1	4		FBXW8	1	0.57352	0	0	0
TRPV4 (interacts with) EPAS1	4		PRIM2	0	0.077209	1	0	0
SNAI2 (interacts with) EPAS1	2		PTGS2	1	0.44665	1	0	0
SNAI2 (interacts with) HIF1A	75		PARD3	0	0.01948	1	0	0
ATOH8 (interacts with) EPAS1	4		NFE2L2	1	1.053	1	1	1
FBXW8 (interacts with) EPAS1	4		LIMS2	1	0.29925	0	0	0
PRIM2 (interacts with) EPAS1	4		PRKCE	1	3.6636	1	0	0
PTGS2 (interacts with) EPAS1	2		TP53	0	0.035213	1	1	1
PTGS2 (interacts with) SNAI2	2		ACVR1	1	0.73589	0	0	0
PARD3 (interacts with) EPAS1	2.5		ADAMTS9	1	0.17078	0	0	0
PARD3 (interacts with) HIF1A	1.5		PIK3C2A	1	0.10882	1	0	0
PARD3 (interacts with) NFE2L2	1		FOXP1	1	0.22677	0	0	1
NFE2L2 (interacts with) EPAS1	4		VHL	0	0.2344	1	1	0
LIMS2 (interacts with) EPAS1	4		SSH1	1	0.81818	0	0	0
PRKCE (interacts with) EPAS1	4		DEAF1	1	0.58886	0	0	0
PRKCE (interacts with) TP53	1		PRKAA1	0	0.65794	1	0	0
TP53 (interacts with) EPAS1	4		DDR2	1	0.37654	0	0	0
ACVR1 (interacts with) EPAS1	4		CARD10	1	0.78817	0	0	0
ADAMTS9 (interacts with) EPAS1	4		DAB2IP	1	0.47548	0	0	0
PIK3C2A (interacts with) EPAS1	4		NAA15	1	0.014632	0	1	0
FOXP1 (interacts with) EPAS1	3		SMC3	1	0.62186	0	0	0
VHL (interacts with) EPAS1	2		SMAD1	1	0.047458	0	0	1
VHL (interacts with) SNAI2	2		PLEKHG5	1	0.2038	0	0	0
SSH1 (interacts with) EPAS1	2		VEGFC	1	0.61544	1	0	0
SSH1 (interacts with) SNAI2	2		BST1	0	0.29247	1	0	0
DEAF1 (interacts with) EPAS1	4		DHFR	0	0.1073	1	0	0
PRKAA1 (interacts with) EPAS1	2.5		ARHGAP24	1	0.22751	0	0	0
PRKAA1 (interacts with) HIF1A	1.5		P2RX4	1	0.0027071	1	1	0
DDR2 (interacts with) EPAS1	4		MYO1E	1	1.5834	0	1	0
CARD10 (interacts with) EPAS1	4		DDAH1	1	2.2596	1	0	0
DAB2IP (interacts with) EPAS1	4		STAT6	1	0.17812	0	0	1
NAA15 (interacts with) EPAS1	4		CD34	1	1.3907	1	0	0
SMC3 (interacts with) EPAS1	4		NOTCH4	1	0.090035	0	0	0
SMAD1 (interacts with) EPAS1	4		GPR4	1	0.59051	0	0	0
SMAD1 (interacts with) TP53	1		TEK	1	1.6531	1	0	0
PLEKHG5 (interacts with) EPAS1	4		CCNA2	0	0.38321	1	1	0
VEGFC (interacts with) EPAS1	4		PPIH	1	0.073168	0	0	0
BST1 (interacts with) EPAS1	4		KDM1A	0	0.26259	1	0	0
DHFR (interacts with) EPAS1	4		AJUBA	0	0.23841	1	0	0
ARHGAP24 (interacts with) EPAS1	4		ATP6V0D1	0	0.73942	1	0	0
P2RX4 (interacts with) EPAS1	4		VEGFA	1	0.055522	1	0	0
MYO1E (interacts with) EPAS1	2		TGFB2	1	0.10349	1	1	0
MYO1E (interacts with) SNAI2	2		EPHB4	1	0.027311	0	0	0
DDAH1 (interacts with) EPAS1	2		SEMA3F	1	1.8823	0	0	0
DDAH1 (interacts with) SNAI2	2		NRP2	1	1.4817	1	0	0
STAT6 (interacts with) EPAS1	4		SMURF2	1	1.091	0	1	0
CD34 (interacts with) EPAS1	4		MMRN2	1	2.0257	0	0	0
NOTCH4 (interacts with) EPAS1	4		EPHA2	1	2.4787	0	0	0
GPR4 (interacts with) EPAS1	4		PLXND1	1	0.15543	0	0	0
TEK (interacts with) EPAS1	4		MYO1C	1	0.74658	0	0	0
CCNA2 (interacts with) EPAS1	4		CLIC4	1	1.792	0	1	0
PPIH (interacts with) EPAS1	4		SAT1	1	0.035662	0	0	0
KDM1A (interacts with) EPAS1	4		CARD16	0	1.3686	1	0	0
AJUBA (interacts with) EPAS1	4		ITGB3	1	1.2782	0	0	0
ATP6V0D1 (interacts with) EPAS1	2		TGFBR2	1	0.28052	1	0	0
ATP6V0D1 (interacts with) HIF1A	1		ANGPTL4	1	0.034231	1	0	0
ATP6V0D1 (interacts with) SNAI2	1		HMGB2	1	0.52621	0	0	0
ATP6V0D1 (interacts with) TP53	1		HMGN1	1	0.025116	0	0	0
VEGFA (interacts with) EPAS1	4		ROBO4	1	1.2956	0	0	0
TGFB2 (interacts with) EPAS1	4		TIE1	1	0.28245	0	0	0
EPHB4 (interacts with) EPAS1	4		BMP4	1	0.39317	0	0	0
SEMA3F (interacts with) EPAS1	4		HTRA1	1	0.31813	0	0	0
NRP2 (interacts with) EPAS1	2		COL4A1	1	0.24471	0	0	0
NRP2 (interacts with) SNAI2	2		STMN1	1	0.8148	0	0	0
SMURF2 (interacts with) EPAS1	3		PGF	1	0.3123	1	0	0
SMURF2 (interacts with) FOXP1	1		LOXL2	1	1.7583	1	0	0
MMRN2 (interacts with) EPAS1	4		GNAI2	1	0.7767	0	0	0
EPHA2 (interacts with) EPAS1	4		CDH5	1	0.25818	0	0	0
EPHA2 (interacts with) TP53	1		MCAM	1	0.73811	0	0	0
PLXND1 (interacts with) EPAS1	4		RHOB	1	0.89243	0	0	0
MYO1C (interacts with) EPAS1	2		ENG	1	0.042512	1	0	0
MYO1C (interacts with) HIF1A	1		THBS1	1	0.25472	1	1	0
MYO1C (interacts with) SNAI2	1
MYO1C (interacts with) STAT6	1
MYO1C (interacts with) TP53	1
CLIC4 (interacts with) EPAS1	4
SAT1 (interacts with) EPAS1	4
SAT1 (interacts with) STAT6	1
CARD16 (interacts with) EPAS1	4
ITGB3 (interacts with) EPAS1	4
TGFBR2 (interacts with) EPAS1	4
ANGPTL4 (interacts with) EPAS1	4
HMGB2 (interacts with) EPAS1	4
HMGN1 (interacts with) EPAS1	4
ROBO4 (interacts with) EPAS1	4
TIE1 (interacts with) EPAS1	4
BMP4 (interacts with) EPAS1	4
HTRA1 (interacts with) EPAS1	2
HTRA1 (interacts with) HIF1A	1
HTRA1 (interacts with) SNAI2	1
COL4A1 (interacts with) EPAS1	4
STMN1 (interacts with) EPAS1	4
PGF (interacts with) EPAS1	2.5
PGF (interacts with) HIF1A	1.5
LOXL2 (interacts with) EPAS1	4
GNAI2 (interacts with) EPAS1	2
GNAI2 (interacts with) SNAI2	2
CDH5 (interacts with) EPAS1	4
MCAM (interacts with) EPAS1	4
RHOB (interacts with) EPAS1	4
RHOB (interacts with) TP53	1
ENG (interacts with) EPAS1	4
THBS1 (interacts with) EPAS1	4

## Sheet: Fig. 4F
samplename	FPKM of NRP2
W-1-1	48.5343
W-2-1	30.1179
W-3-1	33.5275
W-4-1	35.9303
W-5-1	55.4446
W-1-2	62.8787
W-2-2	36.6678
W-3-2	34.7123
W-4-2	31.3211
W-5-2	46.7372
W-1-3	45.4459
W-2-3	30.3346
W-3-3	35.3739
W-4-3	27.0641
W-5-3	46.5368
W-1-4	94.8151
W-2-4	68.042
W-3-4	70.4515
W-4-4	47.6016
W-5-4	105.333
W-1-5	99.1748
W-2-5	71.2371
W-3-5	76.6619
W-4-5	38.5879
W-5-5	99.3309
A-1-1	42.644
A-2-1	34.4047
A-3-1	32.1568
A-4-1	27.884
A-5-1	22.4129
A-1-2	43.4709
A-2-2	33.0754
A-3-2	30.4155
A-4-2	28.2976
A-5-2	19.304
A-1-3	39.422
A-2-3	33.0991
A-3-3	28.2765
A-4-3	37.166
A-5-3	16.1903
A-1-4	71.8244
A-2-4	72.7795
A-3-4	46.6114
A-4-4	63.1479
A-5-4	27.3532
A-1-5	86.2842
A-2-5	74.9019
A-3-5	55.6168
A-4-5	59.3132
A-5-5	28.1353

## Sheet: Fig. 4G
Original data
	Ctr1	Ctr2	Ctr3	KD1	KD2	KD3
HUVEC	45.3912	74.3243	51.8644	44.1134	63.052	42.6829
C166	31.945	28.6398	27.3219	21.8694	24.1748	26.1554
