# Supplementary material for: Chromatin accessibility landscape and regulatory network of high-altitude hypoxia adaptation
Source: Nat Commun. 2020 Oct 1;11:4928. doi: 10.1038/s41467-020-18638-8 (PMC7529806; doi:10.1038/s41467-020-18638-8)
Supplement: Supplementary file 16 — Source Data [file 41467_2020_18638_MOESM16_ESM.zip › Source_data/SupplementaryFigures.xlsx]

## Sheet: fig. S1A
SampleID	#Raw reads(pair-end)	#Uniquely aligned reads
A-2-2	365898943	76633175
A-4-5	269863363	93620157
A-5-5	256621916	101822031
A-4-1	213174195	90021746
A-2-1	193403106	96785180
W-1-1	174772662	76616174
W-3-5	170326268	64273116
A-5-2	163390933	78592672
A-4-3	156402854	42723298
W-3-2	146648675	55316064
A-1-2	146456777	66374415
W-4-2	141833487	69045415
W-2-5	135032677	65272383
W-4-4	134644535	72427239
A-1-3	134259744	56203044
W-4-1	133229436	62496265
W-1-5	130795892	53801511
W-1-4	130262678	67680109
A-4-4	127562741	55654822
W-5-5	126965487	52215244
W-5-3	124088148	56307225
A-4-2	123158436	60417052
W-1-2	123006427	49150765
A-5-1	122794601	64668354
A-2-4	116846796	59391669
A-1-1	116157049	54808226
A-2-5	115513705	44800040
A-2-3	114627450	54005513
A-3-4	114105038	59357852
A-3-2	109325620	42044718
A-3-5	108901876	42786418
W-2-4	108665835	52192731
W-4-3	107967896	51814442
W-4-5	103812176	47276466
A-5-4	103033382	48849654
W-2-1	102625252	55293417
A-3-1	101143462	52292443
A-3-3	96176512	42438480
W-3-3	95407346	43428711
A-1-5	94949076	41113887
W-3-4	94799344	44400933
W-3-1	93378924	37499183
W-1-3	92780818	42131554
W-5-1	92486948	41642828
A-5-3	89303297	36043882
W-2-3	87885058	47487080
W-2-2	86015316	44268993
W-5-2	85438916	39700242
A-1-4	82237190	42025506
W-5-4	80546795	45550648

## Sheet: fig. S1B
SampleID	QC-score
W-5-4	17.17
A-3-4	17.13
A-1-5	16.84
W-1-3	16.19
W-1-4	15.27
A-5-3	15.26
W-3-4	15.21
W-3-2	15.109
A-3-2	15.0069
W-2-4	14.97
W-1-5	14.91
W-4-2	14.8317
W-5-2	14.83
A-3-5	14.75
W-1-2	14.6814
W-5-5	14.67
W-3-3	14.54
W-4-4	14.33
A-5-4	14.27
A-2-4	14.25
A-1-4	14.24
A-4-2	14.1407
A-3-3	14.01
A-1-3	13.78
W-5-3	13.73
W-2-2	13.6876
W-2-5	13.66
A-1-2	13.56
W-3-5	13.5484
A-4-4	13.52
A-4-3	13.5
A-1-1	13.05
A-2-5	12.88
A-2-3	12.83
A-4-5	12.8143
W-5-1	12.72
A-5-1	12.68
W-3-1	12.68
W-4-5	12.61
W-2-3	12.35
A-5-2	12.3407
A-5-5	11.9098
W-4-3	11.45
A-3-1	11.3037
A-4-1	11.22
W-4-1	11.0653
W-1-1	10.99
W-2-1	10.91
A-2-1	8.83
A-2-2	7.87

## Sheet: fig. S1D
sample	HUVEC	ESC	ESC_DERIVED	ESC_DERIVED	ESC_DERIVED	ESC_DERIVED	ESC	LUNG	IPSC	IPSC	BREAST	BLOOD	BLOOD	BLOOD	BLOOD	BLOOD	BLOOD	BLOOD	SKIN	SKIN	SKIN	SKIN	ADRENAL	BRAIN	BRAIN	HEART	GI_INTESTINE	GI_INTESTINE	KIDNEY	LUNG	MUSCLE	MUSCLE_LEG	PLACENTA	GI_STOMACH	THYMUS	GI_STOMACH	OVARY	PANCREAS	MUSCLE	GI_INTESTINE
A-1-1	0.2938	0.0682	0.0649	0.0521	0.0764	0.0626	0.071	0.0796	0.0683	0.0669	0.066	0.0611	0.056	0.0585	0.0584	0.0594	0.0687	0.0703	0.0865	0.0837	0.0613	0.0579	0.0726	0.0396	0.0454	0.0618	0.051	0.0606	0.0688	0.06	0.0611	0.0585	0.0562	0.07	0.0591	0.0646	0.0658	0.0625	0.0656	0.0602
A-1-2	0.3079	0.0715	0.0668	0.0529	0.0762	0.0656	0.0736	0.0789	0.0717	0.0704	0.0661	0.0624	0.0575	0.0601	0.0599	0.0609	0.0715	0.0734	0.0865	0.0833	0.0611	0.0589	0.0748	0.0413	0.0476	0.0639	0.0523	0.0622	0.0719	0.0622	0.0631	0.0604	0.0569	0.0724	0.0611	0.0666	0.0675	0.064	0.0662	0.0622
A-1-3	0.2969	0.0702	0.066	0.053	0.0758	0.0638	0.0718	0.0793	0.0705	0.0695	0.0668	0.0619	0.056	0.0588	0.0585	0.0598	0.0703	0.0721	0.0863	0.0836	0.0617	0.058	0.0733	0.0405	0.0466	0.0625	0.0514	0.0608	0.0703	0.061	0.0617	0.059	0.0563	0.0705	0.0597	0.0656	0.066	0.0628	0.0657	0.0612
A-1-4	0.3251	0.0705	0.0684	0.0563	0.0826	0.0669	0.0731	0.0868	0.0708	0.0697	0.0703	0.0653	0.0593	0.0622	0.0618	0.0632	0.075	0.0765	0.0933	0.0904	0.0652	0.063	0.0782	0.0438	0.0504	0.0675	0.0546	0.0646	0.0755	0.0671	0.0673	0.0647	0.0592	0.0757	0.0633	0.0696	0.0717	0.0673	0.0698	0.0641
A-1-5	0.3042	0.0706	0.0671	0.0546	0.0778	0.0678	0.0746	0.0785	0.0708	0.0696	0.0649	0.0618	0.0587	0.0607	0.0605	0.0614	0.0721	0.0738	0.086	0.0827	0.06	0.0597	0.0752	0.0433	0.0495	0.0674	0.0537	0.0635	0.0755	0.0658	0.0663	0.0635	0.0579	0.075	0.0625	0.0674	0.0707	0.0661	0.0667	0.0624
A-2-1	0.2309	0.0621	0.0584	0.0473	0.0658	0.0574	0.0642	0.0674	0.0624	0.0615	0.0581	0.0531	0.0488	0.0504	0.0502	0.0518	0.0598	0.0609	0.0743	0.0718	0.0536	0.0509	0.0644	0.036	0.0405	0.0562	0.046	0.0539	0.0625	0.0528	0.0543	0.0515	0.0511	0.0628	0.0524	0.058	0.0575	0.0561	0.058	0.0544
A-2-2	0.2885	0.071	0.0672	0.0542	0.0776	0.067	0.0738	0.0785	0.0712	0.0698	0.0668	0.0627	0.0585	0.0604	0.0604	0.0619	0.0712	0.0727	0.087	0.0835	0.0614	0.0604	0.0756	0.042	0.0477	0.0663	0.0541	0.064	0.0736	0.0626	0.0643	0.0616	0.0593	0.0747	0.0626	0.068	0.0688	0.0661	0.0675	0.064
A-2-3	0.2976	0.0721	0.0671	0.0532	0.0748	0.0653	0.0734	0.0771	0.0722	0.0712	0.0657	0.0616	0.0566	0.0592	0.0589	0.0602	0.071	0.0729	0.0847	0.0816	0.0607	0.0579	0.0741	0.041	0.0471	0.0636	0.0523	0.0617	0.0717	0.0616	0.0623	0.0594	0.0569	0.0719	0.0606	0.0667	0.0666	0.0638	0.0653	0.0624
A-2-4	0.3236	0.0693	0.0667	0.054	0.0777	0.0654	0.0719	0.0801	0.0695	0.0683	0.0653	0.0618	0.0575	0.06	0.0598	0.0607	0.0724	0.0741	0.0872	0.0839	0.0605	0.0601	0.0756	0.0429	0.0493	0.0658	0.0532	0.0629	0.0738	0.0656	0.0653	0.0628	0.057	0.0736	0.0612	0.0679	0.0699	0.0654	0.0662	0.0623
A-2-5	0.3362	0.0718	0.0691	0.0562	0.0804	0.069	0.0748	0.0815	0.0719	0.0705	0.0661	0.0634	0.0603	0.0627	0.0627	0.0635	0.0755	0.0772	0.089	0.0851	0.061	0.0625	0.0788	0.0453	0.0521	0.0701	0.0558	0.0662	0.0781	0.0695	0.0691	0.0665	0.0596	0.0781	0.0646	0.0712	0.0738	0.0691	0.0684	0.0651
A-3-1	0.2785	0.0709	0.0666	0.0534	0.0771	0.0653	0.0734	0.0793	0.0711	0.0698	0.0665	0.0615	0.057	0.0591	0.0591	0.0605	0.0697	0.0713	0.0866	0.0836	0.0614	0.0584	0.0746	0.0405	0.0461	0.0644	0.0526	0.0622	0.0718	0.0609	0.0625	0.0594	0.058	0.0726	0.0609	0.0665	0.0669	0.0645	0.0669	0.0623
A-3-2	0.3415	0.0772	0.0732	0.0581	0.0866	0.0718	0.0796	0.0902	0.0775	0.0757	0.0743	0.0691	0.0638	0.0666	0.0667	0.0676	0.0793	0.0812	0.0978	0.0944	0.0686	0.0661	0.083	0.0452	0.0521	0.0705	0.0576	0.0689	0.0792	0.069	0.0696	0.0669	0.0627	0.0807	0.0678	0.0741	0.075	0.071	0.0735	0.0685
A-3-3	0.3252	0.0758	0.0714	0.0567	0.0826	0.0701	0.078	0.0854	0.076	0.0745	0.0718	0.0671	0.0619	0.0646	0.0645	0.0657	0.0767	0.0786	0.0932	0.0899	0.0663	0.0631	0.0799	0.0438	0.0504	0.0685	0.0562	0.0668	0.077	0.0664	0.0674	0.0646	0.0612	0.0781	0.0658	0.0718	0.0724	0.069	0.071	0.0668
A-3-4	0.3094	0.0666	0.0638	0.0517	0.075	0.063	0.0695	0.0777	0.0668	0.0656	0.0629	0.0593	0.0555	0.0578	0.0578	0.0585	0.0691	0.0707	0.0839	0.0808	0.0585	0.0573	0.0723	0.0411	0.0472	0.0631	0.0511	0.0606	0.0707	0.0627	0.0627	0.0603	0.0547	0.0706	0.059	0.0648	0.0671	0.0627	0.0636	0.0596
A-3-5	0.3312	0.0709	0.0685	0.0561	0.0818	0.0681	0.074	0.0839	0.0711	0.0696	0.067	0.0634	0.0602	0.0625	0.0626	0.0634	0.0748	0.0763	0.0901	0.0864	0.0619	0.0622	0.0785	0.0448	0.0514	0.0698	0.0556	0.066	0.0774	0.069	0.0686	0.0661	0.0596	0.0778	0.0642	0.0714	0.0736	0.069	0.0686	0.0649
A-4-1	0.2368	0.0593	0.0556	0.0448	0.0629	0.052	0.0604	0.0661	0.0593	0.0589	0.0561	0.0517	0.0465	0.0487	0.0483	0.0495	0.0574	0.0589	0.0715	0.0693	0.052	0.0477	0.0611	0.0335	0.038	0.0518	0.0436	0.0511	0.0577	0.0499	0.0508	0.0481	0.0484	0.0579	0.0493	0.0553	0.0541	0.0525	0.0551	0.0519
A-4-2	0.2823	0.0678	0.0638	0.0511	0.0732	0.0606	0.0687	0.0775	0.068	0.0672	0.0653	0.06	0.0535	0.0564	0.0561	0.0573	0.0671	0.0689	0.0834	0.0811	0.0607	0.0556	0.0702	0.0383	0.0441	0.059	0.0496	0.0585	0.0666	0.058	0.0584	0.0558	0.0546	0.0671	0.0568	0.0635	0.0625	0.06	0.0631	0.0591
A-4-3	0.2844	0.0685	0.0659	0.0536	0.0767	0.0618	0.0697	0.0814	0.0688	0.0682	0.0702	0.0626	0.0551	0.0581	0.0577	0.0593	0.0692	0.0707	0.0874	0.085	0.0654	0.0576	0.0729	0.0394	0.0452	0.0611	0.0514	0.0605	0.0684	0.0595	0.0602	0.0575	0.0571	0.0692	0.0586	0.0659	0.0645	0.0624	0.066	0.0612
A-4-4	0.2892	0.0644	0.0629	0.0519	0.0755	0.0604	0.0668	0.0804	0.0648	0.0639	0.0658	0.0598	0.0537	0.0563	0.0559	0.0574	0.0675	0.0688	0.0851	0.0827	0.0613	0.0569	0.0709	0.0393	0.0451	0.0603	0.05	0.0589	0.0678	0.0601	0.06	0.0575	0.0545	0.0679	0.057	0.064	0.0641	0.0609	0.0634	0.0586
A-4-5	0.2422	0.054	0.0531	0.0444	0.0622	0.0501	0.056	0.0671	0.0543	0.0539	0.0542	0.0492	0.0443	0.0466	0.0462	0.0472	0.0557	0.0568	0.0699	0.0679	0.0508	0.047	0.0588	0.0339	0.0385	0.0512	0.0425	0.0495	0.0568	0.0512	0.0505	0.0482	0.0462	0.0563	0.0471	0.0545	0.0539	0.0514	0.0527	0.0496
A-5-1	0.2684	0.0674	0.0632	0.0504	0.0722	0.0615	0.0698	0.0743	0.0675	0.0663	0.0633	0.0592	0.0548	0.0569	0.0569	0.058	0.0667	0.0683	0.0815	0.0786	0.0588	0.0557	0.0698	0.0387	0.0442	0.0604	0.0497	0.0591	0.067	0.0577	0.0588	0.056	0.055	0.0683	0.058	0.063	0.0629	0.0606	0.0628	0.0594
A-5-2	0.2457	0.0604	0.0576	0.0467	0.0648	0.0538	0.0613	0.068	0.0606	0.0604	0.0588	0.0543	0.0482	0.0508	0.0503	0.0518	0.0605	0.062	0.0737	0.0715	0.0547	0.0502	0.0634	0.0356	0.0406	0.0544	0.0451	0.0528	0.0599	0.0525	0.0531	0.0505	0.0495	0.0603	0.0515	0.0576	0.056	0.0547	0.0572	0.0539
A-5-3	0.3131	0.0806	0.0759	0.0602	0.0879	0.0745	0.0829	0.0902	0.0809	0.0793	0.0775	0.0719	0.066	0.0687	0.069	0.0705	0.0818	0.0835	0.0992	0.0955	0.0714	0.068	0.0846	0.0466	0.0534	0.0731	0.0594	0.0708	0.0813	0.0698	0.0712	0.0682	0.0656	0.0833	0.0705	0.0764	0.0756	0.0734	0.0758	0.0714
A-5-4	0.3312	0.0754	0.0713	0.0563	0.0826	0.0697	0.0778	0.0844	0.0754	0.0738	0.0707	0.0668	0.0628	0.0654	0.0656	0.0664	0.0781	0.08	0.0926	0.0888	0.0654	0.0643	0.0798	0.0453	0.0521	0.0698	0.0565	0.0674	0.0774	0.0684	0.0686	0.0658	0.0612	0.0791	0.0666	0.0729	0.0734	0.07	0.0703	0.0674
A-5-5	0.2504	0.0559	0.0536	0.0436	0.0608	0.0515	0.0579	0.0628	0.056	0.0556	0.053	0.0503	0.0467	0.0488	0.0485	0.0493	0.058	0.0593	0.0685	0.0659	0.0493	0.0478	0.0599	0.0353	0.0401	0.053	0.0434	0.051	0.0581	0.0521	0.0521	0.0498	0.0465	0.0581	0.0496	0.055	0.0551	0.0527	0.0532	0.0512
W-1-1	0.2456	0.0627	0.0589	0.0475	0.0665	0.0563	0.0643	0.0691	0.0628	0.0622	0.0587	0.0539	0.0486	0.0508	0.0504	0.052	0.0607	0.0622	0.0757	0.0732	0.0547	0.0513	0.0651	0.0362	0.0411	0.0557	0.0455	0.0535	0.0619	0.0532	0.0544	0.0517	0.0506	0.0617	0.0522	0.0575	0.0573	0.0555	0.0581	0.054
W-1-2	0.3225	0.075	0.0702	0.0555	0.081	0.0694	0.0775	0.0838	0.0752	0.0736	0.0702	0.0654	0.0605	0.063	0.0629	0.0639	0.075	0.0769	0.092	0.0886	0.065	0.0627	0.0785	0.0434	0.0501	0.0669	0.0545	0.0652	0.0752	0.0653	0.0661	0.0635	0.0594	0.0761	0.0641	0.0693	0.0705	0.0668	0.0694	0.0647
W-1-3	0.3193	0.0753	0.0708	0.056	0.0807	0.0696	0.0779	0.0824	0.0755	0.0742	0.0701	0.0661	0.0609	0.0635	0.0634	0.0645	0.0756	0.0775	0.0911	0.0877	0.065	0.0624	0.0785	0.0434	0.05	0.0675	0.0552	0.0656	0.0758	0.0653	0.0663	0.0637	0.0601	0.0766	0.0648	0.0697	0.0709	0.0672	0.0696	0.0655
W-1-4	0.3012	0.067	0.0637	0.0516	0.0737	0.0629	0.0696	0.076	0.0671	0.0661	0.0628	0.0599	0.0553	0.0577	0.0574	0.0583	0.0687	0.0706	0.0829	0.0799	0.0582	0.0571	0.0718	0.0409	0.0471	0.0627	0.0506	0.0598	0.0699	0.0617	0.0621	0.0596	0.0543	0.0697	0.0587	0.0637	0.066	0.0618	0.0637	0.0593
W-1-5	0.3191	0.0683	0.0655	0.0531	0.076	0.0652	0.0717	0.0773	0.0686	0.0674	0.0636	0.0613	0.0576	0.06	0.0598	0.0606	0.0713	0.0732	0.0845	0.0811	0.059	0.0594	0.0739	0.0427	0.0493	0.0655	0.0526	0.0624	0.0729	0.0649	0.0649	0.0624	0.0561	0.0729	0.0612	0.0662	0.069	0.0645	0.065	0.0613
W-2-1	0.2878	0.0711	0.068	0.0548	0.0793	0.0655	0.074	0.0826	0.0713	0.0701	0.0692	0.0631	0.0572	0.0596	0.0594	0.0609	0.0706	0.0721	0.0902	0.0874	0.0642	0.0605	0.0756	0.0414	0.0473	0.0649	0.0532	0.0628	0.0721	0.0623	0.0639	0.0611	0.059	0.0733	0.0611	0.0675	0.0683	0.0654	0.0685	0.0627
W-2-2	0.3156	0.0734	0.0697	0.0554	0.081	0.0681	0.0761	0.0851	0.0737	0.0721	0.0707	0.0648	0.0591	0.0617	0.0617	0.0628	0.0739	0.0755	0.0928	0.0896	0.0657	0.0622	0.0779	0.0431	0.0499	0.0663	0.0541	0.0645	0.0743	0.0651	0.0658	0.0633	0.0591	0.0754	0.0629	0.0691	0.0703	0.0665	0.0692	0.0638
W-2-3	0.3007	0.0719	0.0679	0.0543	0.0777	0.0658	0.074	0.0814	0.0722	0.0711	0.0691	0.0637	0.0572	0.0601	0.0597	0.0612	0.072	0.0736	0.089	0.086	0.064	0.0595	0.0753	0.0416	0.0479	0.0643	0.053	0.0626	0.0723	0.0627	0.0636	0.0608	0.058	0.0728	0.0612	0.0676	0.068	0.0647	0.0676	0.0629
W-2-4	0.2958	0.0661	0.0634	0.0516	0.0736	0.0626	0.0689	0.0769	0.0663	0.0653	0.0633	0.059	0.0541	0.0565	0.0561	0.0572	0.0679	0.0694	0.0837	0.0807	0.0588	0.0569	0.0715	0.0408	0.0468	0.062	0.0502	0.0594	0.0696	0.0615	0.0618	0.0594	0.0541	0.0693	0.0578	0.0637	0.0658	0.0615	0.0633	0.0585
W-2-5	0.2814	0.0626	0.0601	0.0493	0.069	0.059	0.0652	0.0718	0.0628	0.0621	0.0588	0.0555	0.0511	0.0535	0.0531	0.0541	0.0642	0.0656	0.0777	0.0748	0.0547	0.0534	0.0674	0.0391	0.0449	0.0594	0.0479	0.0563	0.0663	0.0592	0.059	0.0565	0.0515	0.0655	0.0546	0.0608	0.0627	0.0587	0.0596	0.0558
W-3-1	0.3138	0.0779	0.0745	0.0598	0.0874	0.0718	0.0807	0.0904	0.0782	0.0768	0.0762	0.0693	0.0631	0.0658	0.0658	0.0674	0.0782	0.0799	0.0988	0.0956	0.0707	0.0663	0.0828	0.0448	0.0512	0.0707	0.0578	0.0688	0.0789	0.0677	0.0694	0.0664	0.0643	0.0803	0.0675	0.0736	0.0741	0.0713	0.0747	0.0686
W-3-2	0.312	0.0729	0.0688	0.0548	0.0796	0.0667	0.0749	0.0836	0.0731	0.0719	0.0701	0.0642	0.0584	0.0611	0.0611	0.0622	0.0731	0.0749	0.0907	0.0878	0.0652	0.0609	0.0763	0.0419	0.0483	0.0647	0.0533	0.0634	0.073	0.0633	0.064	0.0614	0.0584	0.0737	0.062	0.0681	0.0683	0.0652	0.0682	0.0632
W-3-3	0.3045	0.0732	0.0689	0.055	0.0784	0.0667	0.0748	0.0814	0.0734	0.0724	0.0695	0.0643	0.0583	0.061	0.0608	0.0622	0.0731	0.0749	0.0891	0.0862	0.0645	0.0601	0.0761	0.0419	0.0481	0.065	0.0535	0.0632	0.0733	0.0632	0.0639	0.0612	0.0587	0.0737	0.0623	0.0682	0.0683	0.0652	0.0678	0.0637
W-3-4	0.3324	0.0729	0.0702	0.0573	0.0834	0.0697	0.076	0.0861	0.0732	0.0719	0.0708	0.0662	0.0612	0.0638	0.0637	0.0649	0.0764	0.0781	0.0936	0.0902	0.0656	0.064	0.0797	0.0446	0.0513	0.0692	0.0558	0.0664	0.0776	0.0683	0.0686	0.0661	0.0604	0.0781	0.0653	0.0709	0.0733	0.0688	0.0705	0.0654
W-3-5	0.2941	0.0641	0.062	0.0509	0.072	0.0608	0.0669	0.0744	0.0643	0.0634	0.061	0.0573	0.0532	0.0556	0.0554	0.0563	0.0666	0.0682	0.0802	0.0773	0.0568	0.0556	0.0693	0.04	0.0459	0.0611	0.0494	0.0583	0.0683	0.0609	0.0603	0.058	0.0532	0.0678	0.0567	0.0627	0.0643	0.0605	0.061	0.0575
W-4-1	0.2807	0.0684	0.0647	0.0522	0.0764	0.0621	0.0705	0.0807	0.0684	0.0674	0.0663	0.0608	0.055	0.0576	0.0573	0.0587	0.0679	0.0694	0.0871	0.0844	0.0618	0.0576	0.0724	0.0394	0.0451	0.062	0.0508	0.0602	0.069	0.0597	0.0611	0.0582	0.0564	0.0698	0.0586	0.0648	0.0652	0.0624	0.0658	0.0603
W-4-2	0.2981	0.0696	0.0653	0.0522	0.0764	0.0637	0.0717	0.0814	0.0699	0.0685	0.0668	0.061	0.0555	0.0581	0.0579	0.0589	0.0693	0.071	0.0875	0.0848	0.062	0.0582	0.073	0.0404	0.0466	0.0621	0.0508	0.0604	0.0699	0.0611	0.0615	0.059	0.0557	0.0704	0.0589	0.0653	0.0658	0.0623	0.0652	0.0602
W-4-3	0.2886	0.0691	0.065	0.052	0.0748	0.0627	0.0707	0.0792	0.0694	0.0683	0.066	0.0607	0.0547	0.0571	0.0569	0.0582	0.0683	0.0699	0.0856	0.0831	0.0617	0.057	0.0718	0.0397	0.0456	0.0615	0.0507	0.0599	0.0689	0.06	0.0605	0.0581	0.0554	0.0693	0.0579	0.0647	0.0647	0.0618	0.0647	0.0601
W-4-4	0.2867	0.0634	0.0606	0.0495	0.0719	0.0597	0.066	0.0764	0.0636	0.0626	0.0615	0.0569	0.0519	0.0543	0.054	0.055	0.0651	0.0666	0.0819	0.0793	0.0574	0.055	0.0689	0.0391	0.0449	0.0595	0.0483	0.057	0.0667	0.0592	0.0593	0.0569	0.0521	0.0663	0.0552	0.0615	0.0632	0.0591	0.0613	0.0565
W-4-5	0.3112	0.0669	0.0651	0.0536	0.0785	0.0639	0.0697	0.0831	0.0671	0.066	0.0657	0.0606	0.056	0.0585	0.0582	0.0593	0.0703	0.0715	0.0886	0.0855	0.0611	0.0597	0.0744	0.0426	0.0489	0.0656	0.0525	0.0619	0.0726	0.0653	0.0649	0.0625	0.0565	0.0726	0.0599	0.0672	0.0691	0.0647	0.066	0.061
W-5-1	0.3124	0.0778	0.073	0.0577	0.0839	0.0717	0.081	0.0853	0.0778	0.0762	0.0721	0.0683	0.0634	0.0658	0.0657	0.0669	0.0775	0.0794	0.0945	0.091	0.0664	0.0643	0.0816	0.0442	0.0506	0.0702	0.0574	0.0682	0.0785	0.0669	0.0688	0.0657	0.0632	0.0801	0.0673	0.0723	0.0739	0.0705	0.0733	0.0682
W-5-2	0.3398	0.0793	0.0741	0.058	0.0848	0.0733	0.0817	0.087	0.0794	0.0777	0.0728	0.0693	0.0643	0.0671	0.067	0.0681	0.08	0.082	0.096	0.0922	0.067	0.0658	0.0832	0.0456	0.0527	0.0712	0.0581	0.0694	0.0803	0.0693	0.0703	0.0675	0.0632	0.0815	0.0685	0.0739	0.0755	0.0713	0.0734	0.0691
W-5-3	0.2898	0.0715	0.0664	0.0524	0.0733	0.0643	0.0728	0.0753	0.0717	0.0708	0.0644	0.0609	0.0557	0.0584	0.058	0.0592	0.0698	0.0717	0.0831	0.08	0.0596	0.0567	0.0729	0.0405	0.0466	0.0628	0.0515	0.0607	0.0707	0.0607	0.0615	0.0586	0.0563	0.0706	0.0597	0.0653	0.0657	0.0626	0.0644	0.0613
W-5-4	0.3494	0.0762	0.0723	0.0579	0.0836	0.0723	0.0792	0.085	0.0763	0.0747	0.0696	0.0671	0.0634	0.0661	0.0659	0.0666	0.0793	0.0812	0.0938	0.0898	0.0641	0.0652	0.0824	0.0467	0.0539	0.0723	0.0577	0.0687	0.0811	0.0715	0.0717	0.069	0.0621	0.0814	0.0677	0.0734	0.0768	0.0715	0.0717	0.0678
W-5-5	0.3166	0.07	0.0667	0.0538	0.0752	0.0663	0.0728	0.0759	0.0701	0.0692	0.063	0.0614	0.058	0.0605	0.0602	0.061	0.0725	0.0744	0.0838	0.08	0.0581	0.0592	0.0751	0.0436	0.0503	0.0669	0.0533	0.0631	0.0748	0.0663	0.0661	0.0635	0.0571	0.0742	0.062	0.0674	0.0702	0.0658	0.0653	0.0624

## Sheet: fig. S3A
Motif enrichment score								Expression FPKM
TF	0H	6H	1D	3D	5D			TF	0H	6H	1D	3D	5D
ATF3	213.47	274.931	270.107	245.598	191.714			ATF3	3.41574	3.37217	12.0326	8.19447	12.9044
CTCF	182.998	267.079	268.342	256.271	214.957			CTCF	18.0678	18.2123	19.1236	12.2528	11.9333
FOSL2	223.649	301.545	295.874	278.15	217.251			FOSL2	28.2311	33.9794	35.5572	37.4957	38.2939
JUN	217.866	297.979	294.404	279.013	219.647			JUN	117.01	129.193	139.313	111.56	82.6149
ERG	80.2122	124.003	128.921	144.043	139.569			ERG	45.1827	52.173	52.7567	47.4513	47.9404
ETS1	71.527	111.021	114.274	126.624	120.42			ETS1	29.2059	34.1199	38.3576	45.9612	39.357
FLI1	72.9216	114.358	118.283	132.933	127.856			FLI1	38.7386	41.5377	40.0666	38.802	37.2611
ELK4	43.0073	65.7093	67.4231	73.2017	68.9626			ELK4	10.2478	10.9987	12.2414	13.5635	12.3471
ELF1	31.6436	49.9593	51.8116	54.1721	51.8545			ELF1	10.5072	11.2063	12.6902	9.98349	10.1486
MAFK	36.3037	51.2891	49.4153	46.3806	35.7837			MAFK	23.1623	25.64	24.8105	41.1987	44.7656
FOXM1	12.0272	12.8172	11.9952	13.6431	15.4719			FOXM1	38.86	46.6875	48.4486	9.30396	3.50886
FOXO1	21.0214	27.7614	28.1923	32.1008	32.106			FOXO1	13.0679	14.4409	17.7722	16.7601	14.1713
FOXP1	13.6634	15.7531	15.7714	19.0948	19.7172			FOXP1	12.1753	14.7954	14.8851	12.8141	12.1001
GATA2	21.0958	22.3153	22.1297	22.2876	26.5263			GATA2	26.6088	24.3491	21.5447	16.0094	13.8496
HOXB4	12.106	13.8252	14.6768	12.6606	11.3724			HOXB4	14.6338	11.5629	14.8189	13.7366	11.6977
JUND	21.2902	27.5354	28.9611	25.1216	25.8157			JUND	39.9586	37.1715	44.0699	52.2955	68.288
RUNX1	13.9118	14.2704	14.7715	15.4025	16.1919			RUNX1	11.5406	12.9406	10.8385	8.98828	6.64437
SMAD3	12.5061	12.2867	12.2487	14.3599	15.7021			SMAD3	44.5426	51.559	55.9044	46.5481	35.7757
SOX4	13.2753	17.4157	17.6884	20.4975	20.9012			SOX4	59.0115	65.4642	74.2163	98.4815	90.0841
STAT1	12.1282	14.717	15.2314	15.8627	16.4866			STAT1	16.7592	19.1898	20.2933	20.7966	24.158
STAT3	17.8415	23.6469	23.57	26.0453	26.4934			STAT3	34.5608	35.0021	39.2835	32.0787	33.5226
TCF12	12.1245	14.6697	14.0521	15.7326	15.7			TCF12	18.2376	18.4742	19.3166	18.0648	16.0377
TEAD4	16.5107	15.8141	15.5284	19.3293	20.727			TEAD4	29.8965	27.2424	24.5055	13.2198	9.37767
TEAD2	10.5194	9.60505	9.67615	12.5955	13.637			TEAD2	32.6329	34.9097	42.7797	43.2742	38.5876
TAL1	9.90428	10.3883	10.9279	10.6867	10.7503			TAL1	11.3464	12.9916	14.5768	13.9569	14.094
STAT6	9.84115	10.2973	9.88316	10.49	10.8775			STAT6	26.5036	25.4285	29.4757	30.329	26.4138
SOX17	7.51272	9.46327	9.01287	9.96452	10.4626			SOX17	30.7885	25.9459	24.1227	30.6303	34.1124
E2F4	5.282	6.61562	6.63412	6.03892	5.64056			E2F4	43.6662	39.7419	35.0782	29.6339	29.8505
HOXA9	7.35865	7.61272	7.99355	8.37081	8.03835			HOXA9	28.1258	24.9814	26.4731	20.3607	16.312
MAZ	5.25152	8.49627	8.96961	7.46707	7.23227			MAZ	86.8191	82.4597	73.8034	87.6381	73.5976
RBPJ	4.17993	5.38869	5.7803	6.82314	6.6871			RBPJ	10.3944	12.4786	12.3087	10.7486	8.86437
TGIF1	5.72075	5.21669	5.50394	4.76263	5.20241			TGIF1	15.5012	17.9285	23.0588	30.6164	23.6052
USF1	6.19441	6.29666	6.08297	5.15858	5.32238			USF1	20.6058	21.4367	21.2148	14.6079	14.9906
ZBTB18	4.39101	5.71667	5.49035	6.64276	6.77182			ZBTB18	6.83451	7.58851	7.79061	14.7129	12.4687
KLF10	3.60999	4.09289	4.89837	1.75616	2.34176			KLF10	20.1974	17.2046	16.4397	11.7107	11.9644
ATF4	3.12825	3.83575	4.05933	3.95298	4.40491			ATF4	145.435	131.516	139.472	233.191	233.879
MAFF	2.3684	3.1669	2.93792	2.6734	2.35133			MAFF	56.6014	55.9262	49.3506	69.0455	64.3648
TCF3	3.8989	3.16163	3.44393	3.03837	3.53906			TCF3	41.2286	40.0521	41.3722	47.5114	44.5933
TCF4	3.27826	2.78567	3.05125	2.83636	3.36495			TCF4	30.3502	32.7795	35.3018	42.0206	39.0622
MAX	2.70594	2.04348	2.27714	1.8979	2.7384			MAX	33.8128	31.9309	32.5125	32.3037	30.4874
EPAS1	2.30757	1.97795	2.15416	2.04085	2.27774			EPAS1	24.5961	18.5573	17.9755	27.7442	40.6022
ATF7	0.567187	5.30191	5.48211	4.95295	4.91152			ATF7	15.4895	16.9529	18.2823	15.2054	12.7453
MEF2D	0.994745	2.35844	2.38745	4.52355	6.39526			MEF2D	11.3414	10.926	12.1546	15.9605	15.4459

## Sheet: fig. S4B
Sample name is in the format of population-replicate-time(1:0h;2:6h;3:1d;4:3d;5:5d)
	0	1	2	3	4	5	6	7	8	9	10	11
A-1-1	1	1.01657	1.05065	1.08589	1.13247	1.09422	1.0727	1.00314	1.12215	1.32838	1.47162	1.70509
A-2-1	1	1.0048	1.01882	1.01681	1.04305	0.970071	0.894605	0.837844	0.937506	1.05514	1.18463	1.35804
A-3-1	1	1.01216	1.04438	1.05772	1.09185	1.07988	1.04088	0.908305	1.0362	1.22442	1.43145	1.60293
A-4-1	1	1.01432	1.04615	1.05826	1.08914	1.05877	1.05723	1.06698	1.32486	1.48183	1.70734	1.95961
A-5-1	1	1.01487	1.04742	1.07341	1.11309	1.13007	1.20587	0.906028	1.07402	1.21448	1.43612	1.55425
W-1-1	1	1.00007	1.01894	1.0342	1.04465	1.0028	0.969998	0.871313	0.922698	1.07597	1.18633	1.16835
W-2-1	1	1.01124	1.04205	1.06668	1.08995	1.02201	0.987223	0.910676	1.04684	1.16364	1.36089	1.40409
W-3-1	1	1.01426	1.05403	1.07619	1.11477	1.06516	1.05101	0.907112	0.978841	0.995199	1.11156	1.27954
W-4-1	1	1.02077	1.05838	1.08322	1.14843	1.2011	1.28642	0.969047	1.0917	1.15731	1.29132	1.38234
W-5-1	1	1.01053	1.04729	1.08032	1.09396	1.01534	0.940106	0.818685	0.914602	1.07991	1.37105	1.55258
A-1-2	1	1.01402	1.05228	1.08391	1.12045	1.12153	1.13313	1.1313	1.33296	1.58753	1.87725	1.99102
A-2-2	1	1.01193	1.04122	1.0571	1.05558	0.985291	0.925442	0.920254	0.978587	1.15778	1.29617	1.58046
A-3-2	1	1.01648	1.06044	1.10031	1.137	1.10732	1.12159	1.02366	1.05194	1.15845	1.38251	1.47068
A-4-2	1	1.02063	1.05885	1.08951	1.12493	1.13677	1.12654	1.1543	1.33572	1.4742	1.74821	1.7888
A-5-2	1	1.00471	1.03934	1.06606	1.09068	1.1238	1.15836	0.916085	0.922171	0.977943	1.23963	1.29191
W-1-2	1	1.01458	1.04564	1.0773	1.11001	1.06859	1.02876	1.02417	1.18739	1.37285	1.68583	1.75692
W-2-2	1	1.01559	1.04669	1.08135	1.09818	1.12458	1.17536	0.999588	1.05748	1.14766	1.29912	1.30554
W-3-2	1	1.01904	1.05392	1.08636	1.12063	1.11568	1.15199	1.17584	1.33859	1.55779	1.76005	1.93064
W-4-2	1	1.02109	1.05549	1.09789	1.14282	1.17931	1.27529	1.09065	1.22131	1.40535	1.65307	1.73446
W-5-2	1	1.017	1.05205	1.0788	1.1106	1.06733	1.06357	1.04943	1.21161	1.39147	1.6876	1.70952
A-1-3	1	1.01456	1.05229	1.09066	1.13427	1.0998	1.06363	1.05931	1.15717	1.30429	1.59117	1.68881
A-2-3	1	1.01262	1.04763	1.08498	1.11813	1.09047	1.02367	1.0106	1.18804	1.38921	1.71294	1.81736
A-3-3	1	1.01477	1.05199	1.08848	1.10975	1.07974	1.06739	1.03384	1.09372	1.25293	1.53558	1.62034
A-4-3	1	1.01341	1.04114	1.06376	1.10195	1.08238	1.07203	1.00319	1.05304	1.21751	1.4674	1.44127
A-5-3	1	1.00766	1.04315	1.08587	1.13197	1.18059	1.2172	0.909722	1.01328	1.04559	1.27401	1.34433
W-1-3	1	1.01752	1.05032	1.08599	1.10861	1.0398	0.993772	0.951175	1.07118	1.11948	1.34728	1.41062
W-2-3	1	1.00972	1.04291	1.07552	1.08882	1.04109	0.993235	0.995736	1.21668	1.43722	1.74309	1.79842
W-3-3	1	1.01858	1.0525	1.08651	1.12539	1.13615	1.12884	1.10802	1.31872	1.4539	1.67515	1.86064
W-4-3	1	1.01273	1.04791	1.09794	1.14633	1.16771	1.22288	1.08023	1.21051	1.34743	1.57972	1.64775
W-5-3	1	1.01081	1.04028	1.06391	1.07696	1.05111	1.00466	0.986255	1.136	1.33691	1.50725	1.61936
A-1-4	1	1.01917	1.05967	1.09292	1.13109	1.08605	1.0337	1.01014	1.10533	1.16363	1.35482	1.47292
A-2-4	1	1.01525	1.05824	1.09762	1.12667	1.11064	1.03084	1.0924	1.21688	1.27073	1.5852	1.73465
A-3-4	1	1.01337	1.05331	1.0799	1.12059	1.09978	1.0695	1.01018	1.18755	1.27292	1.57189	1.77713
A-4-4	1	1.01931	1.05829	1.07822	1.0967	1.04429	1.03132	1.04138	1.09298	1.12838	1.2384	1.24994
A-5-4	1	1.01695	1.05385	1.09341	1.15705	1.17459	1.26296	0.95499	1.11604	1.20383	1.42147	1.62782
W-1-4	1	1.01576	1.05116	1.07731	1.10607	1.05941	1.02041	0.99852	1.0879	1.1661	1.36865	1.42493
W-2-4	1	1.01251	1.04624	1.08178	1.09282	1.06185	1.03211	0.950907	1.06789	1.15709	1.30375	1.37571
W-3-4	1	1.0177	1.05063	1.08537	1.11051	1.06277	0.991456	0.949059	1.12706	1.2008	1.42987	1.60938
W-4-4	1	1.0168	1.05419	1.08851	1.12111	1.1441	1.17721	1.04636	1.07828	1.13221	1.41607	1.41273
W-5-4	1	1.01909	1.06249	1.08897	1.12917	1.11303	1.0725	1.01991	1.14448	1.2949	1.58702	1.58158
A-1-5	1	1.01153	1.05032	1.07626	1.11579	1.06001	1.0052	0.93418	1.09975	1.23978	1.47898	1.58142
A-2-5	1	1.01579	1.05529	1.08223	1.10104	1.04781	0.963339	0.995757	1.12312	1.18235	1.43919	1.67269
A-3-5	1	1.01737	1.05669	1.08563	1.12645	1.09901	1.02796	0.976009	1.10002	1.14314	1.38119	1.58992
A-4-5	1	1.01495	1.04816	1.06822	1.09852	1.04067	1.01321	0.929628	0.986185	1.10993	1.36363	1.47578
A-5-5	1	1.01145	1.04355	1.06986	1.10748	1.11866	1.1379	0.965376	1.08533	1.17866	1.40351	1.53582
W-1-5	1	1.01505	1.05504	1.08225	1.09747	1.05739	1.04599	1.00041	1.11014	1.22336	1.48858	1.72474
W-2-5	1	1.01039	1.04158	1.06936	1.1071	1.09313	1.05703	0.977274	1.04897	1.15844	1.38845	1.49997
W-3-5	1	1.01261	1.0434	1.06726	1.11287	1.11593	1.11762	1.1103	1.18751	1.26086	1.54667	1.69659
W-4-5	1	1.01239	1.05287	1.08648	1.14517	1.15456	1.19547	0.977853	1.09291	1.18463	1.46548	1.41498
W-5-5	1	1.01204	1.04331	1.06426	1.09562	1.04542	0.992554	1.02348	1.19104	1.23676	1.53867	1.59296

## Sheet: fig. S4C
		0	1	2	3	4	5	6	7	8	9	10	11
E003	ESC	1	1.00625	1.01656	1.05179	1.14816	1.15769	1.08272	1.2571	1.4629	1.17604	1.46708	1.37605
E004	ESC DERIVED	1	1.00927	1.01438	1.07202	1.06828	1.17294	1.00893	1.22857	1.63394	1.80612	2.38964	2.01723
E005	ESC DERIVED	1	1.00279	1.00844	1.02629	1.04168	1.00083	1.17271	1.23191	1.35813	1.63772	2.38352	1.86302
E006	ESC DERIVED	1	1.03636	1.06874	1.11744	1.08428	1.0285	1.10303	1.24217	1.44552	1.35575	1.40938	1.18974
E007	ESC DERIVED	1	1.01755	1.03141	1.06516	1.10653	1.07876	0.963188	1.18442	0.964825	1.10805	1.29011	0.907545
E008	ESC	1	1.01633	1.0329	1.09732	1.17502	1.15064	0.872909	0.843072	0.905621	0.546029	0.529788	0.745373
E017	LUNG	1	1.02837	1.09914	1.12054	1.08423	1.07432	1.14611	1.15046	1.05694	1.01963	1.48395	1.39187
E021	IPSC	1	1.02688	1.06588	1.13485	1.18314	1.14077	0.885091	0.935208	1.02029	0.820222	1.19374	1.3436
E022	IPSC	1	1.01394	1.04719	1.0781	1.13996	1.19471	0.815711	0.861899	0.84628	0.755927	1.10016	0.92871
E028	BREAST	1	1.04062	1.13023	1.24395	1.3178	1.19813	1.24097	1.11455	0.686651	0.552007	0.803382	1.1303
E029	BLOOD	1	1.03674	1.09031	1.18163	1.28797	1.24985	0.932811	1.43496	1.70783	1.46447	1.86495	1.87417
E032	BLOOD	1	1.07034	1.15184	1.28854	1.36955	1.42801	1.44061	1.11309	0.896756	0.961216	1.0492	0.984102
E033	BLOOD	1	1.06408	1.1691	1.22999	1.3152	1.39706	1.25857	1.10236	1.51191	1.10494	1.2865	1.81
E034	BLOOD	1	1.08452	1.17856	1.26862	1.29237	1.36656	1.12844	1.29811	1.81275	0.728645	0.353486	0.497329
E046	BLOOD	1	1.05749	1.13657	1.23174	1.18054	1.32762	1.27864	1.48094	2.17691	2.62506	2.54698	2.68756
E050	BLOOD	1	1.036	1.0918	1.19189	1.24722	1.20881	1.21243	1.17918	1.60092	1.47086	1.33791	1.12941
E051	BLOOD	1	1.02112	1.06524	1.15512	1.18766	1.18627	1.13045	1.04879	1.25862	0.919838	1.33872	1.13009
E055	SKIN	1	1.02219	1.08124	1.13257	1.15397	1.04917	1.03839	1.14821	1.20257	1.28901	1.407	1.3197
E056	SKIN	1	1.02961	1.0674	1.08413	1.05611	0.969377	0.790753	0.88122	0.820386	1.15416	1.43978	1.35044
E057	SKIN	1	1.03825	1.07711	1.11234	1.1265	0.878838	0.888952	0.792524	0.6917	0.37071	0.539526	0.379536
E059	SKIN	1	1.03055	1.07055	1.07271	1.17045	1.17367	1.17951	2.08516	2.38468	3.02695	4.11169	2.89242
E080	ADRENAL	1	0.998864	1.04551	1.09483	1.18676	1.02943	1.04941	0.870306	1.01278	1.46554	1.65894	1.66715
E081	BRAIN	1	0.987576	1.00141	0.954762	0.952968	0.881371	0.824797	0.980437	1.14094	1.46755	1.60188	1.87811
E082	BRAIN	1	0.980726	0.986977	1.02469	1.0647	0.943381	0.81823	1.10231	1.35823	2.00181	2.64855	3.35368
E083	HEART	1	1.01507	1.04577	1.08206	1.15895	0.935621	0.758823	0.902013	0.847819	1.16841	1.70048	1.59497
E084	GI INTESTINE	1	1.01539	1.02766	1.08863	1.14894	0.972556	0.886793	0.491928	0.73602	0.788927	1.14819	1.61542
E085	GI INTESTINE	1	0.994262	1.01427	1.05472	1.10499	1.06266	0.8775	0.471071	0.587345	0.377739	0.274877	0.386732
E086	KIDNEY	1	1.01925	1.06999	1.13497	1.17629	1.14365	0.930337	1.13749	1.10309	0.886784	1.29061	1.45264
E088	LUNG	1	0.990397	1.02744	1.11312	1.1549	1.10928	1.13081	1.50049	1.52787	1.0528	1.02149	1.07787
E089	MUSCLE	1	1.01778	1.04945	1.06905	1.11926	0.98747	0.970665	1.08596	1.18475	0.952438	1.10893	0.780092
E090	MUSCLE LEG	1	1.02416	1.03922	1.07052	1.13137	1.09871	1.06007	1.36811	1.63398	1.41462	1.47058	1.2414
E091	PLACENTA	1	1.02953	1.04855	1.13307	1.14458	1.14357	1.01049	1.40625	1.53419	1.80892	2.39334	3.03052
E092	GI STOMACH	1	1.02187	1.06932	1.14668	1.29967	1.13561	0.993556	1.06675	0.931036	0.855395	1.24493	1.75152
E093	THYMUS	1	1.04219	1.11668	1.15955	1.1932	1.43917	1.33799	1.19285	1.94339	2.23187	2.27376	2.28501
E094	GI STOMACH	1	1.01043	1.06687	1.11045	1.21815	1.09373	0.975555	1.03757	0.958845	1.19906	1.4958	1.75373
E097	OVARY	1	1.04398	1.07943	1.16362	1.31938	1.27704	1.30183	1.58348	1.75894	2.22206	2.64596	3.30903
E098	PANCREAS	1	1.0146	1.07819	1.07599	1.14436	1.07579	0.996712	1.1151	1.45986	1.56479	2.27737	2.80359
E100	MUSCLE	1	1.03809	1.14682	1.24331	1.29286	1.17283	1.0763	1.13725	1.48885	0.99742	1.45163	1.2254
E109	GI INTESTINE	1	1.02215	1.08911	1.16227	1.22526	1.09622	1.00351	0.79525	0.961032	0.858427	1.24934	1.40619

## Sheet: fig. S5B
GO biological process complete	"-log10 FDR p"
DNA repair	1.39794
double-strand break repair	1.58503
cellular response to DNA damage stimulus	1.77469
protein-containing complex subunit organization	1.83565
cellular response to stress	2.12494
nucleic acid metabolic process	2.54668
organic cyclic compound metabolic process	2.82102
cellular aromatic compound metabolic process	3.14569
heterocycle metabolic process	3.14935
nucleobase-containing compound metabolic process	3.41908
cellular nitrogen compound metabolic process	4.38405

## Sheet: fig. S5D
	W-1-1	W-2-1	W-3-1	W-4-1	W-5-1	W-1-2	W-2-2	W-3-2	W-4-2	W-5-2	W-1-3	W-2-3	W-3-3	W-4-3	W-5-3	W-1-4	W-2-4	W-3-4	W-4-4	W-5-4	W-1-5	W-2-5	W-3-5	W-4-5	W-5-5	A-1-1	A-2-1	A-3-1	A-4-1	A-5-1	A-1-2	A-2-2	A-3-2	A-4-2	A-5-2	A-1-3	A-2-3	A-3-3	A-4-3	A-5-3	A-1-4	A-2-4	A-3-4	A-4-4	A-5-4	A-1-5	A-2-5	A-3-5	A-4-5
NQO1	97.3462	83.7198	71.6775	28.3026	43.4345	74.9794	72.2946	64.0219	73.1399	92.2768	38.5713	37.4892	31.3017	36.8958	45.7117	5.42808	6.31415	4.13661	6.27839	5.73783	4.41599	4.39926	4.5435	10.9325	3.84987	104.907	115.553	122.473	104.531	167.387	90.2925	99.77	104.989	92.3858	155.439	45.5248	47.8578	48.8678	34.8958	72.4568	5.50391	4.31796	8.429	11.7134	42.2097	5.40933	6.18742	10.6859	15.0887
[truncated: 1 more columns]

## Sheet: fig. S5E
gene	element	score2score(maxopen*maxexp*corr_opn_exp*diff exp -log10p)*diff opn -log10p)
ACTG1	chr17_79423430_79424649	23.487
PDCD6	chr5_394181_396550	13.5577
MIEN1	chr17_37792863_37794374	12.5469
COQ5	chr12_120987020_120989781	12.2127
NQO1	chr16_69597868_69599868	10.6978
MIEN1	chr17_37815430_37816753	10.6973
ARPC1B	chr7_98922866_98929924	9.8233
AKTIP	chr16_53735874_53737874	8.2831
FPGS	chr9_130375637_130375994	6.7752
ATP5H	chr17_73092019_73092939	6.3315
PTPN11	chr12_112740447_112741715	6.1815
SON	chr21_34961014_34963014	5.9671
SEC11A	chr15_85289817_85291817	5.9339
RBL2	chr16_53659948_53661333	5.5756
NOB1	chr16_69923786_69924895	4.2594
PPP6R2	chr22_50683400_50685400	4.0349
MRPL33	chr2_28181772_28183604	3.8996
SART3	chr12_108907050_108909050	3.8996
SOCS4	chr14_55347905_55349335	3.337
GFPT2	chr5_179919416_179921416	2.455
ZFP90	chr16_68344868_68346868	2.3836
SPCS1	chr3_52796932_52798348	2.0906
GART	chr21_34958309_34962227	1.9348
NDUFB6	chr9_32384019_32385349	1.8858
TRIM13	chr13_50939410_50941180	1.862
TMUB1	chr7_150810455_150813055	1.7572
PPP6R2	chr22_50683909_50684260	1.6743
CSF2RB	chr22_37269602_37271233	1.6379
PPP6R2	chr22_50682240_50682953	1.5962
DONSON	chr21_34980158_34982538	1.5349
SERP1	chr3_150163330_150170644	1.4375
CCT7	chr2_73612398_73613863	1.195
SGSM3	chr22_40893752_40896202	1.145
ZFAND2A	chr7_1177893_1179893	0.95719
MORC2	chr22_31477799_31482802	0.922
LRRC14	chr8_146011477_146016823	0.88401
TRMT112	chr11_64071765_64072448	0.80198
FBXW2	chr9_123676850_123678850	0.78284
PDAP1	chr7_98921495_98923495	0.77458
LRRC14	chr8_145992099_145996721	0.74524
GATC	chr12_120905659_120907659	0.7448
LRRC14	chr8_146012730_146014730	0.74207
NAGA	chr22_42486888_42488888	0.59821
WDR4	chr21_43917741_43919741	0.53496
POP5	chr12_120987020_120989781	0.53066
PSMD5	chr9_123676850_123678850	0.42014
STAB1	chr3_52563377_52567032	0.39372
MCFD2	chr2_47039499_47042057	0.38034
HELZ	chr17_64454924_64459473	0.35535
NQO2	chr6_3025005_3027005	0.35084
ZGPAT	chr20_62365977_62367977	0.31638
PARVA	chr11_12696888_12699361	0.25017
STK11	chr19_1172363_1174537	0.24521
EIF1AD	chr11_65729650_65731326	0.23392
BRF1	chr14_105994507_105994801	0.21521
LIMK2	chr22_31556673_31557168	0.16691
MSRB3	chr12_66036152_66038152	0.16121
EXOC3	chr5_394181_396550	0.10948
FTO	chr16_53659948_53661333	0.099839
PHOSPHO2	chr2_170573028_170574509	0.089802
PARVA	chr11_12744641_12749210	0.077056
STRIP2	chr7_128972199_128973198	0.074258
ZBTB46	chr20_62365977_62367977	0.050781
PIK3IP1	chr22_31556673_31557168	0.01816
METTL5	chr2_170573028_170574509	0.0066716
TUBA1C	chr12_49522688_49523929	0.003137
CAPZA2	chr7_116311647_116315617	0.0020024
PIK3IP1	chr22_31642391_31643618	0.00063743

## Sheet: fig. S5F
Tissues	Ration of consistency
Small_Intestine_Terminal_Ileum	0.409218
Uterus	0.402348
Brain_Hypothalamus	0.395912
Prostate	0.390411
Ovary	0.388952
Brain_Putamen_basal_ganglia	0.388515
Vagina	0.382319
Artery_Coronary	0.370326
Esophagus_Gastroesophageal_Junction	0.370133
Pituitary	0.368658
Colon_Sigmoid	0.367146
Brain_Nucleus_accumbens_basal_ganglia	0.366302
Brain_Caudate_basal_ganglia	0.365794
Adrenal_Gland	0.363636
Spleen	0.359816
Brain_Hippocampus	0.357372
Cells_EBV-transformed_lymphocytes	0.352918
Brain_Anterior_cingulate_cortex_BA24	0.350717
Brain_Cortex	0.349765
Pancreas	0.349731
Heart_Atrial_Appendage	0.349578
Brain_Frontal_Cortex_BA9	0.349464
Liver	0.348432
Brain_Cerebellar_Hemisphere	0.348396
Skin_Not_Sun_Exposed_Suprapubic	0.345587
Heart_Left_Ventricle	0.3449
Breast_Mammary_Tissue	0.341055
Adipose_Visceral_Omentum	0.337369
Brain_Cerebellum	0.337344
Stomach	0.336598
Colon_Transverse	0.336172
Testis	0.335825
Artery_Aorta	0.328981
Lung	0.324303
Artery_Tibial	0.323689
Muscle_Skeletal	0.321642
Skin_Sun_Exposed_Lower_leg	0.320929
Adipose_Subcutaneous	0.319909
Esophagus_Mucosa	0.318894
Esophagus_Muscularis	0.31791
Nerve_Tibial	0.317159
Cells_Transformed_fibroblasts	0.314744
Whole_Blood	0.313012
Thyroid	0.307609

[truncated: 13 more sheets: fig. S6B, fig. S6C, fig. S6E, fig. S8A, fig. S8E, fig. S8F, fig. S9B, fig. S9C, fig. S9D, fig. S10B, fig. S11, fig. S12B, fig. S13]
