# Supplementary material for: Chromatin accessibility landscape and regulatory network of high-altitude hypoxia adaptation
Source: Nat Commun. 2020 Oct 1;11:4928. doi: 10.1038/s41467-020-18638-8 (PMC7529806; doi:10.1038/s41467-020-18638-8)
Supplement: Supplementary file 16 — Source Data [file 41467_2020_18638_MOESM16_ESM.zip › Source_data/Figure5.xlsx]

## Sheet: Edges
edge name	EdgeBetweenness
ACOX3 (interacts with) TFAP4	2
TFAP4 (interacts with) EPAS1	12.1667
ACSF3 (interacts with) TFAP4	2
ACTR8 (interacts with) RXRA	2
RXRA (interacts with) EPAS1	9.75
ADAM12 (interacts with) SNAI2	2
SNAI2 (interacts with) EPAS1	17.75
AKR1E2 (interacts with) NFE2L2	2
NFE2L2 (interacts with) EPAS1	8.75
ALDH6A1 (interacts with) MAFB	1.5
ALDH6A1 (interacts with) NFIA	1.5
MAFB (interacts with) EPAS1	16.8333
NFIA (interacts with) EPAS1	11
ALG12 (interacts with) HIF1A	1.5
ALG12 (interacts with) JDP2	1.5
HIF1A (interacts with) EPAS1	5.91667
JDP2 (interacts with) EPAS1	19.6667
ALG2 (interacts with) SNAI2	2
ANK3 (interacts with) POU2F1	2
POU2F1 (interacts with) EPAS1	12.25
ANKMY2 (interacts with) NFIA	2
AOX1 (interacts with) HIF1A	1.5
AOX1 (interacts with) MAFB	1.5
ARHGAP12 (interacts with) FOXP1	2
FOXP1 (interacts with) EPAS1	5
ARHGEF26 (interacts with) MAFB	2
ARMC7 (interacts with) TFAP4	2
ARSA (interacts with) JDP2	2
ATG10 (interacts with) TFAP4	2
ATOH8 (interacts with) EPAS1	1
ATP9B (interacts with) NFIA	2
BACE1 (interacts with) SNAI2	2
BCL6 (interacts with) MAFB	2
BCOR (interacts with) EPAS1	1
BHLHB9 (interacts with) NFIA	2
BICC1 (interacts with) JDP2	1.5
BICC1 (interacts with) MAFB	1.5
BLOC1S4 (interacts with) JDP2	1.5
BLOC1S4 (interacts with) MAFB	1.5
BOD1L1 (interacts with) POU2F1	2
C1QTNF1 (interacts with) EPAS1	1
C1QTNF1 (interacts with) JDP2	1
C2orf27A (interacts with) SOX7	2
SOX7 (interacts with) EPAS1	9.66667
C4orf33 (interacts with) NFE2L1	2
NFE2L1 (interacts with) EPAS1	4.75
CC2D2A (interacts with) JDP2	2
CCDC106 (interacts with) TP53	2
TP53 (interacts with) EPAS1	9.58333
CCNDBP1 (interacts with) NFE2L2	2
CCNJL (interacts with) SOX7	1.5
CCNJL (interacts with) TP53	1.5
CDKN2B (interacts with) EPAS1	1
CDKN2B (interacts with) HIF1A	1
CDKN2B (interacts with) NFE2L1	1
CEP135 (interacts with) EPAS1	1
CEP135 (interacts with) JDP2	1
CEP135 (interacts with) POU2F1	1
CFI (interacts with) ETS2	1.25
CFI (interacts with) KLF3	1.25
CFI (interacts with) NFE2L2	1.25
CFI (interacts with) RXRA	1.25
ETS2 (interacts with) EPAS1	5.75
KLF3 (interacts with) EPAS1	5.5
CHAC1 (interacts with) JDP2	1.5
CHAC1 (interacts with) SNAI2	1.5
CHST15 (interacts with) MAFB	2
COL8A2 (interacts with) JDP2	1.5
COL8A2 (interacts with) MAFB	1.5
COPG2 (interacts with) SOX7	2
CPPED1 (interacts with) NFE2L2	2
CRY2 (interacts with) MAFB	1.5
CRY2 (interacts with) NFIA	1.5
CSGALNACT1 (interacts with) EPAS1	1
CSGALNACT1 (interacts with) MAFB	1
DCUN1D2 (interacts with) NFE2L1	2
DDX58 (interacts with) SOX7	2
DDX60L (interacts with) MAFB	1.33333
DDX60L (interacts with) SNAI2	1.33333
DDX60L (interacts with) SOX7	1.33333
DEDD2 (interacts with) TFAP4	2
DIP2A (interacts with) STAT6	2
STAT6 (interacts with) EPAS1	5.83333
DNAJC15 (interacts with) SNAI2	2
EFNA5 (interacts with) ERG	2
ERG (interacts with) EPAS1	2.83333
ELL2 (interacts with) EPAS1	1
ENGASE (interacts with) STAT6	2
EPG5 (interacts with) SNAI2	2
FAM110D (interacts with) EPAS1	1
FAM110D (interacts with) ERG	1
FAM110D (interacts with) SOX7	1
FAM129A (interacts with) JDP2	2
FAM133B (interacts with) EPAS1	1
FAM13A (interacts with) POU2F1	2
FAM83G (interacts with) NFE2L2	2
FAM8A1 (interacts with) NFIA	1.5
FAM8A1 (interacts with) TP53	1.5
FAP (interacts with) JDP2	2
FGF2 (interacts with) JDP2	2
FGFR1OP (interacts with) JDP2	2
FOXA1 (interacts with) KLF3	1.5
FOXA1 (interacts with) RXRA	1.5
FUT4 (interacts with) MAFB	2
FXYD6 (interacts with) MAFB	2
FYCO1 (interacts with) EPAS1	1
GALK2 (interacts with) TP53	2
GBP3 (interacts with) POU2F1	2
GCKR (interacts with) RXRA	2
GGA2 (interacts with) JDP2	2
GNPDA2 (interacts with) SNAI2	2
GOPC (interacts with) FOXP1	1.33333
GOPC (interacts with) SNAI2	1.33333
GOPC (interacts with) TFAP4	1.33333
GPBP1 (interacts with) POU2F1	2
GPER1 (interacts with) RXRA	2
GSTZ1 (interacts with) RXRA	2
GUCY1B3 (interacts with) NFE2L2	2
HINT3 (interacts with) NFE2L2	2
HIPK3 (interacts with) MAFB	2
HMGXB3 (interacts with) STAT6	2
IBA57 (interacts with) TFAP4	2
IFI35 (interacts with) JDP2	2
IL17RA (interacts with) JDP2	2
IL1A (interacts with) SNAI2	2
IQSEC1 (interacts with) RXRA	2
IRF2 (interacts with) NFE2L1	1.5
IRF2 (interacts with) STAT6	1.5
ITGBL1 (interacts with) FOXP1	1.33333
ITGBL1 (interacts with) JDP2	1.33333
ITGBL1 (interacts with) SNAI2	1.33333
ITM2A (interacts with) NFIA	2
KALRN (interacts with) MAFB	2
KDSR (interacts with) ETS2	2
KHK (interacts with) KLF3	1.5
KHK (interacts with) RXRA	1.5
KIF19 (interacts with) ERG	1.5
KIF19 (interacts with) SOX7	1.5
LDLRAD3 (interacts with) TP53	2
LIPA (interacts with) MAFB	2
LMCD1 (interacts with) HIF1A	2
LRP3 (interacts with) JDP2	2
LRPAP1 (interacts with) EPAS1	1
LRPAP1 (interacts with) JDP2	1
LRPAP1 (interacts with) SNAI2	1
MAP2K4 (interacts with) HIF1A	2
MED30 (interacts with) NFE2L1	2
MEIS1 (interacts with) FOXP1	2
MFSD11 (interacts with) POU2F1	2
MGMT (interacts with) RXRA	2
MIPOL1 (interacts with) NFIA	2
MPZL3 (interacts with) SOX7	2
MSI2 (interacts with) POU2F1	2
NCDN (interacts with) TP53	2
NFATC2 (interacts with) POU2F1	2
NFKBIZ (interacts with) ETS2	2
NOS1AP (interacts with) ETS2	2
PBX1 (interacts with) NFIA	2
PCDHGB4 (interacts with) EPAS1	1
PCDHGB4 (interacts with) HIF1A	1
PCDHGB4 (interacts with) JDP2	1
PCSK5 (interacts with) ETS2	2
PDCD2L (interacts with) SNAI2	1.5
PDCD2L (interacts with) TFAP4	1.5
PDE10A (interacts with) NFE2L2	2
PIAS2 (interacts with) POU2F1	2
PNPLA4 (interacts with) RXRA	2
POMZP3 (interacts with) TFAP4	2
PQLC3 (interacts with) JDP2	2
PRDM2 (interacts with) MAFB	2
PRKCE (interacts with) ERG	1.33333
PRKCE (interacts with) SOX7	1.33333
PRKCE (interacts with) TP53	1.33333
PTPRU (interacts with) HIF1A	1.33333
PTPRU (interacts with) JDP2	1.33333
PTPRU (interacts with) SNAI2	1.33333
RAB33B (interacts with) SOX7	2
RCAN3 (interacts with) SNAI2	2
REEP2 (interacts with) TP53	2
RILPL2 (interacts with) STAT6	2
RNF144A (interacts with) JDP2	2
RNF14 (interacts with) TP53	2
SAMD9 (interacts with) HIF1A	1.33333
SAMD9 (interacts with) SNAI2	1.33333
SAMD9 (interacts with) STAT6	1.33333
SEMA7A (interacts with) HIF1A	2
SESN3 (interacts with) FOXP1	2
SIPA1L1 (interacts with) JDP2	2
SLC16A2 (interacts with) JDP2	1.5
SLC16A2 (interacts with) MAFB	1.5
SLC18B1 (interacts with) KLF3	2
SLC20A2 (interacts with) EPAS1	1
SLC20A2 (interacts with) NFE2L2	1
SLC2A10 (interacts with) JDP2	1.5
SLC2A10 (interacts with) MAFB	1.5
SLC38A7 (interacts with) SNAI2	2
SNAP47 (interacts with) KLF3	2
SNX18 (interacts with) MAFB	2
SOCS2 (interacts with) TP53	2
SULT1C4 (interacts with) SOX7	2
TCEA3 (interacts with) ETS2	1.5
TCEA3 (interacts with) NFIA	1.5
TEAD1 (interacts with) SNAI2	2
TGFBR3 (interacts with) MAFB	1.5
TGFBR3 (interacts with) NFE2L2	1.5
TMEM104 (interacts with) TFAP4	2
TMEM87A (interacts with) MAFB	2
TSPYL5 (interacts with) TFAP4	2
TTC21B (interacts with) NFIA	2
UBE2Q2 (interacts with) JDP2	2
UNC5B (interacts with) HIF1A	1.25
UNC5B (interacts with) JDP2	1.25
UNC5B (interacts with) NFE2L1	1.25
UNC5B (interacts with) SNAI2	1.25
ZDHHC17 (interacts with) POU2F1	2
ZEB2 (interacts with) SNAI2	2
ZFAND2B (interacts with) TFAP4	2
ZFP28 (interacts with) SNAI2	2
ZFPM2 (interacts with) KLF3	2
ZNF254 (interacts with) NFIA	2
ZNF346 (interacts with) SNAI2	2
ZNF514 (interacts with) JDP2	1.25
ZNF514 (interacts with) KLF3	1.25
ZNF514 (interacts with) POU2F1	1.25
ZNF514 (interacts with) TP53	1.25
ZNF528 (interacts with) FOXP1	1.33333
ZNF528 (interacts with) SNAI2	1.33333
ZNF528 (interacts with) TFAP4	1.33333
ZNF697 (interacts with) RXRA	1.5
ZNF697 (interacts with) SNAI2	1.5
ZNF814 (interacts with) POU2F1	2
ZNF85 (interacts with) EPAS1	1
ZNF85 (interacts with) POU2F1	1
ZSCAN31 (interacts with) SOX7	2

## Sheet: Nodes
name	t-test between A and W(-log10pvalue)	Hypoxia genes	Selection	TF_label
ACOX3	2.40848	FALSE	0	0
TFAP4	0.0717187	FALSE	0	1
ACSF3	2.24752	FALSE	0	0
ACTR8	3.56314	FALSE	0	0
RXRA	0.771151	FALSE	0	1
ADAM12	1.64384	FALSE	0	0
SNAI2	0.0214504	FALSE	0	1
AKR1E2	4.47556	FALSE	1	0
NFE2L2	1.06372	FALSE	1	1
ALDH6A1	1.51903	FALSE	0	0
MAFB	0.250402	FALSE	0	1
NFIA	0.233776	FALSE	0	1
ALG12	1.41964	FALSE	0	0
HIF1A	0.444704	TRUE	0	1
JDP2	0.0269609	FALSE	0	1
ALG2	2.31551	FALSE	0	0
ANK3	2.25335	FALSE	0	0
POU2F1	0.974125	FALSE	0	1
ANKMY2	1.8865	FALSE	0	0
AOX1	1.94309	FALSE	0	0
ARHGAP12	1.7063	FALSE	1	0
FOXP1	0.236226	FALSE	0	1
ARHGEF26	1.52627	FALSE	0	0
ARMC7	1.99041	FALSE	0	0
ARSA	1.34291	FALSE	0	0
ATG10	1.48297	FALSE	0	0
ATOH8	3.71911	FALSE	0	0
EPAS1	0.119149	TRUE	1	1
ATP9B	2.14309	FALSE	0	0
BACE1	1.87052	FALSE	0	0
BCL6	2.38945	FALSE	1	0
BCOR	2.68852	FALSE	0	0
BHLHB9	3.1444	FALSE	0	0
BICC1	2.54726	FALSE	0	0
BLOC1S4	1.6026	FALSE	0	0
BOD1L1	3.57318	FALSE	0	0
C1QTNF1	1.78017	FALSE	0	0
C2orf27A	2.77747	FALSE	0	0
SOX7	1.69444	FALSE	0	1
C4orf33	1.71612	FALSE	0	0
NFE2L1	0.481436	FALSE	0	1
CC2D2A	4.14922	FALSE	1	0
CCDC106	2.27448	FALSE	0	0
TP53	0.0924844	TRUE	1	1
CCNDBP1	1.671	FALSE	0	0
CCNJL	1.62029	FALSE	0	0
CDKN2B	2.07291	FALSE	0	0
CEP135	1.52941	FALSE	0	0
CFI	1.59909	FALSE	0	0
ETS2	0.165187	FALSE	0	1
KLF3	0.192352	FALSE	1	1
CHAC1	1.49644	FALSE	0	0
CHST15	1.29551	FALSE	0	0
COL8A2	1.3371	FALSE	0	0
COPG2	6.24629	FALSE	0	0
CPPED1	4.00851	FALSE	0	0
CRY2	2.08782	FALSE	0	0
CSGALNACT1	2.30296	FALSE	0	0
DCUN1D2	1.38546	FALSE	0	0
DDX58	2.00951	FALSE	1	0
DDX60L	2.23397	FALSE	0	0
DEDD2	1.33093	FALSE	0	0
DIP2A	1.49477	FALSE	0	0
STAT6	0.229903	FALSE	0	1
DNAJC15	2.86645	FALSE	0	0
EFNA5	1.8471	FALSE	0	0
ERG	0.122242	FALSE	0	1
ELL2	2.10217	FALSE	0	0
ENGASE	1.43303	FALSE	1	0
EPG5	1.52529	FALSE	0	0
FAM110D	1.55364	FALSE	0	0
FAM129A	1.34121	FALSE	0	0
FAM133B	1.56523	FALSE	1	0
FAM13A	1.78863	FALSE	0	0
FAM83G	1.44594	FALSE	0	0
FAM8A1	1.57247	FALSE	0	0
FAP	2.79961	FALSE	0	0
FGF2	1.81278	FALSE	0	0
FGFR1OP	1.98905	FALSE	0	0
FOXA1	1.53382	FALSE	0	0
FUT4	3.88244	FALSE	0	0
FXYD6	2.84436	TRUE	0	0
FYCO1	1.80719	FALSE	0	0
GALK2	1.32	FALSE	0	0
GBP3	4.47889	FALSE	1	0
GCKR	1.7275	FALSE	1	0
GGA2	3.3561	FALSE	0	0
GNPDA2	1.36935	FALSE	1	0
GOPC	1.67655	FALSE	0	0
GPBP1	1.88856	FALSE	0	0
GPER1	4.80823	FALSE	1	0
GSTZ1	2.61741	FALSE	0	0
GUCY1B3	1.6429	FALSE	0	0
HINT3	1.70536	FALSE	0	0
HIPK3	1.60586	FALSE	1	0
HMGXB3	2.92617	FALSE	0	0
IBA57	2.19166	FALSE	0	0
IFI35	1.53562	FALSE	0	0
IL17RA	2.33907	FALSE	0	0
IL1A	1.59396	FALSE	0	0
IQSEC1	2.57058	FALSE	0	0
IRF2	1.48022	FALSE	0	0
ITGBL1	1.73292	FALSE	0	0
ITM2A	1.76632	FALSE	0	0
KALRN	3.12559	FALSE	0	0
KDSR	2.22797	FALSE	0	0
KHK	1.55215	FALSE	0	0
KIF19	1.56929	FALSE	0	0
LDLRAD3	1.31997	FALSE	0	0
LIPA	1.41935	FALSE	0	0
LMCD1	1.36887	FALSE	0	0
LRP3	2.20992	FALSE	1	0
LRPAP1	1.50755	FALSE	0	0
MAP2K4	1.44606	FALSE	0	0
MED30	1.32488	FALSE	0	0
MEIS1	1.63991	FALSE	0	0
MFSD11	4.20207	FALSE	0	0
MGMT	5.9392	FALSE	0	0
MIPOL1	2.69598	FALSE	0	0
MPZL3	2.40439	FALSE	0	0
MSI2	2.61598	FALSE	0	0
NCDN	2.39395	FALSE	1	0
NFATC2	2.52435	FALSE	0	0
NFKBIZ	2.01297	FALSE	0	0
NOS1AP	2.46778	FALSE	0	0
PBX1	3.89483	FALSE	0	0
PCDHGB4	1.53367	FALSE	0	0
PCSK5	1.59177	FALSE	0	0
PDCD2L	1.98934	FALSE	1	0
PDE10A	1.90936	FALSE	0	0
PIAS2	2.26524	FALSE	0	0
PNPLA4	1.39764	FALSE	0	0
POMZP3	3.54355	FALSE	0	0
PQLC3	1.51866	FALSE	0	0
PRDM2	1.43725	FALSE	0	0
PRKCE	3.66158	FALSE	0	0
PTPRU	6.7464	FALSE	0	0
RAB33B	1.91204	FALSE	1	0
RCAN3	1.34424	FALSE	1	0
REEP2	2.28507	FALSE	0	0
RILPL2	1.31301	FALSE	0	0
RNF144A	3.07879	FALSE	0	0
RNF14	1.77421	FALSE	0	0
SAMD9	1.64816	FALSE	0	0
SEMA7A	1.33638	FALSE	0	0
SESN3	2.2122	FALSE	0	0
SIPA1L1	3.13551	FALSE	1	0
SLC16A2	1.75472	FALSE	0	0
SLC18B1	1.87459	FALSE	0	0
SLC20A2	3.12759	FALSE	0	0
SLC2A10	1.60093	FALSE	0	0
SLC38A7	2.95463	FALSE	0	0
SNAP47	2.73574	FALSE	0	0
SNX18	1.76272	FALSE	0	0
SOCS2	1.61152	FALSE	0	0
SULT1C4	1.31415	FALSE	1	0
TCEA3	3.20153	FALSE	0	0
TEAD1	1.50252	FALSE	1	0
TGFBR3	6.0633	TRUE	0	0
TMEM104	1.53197	FALSE	0	0
TMEM87A	3.31284	FALSE	0	0
TSPYL5	7.45551	FALSE	0	0
TTC21B	2.33993	FALSE	0	0
UBE2Q2	1.60429	FALSE	0	0
UNC5B	1.63003	FALSE	0	0
ZDHHC17	1.71961	FALSE	0	0
ZEB2	2.84106	TRUE	0	0
ZFAND2B	1.48019	FALSE	0	0
ZFP28	2.73468	FALSE	0	0
ZFPM2	2.6551	FALSE	0	0
ZNF254	1.61519	FALSE	0	0
ZNF346	2.28948	FALSE	1	0
ZNF514	1.65536	FALSE	0	0
ZNF528	1.58837	FALSE	0	0
ZNF697	1.61709	FALSE	0	0
ZNF814	2.48509	FALSE	0	0
ZNF85	2.06509	FALSE	0	0
ZSCAN31	2.00385	FALSE	1	0

## Sheet: Clusters
#1	#2	#3	#4	#5	#6	#7	#8	#9	#10	#11	#12	#13	#14	#15	#16
C1QTNF1	UNC5B	TFAP4	PRKCE	ANK3	CCDC106	CFI	ZNF254	ZNF697	STAT6	UNC5B	ZNF514	TGFBR3	PRKCE	ZNF528	UNC5B
UNC5B	DDX60L	DEDD2	DDX58	BOD1L1	CCNJL	ETS2	TTC21B	RXRA	SAMD9	NFE2L1	ZFPM2	SLC20A2	KIF19	SESN3	SEMA7A
GGA2	PTPRU	TMEM104	DDX60L	CEP135	FAM8A1	KDSR	TCEA3	PNPLA4	RILPL2	MED30	SNAP47	PDE10A	FAM110D	MEIS1	SAMD9
PTPRU	EPG5	IBA57	KIF19	FAM13A	GALK2	NFKBIZ	PBX1	MGMT	IRF2	IRF2	SLC18B1	NFE2L2	ERG	ITGBL1	PTPRU
UBE2Q2	SLC38A7	ARMC7	SOX7	GBP3	LDLRAD3	NOS1AP	NFIA	KHK	HMGXB3	DCUN1D2	KLF3	HINT3	EFNA5	GOPC	PCDHGB4
FAM129A	CHAC1	TSPYL5	SULT1C4	GPBP1	NCDN	PCSK5	MIPOL1	IQSEC1	ENGASE	CDKN2B	KHK	GUCY1B3		FOXP1	MAP2K4
SIPA1L1	ZNF346	ZFAND2B	ZSCAN31	MFSD11	PRKCE	TCEA3	ITM2A	GSTZ1	DIP2A	C4orf33	FOXA1	FAM83G		ARHGAP12	LMCD1
FGF2	RCAN3	POMZP3	COPG2	MSI2	REEP2		FAM8A1	GPER1			CFI	CPPED1			HIF1A
CHAC1	ZEB2	PDCD2L	C2orf27A	NFATC2	RNF14		CRY2	GCKR				CFI			CDKN2B
JDP2	ZNF697	ZNF528	FAM110D	PIAS2	SOCS2		BHLHB9	FOXA1				CCNDBP1			AOX1
BLOC1S4	SNAI2	ATG10	RAB33B	POU2F1	TP53		ATP9B	CFI				AKR1E2			ALG12
CC2D2A	GOPC	GOPC	CCNJL	ZDHHC17	ZNF514		ANKMY2	ACTR8
COL8A2	DNAJC15	ACOX3	MPZL3	ZNF514			ALDH6A1
LRP3	ALG2	ACSF3		ZNF814
BICC1	IL1A			ZNF85
PQLC3	ADAM12
ALG12	LRPAP1
FGFR1OP	ITGBL1
IL17RA	SAMD9
SLC2A10	GNPDA2
PCDHGB4	TEAD1
RNF144A	PDCD2L
LRPAP1	BACE1
ITGBL1	ZNF528
ZNF514	ZFP28
IFI35
CEP135
ARSA
FAP
SLC16A2
*Core TFs are marked in red; EPAS1 in each subnetwork is not indicated.

## Sheet: GWAS_Central_annotation
#1							#2							#3							#4							#5								#6						#7							#8
FGF2	3-Hydroxybutyric Acid		Coronary Artery Disease	7			TEAD1	Alanine		Nose	7			ACOX3	Autism Spectrum Disorder		Body Height	3			C2orf27A	Alzheimer Disease		Chin	3			NFATC2	Acetylcarnitine		Cystic Fibrosis	3			PRKCE	Alzheimer Disease		Blood Pressure	2			CFI	Forced Expiratory Volume		Arthritis, Rheumatoid	2			ALDH6A1
RNF144A	Acetone		Obesity	6			UNC5B	Alcoholism		Body Height	4			ACOX3	Birth Weight		Breast Neoplasms	2			CCNJL	Colitis, Ulcerative		Alzheimer Disease	2			MSI2	Alzheimer Disease		Schizophrenia	3			RNF14	Amyotrophic Lateral Sclerosis		Body Height	2			CFI	HIV-1		Autistic Disorder	2			MIPOL1
SIPA1L1	Alanine		Nose	4			IL1A	Amyotrophic Lateral Sclerosis		Chin	4			DEDD2	Body Height		Coronary Artery Disease	2			CCNJL	Oxaloacetic Acid		Breast Neoplasms	2			FAM13A	Amyotrophic Lateral Sclerosis		Amyotrophic Lateral Sclerosis	2			PRKCE	Arthritis, Rheumatoid		Diabetes Mellitus, Type 1	2			CFI	Hydroxybutyrates		Body Height	2			TTC21B
UNC5B	Alcoholism		Asthma	3			SLC38A7	Antipsychotic Agents		Cystic Fibrosis	3			ACOX3	Body Height		Autism Spectrum Disorder	1			CCNJL	Waist Circumference		Erythrocyte Count	2			NFATC2	Amyotrophic Lateral Sclerosis		Diabetes Mellitus, Type 1	2			LDLRAD3	Blood Pressure		Alzheimer Disease	1			CFI	Psoriasis		Colitis, Ulcerative	2			ATP9B
BICC1	Alzheimer Disease		Colitis, Ulcerative	3			ITGBL1	Asthma		Hemoglobin A, Glycosylated	3			GOPC	Body Height		Birth Weight	1			CCNJL	Waist-Hip Ratio		Glycerol	2			FAM13A	Antipsychotic Agents		Fibrinogen	2			TP53	Blood Pressure		Amyotrophic Lateral Sclerosis	1			ETS2	Arthritis, Rheumatoid		Forced Expiratory Volume	2			ATP9B
CC2D2A	Alzheimer Disease		Crohn Disease	3			ADAM12	Asthma		Asthma	2			TMEM104	Breast Neoplasms		Chemokine CXCL12	1			COPG2	Autistic Disorder		Nose	2			ANK3	Arthritis, Rheumatoid		Forced Expiratory Volume	2			SOCS2	Body Height		Arthritis, Rheumatoid	1			ETS2	Chin		Hydroxybutyrates	2			ATP9B
CC2D2A	Amyotrophic Lateral Sclerosis		Forced Expiratory Volume	3			UNC5B	Attention Deficit Disorder with Hyperactivity		Autism Spectrum Disorder	2			ATG10	Breast Neoplasms		Chin	1			COPG2	Interleukin-7		Respiratory Function Tests	2			NFATC2	Asparaginase		Insulin	2			TP53	Body Height		Body Mass Index	1			ETS2	Hydroxybutyrates		Ketoglutaric Acids	2			CRY2
RNF144A	Amyotrophic Lateral Sclerosis		Alzheimer Disease	2			PTPRU	Autism Spectrum Disorder		Autistic Disorder	2			ACSF3	Chemokine CXCL12		Cholesterol	1			COPG2	Parkinson Disease		Arthritis, Rheumatoid	1			FAM13A	Autistic Disorder		Insulin Resistance	2			PRKCE	Body Mass Index		Carcinoma, Basal Cell	1			ETS2	Intraocular Pressure		Nose	2			ANKMY2
RNF144A	Antipsychotic Agents		Amyotrophic Lateral Sclerosis	2			ITGBL1	Autism Spectrum Disorder		Coronary Artery Disease	2			ATG10	Chin		Colorectal Neoplasms	1			COPG2	Respiratory Function Tests		Autistic Disorder	1			FAM13A	Bipolar Disorder		Lip	2			TP53	Carcinoma, Basal Cell		Central Nervous System Neoplasms	1			ETS2	Ketoglutaric Acids		Alzheimer Disease	1			TCEA3
JDP2	Asthma		Autism Spectrum Disorder	2			ZNF697	Autistic Disorder		Drug-Induced Liver Injury	2			GOPC	Cholesterol		Cystic Fibrosis	1			DDX58	Bone Density		Blood Proteins	1			ZNF85	Birth Weight		Pyruvic Acid	2			TP53	Central Nervous System Neoplasms		Colitis, Ulcerative	1			ETS2	Nose		Bipolar Disorder	1			CRY2
ITGBL1	Asthma		Autistic Disorder	2			ITGBL1	Autistic Disorder		Forced Expiratory Volume	2			PDCD2L	Colorectal Neoplasms		Deoxyglucose	1			DDX58	Breast Neoplasms		Body Mass Index	1			FAM13A	Blood Pressure		Acetylcarnitine	1			SOCS2	Colitis, Ulcerative		Dideoxynucleosides	1			KDSR	Cholesterol, HDL		Body Mass Index	1			PBX1
RNF144A	Asthma		Blood Proteins	2			TEAD1	Bipolar Disorder		Forehead	2			ARMC7	Coronary Artery Disease		Diabetes Mellitus, Type 2	1			DDX58	Erythrocyte Count		Bone Density	1			NFATC2	Body Height		Alzheimer Disease	1			LDLRAD3	Diabetes Mellitus, Type 1		Erythrocyte Count	1			KDSR	Gallstones		Cardiac Electrophysiology	1			NFIA
UNC5B	Attention Deficit Disorder with Hyperactivity		Creatinine	2			ZNF697	Birth Weight		Formates	2			IBA57	Coronary Artery Disease		Emphysema	1			DDX58	Glycerol		Brain	1			POU2F1	Body Mass Index		Antipsychotic Agents	1			SOCS2	Diabetes Mellitus, Type 1		Erythrocyte Indices	1			KDSR	Lactic Acid		Chin	1			ANKMY2
PTPRU	Autism Spectrum Disorder		Diabetes Mellitus, Type 2	2			PTPRU	Blood Glucose		Insulin	2			TFAP4	Cystic Fibrosis		Forehead	1			DDX58	Hematocrit		Colitis, Ulcerative	1			FAM13A	Bone and Bones		Arthritis, Rheumatoid	1			REEP2	Dideoxynucleosides		Glioblastoma	1			KDSR	Sarcosine		Cholesterol, HDL	1			TTC21B
ITGBL1	Autism Spectrum Disorder		Eye Movements	2			ITGBL1	Blood Pressure		Lip	2			ACSF3	Deoxyglucose		Formates	1			DDX58	Hemoglobins		Coronary Artery Disease	1			FAM13A	Bronchitis, Chronic		Asparaginase	1			PRKCE	Erythrocyte Count		Glioma	1			NFKBIZ	Autistic Disorder		Coronary Artery Disease	1			ALDH6A1
ALG12	Autistic Disorder		Facial Bones	2			BACE1	Blood Proteins		Nasal Bone	2			TMEM104	Diabetes Mellitus, Type 2		Gallstones	1			DDX58	Menarche		Cystic Fibrosis	1			GBP3	Carotid Intima-Media Thickness		Autistic Disorder	1			TP53	Erythrocyte Indices		Gonadal Steroid Hormones	1			NFKBIZ	Colitis, Ulcerative		Cystic Fibrosis	1			MIPOL1
ITGBL1	Autistic Disorder		Formates	2			ZEB2	Body Height		Obesity	2			ATG10	Emphysema		Glycine	1			DDX58	Movement Disorders		Diabetes Mellitus, Type 1	1			POU2F1	Celiac Disease		Bipolar Disorder	1			TP53	Glioblastoma		Insulin	1			NOS1AP	Alzheimer Disease		Diabetes Mellitus, Type 1	1			CRY2
ARSA	Blood		Glomerular Filtration Rate	2			ZNF346	Body Height		Radiation	2			GOPC	Forehead		Heart Defects, Congenital	1			DDX58	Psoriasis		Ear Auricle	1			NFATC2	Chemokines, CC		Birth Weight	1			TP53	Glioma		Isoleucine	1			NOS1AP	Arthritis, Rheumatoid		Electrocardiography	1			CRY2
PTPRU	Blood Glucose		Hearing	2			GOPC	Body Height		Schizophrenia	2			ACSF3	Formates		Hydroxybutyrates	1			DDX60L	Brain		Eye Movements	1			NFATC2	Chin		Blood Pressure	1			TP53	Gonadal Steroid Hormones		Longevity	1			NOS1AP	Autistic Disorder		Gallstones	1			ZNF254
ITGBL1	Blood Pressure		Hepatocyte Growth Factor	2			TEAD1	Body Height		Waist-Hip Ratio	2			ATG10	Gallstones		Interleukin 1 Receptor Antagonist Protein	1			DDX60L	Breast Neoplasms		Face	1			POU2F1	Colitis, Ulcerative		Body Height	1			PRKCE	Insulin		Macular Degeneration	1			NOS1AP	Bipolar Disorder		Glutamic Acid	1			CRY2
FGF2	Blood Proteins		Ketoglutaric Acids	2			DDX60L	Brain		Alanine	1			ACSF3	Glycine		Keto Acids	1			DDX60L	Chin		Forehead	1			POU2F1	Coronary Artery Disease		Body Mass Index	1			RNF14	Isoleucine		Neuroblastoma	1			NOS1AP	Body Mass Index		Granulocytes	1			ATP9B
IL17RA	Blood Proteins		Leucine	2			DDX60L	Breast Neoplasms		Alcoholism	1			TMEM104	Heart Defects, Congenital		Macrophage Colony-Stimulating Factor	1			DDX60L	Eye Movements		Hematocrit	1			PIAS2	Creatine		Bone and Bones	1			TP53	Longevity		Neuropsychological Tests	1			NOS1AP	Cardiac Electrophysiology		Heart	1			NFIA
FGF2	Body Height		Lip	2			ZEB2	Carcinoma, Renal Cell		Amyotrophic Lateral Sclerosis	1			ACOX3	Hydroxybutyrates		Nose	1			DDX60L	Forehead		Hemoglobin A, Glycosylated	1			NFATC2	Crohn Disease		Bronchitis, Chronic	1			PRKCE	Macular Degeneration		Sex Hormone-Binding Globulin	1			NOS1AP	Coronary Artery Disease		Heart Conduction System	1			MIPOL1
FGF2	Body Mass Index		Nasal Bone	2			BACE1	Cardiovascular Diseases		Antipsychotic Agents	1			TSPYL5	Interleukin 1 Receptor Antagonist Protein		Ornithine	1			DDX60L	Glycerol		Hemoglobins	1			GPBP1	Cystic Fibrosis		Carotid Intima-Media Thickness	1			TP53	Neuroblastoma		Skin Neoplasms	1			NOS1AP	Cystic Fibrosis		Hemoglobin A, Glycosylated	1			ATP9B
FAM129A	Breast Neoplasms		Schizophrenia	2			PTPRU	Carnitine		Attention Deficit Disorder with Hyperactivity	1			ACSF3	Keto Acids		Sleep	1			DDX60L	Hemoglobin A, Glycosylated		Hydrochlorothiazide	1			MFSD11	Cystic Fibrosis		Celiac Disease	1			PRKCE	Neuropsychological Tests		Stroke	1			NOS1AP	Electrocardiography		HIV-1	1			CRY2
ARSA	Cardiac Electrophysiology		Uric Acid	2			EPG5	Chemokine CCL27		Bipolar Disorder	1			ATG10	Macrophage Colony-Stimulating Factor						DDX60L	Nose		Hypertension	1			PIAS2	Cystic Fibrosis		Chemokines, CC	1			TP53	Sex Hormone-Binding Globulin		Tobacco Use Disorder	1			NOS1AP	Forced Expiratory Volume		Insect Bites and Stings	1			MIPOL1
PTPRU	Carnitine		Valine	2			ZEB2	Chemokine CCL3		Birth Weight	1			ACSF3	Nose						DDX60L	Obesity		Insulin	1			NFATC2	Diabetes Mellitus, Type 1		Chin	1			TP53	Skin Neoplasms						NOS1AP	Glutamic Acid		Intraocular Pressure	1			MIPOL1
FAM129A	Chemokine CCL2		Waist-Hip Ratio	2			DDX60L	Chin		Blood Glucose	1			ACSF3	Ornithine						DDX60L	Phenylalanine		Interleukin-7	1			POU2F1	Diabetes Mellitus, Type 1		Colitis, Ulcerative	1			PRKCE	Stroke						NOS1AP	Granulocytes		Lactic Acid	1			ZNF254
C1QTNF1	Chemokine CXCL12		Zygoma	2			SLC38A7	Chin		Blood Pressure	1			ACOX3	Sleep						DDX60L	Tyrosine		Macular Degeneration	1			NFATC2	Ear Auricle		Coronary Artery Disease	1			PRKCE	Tobacco Use Disorder						NOS1AP	Heart		Lip	1			ATP9B
PQLC3	Chin		3-Hydroxybutyric Acid	1			ALG2	Chin		Blood Proteins	1										KIF19	Coronary Artery Disease		Menarche	1			NFATC2	Eosinophils		Creatine	1										NOS1AP	Heart Conduction System		Methanol	1			ANKMY2
FGFR1OP	Cholangitis, Sclerosing		Acetone	1			BACE1	Chin		Brain	1										KIF19	Cystic Fibrosis		Movement Disorders	1			ZNF814	Fibrinogen		Crohn Disease	1										NOS1AP	Hemoglobin A, Glycosylated		Monocytes	1			TTC21B
BICC1	Cholesterol		Alanine	1			GOPC	Cholesterol		Breast Neoplasms	1										MPZL3	Blood Proteins		Neuropsychological Tests	1			POU2F1	Fibrinogen		Ear Auricle	1										NOS1AP	Insect Bites and Stings		Obesity	1			PBX1
BICC1	Cholesterol, LDL		Alcoholism	1			TEAD1	Colitis, Ulcerative		Carcinoma, Renal Cell	1										MPZL3	Chin		Obesity	1			FAM13A	Forced Expiratory Volume		Eosinophils	1										NOS1AP	Ketoglutaric Acids		Phenylalanine	1			ANKMY2
BICC1	Circadian Rhythm		Antipsychotic Agents	1			PDCD2L	Colorectal Neoplasms		Cardiovascular Diseases	1										MPZL3	Diabetes Mellitus, Type 1		Oxaloacetic Acid	1			MSI2	Forced Expiratory Volume		Glomerulonephritis, IGA	1										NOS1AP	Lip		Psoriasis	1			NFIA
BICC1	Colitis, Ulcerative		Attention Deficit Disorder with Hyperactivity	1			TEAD1	Contrast Sensitivity		Carnitine	1										MPZL3	Hydrochlorothiazide		Parkinson Disease	1			NFATC2	Glomerulonephritis, IGA		Hair Color	1										NOS1AP	Methanol		Reading	1			PBX1
CC2D2A	Colitis, Ulcerative		Blood	1			SLC38A7	Coronary Artery Disease		Chemokine CCL27	1										MPZL3	Hypertension		Phenylalanine	1			FAM13A	Hair Color		Hemoglobin A, Glycosylated	1										NOS1AP	Monocytes		Sarcosine	1			FAM8A1
FGFR1OP	Colitis, Ulcerative		Blood Glucose	1			ZEB2	Coronary Artery Disease		Chemokine CCL3	1										PRKCE	Alzheimer Disease		Psoriasis	1			NFATC2	Hemoglobin A, Glycosylated		Hydroxybutyrates	1										NOS1AP	Nose		Schizophrenia	1			ALDH6A1
BICC1	Colorectal Neoplasms		Blood Pressure	1			ZEB2	Creatinine		Cholesterol	1										PRKCE	Arthritis, Rheumatoid		Stroke	1			FAM13A	Hydroxybutyrates		Hypersensitivity	1										NOS1AP	Obesity		Waist-Hip Ratio	1			TTC21B
CC2D2A	Conduct Disorder		Body Height	1			EPG5	Creutzfeldt-Jakob Syndrome		Colitis, Ulcerative	1										PRKCE	Body Mass Index		Tobacco Use Disorder	1			NFATC2	Hypersensitivity		Inositol	1										NOS1AP	Phenylalanine						ANKMY2
BICC1	Cornea		Body Mass Index	1			SLC38A7	Cystic Fibrosis		Colorectal Neoplasms	1										PRKCE	Erythrocyte Count		Tyrosine	1			ZNF85	Inositol		Insulin-Secreting Cells	1										NOS1AP	Reading						ATP9B
GGA2	Coronary Artery Disease		Breast Neoplasms	1			DNAJC15	Cystic Fibrosis		Contrast Sensitivity	1										PRKCE	Insulin		Waist Circumference	1			FAM13A	Insulin		Interleukin-1beta	1										NOS1AP	Schizophrenia						MIPOL1
SIPA1L1	Coronary Artery Disease		Cardiac Electrophysiology	1			ITGBL1	Cystic Fibrosis		Creatinine	1										PRKCE	Macular Degeneration		Waist-Hip Ratio	1			MFSD11	Insulin		Keto Acids	1										PCSK5	Body Height						TCEA3
CC2D2A	Coronary Artery Disease		Carnitine	1			PTPRU	Diabetes Mellitus, Type 2		Creutzfeldt-Jakob Syndrome	1										PRKCE	Neuropsychological Tests						FAM13A	Insulin Resistance		Leukocyte Count	1										PCSK5	Colitis, Ulcerative						ATP9B
BICC1	Coronary Artery Disease		Chemokine CCL2	1			EPG5	Drug-Induced Liver Injury		Diabetes Mellitus, Type 2	1										PRKCE	Stroke						MFSD11	Insulin Resistance		Lipids	1										PCSK5	Diabetes Mellitus, Type 1
COL8A2	Coronary Artery Disease		Chemokine CXCL12	1			TEAD1	Drug-Induced Liver Injury		Educational Status	1										PRKCE	Tobacco Use Disorder						FAM13A	Insulin-Secreting Cells		Lipoproteins, HDL	1										TCEA3	Body Height
ALG12	Coronary Artery Disease		Chin	1			TEAD1	Educational Status		Energy Intake	1										SOX7	Chin						NFATC2	Interleukin-1beta		Longevity	1										TCEA3	Waist-Hip Ratio
ARSA	Coronary Artery Disease		Cholangitis, Sclerosing	1			ITGBL1	Energy Intake		Erythrocyte Count	1										SOX7	Face						POU2F1	Keto Acids		Lung Diseases, Interstitial	1
UBE2Q2	Creatinine		Cholesterol	1			ZEB2	Erythrocyte Count		Erythrocyte Indices	1										SOX7	Nose						NFATC2	Leukocyte Count		Macular Degeneration	1
SIPA1L1	Creatinine		Cholesterol, LDL	1			ZEB2	Erythrocyte Indices		Ethanol	1										SOX7	Respiratory Function Tests						GBP3	Lip		Methionine	1
FGFR1OP	Crohn Disease		Circadian Rhythm	1			ITGBL1	Ethanol		Eye Movements	1										SULT1C4	Ear Auricle						GPBP1	Lip		Narcolepsy	1
ALG12	Crohn Disease		Colorectal Neoplasms	1			DDX60L	Eye Movements		Facial Bones	1																	NFATC2	Lipids		Nasal Bone	1
IL17RA	Crohn Disease		Conduct Disorder	1			BACE1	Facial Bones		Glomerulonephritis, IGA	1																	FAM13A	Lipoproteins, HDL		Nose	1
ITGBL1	Cystic Fibrosis		Cornea	1			ZEB2	Forced Expiratory Volume		Glutamine	1																	FAM13A	Longevity		Ornithine	1
PTPRU	Diabetes Mellitus, Type 2		Cystic Fibrosis	1			TEAD1	Forced Expiratory Volume		Glycerol	1																	FAM13A	Lung Diseases, Interstitial		Oxaloacetic Acid	1
FAM129A	Diabetes Mellitus, Type 2		Energy Intake	1			DDX60L	Forehead		Hepatocyte Growth Factor	1																	FAM13A	Macular Degeneration		Pneumonia	1
ITGBL1	Energy Intake		Erythrocyte Count	1			GOPC	Forehead		Hydroxybutyrates	1																	NFATC2	Methionine		Proline	1
CC2D2A	Erythrocyte Count		Erythrocyte Indices	1			PTPRU	Formates		Influenza, Human	1																	NFATC2	Narcolepsy		Pulmonary Disease, Chronic Obstructive	1
CC2D2A	Erythrocyte Indices		Ethanol	1			TEAD1	Formates		Inositol	1																	ZNF85	Nasal Bone		Respiratory Function Tests	1
ITGBL1	Ethanol		Fibrinogen	1			ADAM12	Glomerulonephritis, IGA		Insulin Resistance	1																	MFSD11	Nose		Stroke	1
CC2D2A	Eye Movements		Forehead	1			UNC5B	Glutamine		Insulin-Secreting Cells	1																	FAM13A	Ornithine		Vital Capacity	1
BICC1	Eye Movements		Glaucoma, Open-Angle	1			DDX60L	Glycerol		Intelligence	1																	POU2F1	Oxaloacetic Acid		Waist-Hip Ratio	1
JDP2	Facial Bones		Glutamine	1			DDX60L	Hemoglobin A, Glycosylated		Interferon-gamma	1																	PIAS2	Pneumonia		Zygoma	1
IL17RA	Facial Bones		Glycine	1			SLC38A7	Hemoglobin A, Glycosylated		Interleukin 1 Receptor Antagonist Protein	1																	NFATC2	Proline
BICC1	Fibrinogen		Heart Conduction System	1			EPG5	Hemoglobin A, Glycosylated		Interleukin-10	1																	FAM13A	Pulmonary Disease, Chronic Obstructive
SIPA1L1	Forced Expiratory Volume		Hemoglobin A, Glycosylated	1			LRPAP1	Hepatocyte Growth Factor		Interleukin-12	1																	FAM13A	Pyruvic Acid
IL17RA	Forced Expiratory Volume		Hydrocortisone	1			RCAN3	Hydroxybutyrates		Interleukin-17	1																	POU2F1	Pyruvic Acid
RNF144A	Forced Expiratory Volume		Inositol	1			ZEB2	Influenza, Human		Interleukin-4	1																	FAM13A	Respiratory Function Tests
BICC1	Forehead		Insect Bites and Stings	1			ITGBL1	Inositol		Ketoglutaric Acids	1																	ANK3	Schizophrenia
PTPRU	Formates		Insulin	1			ZEB2	Insulin		Lactic Acid	1																	GPBP1	Schizophrenia
FAP	Formates		Insulin Resistance	1			ITGBL1	Insulin		Leucine	1																	POU2F1	Schizophrenia
BICC1	Glaucoma, Open-Angle		Insulin-Secreting Cells	1			ITGBL1	Insulin Resistance		Lower Gastrointestinal Tract	1																	FAM13A	Stroke
UBE2Q2	Glomerular Filtration Rate		Interferon-gamma	1			ITGBL1	Insulin-Secreting Cells		Macrophage Migration-Inhibitory Factors	1																	FAM13A	Vital Capacity
FAP	Glomerular Filtration Rate		Interleukin 1 Receptor Antagonist Protein	1			TEAD1	Intelligence		Menopause	1																	FAM13A	Waist-Hip Ratio
UNC5B	Glutamine		Interleukin-10	1			PTPRU	Interferon-gamma		Methanol	1																	PIAS2	Zygoma
CC2D2A	Glycine		Interleukin-12	1			PTPRU	Interleukin 1 Receptor Antagonist Protein		Multiple Sclerosis	1
FAM129A	Hearing		Interleukin-17	1			PTPRU	Interleukin-10		Myopia	1
BICC1	Hearing		Interleukin-4	1			PTPRU	Interleukin-12		Papillomavirus Infections	1
SIPA1L1	Heart Conduction System		Interleukin-5	1			PTPRU	Interleukin-17		Parkinson Disease	1
C1QTNF1	Hemoglobin A, Glycosylated		Isoleucine	1			PTPRU	Interleukin-4		Phenylalanine	1
IL17RA	Hepatocyte Growth Factor		Kidney Failure, Chronic	1			UNC5B	Ketoglutaric Acids		Prostatic Neoplasms	1
LRPAP1	Hepatocyte Growth Factor		Macrophage Migration-Inhibitory Factors	1			BACE1	Lactic Acid		Respiratory Function Tests	1
SLC2A10	Hydrocortisone		Macular Degeneration	1			UNC5B	Leucine		Tobacco Use Disorder	1
ITGBL1	Inositol		Multiple Sclerosis	1			TEAD1	Lip		Tumor Necrosis Factor-alpha	1
FGF2	Insect Bites and Stings		Myopia	1			ITGBL1	Lip		Tyrosine	1
ITGBL1	Insulin		Nerve Growth Factor	1			TEAD1	Lower Gastrointestinal Tract		Valine	1
ITGBL1	Insulin Resistance		Neuralgia	1			ITGBL1	Macrophage Migration-Inhibitory Factors		Zygoma	1
ITGBL1	Insulin-Secreting Cells		Neuroticism	1			ZNF346	Menopause
PTPRU	Interferon-gamma		Ornithine	1			GNPDA2	Methanol
PTPRU	Interleukin 1 Receptor Antagonist Protein		Paliperidone Palmitate	1			UNC5B	Multiple Sclerosis
PTPRU	Interleukin-10		Phenylalanine	1			ZEB2	Myopia
PTPRU	Interleukin-12		Proline	1			ZNF697	Nasal Bone
PTPRU	Interleukin-17		Psoriasis	1			TEAD1	Nasal Bone
PTPRU	Interleukin-4		Refractive Errors	1			DDX60L	Nose
ALG12	Interleukin-5		Spondylitis, Ankylosing	1			ZEB2	Nose
SLC2A10	Isoleucine		Tobacco Use Disorder	1			DNAJC15	Nose
UBE2Q2	Ketoglutaric Acids		Tumor Necrosis Factor-alpha	1			BACE1	Nose
UNC5B	Ketoglutaric Acids						ITGBL1	Nose
UBE2Q2	Kidney Failure, Chronic						LRPAP1	Nose
UNC5B	Leucine						GNPDA2	Nose
SLC2A10	Leucine						DDX60L	Obesity
BICC1	Lip						ITGBL1	Obesity
ITGBL1	Lip						SLC38A7	Papillomavirus Infections
ITGBL1	Macrophage Migration-Inhibitory Factors						ADAM12	Parkinson Disease
JDP2	Macular Degeneration						DDX60L	Phenylalanine
UNC5B	Multiple Sclerosis						ZNF697	Prostatic Neoplasms
BICC1	Myopia						ZNF697	Radiation
JDP2	Nasal Bone						TEAD1	Radiation
RNF144A	Nasal Bone						TEAD1	Respiratory Function Tests
FAP	Nerve Growth Factor						PTPRU	Schizophrenia
RNF144A	Neuralgia						ZEB2	Schizophrenia
SIPA1L1	Neuroticism						ADAM12	Tobacco Use Disorder
FAM129A	Nose						PTPRU	Tumor Necrosis Factor-alpha
PQLC3	Nose						DDX60L	Tyrosine
ITGBL1	Nose						ITGBL1	Valine
LRPAP1	Nose						LRPAP1	Waist-Hip Ratio
SIPA1L1	Obesity						ITGBL1	Waist-Hip Ratio
JDP2	Obesity						TEAD1	Zygoma
FAM129A	Obesity
CC2D2A	Obesity
BICC1	Obesity
ITGBL1	Obesity
FAM129A	Ornithine
FAP	Paliperidone Palmitate
IL17RA	Phenylalanine
FAM129A	Proline
FGFR1OP	Psoriasis
BICC1	Refractive Errors
PTPRU	Schizophrenia
BICC1	Schizophrenia
FGFR1OP	Spondylitis, Ankylosing
BICC1	Tobacco Use Disorder
PTPRU	Tumor Necrosis Factor-alpha
UBE2Q2	Uric Acid
BICC1	Uric Acid
SLC2A10	Valine
ITGBL1	Valine
LRPAP1	Waist-Hip Ratio
ITGBL1	Waist-Hip Ratio
RNF144A	Zygoma
IFI35	Zygoma
[truncated: 23 more columns]

## Sheet: MGI_annotation
#1							#2							#3							#4							#5							#6							#7							#8
SLC2A10	abnormal aorta elastic fiber morphology		abnormal spatial learning	3			GOPC	abnormal acrosome morphology		embryonic lethality during organogenesis, complete penetrance	3			GOPC	abnormal acrosome morphology		prenatal lethality, incomplete penetrance	2			DDX58	abnormal B cell differentiation		decreased total body fat amount	2			ANK3	abnormal action potential		abnormal gait	3			TP53	abnormal abdominal lymph node morphology		abnormal tibia morphology	2			PCSK5	abnormal autopod morphology		abnormal urinary bladder morphology	2			PBX1
SLC2A10	abnormal aorta wall morphology		embryonic lethality during organogenesis, complete penetrance	3			BACE1	abnormal anxiety-related response		postnatal growth retardation	3			GOPC	abnormal cell physiology		abnormal acrosome morphology	1			MPZL3	abnormal blood vessel morphology		embryonic lethality during organogenesis, incomplete penetrance	2			POU2F1	abnormal anterior visceral endoderm morphology		prenatal lethality, incomplete penetrance	3			TP53	abnormal apoptosis		decreased body size	2			PCSK5	abnormal body wall morphology		abnormal autopod morphology	1			PBX1
UNC5B	abnormal apoptosis		hyperactivity	3			UNC5B	abnormal apoptosis		decreased body weight	2			GOPC	abnormal sperm flagellum morphology		abnormal cell physiology	1			MPZL3	abnormal bone structure		postnatal growth retardation	2			GBP3	abnormal autopod morphology		decreased body weight	2			NCDN	abnormal astrocyte morphology		decreased circulating insulin-like growth factor I level	2			CFI	abnormal circulating protein level		abnormal body wall morphology	1			NFIA
SLC2A10	abnormal artery morphology		no abnormal phenotype detected	3			EPG5	abnormal autophagy		decreased white adipose tissue amount	2			GOPC	abnormal sperm mitochondrial sheath morphology		abnormal sperm flagellum morphology	1			KIF19	abnormal brain ependyma motile cilium morphology		weight loss	2			ANK3	abnormal axon initial segment morphology		postnatal lethality	2			TP53	abnormal atrioventricular cushion morphology		decreased T cell proliferation	2			NFKBIZ	abnormal conjunctiva goblet cell morphology		abnormal circulating protein level	1			TTC21B
COL8A2	abnormal autophagy		abnormal axon morphology	2			DNAJC15	abnormal behavior		embryonic growth arrest	2			GOPC	abnormal sperm nucleus morphology		abnormal sperm mitochondrial sheath morphology	1			DDX58	abnormal cell physiology		abnormal B cell differentiation	1			ANK3	abnormal axon morphology		preweaning lethality, complete penetrance	2			SOCS2	abnormal body weight		increased circulating interferon-gamma level	2			NFKBIZ	abnormal cytokine secretion		abnormal conjunctiva goblet cell morphology	1			NFIA
FGF2	abnormal axon morphology		abnormal kidney physiology	2			ALG2	abnormal behavioral response to light		impaired coordination	2			GOPC	abnormal spermatogenesis		abnormal sperm nucleus morphology	1			MPZL3	abnormal coat appearance		abnormal blood vessel morphology	1			NFATC2	abnormal B cell number		abnormal action potential	1			SOCS2	abnormal bone trabecula morphology		liver inflammation	2			ETS2	abnormal ectoplacental cone morphology		abnormal cytokine secretion	1			NFIA
ARSA	abnormal axon morphology		abnormal lipid homeostasis	2			LRPAP1	abnormal brain interneuron morphology		premature death	2			TFAP4	abnormal T cell differentiation		abnormal spermatogenesis	1			MPZL3	abnormal coat/ hair morphology		abnormal bone structure	1			NFATC2	abnormal B cell physiology		abnormal anterior visceral endoderm morphology	1			TP53	abnormal cardiac outflow tract development		seizures	2			PCSK5	abnormal embryo size		abnormal ectoplacental cone morphology	1			NFIA
FGF2	abnormal baroreceptor physiology		abnormal neuron morphology	2			UNC5B	abnormal capillary branching pattern		abnormal apoptosis	1			GOPC	absent acrosome		abnormal T cell differentiation	1			MPZL3	abnormal coat/hair pigmentation		abnormal brain ependyma motile cilium morphology	1			MSI2	abnormal bone marrow cell morphology/development		abnormal autopod morphology	1			TP53	abnormal cardiovascular system physiology		abnormal abdominal lymph node morphology	1			NFKBIZ	abnormal epidermal layer morphology		abnormal embryo size	1			CRY2
SIPA1L1	abnormal behavior		abnormal vesicle-mediated transport	2			UNC5B	abnormal capillary morphology		abnormal autophagy	1			GOPC	asthenozoospermia		absent acrosome	1			DDX58	abnormal dendritic cell physiology		abnormal cell physiology	1			PIAS2	abnormal bone structure		abnormal axon initial segment morphology	1			TP53	abnormal cell cycle		abnormal apoptosis	1			ETS2	abnormal extraembryonic tissue morphology		abnormal epidermal layer morphology	1			PBX1
SIPA1L1	abnormal behavioral response to light		atrioventricular septal defect	2			SNAI2	abnormal cardiac epithelial to mesenchymal transition		abnormal capillary branching pattern	1			GOPC	coiled sperm flagellum		asthenozoospermia	1			MPZL3	abnormal dermis papillary layer morphology		abnormal coat appearance	1			ANK3	abnormal brain wave pattern		abnormal axon morphology	1			TP53	abnormal cell cycle checkpoint function		abnormal astrocyte morphology	1			PCSK5	abnormal facial morphology		abnormal extraembryonic tissue morphology	1			PBX1
BICC1	abnormal bile duct morphology		decreased body weight	2			DNAJC15	abnormal CD8-positive, alpha beta T cell morphology		abnormal capillary morphology	1			TFAP4	decreased blood urea nitrogen level		coiled sperm flagellum	1			MPZL3	abnormal dermis reticular layer morphology		abnormal coat/ hair morphology	1			ZDHHC17	abnormal brain white matter morphology		abnormal B cell number	1			TP53	abnormal cell death		abnormal atrioventricular cushion morphology	1			PCSK5	abnormal femur morphology		abnormal facial morphology	1			NFIA
SLC2A10	abnormal blood vessel elastic tissue morphology		dextrocardia	2			GOPC	abnormal cell physiology		abnormal hippocampus morphology	1			TFAP4	decreased body length		decreased blood urea nitrogen level	1			SOX7	abnormal diaphragm morphology		abnormal coat/hair pigmentation	1			ANK3	abnormal bronchus epithelium morphology		abnormal B cell physiology	1			TP53	abnormal cell migration		abnormal body weight	1			PCSK5	abnormal forelimb morphology		abnormal femur morphology	1			PBX1
SLC2A10	abnormal blood vessel morphology		double outlet right ventricle	2			LRPAP1	abnormal cell physiology		abnormal hippocampus pyramidal cell layer	1			TFAP4	decreased bone mineral density		decreased body length	1			MPZL3	abnormal epidermis stratum corneum morphology		abnormal dendritic cell physiology	1			NFATC2	abnormal CD4-positive, alpha-beta T cell physiology		abnormal bone marrow cell morphology/development	1			TP53	abnormal cell physiology		abnormal bone trabecula morphology	1			ETS2	abnormal hair follicle orientation		abnormal forelimb morphology	1			TTC21B
FGF2	abnormal bone marrow morphology		embryonic lethality, complete penetrance	2			BACE1	abnormal cell physiology		abnormal innervation	1			TFAP4	decreased circulating cholesterol level		decreased bone mineral density	1			MPZL3	abnormal epididymal fat pad morphology		abnormal dermis papillary layer morphology	1			ZDHHC17	abnormal cerebral cortex morphology		abnormal bone structure	1			TP53	abnormal cell proliferation		abnormal cardiac outflow tract development	1			NFKBIZ	abnormal hair growth		abnormal hair follicle orientation	1			PBX1
JDP2	abnormal bone structure		hemorrhage	2			BACE1	abnormal channel response		abnormal motor capabilities/coordination/movement	1			TFAP4	decreased circulating glucose level		decreased circulating cholesterol level	1			KIF19	abnormal female reproductive system physiology		abnormal dermis reticular layer morphology	1			MSI2	abnormal common lymphocyte progenitor cell morphology		abnormal brain wave pattern	1			TP53	abnormal cerebellar cortex morphology		abnormal cardiovascular system physiology	1			PCSK5	abnormal heart morphology		abnormal hair growth	1			PBX1
ARSA	abnormal brain internal capsule morphology		heterotaxia	2			LRPAP1	abnormal circulating protein level		abnormal motor neuron morphology	1			TFAP4	decreased circulating triglyceride level		decreased circulating glucose level	1			SOX7	abnormal gallbladder morphology		abnormal diaphragm morphology	1			CEP135	abnormal craniofacial morphology		abnormal brain white matter morphology	1			TP53	abnormal cerebellar foliation		abnormal cell cycle	1			PCSK5	abnormal hindlimb morphology		abnormal heart morphology	1			PBX1
LRPAP1	abnormal brain interneuron morphology		impaired balance	2			SNAI2	abnormal conjunctiva morphology		abnormal muscle fiber morphology	1			ARMC7	decreased food intake		decreased circulating triglyceride level	1			MPZL3	abnormal gonadal fat pad morphology		abnormal epidermis stratum corneum morphology	1			PIAS2	abnormal digit morphology		abnormal bronchus epithelium morphology	1			TP53	abnormal cerebellar Purkinje cell layer		abnormal cell cycle checkpoint function	1			NFKBIZ	abnormal immune system organ morphology		abnormal hindlimb morphology	1			PBX1
ARSA	abnormal brain white matter morphology		incomplete rostral neuropore closure	2			ZEB2	abnormal cranial neural crest cell migration		abnormal sleep behavior	1			TFAP4	decreased total body fat amount		decreased food intake	1			DDX58	abnormal granulocyte morphology		abnormal epididymal fat pad morphology	1			POU2F1	abnormal embryo development		abnormal CD4-positive, alpha-beta T cell physiology	1			NCDN	abnormal chondrocyte morphology		abnormal cell death	1			NFKBIZ	abnormal immune system physiology		abnormal immune system organ morphology	1			PBX1
UNC5B	abnormal capillary branching pattern		increased apoptosis	2			BACE1	abnormal dendritic spine morphology		abnormal vasculogenesis	1			TFAP4	decreased vertical activity		decreased total body fat amount	1			DDX58	abnormal granulocyte physiology		abnormal female reproductive system physiology	1			POU2F1	abnormal embryonic-extraembryonic boundary morphology		abnormal cerebral cortex morphology	1			TP53	abnormal chromosome number		abnormal cell migration	1			NFKBIZ	abnormal leukocyte physiology		abnormal immune system physiology	1			PBX1
UNC5B	abnormal capillary morphology		increased circulating alkaline phosphatase level	2			BACE1	abnormal dishabituation		abnormal Z line morphology	1			GOPC	detached acrosome		decreased vertical activity	1			MPZL3	abnormal hair follicle melanocyte morphology		abnormal gallbladder morphology	1			POU2F1	abnormal erythropoiesis		abnormal common lymphocyte progenitor cell morphology	1			SOCS2	abnormal circulating cytokine level		abnormal cell physiology	1			PCSK5	abnormal limb bud morphology		abnormal leukocyte physiology	1			NFIA
FGF2	abnormal cardiac muscle relaxation		increased circulating insulin level	2			ZEB2	abnormal embryo development		axonal spheroids	1			ARMC7	embryonic lethality prior to organogenesis		detached acrosome	1			MPZL3	abnormal hair follicle morphology		abnormal gonadal fat pad morphology	1			POU2F1	abnormal extraembryonic ectoderm morphology		abnormal craniofacial morphology	1			SOCS2	abnormal circulating hormone level		abnormal cell proliferation	1			PCSK5	abnormal limb morphology		abnormal limb bud morphology	1			PBX1
JDP2	abnormal cell cycle		kidney cysts	2			TEAD1	abnormal embryo size		centrally nucleated skeletal muscle fibers	1			TFAP4	enlarged heart		embryonic lethality prior to organogenesis	1			MPZL3	abnormal hair follicle regression		abnormal granulocyte morphology	1			MSI2	abnormal fertility/fecundity		abnormal digit morphology	1			TP53	abnormal coat/ hair morphology		abnormal cerebellar cortex morphology	1			NFKBIZ	abnormal lymph node cell ratio		abnormal limb morphology	1			NFIA
JDP2	abnormal cell differentiation		lethality throughout fetal growth and development, incomplete penetrance	2			TEAD1	abnormal embryo turning		decreased cerebral cortex pyramidal cell number	1			GOPC	globozoospermia		enlarged heart	1			MPZL3	abnormal hair shaft morphology		abnormal granulocyte physiology	1			ANK3	abnormal gait		abnormal embryo development	1			TP53	abnormal common myeloid progenitor cell morphology		abnormal cerebellar foliation	1			NFKBIZ	abnormal lymphocyte morphology		abnormal lymph node cell ratio	1			PBX1
LRPAP1	abnormal cell physiology		lethargy	2			TEAD1	abnormal eye anterior chamber depth		decreased hippocampus pyramidal cell number	1			TFAP4	hyperactivity		globozoospermia	1			MPZL3	abnormal hair texture		abnormal hair follicle melanocyte morphology	1			GBP3	abnormal gait		abnormal embryonic-extraembryonic boundary morphology	1			TP53	abnormal corpus epididymis morphology		abnormal cerebellar Purkinje cell layer	1			PCSK5	abnormal neural tube closure		abnormal lymphocyte morphology	1			NFIA
FGF2	abnormal cerebellar granule cell morphology		microphthalmia	2			SNAI2	abnormal fetal atrioventricular canal morphology		decreased motor neuron number	1			GOPC	impaired fertilization		hyperactivity	1			DDX58	abnormal interferon level		abnormal hair follicle morphology	1			GPBP1	abnormal gait		abnormal erythropoiesis	1			TP53	abnormal craniofacial morphology		abnormal chondrocyte morphology	1			PCSK5	abnormal palate morphology		abnormal neural tube closure	1			NFIA
ARSA	abnormal cerebellar molecular layer		polycystic kidney	2			TEAD1	abnormal fourth ventricle morphology		decreased skeletal muscle fiber size	1			TFAP4	increased lean body mass		impaired fertilization	1			MPZL3	abnormal liver morphology		abnormal hair follicle regression	1			MSI2	abnormal hematopoietic stem cell physiology		abnormal extraembryonic ectoderm morphology	1			TP53	abnormal definitive hematopoiesis		abnormal chromosome number	1			PCSK5	abnormal pelvic girdle bone morphology		abnormal palate morphology	1			PBX1
FGF2	abnormal cerebral cortex morphology		postnatal lethality, complete penetrance	2			BACE1	abnormal gait		decreased white fat cell lipid droplet size	1			GOPC	male infertility		increased lean body mass	1			MPZL3	abnormal liver physiology		abnormal hair shaft morphology	1			NFATC2	abnormal hematopoietic system morphology/development		abnormal fertility/fecundity	1			NCDN	abnormal dentate gyrus morphology		abnormal circulating cytokine level	1			PCSK5	abnormal rectum morphology		abnormal pelvic girdle bone morphology	1			PBX1
FGF2	abnormal cerebral cortex pyramidal cell morphology		preweaning lethality, complete penetrance	2			DNAJC15	abnormal glycogen homeostasis		decreased white fat cell size	1			ARMC7	prenatal lethality prior to heart atrial septation		male infertility	1			MPZL3	abnormal maternal nurturing		abnormal hair texture	1			ANK3	abnormal hippocampus neuron morphology		abnormal hematopoietic stem cell physiology	1			GALK2	abnormal digit morphology		abnormal circulating hormone level	1			CFI	abnormal renal glomerulus morphology		abnormal rectum morphology	1			PBX1
BLOC1S4	abnormal choroid pigmentation		situs inversus	2			ZEB2	abnormal hair follicle bulge morphology		hindlimb paralysis	1			TFAP4	prenatal lethality, incomplete penetrance		prenatal lethality prior to heart atrial septation	1			MPZL3	abnormal muscle contractility		abnormal interferon level	1			NFATC2	abnormal immune system organ morphology		abnormal hematopoietic system morphology/development	1			TP53	abnormal digit pigmentation		abnormal coat/ hair morphology	1			PCSK5	abnormal respiratory motile cilium physiology		abnormal renal glomerulus morphology	1			PBX1
SLC16A2	abnormal circulating hormone level		ventricular septal defect	2			ZEB2	abnormal hair follicle melanocyte morphology		incomplete rostral neuropore closure	1			GOPC	prenatal lethality, incomplete penetrance		preweaning lethality, incomplete penetrance	1			MPZL3	abnormal muscle morphology		abnormal liver morphology	1			NFATC2	abnormal immune system physiology		abnormal hippocampus neuron morphology	1			TP53	abnormal DNA replication		abnormal common myeloid progenitor cell morphology	1			NOS1AP	abnormal retinal blood vessel morphology		abnormal respiratory motile cilium physiology	1			TTC21B
LRPAP1	abnormal circulating protein level		abnormal aorta elastic fiber morphology	1			TEAD1	abnormal heart morphology		increased mitochondria size	1			ARMC7	preweaning lethality, incomplete penetrance		small superior vagus ganglion	1			MPZL3	abnormal muscle physiology		abnormal liver physiology	1			NFATC2	abnormal interferon level		abnormal immune system organ morphology	1			NCDN	abnormal embryo development		abnormal corpus epididymis morphology	1			PCSK5	abnormal skeleton morphology		abnormal retinal blood vessel morphology	1			NFIA
SLC16A2	abnormal circulating triiodothyronine level		abnormal aorta wall morphology	1			TEAD1	abnormal heart ventricle morphology		increased vertical activity	1			TFAP4	small superior vagus ganglion		thrombocytopenia	1			MPZL3	abnormal myocardial fiber morphology		abnormal maternal nurturing	1			NFATC2	abnormal interleukin secretion		abnormal immune system physiology	1			TP53	abnormal endometrium morphology		abnormal craniofacial morphology	1			NFKBIZ	abnormal skin condition		abnormal skeleton morphology	1			PBX1
FGF2	abnormal CNS synaptic transmission		abnormal apoptosis	1			SNAI2	abnormal hematopoietic system morphology/development		kyphosis	1			TFAP4	thrombocytopenia						KIF19	abnormal oviduct epithelium motile cilium morphology		abnormal muscle contractility	1			ANK3	abnormal kidney collecting duct epithelium morphology		abnormal interferon level	1			SOCS2	abnormal energy expenditure		abnormal definitive hematopoiesis	1			NFKBIZ	abnormal skin morphology		abnormal skin condition	1			MIPOL1
CC2D2A	abnormal cochlear hair cell stereociliary bundle morphology		abnormal artery morphology	1			EPG5	abnormal hippocampus morphology		limb grasping	1										KIF19	abnormal oviduct morphology		abnormal muscle morphology	1			NFATC2	abnormal lymph node B cell domain morphology		abnormal interleukin secretion	1			TP53	abnormal enterocyte apoptosis		abnormal dentate gyrus morphology	1			PCSK5	abnormal spinal cord morphology		abnormal skin morphology	1			TTC21B
FGF2	abnormal common myeloid progenitor cell morphology		abnormal autophagy	1			EPG5	abnormal hippocampus pyramidal cell layer		microgliosis	1										KIF19	abnormal respiratory motile cilium morphology		abnormal muscle physiology	1			NFATC2	abnormal lymph node morphology		abnormal kidney collecting duct epithelium morphology	1			SOCS2	abnormal fertility/fecundity		abnormal digit morphology	1			PCSK5	abnormal sternocostal joint morphology		abnormal spinal cord morphology	1			PBX1
COL8A2	abnormal corneal endothelium morphology		abnormal baroreceptor physiology	1			EPG5	abnormal innervation		muscular atrophy	1										MPZL3	abnormal sebaceous gland morphology		abnormal myocardial fiber morphology	1			NFATC2	abnormal lymphocyte physiology		abnormal lymph node B cell domain morphology	1			SOCS2	abnormal glucose homeostasis		abnormal digit pigmentation	1			PCSK5	abnormal tail morphology		abnormal sternocostal joint morphology	1			PBX1
COL8A2	abnormal corneal epithelium morphology		abnormal behavior	1			LRPAP1	abnormal kidney physiology		neuronal cytoplasmic inclusions	1										MPZL3	abnormal sebaceous gland physiology		abnormal oviduct epithelium motile cilium morphology	1			GBP3	abnormal macrophage physiology		abnormal lymph node morphology	1			TP53	abnormal hair follicle morphology		abnormal DNA replication	1			NFKBIZ	abnormal T-helper 1 cell morphology		abnormal tail morphology	1			PBX1
CEP135	abnormal craniofacial morphology		abnormal behavioral response to light	1			ZEB2	abnormal lens fiber morphology		persistence of hyaloid vascular system	1										MPZL3	abnormal sebaceous lipid secretion		abnormal oviduct morphology	1			NFATC2	abnormal mast cell physiology		abnormal lymphocyte physiology	1			TP53	abnormal hematopoietic stem cell physiology		abnormal embryo development	1			PCSK5	abnormal thymus lobule morphology		abnormal T-helper 1 cell morphology	1			PBX1
FGF2	abnormal dentate gyrus morphology		abnormal bile duct morphology	1			ZEB2	abnormal lens morphology		poor grooming	1										MPZL3	abnormal skin morphology		abnormal respiratory motile cilium morphology	1			MSI2	abnormal myeloid leukocyte morphology		abnormal macrophage physiology	1			TP53	abnormal hematopoietic system physiology		abnormal endometrium morphology	1			PCSK5	abnormal tibia morphology		abnormal thymus lobule morphology	1			TTC21B
FGF2	abnormal depression-related behavior		abnormal blood vessel elastic tissue morphology	1			DNAJC15	abnormal lipid homeostasis		rough coat	1										MPZL3	abnormal spleen morphology		abnormal sebaceous gland morphology	1			ANK3	abnormal nervous system electrophysiology		abnormal mast cell physiology	1			SOCS2	abnormal hepatobiliary system morphology		abnormal energy expenditure	1			ETS2	abnormal trophoblast giant cell morphology		abnormal tibia morphology	1			PBX1
COL8A2	abnormal Descemet membrane		abnormal blood vessel morphology	1			BACE1	abnormal locomotor activation		skeletal muscle fiber degeneration	1										KIF19	abnormal tracheal ciliated epithelium morphology		abnormal sebaceous gland physiology	1			ANK3	abnormal node of Ranvier morphology		abnormal myeloid leukocyte morphology	1			NCDN	abnormal hippocampal mossy fiber morphology		abnormal enterocyte apoptosis	1			ETS2	abnormal trophoblast layer morphology		abnormal trophoblast giant cell morphology	1			PBX1
SLC2A10	abnormal descending aorta morphology		abnormal bone marrow morphology	1			BACE1	abnormal long term depression													PRKCE	abnormal uterus morphology		abnormal sebaceous lipid secretion	1			ANK3	abnormal paranodal axoglial junction morphology		abnormal nervous system electrophysiology	1			TP53	abnormal inner ear morphology		abnormal fertility/fecundity	1			NFKBIZ	abnormal tumor necrosis factor secretion		abnormal trophoblast layer morphology	1			PBX1
CC2D2A	abnormal embryo development		abnormal bone structure	1			ZEB2	abnormal melanoblast migration													SOX7	abnormal vitelline vascular remodeling		abnormal skin morphology	1			ANK3	abnormal Purkinje cell morphology		abnormal node of Ranvier morphology	1			SOCS2	abnormal insulin-like growth factor I level		abnormal glucose homeostasis	1			NOS1AP	abnormal urinary bladder morphology		abnormal tumor necrosis factor secretion	1			PBX1
BICC1	abnormal embryonic cilium location or orientation		abnormal brain internal capsule morphology	1			ZEB2	abnormal melanoblast morphology		preweaning lethality, incomplete penetrance											MPZL3	acanthosis		abnormal spleen morphology	1			PIAS2	abnormal reproductive system morphology		abnormal paranodal axoglial junction morphology	1			NCDN	abnormal intervertebral disk morphology		abnormal hair follicle morphology	1			PCSK5	abnormal urinary bladder morphology		abnormal vertebral column morphology	1			PBX1
COL8A2	abnormal endoplasmic reticulum morphology		abnormal brain interneuron morphology	1			ZEB2	abnormal melanosome morphology													MPZL3	alopecia		abnormal tracheal ciliated epithelium morphology	1			GPBP1	abnormal seminal vesicle morphology		abnormal Purkinje cell morphology	1			TP53	abnormal kidney development		abnormal hematopoietic stem cell physiology	1			PCSK5	abnormal vertebral column morphology		abnormal visceral yolk sac morphology	1			PBX1
SLC16A2	abnormal enzyme/coenzyme activity		abnormal brain white matter morphology	1			DNAJC15	abnormal mitochondrial ATP synthesis coupled electron transport		absent hair follicle melanin granules											MPZL3	brittle hair		abnormal uterus morphology	1			NFATC2	abnormal spleen germinal center morphology		abnormal reproductive system morphology	1			GALK2	abnormal kidney morphology		abnormal hematopoietic system physiology	1			ETS2	abnormal visceral yolk sac morphology		abnormal xiphoid process morphology	1			PBX1
SLC16A2	abnormal enzyme/coenzyme level		abnormal capillary branching pattern	1			EPG5	abnormal motor capabilities/coordination/movement		open neural tube											DDX58	colitis		abnormal vitelline vascular remodeling	1			ZDHHC17	abnormal striatum morphology		abnormal seminal vesicle morphology	1			GALK2	abnormal lens morphology		abnormal hepatobiliary system morphology	1			PCSK5	abnormal xiphoid process morphology		absent anus	1			TTC21B
FGF2	abnormal excitatory postsynaptic currents		abnormal capillary morphology	1			EPG5	abnormal motor neuron morphology		abnormal lens morphology											MPZL3	decreased body fat mass		acanthosis	1			ZDHHC17	abnormal synapse morphology		abnormal spleen germinal center morphology	1			TP53	abnormal limb morphology		abnormal hippocampal mossy fiber morphology	1			PCSK5	absent anus		absent caudal vertebrae	1			ITM2A
COL8A2	abnormal eye anterior chamber morphology		abnormal cardiac muscle relaxation	1			EPG5	abnormal muscle fiber morphology		small lens											MPZL3	decreased body length		alopecia	1			NFATC2	abnormal T cell activation		abnormal striatum morphology	1			SOCS2	abnormal long bone epiphyseal plate proliferative zone		abnormal inner ear morphology	1			PCSK5	absent caudal vertebrae		absent fibula	1			CRY2
CC2D2A	abnormal eye electrophysiology		abnormal cell cycle	1			BACE1	abnormal muscle physiology		abnormal embryo development											PRKCE	decreased body size		brittle hair	1			NFATC2	abnormal T cell physiology		abnormal synapse morphology	1			NCDN	abnormal long bone epiphysis morphology		abnormal insulin-like growth factor I level	1			PCSK5	absent fibula		absent kidney	1			PBX1
COL8A2	abnormal eye morphology		abnormal cell differentiation	1			BACE1	abnormal muscle spindle morphology		abnormal somite development											MPZL3	decreased body temperature		colitis	1			PIAS2	abnormal testis morphology		abnormal T cell activation	1			NCDN	abnormal long bone hypertrophic chondrocyte zone		abnormal intervertebral disk morphology	1			PCSK5	absent kidney		absent patella	1			PBX1
JDP2	abnormal fat cell morphology		abnormal cell physiology	1			BACE1	abnormal myelin sheath morphology		abnormal somite shape											MPZL3	decreased body weight		decreased body fat mass	1			PIAS2	abnormal testis physiology		abnormal T cell physiology	1			SOCS2	abnormal lung morphology		abnormal kidney development	1			PCSK5	absent patella		absent sacral vertebrae	1			PBX1
FGF2	abnormal frontal lobe morphology		abnormal cerebellar granule cell morphology	1			BACE1	abnormal myelination		incomplete embryo turning											MPZL3	decreased bone mineral density		decreased body length	1			NFATC2	abnormal T-helper 1 physiology		abnormal testis morphology	1			TP53	abnormal lymphocyte morphology		abnormal kidney morphology	1			PCSK5	absent sacral vertebrae		absent tail	1			PBX1
ARSA	abnormal gait		abnormal cerebellar molecular layer	1			TEAD1	abnormal myocardial trabeculae morphology		embryonic growth arrest											MPZL3	decreased bone mineral density of femur		decreased body size	1			NFATC2	abnormal T-helper 2 physiology		abnormal testis physiology	1			SOCS2	abnormal macrophage physiology		abnormal lens morphology	1			PCSK5	absent tail		absent vitelline blood vessels	1			PBX1
IL17RA	abnormal granulocyte differentiation		abnormal cerebral cortex morphology	1			BACE1	abnormal nervous system physiology		premature death											MPZL3	decreased circulating cholesterol level		decreased body temperature	1			NFATC2	abnormal thymus involution		abnormal T-helper 1 physiology	1			TP53	abnormal male germ cell apoptosis		abnormal limb morphology	1			ETS2	absent vitelline blood vessels		acanthosis	1			PBX1
FAP	abnormal head mesenchyme morphology		abnormal cerebral cortex pyramidal cell morphology	1			ZEB2	abnormal neural crest cell delamination		abnormal lens fiber morphology											MPZL3	decreased circulating corticosterone level		decreased body weight	1			POU2F1	absent ectoplacental cone		abnormal T-helper 2 physiology	1			TP53	abnormal mammary gland development		abnormal long bone epiphyseal plate proliferative zone	1			NFKBIZ	acanthosis		alopecia	1			PBX1
FGF2	abnormal hippocampal commissure morphology		abnormal choroid pigmentation	1			ZEB2	abnormal neural plate morphology		abnormal hair follicle melanocyte morphology											MPZL3	decreased circulating free fatty acid level		decreased bone mineral density	1			POU2F1	anemia		abnormal thymus involution	1			TP53	abnormal mammary gland growth during lactation		abnormal long bone epiphysis morphology	1			NFKBIZ	alopecia		anal atresia	1			PBX1
FGF2	abnormal hippocampus morphology		abnormal circulating hormone level	1			BACE1	abnormal response to novel object		abnormal melanosome morphology											PRKCE	decreased circulating interleukin-1 beta level		decreased bone mineral density of femur	1			ANK3	ataxia		absent ectoplacental cone	1			TP53	abnormal mammary gland physiology		abnormal long bone hypertrophic chondrocyte zone	1			PCSK5	anal atresia		asymmetric sternocostal joints	1			PBX1
FGF2	abnormal inhibitory postsynaptic currents		abnormal circulating protein level	1			ADAM12	abnormal skeletal muscle morphology		hypopigmentation											MPZL3	decreased circulating leptin level		decreased circulating cholesterol level	1			ANK3	convulsive seizures		anemia	1			TP53	abnormal megakaryocyte progenitor cell morphology		abnormal lung morphology	1			PCSK5	asymmetric sternocostal joints		atelectasis	1			PBX1
IL17RA	abnormal interleukin secretion		abnormal circulating triiodothyronine level	1			SNAI2	abnormal skin pigmentation		abnormal neural plate morphology											MPZL3	decreased circulating phospholipid level		decreased circulating corticosterone level	1			MSI2	decreased B cell number		ataxia	1			TP53	abnormal mesenchyme morphology		abnormal lymphocyte morphology	1			PCSK5	atelectasis		atrial septal defect	1			PBX1
IL17RA	abnormal interleukin-13 secretion		abnormal CNS synaptic transmission	1			PTPRU	abnormal sleep behavior		absent first pharyngeal arch											MPZL3	decreased circulating triglyceride level		decreased circulating free fatty acid level	1			PIAS2	decreased body length		convulsive seizures	1			TP53	abnormal neural tube closure		abnormal macrophage physiology	1			PCSK5	atrial septal defect		blepharitis	1			PBX1
IL17RA	abnormal interleukin-5 secretion		abnormal cochlear hair cell stereociliary bundle morphology	1			ZEB2	abnormal somite development		reduced hair shaft melanin granule number											PRKCE	decreased circulating tumor necrosis factor level		decreased circulating interleukin-1 beta level	1			MSI2	decreased body size		decreased B cell number	1			TP53	abnormal neuron differentiation		abnormal male germ cell apoptosis	1			NFKBIZ	blepharitis		cleft palate	1			NFIA
FAP	abnormal intestinal lipid absorption		abnormal common myeloid progenitor cell morphology	1			ZEB2	abnormal somite shape		abnormal hair follicle bulge morphology											PRKCE	decreased dendritic cell number		decreased circulating leptin level	1			MSI2	decreased body weight		decreased body length	1			TP53	abnormal ocular fundus morphology		abnormal mammary gland development	1			PCSK5	cleft palate		complete atrioventricular septal defect	1			PBX1
SLC2A10	abnormal kidney arterial blood vessel morphology		abnormal corneal endothelium morphology	1			LRPAP1	abnormal spatial learning		abnormal melanoblast morphology											MPZL3	decreased hair follicle number		decreased circulating phospholipid level	1			ZDHHC17	decreased body weight		decreased body size	1			TP53	abnormal optic nerve morphology		abnormal mammary gland growth during lactation	1			PCSK5	complete atrioventricular septal defect		conjunctivitis	1			NFIA
BLOC1S4	abnormal kidney physiology		abnormal corneal epithelium morphology	1			BACE1	abnormal spatial learning		abnormal melanoblast migration											MPZL3	decreased liver triglyceride level		decreased circulating triglyceride level	1			MSI2	decreased bone marrow cell number		decreased bone marrow cell number	1			TP53	abnormal outer ear morphology		abnormal mammary gland physiology	1			NFKBIZ	conjunctivitis		corneal limbitis	1			PBX1
LRPAP1	abnormal kidney physiology		abnormal craniofacial morphology	1			BACE1	abnormal spatial reference memory		increased thymus tumor incidence											PRKCE	decreased macrophage apoptosis		decreased circulating tumor necrosis factor level	1			PIAS2	decreased bone mineral content		decreased bone mineral content	1			SOCS2	abnormal pancreatic duct morphology		abnormal megakaryocyte progenitor cell morphology	1			NFKBIZ	corneal limbitis		curly vibrissae	1			TTC21B
FGF2	abnormal kindling response		abnormal dentate gyrus morphology	1			BACE1	abnormal spatial working memory		embryonic lethality during organogenesis, complete penetrance											PRKCE	decreased macrophage nitric oxide production		decreased dendritic cell number	1			ZDHHC17	decreased brain weight		decreased brain weight	1			TP53	abnormal Peyer's patch morphology		abnormal mesenchyme morphology	1			ETS2	curly vibrissae		decreased body size	1			PBX1
CC2D2A	abnormal kinocilium morphology		abnormal depression-related behavior	1			GOPC	abnormal sperm flagellum morphology		decreased somite size											PRKCE	decreased NK cell number		decreased hair follicle number	1			MSI2	decreased CD4-positive, alpha beta T cell number		decreased CD4-positive, alpha beta T cell number	1			TP53	abnormal physiological response to xenobiotic		abnormal neural tube closure	1			PCSK5	decreased body size		decreased circulating cholesterol level	1			PBX1
CC2D2A	abnormal left-right axis patterning		abnormal Descemet membrane	1			GOPC	abnormal sperm mitochondrial sheath morphology		abnormal neural crest cell delamination											DDX58	decreased Peyer's patch number		decreased liver triglyceride level	1			MSI2	decreased CD8-positive, alpha-beta T cell number		decreased CD8-positive, alpha-beta T cell number	1			TP53	abnormal posterior eye segment morphology		abnormal neuron differentiation	1			PCSK5	decreased circulating cholesterol level		decreased circulating HDL cholesterol level	1			NFIA
FGFR1OP	abnormal lens morphology		abnormal descending aorta morphology	1			GOPC	abnormal sperm nucleus morphology		abnormal cranial neural crest cell migration											MPZL3	decreased subcutaneous adipose tissue amount		decreased macrophage apoptosis	1			GBP3	decreased circulating glycerol level		decreased circulating glycerol level	1			TP53	abnormal retina morphology		abnormal ocular fundus morphology	1			PCSK5	decreased circulating HDL cholesterol level		decreased conjunctiva goblet cell number	1			NFIA
C1QTNF1	abnormal lipid homeostasis		abnormal embryo development	1			GOPC	abnormal spermatogenesis		absent vagal neural crest cells											DDX58	decreased survivor rate		decreased macrophage nitric oxide production	1			GBP3	decreased circulating LDL cholesterol level		decreased circulating LDL cholesterol level	1			TP53	abnormal retinal vasculature morphology		abnormal optic nerve morphology	1			NFKBIZ	decreased conjunctiva goblet cell number		decreased embryo size	1			TTC21B
ARSA	abnormal lipid homeostasis		abnormal embryonic cilium location or orientation	1			BACE1	abnormal startle reflex		increased T cell acute lymphoblastic leukemia incidence											MPZL3	decreased susceptibility to diet-induced obesity		decreased NK cell number	1			GBP3	decreased circulating triglyceride level		decreased circulating triglyceride level	1			SOCS2	abnormal salivary gland duct morphology		abnormal outer ear morphology	1			ETS2	decreased embryo size		decreased interleukin-12 secretion	1			PBX1
BICC1	abnormal liver morphology		abnormal endoplasmic reticulum morphology	1			SNAI2	abnormal T cell differentiation													MPZL3	decreased susceptibility to hepatic steatosis		decreased Peyer's patch number	1			MSI2	decreased common myeloid progenitor cell number		decreased common myeloid progenitor cell number	1			TP53	abnormal skeleton development		abnormal pancreatic duct morphology	1			NFKBIZ	decreased interleukin-12 secretion		decreased interleukin-6 secretion	1			PBX1
BLOC1S4	abnormal liver physiology		abnormal enzyme/coenzyme activity	1			LRPAP1	abnormal thyroid gland morphology		decreased hematocrit											DDX58	decreased T cell number		decreased subcutaneous adipose tissue amount	1			MSI2	decreased DN2 thymocyte number		decreased DN2 thymocyte number	1			NCDN	abnormal spatial learning		abnormal Peyer's patch morphology	1			NFKBIZ	decreased interleukin-6 secretion		decreased tear production	1			PBX1
SLC2A10	abnormal lung vasculature morphology		abnormal enzyme/coenzyme level	1			LRPAP1	abnormal thyroid physiology		decreased leukocyte cell number											PRKCE	decreased T cell proliferation		decreased survivor rate	1			MSI2	decreased DN3 thymocyte number		decreased DN3 thymocyte number	1			TP53	abnormal spermatogenesis		abnormal physiological response to xenobiotic	1			NFKBIZ	decreased tear production		decreased tumor growth/size	1			PBX1
BLOC1S4	abnormal melanogenesis		abnormal excitatory postsynaptic currents	1			TEAD1	abnormal tooth morphology		enlarged heart											PRKCE	decreased total body fat amount		decreased susceptibility to diet-induced obesity	1			MSI2	decreased double-negative T cell number		decreased double-negative T cell number	1			TP53	abnormal spine curvature		abnormal posterior eye segment morphology	1			ETS2	decreased tumor growth/size		delayed bone ossification	1			PBX1
BLOC1S4	abnormal melanosome maturation		abnormal eye anterior chamber morphology	1			IL1A	abnormal tumor vascularization		decreased atrioventricular cushion size											MPZL3	decreased total body fat amount		decreased susceptibility to hepatic steatosis	1			MSI2	decreased double-positive T cell number		decreased double-positive T cell number	1			TP53	abnormal spleen marginal zone morphology		abnormal retina morphology	1			PCSK5	delayed bone ossification		dermatitis	1			MIPOL1
BLOC1S4	abnormal melanosome morphology		abnormal eye electrophysiology	1			UNC5B	abnormal vasculogenesis		head blaze											PRKCE	decreased tumor necrosis factor secretion		decreased T cell number	1			POU2F1	decreased embryo size		decreased embryo size	1			TP53	abnormal spleen morphology		abnormal retinal vasculature morphology	1			NFKBIZ	dermatitis		dextrocardia	1			PBX1
BLOC1S4	abnormal melanosome size		abnormal eye morphology	1			EPG5	abnormal Z line morphology		diluted coat color											MPZL3	decreased white fat cell size		decreased T cell proliferation	1			MSI2	decreased erythrocyte cell number		decreased erythrocyte cell number	1			TP53	abnormal spleen white pulp morphology		abnormal salivary gland duct morphology	1			PCSK5	dextrocardia		d-loop transposition of the great arteries	1			PBX1
ARSA	abnormal microglial cell morphology		abnormal fat cell morphology	1			GOPC	absent acrosome		small spleen											MPZL3	dermatitis		decreased tumor necrosis factor secretion	1			MSI2	decreased granulocyte number		decreased granulocyte number	1			TP53	abnormal tail tip morphology		abnormal skeleton development	1			PCSK5	d-loop transposition of the great arteries		double aortic arch	1			NFIA
FGF2	abnormal miniature inhibitory postsynaptic currents		abnormal frontal lobe morphology	1			ZEB2	absent first pharyngeal arch		small thymus											SOX7	diaphragmatic hernia		decreased white fat cell size	1			MSI2	decreased hematopoietic stem cell number		decreased hematopoietic stem cell number	1			TP53	abnormal thymocyte apoptosis		abnormal spatial learning	1			PCSK5	double aortic arch		double outlet right ventricle	1			PBX1
COL8A2	abnormal mitochondrion morphology		abnormal gait	1			ZEB2	absent hair follicle melanin granules		small testis											MPZL3	dilated hair follicles		dermatitis	1			ZDHHC17	decreased hippocampus volume		decreased hippocampus volume	1			TP53	abnormal thymus morphology		abnormal spermatogenesis	1			PCSK5	double outlet right ventricle		double outlet right ventricle with atrioventricular septal defect	1			PBX1
BICC1	abnormal motile primary cilium physiology		abnormal granulocyte differentiation	1			ZEB2	absent vagal neural crest cells		small seminiferous tubules											MPZL3	dilated piliary canal		diaphragmatic hernia	1			MSI2	decreased immature B cell number		decreased immature B cell number	1			TP53	abnormal thymus physiology		abnormal spine curvature	1			PCSK5	double outlet right ventricle with atrioventricular septal defect		embryonic growth retardation	1			PBX1
ARSA	abnormal myelination		abnormal head mesenchyme morphology	1			IL1A	alopecia		decreased body size											PRKCE	dilated uterus		dilated hair follicles	1			NFATC2	decreased interferon-gamma secretion		decreased interferon-gamma secretion	1			SOCS2	abnormal tibia morphology		abnormal spleen marginal zone morphology	1			PCSK5	embryonic growth retardation		embryonic lethality between implantation and somite formation, complete penetrance	1			PBX1
FGF2	abnormal myeloblast morphology/development		abnormal hippocampal commissure morphology	1			GOPC	asthenozoospermia		abnormal conjunctiva morphology											MPZL3	disheveled coat		dilated piliary canal	1			NFATC2	decreased interleukin-13 secretion		decreased interleukin-13 secretion	1			TP53	abnormal tibia morphology		abnormal spleen morphology	1			PCSK5	embryonic lethality between implantation and somite formation, complete penetrance		embryonic lethality between somite formation and embryo turning, complete penetrance	1			PBX1
BICC1	abnormal nephrogenic zone morphology		abnormal hippocampus morphology	1			EPG5	axonal spheroids		circling											SOX7	embryonic growth retardation		dilated uterus	1			NFATC2	decreased interleukin-4 secretion		decreased interleukin-4 secretion	1			TP53	abnormal tongue morphology		abnormal spleen white pulp morphology	1			ETS2	embryonic lethality between somite formation and embryo turning, complete penetrance		embryonic lethality during organogenesis, complete penetrance	1			PBX1
CC2D2A	abnormal neural tube morphology		abnormal inhibitory postsynaptic currents	1			SNAI2	blepharitis		hyperactivity											DDX58	embryonic lethality during organogenesis, incomplete penetrance		disheveled coat	1			MSI2	decreased leukocyte cell number		decreased leukocyte cell number	1			TP53	abnormal tumor incidence		abnormal tail tip morphology	1			ETS2	embryonic lethality during organogenesis, complete penetrance		embryonic lethality, complete penetrance	1			PBX1
FGF2	abnormal neuron differentiation		abnormal interleukin secretion	1			BACE1	cachexia		increased mortality induced by gamma-irradiation											SOX7	embryonic lethality during organogenesis, incomplete penetrance		embryonic growth retardation	1			MSI2	decreased macrophage cell number		decreased macrophage cell number	1			TP53	abnormal tumor latency		abnormal thymocyte apoptosis	1			PCSK5	embryonic lethality, complete penetrance		enlarged lymph nodes	1			PBX1
FGF2	abnormal neuron morphology		abnormal interleukin-13 secretion	1			EPG5	centrally nucleated skeletal muscle fibers		postnatal growth retardation											MPZL3	enlarged kidney		enlarged kidney	1			MSI2	decreased mature B cell number		decreased mature B cell number	1			TP53	abnormal tumor morphology		abnormal thymus morphology	1			NFKBIZ	enlarged lymph nodes		enlarged spleen	1			PBX1
ARSA	abnormal neuron morphology		abnormal interleukin-5 secretion	1			SNAI2	circling		conjunctivitis											MPZL3	enlarged sebaceous gland		enlarged sebaceous gland	1			ZDHHC17	decreased neuron number		decreased neuron number	1			SOCS2	abnormal urine homeostasis		abnormal thymus physiology	1			NFKBIZ	enlarged spleen		epidermal hyperplasia	1			TTC21B
FGF2	abnormal neuronal migration		abnormal intestinal lipid absorption	1			SNAI2	cleft secondary palate		hemorrhage											DDX58	enlarged spleen		enlarged spleen	1			MSI2	decreased pre-B cell number		decreased pre-B cell number	1			PRKCE	abnormal uterus morphology		abnormal tongue morphology	1			NFKBIZ	epidermal hyperplasia		excessive scratching	1			PBX1
JDP2	abnormal neutrophil physiology		abnormal kidney arterial blood vessel morphology	1			GOPC	coiled sperm flagellum		reduced male fertility											MPZL3	epidermal hyperplasia		epidermal hyperplasia	1			ZDHHC17	decreased prepulse inhibition		decreased prepulse inhibition	1			TP53	absent cerebellum vermis		abnormal tumor incidence	1			NFKBIZ	excessive scratching		eye inflammation	1			PBX1
CC2D2A	abnormal nonmotile primary cilium morphology		abnormal kindling response	1			SNAI2	conjunctivitis		male infertility											DDX58	extramedullary hematopoiesis		extramedullary hematopoiesis	1			ANK3	decreased Purkinje cell number		decreased Purkinje cell number	1			TP53	absent optic nerve		abnormal tumor latency	1			NFKBIZ	eye inflammation		eyelid edema	1			PBX1
FGF2	abnormal object recognition memory		abnormal kinocilium morphology	1			ALG2	convulsive seizures		decreased litter size											KIF19	female infertility		female infertility	1			MSI2	decreased spleen weight		decreased spleen weight	1			TP53	adipose tissue inflammation		abnormal tumor morphology	1			NFKBIZ	eyelid edema		hemorrhage	1			MIPOL1
BLOC1S4	abnormal optic choroid morphology		abnormal left-right axis patterning	1			BACE1	decreased anxiety-related response		abnormal skin pigmentation											MPZL3	greasy coat		greasy coat	1			ZDHHC17	decreased striatum area		decreased striatum area	1			TP53	alopecia		abnormal urine homeostasis	1			PCSK5	hemorrhage		herniated intestine	1			PBX1
JDP2	abnormal osteoclast differentiation		abnormal lens morphology	1			SNAI2	decreased atrioventricular cushion size		abnormal T cell differentiation											MPZL3	hair follicle degeneration		hair follicle degeneration	1			FAM13A	decreased susceptibility to injury		decreased susceptibility to injury	1			TP53	altered response to myocardial infarction		abnormal uterus morphology	1			PCSK5	herniated intestine		heterotaxia	1			PBX1
JDP2	abnormal osteoclast morphology		abnormal liver morphology	1			SNAI2	decreased body size		abnormal hematopoietic system morphology/development											KIF19	hydroencephaly		hydroencephaly	1			PIAS2	decreased testis weight		decreased testis weight	1			TP53	altered tumor pathology		absent cerebellum vermis	1			PCSK5	heterotaxia		hyperactivity	1			PBX1
ARSA	abnormal passive avoidance behavior		abnormal liver physiology	1			EPG5	decreased body weight		increased mean corpuscular volume											MPZL3	hyperactivity		hyperactivity	1			MSI2	decreased tumor growth/size		decreased tumor growth/size	1			TP53	anemia		absent optic nerve	1			NOS1AP	hyperactivity		hyperkeratosis	1			PBX1
CC2D2A	abnormal photoreceptor inner segment morphology		abnormal lung vasculature morphology	1			BACE1	decreased body weight		macrocytic anemia											MPZL3	hypergranulosis		hypergranulosis	1			NFATC2	decreased tumor necrosis factor secretion		decreased tumor necrosis factor secretion	1			TP53	aneuploidy		adipose tissue inflammation	1			NFKBIZ	hyperkeratosis		immotile respiratory cilia	1			PBX1
CC2D2A	abnormal photoreceptor outer segment morphology		abnormal melanogenesis	1			ADAM12	decreased brown adipose tissue amount		decreased hemoglobin content											MPZL3	hyperkeratosis		hyperkeratosis	1			GBP3	diarrhea		diarrhea	1			TP53	ataxia		alopecia	1			PCSK5	immotile respiratory cilia		increased curvature of auchene hairs	1			NFIA
BLOC1S4	abnormal platelet dense granule physiology		abnormal melanosome maturation	1			TEAD1	decreased caudal vertebrae number		variable body spotting											MPZL3	improved glucose tolerance		improved glucose tolerance	1			POU2F1	embryonic growth arrest		embryonic growth arrest	1			TP53	cardiac hypertrophy		altered response to myocardial infarction	1			ETS2	increased curvature of auchene hairs		increased curvature of awl hairs	1			TTC21B
BICC1	abnormal portal lobule morphology		abnormal melanosome morphology	1			EPG5	decreased cerebral cortex pyramidal cell number		thrombocytopenia											DDX58	increased activated T cell number		increased activated T cell number	1			POU2F1	embryonic lethality between implantation and placentation, complete penetrance		embryonic lethality between implantation and placentation, complete penetrance	1			GALK2	cataract		altered tumor pathology	1			ETS2	increased curvature of awl hairs		increased curvature of guard hairs	1			NFIA
BICC1	abnormal portal triad morphology		abnormal melanosome size	1			DNAJC15	decreased circulating free fatty acid level		pallor											MPZL3	increased basal metabolism		increased basal metabolism	1			POU2F1	embryonic lethality during organogenesis, incomplete penetrance		embryonic lethality during organogenesis, incomplete penetrance	1			TP53	cerebellum hypoplasia		anemia	1			ETS2	increased curvature of guard hairs		increased curvature of zigzag hairs	1			NFIA
BLOC1S4	abnormal postural reflex		abnormal microglial cell morphology	1			IL1A	decreased circulating interleukin-1 alpha level		blepharitis											MPZL3	increased bone marrow cell number		increased bone marrow cell number	1			NFATC2	enlarged lymph nodes		enlarged lymph nodes	1			TP53	chromosomal instability		aneuploidy	1			ETS2	increased curvature of zigzag hairs		increased IgE level	1			NFIA
CC2D2A	abnormal primary cilium morphology		abnormal miniature inhibitory postsynaptic currents	1			DNAJC15	decreased circulating triglyceride level		abnormal fetal atrioventricular canal morphology											DDX58	increased chronic myelocytic leukemia incidence		increased chronic myelocytic leukemia incidence	1			NFATC2	enlarged spleen		enlarged spleen	1			TP53	cleft palate		ataxia	1			NFKBIZ	increased IgE level		increased immunoglobulin level	1			NFIA
CC2D2A	abnormal primitive node morphology		abnormal mitochondrion morphology	1			ALG2	decreased dermal fibroblast proliferation		embryonic lethality											MPZL3	increased circulating calcium level		increased circulating calcium level	1			NFATC2	enlarged thymus		enlarged thymus	1			TP53	cleft upper lip		cardiac hypertrophy	1			NFKBIZ	increased immunoglobulin level		increased lacrimal gland apoptosis	1			NFIA
SLC2A10	abnormal pulmonary alveolus wall morphology		abnormal motile primary cilium physiology	1			BACE1	decreased exploration in new environment		abnormal cardiac epithelial to mesenchymal transition											MPZL3	increased energy expenditure		increased energy expenditure	1			CEP135	facial cleft		facial cleft	1			TP53	colon polyps		cataract	1			NFKBIZ	increased lacrimal gland apoptosis		increased mammary gland tumor incidence	1			PBX1
SLC2A10	abnormal pulmonary elastic fiber morphology		abnormal myelination	1			ALG2	decreased fasted circulating glucose level		persistence of medial edge epithelium during palatal shelf fusion											DDX58	increased granulocyte number		increased granulocyte number	1			ZDHHC17	hyperactivity		hyperactivity	1			TP53	darkened coat color		cerebellum hypoplasia	1			ETS2	increased mammary gland tumor incidence		increased rib number	1			PBX1
ARSA	abnormal Purkinje cell morphology		abnormal myeloblast morphology/development	1			SNAI2	decreased forehead pigmentation		cleft secondary palate											MPZL3	increased lean body mass		increased lean body mass	1			ANK3	hypoactivity		hypoactivity	1			TP53	decreased apoptosis		chromosomal instability	1			PCSK5	increased rib number		increased thoracic vertebrae number	1			PBX1
CC2D2A	abnormal renal tubule epithelial cell primary cilium morphology		abnormal nephrogenic zone morphology	1			BACE1	decreased grip strength		neonatal lethality, incomplete penetrance											DDX58	increased memory T cell number		increased memory T cell number	1			ANK3	impaired ability to fire action potentials		impaired ability to fire action potentials	1			PRKCE	decreased body size		cleft palate	1			PCSK5	increased thoracic vertebrae number		increased vertical activity	1			PBX1
CC2D2A	abnormal retina morphology		abnormal neural tube morphology	1			TEAD1	decreased heart rate		preweaning lethality, incomplete penetrance											PRKCE	increased myocardial infarction size		increased myocardial infarction size	1			ZDHHC17	impaired coordination		impaired coordination	1			TP53	decreased body size		cleft upper lip	1			NOS1AP	increased vertical activity		interstitial pneumonia	1			PBX1
CC2D2A	abnormal retinal outer nuclear layer morphology		abnormal neuron differentiation	1			SNAI2	decreased hematocrit		decreased forehead pigmentation											MPZL3	increased oxygen consumption		increased oxygen consumption	1			ZDHHC17	impaired swimming		impaired swimming	1			TP53	decreased body weight		colon polyps	1			NFKBIZ	interstitial pneumonia		lacrimal gland inflammation	1			NFIA
BLOC1S4	abnormal retinal pigmentation		abnormal neuronal migration	1			SNAI2	decreased hemoglobin content		impaired fertilization											MPZL3	increased respiratory quotient		increased respiratory quotient	1			GPBP1	improved glucose tolerance		improved glucose tolerance	1			TP53	decreased bone marrow cell number		darkened coat color	1			NFKBIZ	lacrimal gland inflammation		mesocardia	1			NFIA
CC2D2A	abnormal rostral-caudal axis patterning		abnormal neutrophil physiology	1			EPG5	decreased hippocampus pyramidal cell number		abnormal spermatogenesis											MPZL3	increased sebum secretion		increased sebum secretion	1			NFATC2	increased activated T cell number		increased activated T cell number	1			TP53	decreased bone mineral density		decreased apoptosis	1			PCSK5	mesocardia		neonatal lethality, complete penetrance	1			MIPOL1
ARSA	abnormal Schwann cell morphology		abnormal nonmotile primary cilium morphology	1			IL1A	decreased interleukin-1 beta secretion		male infertility											PRKCE	increased susceptibility to bacterial infection		increased susceptibility to bacterial infection	1			PIAS2	increased apoptosis		increased apoptosis	1			SOCS2	decreased bone trabecular spacing		decreased body weight	1			PCSK5	neonatal lethality, complete penetrance		no abnormal phenotype detected	1			PBX1
JDP2	abnormal skin physiology		abnormal object recognition memory	1			SNAI2	decreased leukocyte cell number		asthenozoospermia											DDX58	increased susceptibility to induced colitis		increased susceptibility to induced colitis	1			NFATC2	increased B cell number		increased B cell number	1			TP53	decreased brain size		decreased bone marrow cell number	1			ETS2	no abnormal phenotype detected		omphalocele	1			PBX1
PTPRU	abnormal sleep behavior		abnormal optic choroid morphology	1			SNAI2	decreased litter size		globozoospermia											DDX58	increased susceptibility to viral infection		increased susceptibility to viral infection	1			ZDHHC17	increased horizontal stereotypic behavior		increased horizontal stereotypic behavior	1			TP53	decreased cell proliferation		decreased bone mineral density	1			PCSK5	omphalocele		parakeratosis	1			PBX1
FGF2	abnormal sleep pattern		abnormal osteoclast differentiation	1			LRPAP1	decreased litter size		abnormal cell physiology											MPZL3	kyphosis		kyphosis	1			NFATC2	increased IgE level		increased IgE level	1			TP53	decreased cellular sensitivity to gamma-irradiation		decreased bone trabecular spacing	1			NFKBIZ	parakeratosis		patent ductus arteriosus	1			TTC21B
FGF2	abnormal spatial learning		abnormal osteoclast morphology	1			DNAJC15	decreased liver cholesterol level		absent acrosome											DDX58	liver degeneration		liver degeneration	1			NFATC2	increased IgG1 level		increased IgG1 level	1			TP53	decreased cellular sensitivity to ionizing radiation		decreased brain size	1			PCSK5	patent ductus arteriosus		periocular dermatitis	1			TTC21B
LRPAP1	abnormal spatial learning		abnormal passive avoidance behavior	1			IL1A	decreased metastatic potential		abnormal sperm flagellum morphology											MPZL3	liver inflammation		liver inflammation	1			NFATC2	increased immunoglobulin level		increased immunoglobulin level	1			TP53	decreased cellular sensitivity to ultraviolet irradiation		decreased cell proliferation	1			NFKBIZ	periocular dermatitis		perioral dermatitis	1			CRY2
ARSA	abnormal spatial learning		abnormal photoreceptor inner segment morphology	1			EPG5	decreased motor neuron number		abnormal acrosome morphology											MPZL3	loss of vibrissae		loss of vibrissae	1			NFATC2	increased interleukin-4 secretion		increased interleukin-4 secretion	1			SOCS2	decreased circulating growth hormone level		decreased cellular sensitivity to gamma-irradiation	1			NFKBIZ	perioral dermatitis		persistent truncus arteriosis	1			PBX1
FGF2	abnormal spatial working memory		abnormal photoreceptor outer segment morphology	1			BACE1	decreased muscle spindle number		detached acrosome											MPZL3	myocardial fiber degeneration		myocardial fiber degeneration	1			NFATC2	increased interleukin-5 secretion		increased interleukin-5 secretion	1			SOCS2	decreased circulating insulin-like growth factor I level		decreased cellular sensitivity to ionizing radiation	1			PCSK5	persistent truncus arteriosis		polydactyly	1			TTC21B
FGF2	abnormal spinal cord grey matter morphology		abnormal platelet dense granule physiology	1			BACE1	decreased prepulse inhibition		abnormal sperm nucleus morphology											MPZL3	orthokeratosis		orthokeratosis	1			NFATC2	increased lymphocyte cell number		increased lymphocyte cell number	1			TP53	decreased circulating insulin-like growth factor I level		decreased cellular sensitivity to ultraviolet irradiation	1			PCSK5	polydactyly		prenatal lethality, complete penetrance	1			TTC21B
SLC2A10	abnormal spleen morphology		abnormal portal lobule morphology	1			ADAM12	decreased skeletal muscle fiber density		coiled sperm flagellum											MPZL3	parakeratosis		parakeratosis	1			ZDHHC17	increased neuron apoptosis		increased neuron apoptosis	1			PRKCE	decreased circulating interleukin-1 beta level		decreased circulating growth hormone level	1			ETS2	prenatal lethality, complete penetrance		prenatal lethality, incomplete penetrance	1			NFIA
RNF144A	abnormal stomach morphology		abnormal portal triad morphology	1			EPG5	decreased skeletal muscle fiber size		abnormal sperm mitochondrial sheath morphology											SOX7	pericardial edema		pericardial edema	1			GBP3	increased susceptibility to bacterial infection		increased susceptibility to bacterial infection	1			PRKCE	decreased circulating tumor necrosis factor level		decreased circulating interleukin-1 beta level	1			NFKBIZ	prenatal lethality, incomplete penetrance		preweaning lethality, complete penetrance	1			PBX1
FGF2	abnormal stratification in cerebral cortex		abnormal postural reflex	1			ZEB2	decreased somite size		prenatal lethality, incomplete penetrance											MPZL3	pigment incontinence		pigment incontinence	1			GBP3	increased susceptibility to bacterial infection induced morbidity/mortality		increased susceptibility to bacterial infection induced morbidity/mortality	1			TP53	decreased common myeloid progenitor cell number		decreased circulating tumor necrosis factor level	1			PCSK5	preweaning lethality, complete penetrance		pulmonary hypoplasia	1			PBX1
IL17RA	abnormal T-helper 2 cell differentiation		abnormal primary cilium morphology	1			DNAJC15	decreased susceptibility to hepatic steatosis		decreased white adipose tissue amount											MPZL3	polyphagia		polyphagia	1			NFATC2	increased T cell number		increased T cell number	1			PRKCE	decreased dendritic cell number		decreased common myeloid progenitor cell number	1			PCSK5	pulmonary hypoplasia		reddish skin	1			PBX1
LRPAP1	abnormal thyroid gland morphology		abnormal primitive node morphology	1			BACE1	decreased thermal nociceptive threshold		abnormal lipid homeostasis											KIF19	postnatal growth retardation		postnatal lethality, complete penetrance	1			ZDHHC17	increased vertical activity		increased vertical activity	1			SOCS2	decreased energy expenditure		decreased dendritic cell number	1			NFKBIZ	reddish skin		renal glomerular protein deposits	1			NFIA
LRPAP1	abnormal thyroid physiology		abnormal pulmonary alveolus wall morphology	1			ALG2	decreased total body fat amount		decreased susceptibility to hepatic steatosis											MPZL3	postnatal growth retardation		postnatal lethality, incomplete penetrance	1			ZDHHC17	increased vertical stereotypic behavior		increased vertical stereotypic behavior	1			TP53	decreased erythrocyte cell number		decreased energy expenditure	1			CFI	renal glomerular protein deposits		respiratory failure	1			NFIA
SLC16A2	abnormal thyroxine level		abnormal pulmonary elastic fiber morphology	1			EPG5	decreased white adipose tissue amount		decreased circulating triglyceride level											DDX58	postnatal lethality, complete penetrance		reduced female fertility	1			POU2F1	lethality throughout fetal growth and development, complete penetrance		lethality throughout fetal growth and development, complete penetrance	1			TP53	decreased erythroid progenitor cell number		decreased erythrocyte cell number	1			PCSK5	respiratory failure		right aortic arch	1			PBX1
JDP2	abnormal trabecular bone morphology		abnormal Purkinje cell morphology	1			DNAJC15	decreased white adipose tissue amount		decreased circulating free fatty acid level											KIF19	postnatal lethality, incomplete penetrance		rough coat	1			NFATC2	lymph node hyperplasia		lymph node hyperplasia	1			TP53	decreased fibroblast apoptosis		decreased erythroid progenitor cell number	1			PCSK5	right aortic arch		scaly skin	1			ITM2A
CC2D2A	abnormal tracheal ciliated epithelium morphology		abnormal renal tubule epithelial cell primary cilium morphology	1			EPG5	decreased white fat cell lipid droplet size		increased liver weight											PRKCE	reduced female fertility		sebaceous gland hypertrophy	1			CEP135	microphthalmia		microphthalmia	1			TP53	decreased hematocrit		decreased fibroblast apoptosis	1			NFKBIZ	scaly skin		short tail	1			PBX1
SLC16A2	abnormal triiodothyronine level		abnormal retina morphology	1			EPG5	decreased white fat cell size		abnormal behavior											MPZL3	rough coat		seborrheic dermatitis	1			PIAS2	oligozoospermia		oligozoospermia	1			TP53	decreased hematopoietic stem cell number		decreased hematocrit	1			PCSK5	short tail		skin edema	1			PBX1
FGF2	abnormal vascular endothelial cell migration		abnormal retinal outer nuclear layer morphology	1			BACE1	demyelination		abnormal CD8-positive, alpha beta T cell morphology											MPZL3	sebaceous gland hypertrophy		skin fibrosis	1			POU2F1	pallor		pallor	1			TP53	decreased hematopoietic stem cell proliferation		decreased hematopoietic stem cell number	1			NFKBIZ	skin edema		skin inflammation	1			PBX1
UNC5B	abnormal vasculogenesis		abnormal retinal pigmentation	1			GOPC	detached acrosome		abnormal glycogen homeostasis											MPZL3	seborrheic dermatitis		skin inflammation	1			ANK3	perinatal lethality		perinatal lethality	1			TP53	decreased incidence of tumors by chemical induction		decreased hematopoietic stem cell proliferation	1			NFKBIZ	skin inflammation		skin lesions	1			TTC21B
BLOC1S4	abnormal vesicle-mediated transport		abnormal rostral-caudal axis patterning	1			SNAI2	diluted coat color		increased glycogen level											MPZL3	skin fibrosis		skin lesions	1			ANK3	postnatal lethality		postnatal lethality, complete penetrance	1			TP53	decreased kidney weight		decreased incidence of tumors by chemical induction	1			NFKBIZ	skin lesions		small lung	1			TTC21B
CC2D2A	abnormal vesicle-mediated transport		abnormal Schwann cell morphology	1			UNC5B	embryonic growth arrest		decreased liver cholesterol level											MPZL3	skin inflammation		small Peyer's patches	1			MSI2	postnatal lethality		premature death	1			TP53	decreased leukocyte cell number		decreased kidney weight	1			PCSK5	small lung		small thymus	1			NFIA
ARSA	abnormal vestibular ganglion morphology		abnormal skin physiology	1			ZEB2	embryonic growth arrest		increased liver glycogen level											MPZL3	skin lesions		spontaneous skin ulceration	1			ANK3	postnatal lethality, complete penetrance		Purkinje cell degeneration	1			SOCS2	decreased liver triglyceride level		decreased leukocyte cell number	1			PCSK5	small thymus		spontaneous skin ulceration	1			PBX1
FGF2	altered response to myocardial infarction		abnormal sleep behavior	1			SNAI2	embryonic lethality		abnormal mitochondrial ATP synthesis coupled electron transport											DDX58	small Peyer's patches		thick dermal layer	1			ANK3	premature death		small cerebellum	1			TP53	decreased liver weight		decreased liver triglyceride level	1			NFKBIZ	spontaneous skin ulceration		syndactyly	1			NFIA
CC2D2A	anophthalmia		abnormal sleep pattern	1			UNC5B	embryonic lethality during organogenesis, complete penetrance		convulsive seizures											MPZL3	spontaneous skin ulceration		underdeveloped hair follicles	1			ANK3	prenatal lethality, incomplete penetrance		small lens	1			TP53	decreased lymphocyte cell number		decreased liver weight	1			PCSK5	syndactyly		thick skin	1			CRY2
SLC2A10	aortic elastic tissue lesions		abnormal spatial working memory	1			ZEB2	embryonic lethality during organogenesis, complete penetrance		decreased total body fat amount											MPZL3	thick dermal layer						MSI2	prenatal lethality, incomplete penetrance		small liver	1			PRKCE	decreased macrophage apoptosis		decreased lymphocyte cell number	1			NFKBIZ	thick skin		thrombocytopenia	1			PBX1
ARSA	astrocytosis		abnormal spinal cord grey matter morphology	1			TEAD1	embryonic lethality during organogenesis, complete penetrance		preweaning lethality, complete penetrance											MPZL3	underdeveloped hair follicles						NFATC2	prenatal lethality, incomplete penetrance		small seminiferous tubules	1			PRKCE	decreased macrophage nitric oxide production		decreased macrophage apoptosis	1			CFI	thrombocytopenia		tracheoesophageal fistula	1			NFIA
ARSA	ataxia		abnormal spleen morphology	1			TEAD1	embryonic lethality prior to tooth bud stage		abnormal behavioral response to light											DDX58	weight loss						CEP135	preweaning lethality, complete penetrance		small spleen	1			TP53	decreased mortality induced by ionizing radiation		decreased macrophage nitric oxide production	1			PCSK5	tracheoesophageal fistula		transposition of great arteries	1			PBX1
CC2D2A	atrioventricular septal defect		abnormal stomach morphology	1			TEAD1	embryonic lethality, complete penetrance		decreased dermal fibroblast proliferation											MPZL3	weight loss						GPBP1	preweaning lethality, complete penetrance		small thymus	1			TP53	decreased neuron apoptosis		decreased mortality induced by ionizing radiation	1			PCSK5	transposition of great arteries		vascular ring	1			TTC21B
BICC1	atrioventricular septal defect		abnormal stratification in cerebral cortex	1			BACE1	enhanced behavioral response to xenobiotic		decreased fasted circulating glucose level											DDX60L							ANK3	Purkinje cell degeneration		spleen hypoplasia	1			TP53	decreased neuronal precursor cell number		decreased neuron apoptosis	1			PCSK5	vascular ring		ventricular septal defect	1			PBX1
FGF2	behavioral despair		abnormal T-helper 2 cell differentiation	1			BACE1	enhanced paired-pulse facilitation		no abnormal phenotype detected											SULT1C4							ANK3	small cerebellum		thin cerebellar molecular layer	1			TP53	decreased neutrophil cell number		decreased neuronal precursor cell number	1			PCSK5	ventricular septal defect		vertebral transformation	1			PBX1
BICC1	bile duct hyperplasia		abnormal thyroid gland morphology	1			TEAD1	enlarged fourth ventricle		alopecia											ZSCAN31							POU2F1	small lens		thymus hyperplasia	1			PRKCE	decreased NK cell number		decreased neutrophil cell number	1			PCSK5	vertebral transformation		waved hair	1			PBX1
BICC1	biliary cyst		abnormal thyroid physiology	1			SNAI2	enlarged heart		scaly skin											COPG2							POU2F1	small liver		thymus hypoplasia	1			NCDN	decreased prepulse inhibition		decreased NK cell number	1			ETS2	waved hair						PBX1
CC2D2A	biventricular, discordant atrioventricular connection		abnormal thyroxine level	1			GOPC	globozoospermia		skin lesions											C2orf27A							PIAS2	small seminiferous tubules		tremors	1			TP53	decreased sensitivity to induced cell death		decreased prepulse inhibition	1			KDSR							PBX1
FGFR1OP	cataract		abnormal trabecular bone morphology	1			SNAI2	head blaze		hyperkeratosis											FAM110D							MSI2	small spleen		weight loss	1			TP53	decreased sensitivity to induced morbidity/mortality		decreased sensitivity to induced cell death	1			NOS1AP							PBX1
CC2D2A	cleft palate		abnormal tracheal ciliated epithelium morphology	1			SNAI2	hemorrhage		mixed cellular infiltration to dermis											RAB33B							MSI2	small thymus						TP53	decreased sensitivity to skin irradiation		decreased sensitivity to induced morbidity/mortality	1			TCEA3							PBX1
ARSA	cochlear ganglion degeneration		abnormal triiodothyronine level	1			EPG5	hindlimb paralysis		decreased metastatic potential											CCNJL							MSI2	spleen hypoplasia						TP53	decreased skeletal muscle mass		decreased sensitivity to skin irradiation	1										PBX1
CC2D2A	common atrium		abnormal vascular endothelial cell migration	1			SNAI2	hyperactivity		decreased circulating interleukin-1 alpha level																		ANK3	thin cerebellar molecular layer						TP53	decreased spleen red pulp amount		decreased skeletal muscle mass	1										PBX1
CC2D2A	complete atrioventricular septal defect		abnormal vasculogenesis	1			BACE1	hyperactivity		decreased interleukin-1 beta secretion																		NFATC2	thymus hyperplasia						TP53	decreased spleen weight		decreased spleen red pulp amount	1										PBX1
ARSA	deafness		abnormal vestibular ganglion morphology	1			IL1A	hyperkeratosis		abnormal tumor vascularization																		MSI2	thymus hypoplasia						TP53	decreased splenocyte apoptosis		decreased spleen weight	1										PBX1
GGA2	decreased birth weight		altered response to myocardial infarction	1			ZEB2	hypopigmentation		abnormal skeletal muscle morphology																		ANK3	tremors						TP53	decreased subcutaneous adipose tissue amount		decreased splenocyte apoptosis	1										PBX1
C1QTNF1	decreased body fat mass		anophthalmia	1			EPG5	impaired coordination		decreased brown adipose tissue amount																		GBP3	weight loss						TP53	decreased survivor rate		decreased subcutaneous adipose tissue amount	1										PBX1
BICC1	decreased body size		aortic elastic tissue lesions	1			BACE1	impaired coordination		decreased skeletal muscle fiber density																		BOD1L1							SOCS2	decreased susceptibility to hepatic steatosis		decreased survivor rate	1										NFIA
CC2D2A	decreased body weight		astrocytosis	1			GOPC	impaired fertilization		postnatal lethality, incomplete penetrance																		GBP3							TP53	decreased T cell apoptosis		decreased susceptibility to hepatic steatosis	1										PBX1
FAP	decreased body weight		ataxia	1			BACE1	impaired passive avoidance behavior		abnormal thyroid gland morphology																		GBP3							PRKCE	decreased T cell proliferation		decreased T cell apoptosis	1										NFIA
FGF2	decreased bone mineral content		behavioral despair	1			BACE1	improved righting response		abnormal spatial learning																		GBP3							TP53	decreased T cell proliferation		decreased telomere length	1										TTC21B
FGF2	decreased bone mineral density		bile duct hyperplasia	1			ZEB2	incomplete embryo turning		decreased litter size																		GBP3							TP53	decreased telomere length		decreased testis weight	1										ZNF254
FGF2	decreased cardiac muscle contractility		biliary cyst	1			UNC5B	incomplete rostral neuropore closure		abnormal kidney physiology																		GBP3							TP53	decreased testis weight		decreased thymocyte apoptosis	1										TCEA3
FGF2	decreased cerebral cortex pyramidal cell number		biventricular, discordant atrioventricular connection	1			DNAJC15	increased glycogen level		abnormal thyroid physiology																		MFSD11							TP53	decreased thymocyte apoptosis		decreased total body fat amount	1										FAM8A1
RNF144A	decreased circulating chloride level		cataract	1			DNAJC15	increased liver glycogen level		abnormal brain interneuron morphology																		ZNF514							PRKCE	decreased total body fat amount		decreased tumor growth/size	1										BHLHB9
SLC16A2	decreased circulating cholesterol level		cleft palate	1			DNAJC15	increased liver weight		abnormal circulating protein level																		ZNF814							TP53	decreased tumor growth/size		decreased tumor incidence	1										ATP9B
SLC16A2	decreased circulating creatinine level		cochlear ganglion degeneration	1			SNAI2	increased mean corpuscular volume		abnormal cell physiology																		ZNF85							TP53	decreased tumor incidence		decreased tumor latency	1										ANKMY2
C1QTNF1	decreased circulating free fatty acid level		common atrium	1			EPG5	increased mitochondria size		postnatal lethality, incomplete penetrance																									TP53	decreased tumor latency		decreased tumor necrosis factor secretion	1										ALDH6A1
SLC16A2	decreased circulating fructosamine level		complete atrioventricular septal defect	1			SNAI2	increased mortality induced by gamma-irradiation																											PRKCE	decreased tumor necrosis factor secretion		delayed cellular replicative senescence	1
SLC16A2	decreased circulating HDL cholesterol level		deafness	1			ZEB2	increased T cell acute lymphoblastic leukemia incidence																											TP53	delayed cellular replicative senescence		delayed hair regrowth	1
SLC16A2	decreased circulating LDL cholesterol level		decreased birth weight	1			ZEB2	increased thymus tumor incidence																											TP53	delayed hair regrowth		delayed wound healing	1
SLC16A2	decreased circulating thyroxine level		decreased body fat mass	1			PTPRU	increased vertical activity		abnormal heart morphology																									TP53	delayed wound healing		dilated hair follicles	1
C1QTNF1	decreased circulating triglyceride level		decreased body size	1			EPG5	kyphosis		thin ventricular wall																									TP53	dilated hair follicles		dilated uterus	1
COL8A2	decreased cornea thickness		decreased bone mineral content	1			EPG5	limb grasping		trabecula carnea hypoplasia																									PRKCE	dilated uterus		double outlet right ventricle	1
COL8A2	decreased corneal stroma thickness		decreased bone mineral density	1			SNAI2	macrocytic anemia		abnormal fourth ventricle morphology																									TP53	double outlet right ventricle		early cellular replicative senescence	1
CC2D2A	decreased embryo size		decreased cardiac muscle contractility	1			SNAI2	male infertility		decreased caudal vertebrae number																									TP53	early cellular replicative senescence		embryonic lethality between implantation and somite formation, complete penetrance	1
CC2D2A	decreased embryonic cilium number		decreased cerebral cortex pyramidal cell number	1			GOPC	male infertility		abnormal embryo size																									NCDN	embryonic lethality between implantation and somite formation, complete penetrance		embryonic lethality during organogenesis, complete penetrance	1
CC2D2A	decreased embryonic neuroepithelium primary cilium number		decreased circulating chloride level	1			EPG5	microgliosis		abnormal embryo turning																									TP53	embryonic lethality during organogenesis, complete penetrance		embryonic lethality during organogenesis, incomplete penetrance	1
BLOC1S4	decreased eye pigmentation		decreased circulating cholesterol level	1			IL1A	mixed cellular infiltration to dermis		pale yolk sac																									TP53	embryonic lethality during organogenesis, incomplete penetrance		enhanced behavioral response to xenobiotic	1
C1QTNF1	decreased gonadal fat pad weight		decreased circulating creatinine level	1			EPG5	muscular atrophy		abnormal tooth morphology																									NCDN	enhanced behavioral response to xenobiotic		enhanced cellular glucose import	1
IL17RA	decreased inflammatory response		decreased circulating free fatty acid level	1			SNAI2	neonatal lethality, incomplete penetrance		no abnormal phenotype detected																									TP53	enhanced cellular glucose import		enhanced wound healing	1
IL17RA	decreased interleukin-17 secretion		decreased circulating fructosamine level	1			EPG5	neuronal cytoplasmic inclusions		abnormal myocardial trabeculae morphology																									TP53	enhanced wound healing		enlarged heart	1
IL17RA	decreased interleukin-9 secretion		decreased circulating HDL cholesterol level	1			ALG2	no abnormal phenotype detected		abnormal heart ventricle morphology																									TP53	enlarged heart		enlarged liver	1
FGF2	decreased left ventricle developed pressure		decreased circulating LDL cholesterol level	1			TEAD1	no abnormal phenotype detected		decreased heart rate																									TP53	enlarged liver		enlarged spleen	1
FGF2	decreased left ventricle systolic pressure		decreased circulating thyroxine level	1			BACE1	no abnormal phenotype detected		enlarged fourth ventricle																									TP53	enlarged spleen		exencephaly	1
LRPAP1	decreased litter size		decreased circulating triglyceride level	1			ZEB2	open neural tube		embryonic lethality, complete penetrance																									TP53	exencephaly		extended life span	1
C1QTNF1	decreased liver cholesterol level		decreased cornea thickness	1			TEAD1	pale yolk sac		embryonic lethality during organogenesis, complete penetrance																									TP53	extended life span		extramedullary hematopoiesis	1
C1QTNF1	decreased liver triglyceride level		decreased corneal stroma thickness	1			SNAI2	pallor		preweaning lethality, complete penetrance																									TP53	extramedullary hematopoiesis		gastric polyps	1
BLOC1S4	decreased lysosomal enzyme secretion		decreased embryo size	1			PTPRU	persistence of hyaloid vascular system		abnormal eye anterior chamber depth																									TP53	gastric polyps		hair follicle comedo	1
FGF2	decreased mean systemic arterial blood pressure		decreased embryonic cilium number	1			SNAI2	persistence of medial edge epithelium during palatal shelf fusion		embryonic lethality prior to tooth bud stage																									TP53	hair follicle comedo		hemorrhage	1
FGF2	decreased neuron number		decreased embryonic neuroepithelium primary cilium number	1			EPG5	poor grooming																											TP53	hemorrhage		hepatic steatosis	1
IL17RA	decreased neutrophil cell number		decreased eye pigmentation	1			EPG5	postnatal growth retardation		abnormal myelination																									TP53	hepatic steatosis		hyperactivity	1
BLOC1S4	decreased platelet aggregation		decreased gonadal fat pad weight	1			SNAI2	postnatal growth retardation		demyelination																									NCDN	hyperactivity		impaired balance	1
BLOC1S4	decreased platelet ATP level		decreased inflammatory response	1			BACE1	postnatal growth retardation		decreased body weight																									TP53	impaired balance		impaired coordination	1
BLOC1S4	decreased platelet calcium level		decreased interleukin-17 secretion	1			ADAM12	postnatal lethality, incomplete penetrance		abnormal anxiety-related response																									NCDN	impaired coordination		impaired glucose tolerance	1
BLOC1S4	decreased platelet dense granule number		decreased interleukin-9 secretion	1			LRPAP1	postnatal lethality, incomplete penetrance		decreased anxiety-related response																									SOCS2	impaired glucose tolerance		increased adenocarcinoma incidence	1
BLOC1S4	decreased platelet serotonin level		decreased left ventricle developed pressure	1			BACE1	postnatal lethality, incomplete penetrance		hyperactivity																									TP53	increased adenocarcinoma incidence		increased adenoma incidence	1
CC2D2A	decreased respiratory motile cilia number		decreased left ventricle systolic pressure	1			EPG5	premature death		impaired coordination																									TP53	increased adenoma incidence		increased angiogenesis	1
C1QTNF1	decreased subcutaneous adipose tissue amount		decreased litter size	1			ZEB2	premature death		abnormal gait																									TP53	increased angiogenesis		increased apoptosis	1
C1QTNF1	decreased susceptibility to diet-induced obesity		decreased liver cholesterol level	1			GOPC	prenatal lethality, incomplete penetrance		decreased exploration in new environment																									TP53	increased apoptosis		increased astrocytoma incidence	1
SLC16A2	decreased triiodothyronine level		decreased liver triglyceride level	1			ALG2	preweaning lethality, complete penetrance		abnormal spatial learning																									TP53	increased astrocytoma incidence		increased B cell derived lymphoma incidence	1
FGF2	decreased vasoconstriction		decreased lysosomal enzyme secretion	1			TEAD1	preweaning lethality, complete penetrance		abnormal startle reflex																									TP53	increased B cell derived lymphoma incidence		increased body length	1
FAP	delayed neural tube closure		decreased mean systemic arterial blood pressure	1			ZNF346	preweaning lethality, incomplete penetrance		postnatal growth retardation																									SOCS2	increased body length		increased body weight	1
FGF2	delayed wound healing		decreased neuron number	1			SNAI2	preweaning lethality, incomplete penetrance		abnormal long term depression																									SOCS2	increased body weight		increased bone trabecula number	1
ARSA	demyelination		decreased neutrophil cell number	1			ZEB2	reduced hair shaft melanin granule number		abnormal muscle physiology																									SOCS2	increased bone trabecula number		increased brain size	1
CC2D2A	dextrocardia		decreased platelet aggregation	1			SNAI2	reduced male fertility		no abnormal phenotype detected																									TP53	increased brain size		increased brain tumor incidence	1
BICC1	dextrocardia		decreased platelet ATP level	1			EPG5	rough coat		improved righting response																									TP53	increased brain tumor incidence		increased carcinoma incidence	1
BICC1	dilated bile duct		decreased platelet calcium level	1			IL1A	scaly skin		enhanced paired-pulse facilitation																									TP53	increased carcinoma incidence		increased cell proliferation	1
BICC1	dilated gallbladder		decreased platelet dense granule number	1			EPG5	skeletal muscle fiber degeneration		abnormal locomotor activation																									TP53	increased cell proliferation		increased cellular sensitivity to DNA damaging agents	1
BICC1	dilated pancreatic duct		decreased platelet serotonin level	1			IL1A	skin lesions		abnormal response to novel object																									TP53	increased cellular sensitivity to DNA damaging agents		increased cellular sensitivity to ionizing radiation	1
BLOC1S4	diluted coat color		decreased respiratory motile cilia number	1			ZEB2	small lens		abnormal channel response																									TP53	increased cellular sensitivity to ionizing radiation		increased cellular sensitivity to ultraviolet irradiation	1
FAP	disorganized yolk sac vascular plexus		decreased subcutaneous adipose tissue amount	1			SNAI2	small seminiferous tubules		abnormal nervous system physiology																									TP53	increased cellular sensitivity to ultraviolet irradiation		increased circulating alkaline phosphatase level	1
BICC1	distended abdomen		decreased susceptibility to diet-induced obesity	1			SNAI2	small spleen		abnormal myelin sheath morphology																									GALK2	increased circulating alkaline phosphatase level		increased circulating glucose level	1
BICC1	d-loop transposition of the great arteries		decreased triiodothyronine level	1			SNAI2	small testis		decreased thermal nociceptive threshold																									SOCS2	increased circulating glucose level		increased circulating insulin level	1
CC2D2A	double outlet right ventricle		decreased vasoconstriction	1			SNAI2	small thymus		impaired passive avoidance behavior																									SOCS2	increased circulating insulin level		increased circulating interleukin-1 beta level	1
BICC1	double outlet right ventricle		delayed neural tube closure	1			TEAD1	thin ventricular wall		abnormal muscle spindle morphology																									SOCS2	increased circulating interferon-gamma level		increased circulating interleukin-3 level	1
CC2D2A	double outlet right ventricle with atrioventricular septal defect		delayed wound healing	1			SNAI2	thrombocytopenia		cachexia																									TP53	increased circulating interferon-gamma level		increased circulating interleukin-5 level	1
CC2D2A	duplex kidney		demyelination	1			TEAD1	trabecula carnea hypoplasia		abnormal cell physiology																									SOCS2	increased circulating interleukin-1 beta level		increased circulating interleukin-6 level	1
UNC5B	embryonic growth arrest		dilated bile duct	1			SNAI2	variable body spotting		abnormal spatial reference memory																									TP53	increased circulating interleukin-3 level		increased circulating tumor necrosis factor level	1
FAP	embryonic growth retardation		dilated gallbladder	1			SLC38A7			abnormal spatial working memory																									TP53	increased circulating interleukin-5 level		increased compact bone area	1
UNC5B	embryonic lethality during organogenesis, complete penetrance		dilated pancreatic duct	1			CHAC1			decreased muscle spindle number																									TP53	increased circulating interleukin-6 level		increased diameter of tibia	1
FGF2	embryonic lethality during organogenesis, complete penetrance		diluted coat color	1			RCAN3			decreased prepulse inhibition																									TP53	increased circulating tumor necrosis factor level		increased ear pigmentation	1
FAP	embryonic lethality during organogenesis, complete penetrance		disorganized yolk sac vascular plexus	1			ZNF697			enhanced behavioral response to xenobiotic																									SOCS2	increased compact bone area		increased effector memory CD8-positive, alpha-beta T cell number	1
GGA2	embryonic lethality, complete penetrance		distended abdomen	1			ITGBL1			abnormal dendritic spine morphology																									SOCS2	increased diameter of tibia		increased endometrial carcinoma incidence	1
ARSA	embryonic lethality, complete penetrance		d-loop transposition of the great arteries	1			SAMD9			decreased grip strength																									TP53	increased ear pigmentation		increased enterocyte apoptosis	1
JDP2	enhanced wound healing		double outlet right ventricle with atrioventricular septal defect	1			GNPDA2			postnatal lethality, incomplete penetrance																									CCDC106	increased effector memory CD8-positive, alpha-beta T cell number		increased fibroblast proliferation	1
COL8A2	enlarged eye anterior chamber		duplex kidney	1			PDCD2L			abnormal dishabituation																									TP53	increased endometrial carcinoma incidence		increased fibrosarcoma incidence	1
BICC1	enlarged gallbladder		embryonic growth arrest	1			ZNF528																												TP53	increased enterocyte apoptosis		increased follicular lymphoma incidence	1
BICC1	enlarged kidney		embryonic growth retardation	1			ZFP28																												TP53	increased fibroblast proliferation		increased foot pad pigmentation	1
FGF2	environmentally induced seizures		enhanced wound healing	1			ZFP28																												TP53	increased fibrosarcoma incidence		increased glioma incidence	1
CC2D2A	exencephaly		enlarged eye anterior chamber	1																															TP53	increased follicular lymphoma incidence		increased grip strength	1
CEP135	facial cleft		enlarged gallbladder	1																															TP53	increased foot pad pigmentation		increased growth rate	1
CC2D2A	focal dorsal hair loss		enlarged kidney	1																															TP53	increased glioma incidence		increased hamartoma incidence	1
BLOC1S4	head tilt		environmentally induced seizures	1																															GALK2	increased grip strength		increased heart weight	1
CC2D2A	hemorrhage		exencephaly	1																															SOCS2	increased growth rate		increased hemangioma incidence	1
FAP	hemorrhage		facial cleft	1																															TP53	increased hamartoma incidence		increased hemangiosarcoma incidence	1
C1QTNF1	hepatic steatosis		focal dorsal hair loss	1																															TP53	increased heart weight		increased hematopoietic stem cell number	1
CC2D2A	heterotaxia		head tilt	1																															TP53	increased hemangioma incidence		increased hepatocellular carcinoma incidence	1
BICC1	heterotaxia		hepatic steatosis	1																															TP53	increased hemangiosarcoma incidence		increased hibernoma incidence	1
CC2D2A	holoprosencephaly		holoprosencephaly	1																															TP53	increased hematopoietic stem cell number		increased histiocytic sarcoma incidence	1
CC2D2A	hydroencephaly		hydroencephaly	1																															TP53	increased hepatocellular carcinoma incidence		increased incidence of tumors by chemical induction	1
C1QTNF1	hyperactivity		hypoglycemia	1																															TP53	increased hibernoma incidence		increased incidence of tumors by ionizing radiation induction	1
FGF2	hyperactivity		hypopigmentation	1																															TP53	increased histiocytic sarcoma incidence		increased inflammatory response	1
ARSA	hyperactivity		hypotension	1																															TP53	increased incidence of tumors by chemical induction		increased interferon-gamma secretion	1
GGA2	hypoglycemia		impaired coordination	1																															TP53	increased incidence of tumors by ionizing radiation induction		increased interleukin-1 beta secretion	1
BLOC1S4	hypopigmentation		impaired cued conditioning behavior	1																															TP53	increased inflammatory response		increased intestinal adenoma incidence	1
FGF2	hypotension		impaired glucose tolerance	1																															SOCS2	increased interferon-gamma secretion		increased leiomyosarcoma incidence	1
BLOC1S4	impaired balance		impaired neutrophil recruitment	1																															SOCS2	increased interleukin-1 beta secretion		increased length of long bones	1
ARSA	impaired balance		impaired swimming	1																															TP53	increased intestinal adenoma incidence		increased leukemia incidence	1
ARSA	impaired coordination		improved glucose tolerance	1																															TP53	increased leiomyosarcoma incidence		increased lipoma incidence	1
FGF2	impaired cued conditioning behavior		incomplete embryo turning	1																															SOCS2	increased length of long bones		increased liver tumor incidence	1
C1QTNF1	impaired glucose tolerance		increased anxiety-related response	1																															TP53	increased leukemia incidence		increased long bone epiphyseal plate size	1
IL17RA	impaired neutrophil recruitment		increased bleeding time	1																															TP53	increased lipoma incidence		increased lung adenocarcinoma incidence	1
ARSA	impaired swimming		increased blood urea nitrogen level	1																															TP53	increased liver tumor incidence		increased lung adenoma incidence	1
FAP	improved glucose tolerance		increased bone mineral density	1																															SOCS2	increased long bone epiphyseal plate size		increased lung tumor incidence	1
FAP	incomplete embryo turning		increased bone trabecula number	1																															TP53	increased lung adenocarcinoma incidence		increased lymphocyte cell number	1
UNC5B	incomplete rostral neuropore closure		increased cardiomyocyte apoptosis	1																															TP53	increased lung adenoma incidence		increased lymphoma incidence	1
CC2D2A	incomplete rostral neuropore closure		increased CD4-positive, alpha beta T cell number	1																															TP53	increased lung tumor incidence		increased mammary adenocarcinoma incidence	1
FGF2	increased anxiety-related response		increased cell proliferation	1																															TP53	increased lymphocyte cell number		increased mammary gland tumor incidence	1
COL8A2	increased apoptosis		increased circulating amylase level	1																															TP53	increased lymphoma incidence		increased medulloblastoma incidence	1
FAP	increased apoptosis		increased circulating glucagon level	1																															TP53	increased mammary adenocarcinoma incidence		increased metastatic potential	1
BLOC1S4	increased bleeding time		increased circulating triiodothyronine level	1																															TP53	increased mammary gland tumor incidence		increased mortality induced by gamma-irradiation	1
BICC1	increased blood urea nitrogen level		increased gamma-delta T cell number	1																															TP53	increased medulloblastoma incidence		increased mortality induced by ionizing radiation	1
JDP2	increased bone mineral density		increased glomerular capsule space	1																															TP53	increased metastatic potential		increased myocardial infarction size	1
JDP2	increased bone trabecula number		increased insulin secretion	1																															TP53	increased mortality induced by gamma-irradiation		increased myoepithelioma incidence	1
FGF2	increased cardiomyocyte apoptosis		increased interleukin-17 secretion	1																															TP53	increased mortality induced by ionizing radiation		increased osteosarcoma incidence	1
IL17RA	increased CD4-positive, alpha beta T cell number		increased interleukin-6 secretion	1																															PRKCE	increased myocardial infarction size		increased ovary tumor incidence	1
JDP2	increased cell proliferation		increased liver triglyceride level	1																															TP53	increased myoepithelioma incidence		increased pancreas tumor incidence	1
FGFR1OP	increased circulating alkaline phosphatase level		increased myocardial infarction size	1																															TP53	increased osteosarcoma incidence		increased pilomatricoma incidence	1
SLC16A2	increased circulating alkaline phosphatase level		increased neuron number	1																															TP53	increased ovary tumor incidence		increased pro-B cell number	1
SLC16A2	increased circulating amylase level		increased or absent threshold for auditory brainstem response	1																															TP53	increased pancreas tumor incidence		increased renal fat pad weight	1
FAP	increased circulating glucagon level		increased susceptibility to bacterial infection	1																															TP53	increased pilomatricoma incidence		increased reproductive system tumor incidence	1
C1QTNF1	increased circulating insulin level		increased susceptibility to fungal infection	1																															TP53	increased pro-B cell number		increased rhabdomyosarcoma incidence	1
FAP	increased circulating insulin level		increased susceptibility to infection	1																															SOCS2	increased renal fat pad weight		increased sarcoma incidence	1
SLC16A2	increased circulating triiodothyronine level		increased T-helper 17 cell number	1																															TP53	increased reproductive system tumor incidence		increased sensitivity to induced cell death	1
IL17RA	increased gamma-delta T cell number		increased thyroid-stimulating hormone level	1																															TP53	increased rhabdomyosarcoma incidence		increased sensitivity to xenobiotic induced morbidity/mortality	1
BICC1	increased glomerular capsule space		increased trabecular bone volume	1																															TP53	increased sarcoma incidence		increased skin papilloma incidence	1
FAP	increased insulin secretion		increased triiodothyronine level	1																															TP53	increased sensitivity to induced cell death		increased skin squamous cell carcinoma incidence	1
IL17RA	increased interleukin-17 secretion		increased vertical activity	1																															TP53	increased sensitivity to xenobiotic induced morbidity/mortality		increased skin tumor incidence	1
IL17RA	increased interleukin-6 secretion		infertility	1																															TP53	increased skin papilloma incidence		increased spindle cell carcinoma incidence	1
C1QTNF1	increased liver triglyceride level		insulin resistance	1																															TP53	increased skin squamous cell carcinoma incidence		increased splenic marginal zone lymphoma incidence	1
FGF2	increased myocardial infarction size		kidney cortex cysts	1																															TP53	increased skin tumor incidence		increased splenocyte proliferation	1
FGF2	increased neuron number		kidney failure	1																															TP53	increased spindle cell carcinoma incidence		increased squamous cell carcinoma incidence	1
ARSA	increased or absent threshold for auditory brainstem response		limb grasping	1																															TP53	increased splenic marginal zone lymphoma incidence		increased susceptibility to bacterial infection	1
JDP2	increased susceptibility to bacterial infection		loss of cortex neurons	1																															TP53	increased splenocyte proliferation		increased T cell derived lymphoma incidence	1
JDP2	increased susceptibility to fungal infection		loss of glutamate neurons	1																															TP53	increased squamous cell carcinoma incidence		increased tail pigmentation	1
IL17RA	increased susceptibility to infection		muscular ventricular septal defect	1																															PRKCE	increased susceptibility to bacterial infection		increased teratocarcinoma incidence	1
IL17RA	increased T-helper 17 cell number		neonatal lethality, incomplete penetrance	1																															TP53	increased T cell derived lymphoma incidence		increased teratoma incidence	1
SLC16A2	increased thyroid-stimulating hormone level		osteopetrosis	1																															TP53	increased tail pigmentation		increased testicular teratoma incidence	1
JDP2	increased trabecular bone volume		pale liver	1																															TP53	increased teratocarcinoma incidence		increased thymocyte apoptosis	1
SLC16A2	increased triiodothyronine level		pancreas cysts	1																															TP53	increased teratoma incidence		increased trabecular bone thickness	1
PTPRU	increased vertical activity		pericardial effusion	1																															TP53	increased testicular teratoma incidence		increased trabecular bone volume	1
BICC1	infertility		perinatal lethality, incomplete penetrance	1																															TP53	increased thymocyte apoptosis		increased triglyceride level	1
C1QTNF1	insulin resistance		persistence of hyaloid vascular system	1																															SOCS2	increased trabecular bone thickness		increased tumor incidence	1
BICC1	kidney cortex cysts		persistent truncus arteriosis	1																															SOCS2	increased trabecular bone volume		increased tumor latency	1
CC2D2A	kidney cysts		polydactyly	1																															SOCS2	increased triglyceride level		increased tumor necrosis factor secretion	1
BICC1	kidney cysts		postnatal growth retardation	1																															TP53	increased tumor incidence		increased urinary system tumor incidence	1
BICC1	kidney failure		postnatal lethality, incomplete penetrance	1																															TP53	increased tumor latency		increased width of hypertrophic chondrocyte zone	1
CC2D2A	lethality throughout fetal growth and development, incomplete penetrance		preaxial polydactyly	1																															SOCS2	increased tumor necrosis factor secretion		insulin resistance	1
BICC1	lethality throughout fetal growth and development, incomplete penetrance		premature death	1																															TP53	increased urinary system tumor incidence		intestinal ulcer	1
CC2D2A	lethargy		prenatal growth retardation	1																															SOCS2	increased width of hypertrophic chondrocyte zone		intestine polyps	1
BICC1	lethargy		prenatal lethality, incomplete penetrance	1																															SOCS2	insulin resistance		kinked tail	1
FGF2	limb grasping		psoriasis	1																															TP53	intestinal ulcer		kyphosis	1
FGF2	loss of cortex neurons		pulmonary edema	1																															TP53	intestine polyps		lacrimal gland hypertrophy	1
FGF2	loss of glutamate neurons		pulmonary valve atresia	1																															TP53	kinked tail		lactation failure	1
CC2D2A	microphthalmia		Purkinje cell degeneration	1																															TP53	kyphosis		lethality throughout fetal growth and development, complete penetrance	1
CEP135	microphthalmia		seizures	1																															NCDN	lacrimal gland hypertrophy		lethality throughout fetal growth and development, incomplete penetrance	1
CC2D2A	muscular ventricular septal defect		short femur	1																															TP53	lactation failure		lethality, incomplete penetrance	1
GGA2	neonatal lethality, incomplete penetrance		short stride length	1																															TP53	lethality throughout fetal growth and development, complete penetrance		lethargy	1
FAM129A	no abnormal phenotype detected		short tail	1																															TP53	lethality throughout fetal growth and development, incomplete penetrance		liver cirrhosis	1
JDP2	no abnormal phenotype detected		situs ambiguus	1																															TP53	lethality, incomplete penetrance		liver hyperplasia	1
FAP	no abnormal phenotype detected		situs inversus totalis	1																															TP53	lethargy		liver hypoplasia	1
JDP2	osteopetrosis		skin inflammation	1																															TP53	liver cirrhosis		long femur	1
BICC1	pale liver		small melanosome	1																															TP53	liver hyperplasia		long humerus	1
BICC1	pancreas cysts		superior-inferior ventricles	1																															TP53	liver hypoplasia		long radius	1
FAP	pericardial effusion		thick skin	1																															SOCS2	liver inflammation		long tibia	1
BICC1	perinatal lethality, incomplete penetrance		thickened cerebral cortex	1																															TP53	liver inflammation		lordosis	1
PTPRU	persistence of hyaloid vascular system		thin cerebral cortex	1																															SOCS2	long femur		lung inflammation	1
CC2D2A	persistent truncus arteriosis		thrombocytosis	1																															SOCS2	long humerus		muscular atrophy	1
CC2D2A	polycystic kidney		tremors	1																															SOCS2	long radius		nail dystrophy	1
BICC1	polycystic kidney		tricuspid valve atresia	1																															SOCS2	long tibia		no abnormal phenotype detected	1
CC2D2A	polydactyly																																		TP53	lordosis		opacity of vitreous body	1
CC2D2A	postnatal growth retardation																																		TP53	lung inflammation		optic nerve degeneration	1
GGA2	postnatal lethality, complete penetrance																																		TP53	muscular atrophy		optic nerve hypoplasia	1
BICC1	postnatal lethality, complete penetrance																																		TP53	nail dystrophy		oral leukoplakia	1
LRPAP1	postnatal lethality, incomplete penetrance																																		TP53	no abnormal phenotype detected		osteopetrosis	1
CC2D2A	preaxial polydactyly																																		TP53	opacity of vitreous body		osteoporosis	1
BICC1	premature death																																		TP53	optic nerve degeneration		ovary cysts	1
CC2D2A	prenatal growth retardation																																		TP53	optic nerve hypoplasia		ovary degeneration	1
BICC1	prenatal lethality, incomplete penetrance																																		TP53	oral leukoplakia		oxidative stress	1
FGFR1OP	preweaning lethality, complete penetrance																																		TP53	osteopetrosis		pallor	1
CEP135	preweaning lethality, complete penetrance																																		TP53	osteoporosis		pancytopenia	1
IL17RA	psoriasis																																		TP53	ovary cysts		persistent truncus arteriosis	1
IL17RA	pulmonary edema																																		TP53	ovary degeneration		polyploidy	1
CC2D2A	pulmonary valve atresia																																		TP53	oxidative stress		postnatal growth retardation	1
ARSA	Purkinje cell degeneration																																		TP53	pallor		postnatal lethality, complete penetrance	1
FGF2	seizures																																		TP53	pancytopenia		postnatal lethality, incomplete penetrance	1
JDP2	short femur																																		TP53	persistent truncus arteriosis		premature aging	1
ARSA	short stride length																																		TP53	polyploidy		premature death	1
JDP2	short tail																																		TP53	postnatal growth retardation		prenatal lethality, complete penetrance	1
BICC1	situs ambiguus																																		TP53	postnatal lethality, complete penetrance		prenatal lethality, incomplete penetrance	1
CC2D2A	situs inversus																																		TP53	postnatal lethality, incomplete penetrance		preweaning lethality, complete penetrance	1
BICC1	situs inversus																																		TP53	premature aging		preweaning lethality, incomplete penetrance	1
BICC1	situs inversus totalis																																		TP53	premature death		protruding tongue	1
IL17RA	skin inflammation																																		TP53	prenatal lethality, complete penetrance		pulmonary fibrosis	1
BLOC1S4	small melanosome																																		TP53	prenatal lethality, incomplete penetrance		reduced female fertility	1
CC2D2A	superior-inferior ventricles																																		TP53	preweaning lethality, complete penetrance		reduced long term depression	1
JDP2	thick skin																																		TP53	preweaning lethality, incomplete penetrance		reduced long term potentiation	1
FGF2	thickened cerebral cortex																																		TP53	protruding tongue		renal hypoplasia	1
FGF2	thin cerebral cortex																																		TP53	pulmonary fibrosis		retina coloboma	1
FGF2	thrombocytosis																																		PRKCE	reduced female fertility		ruffled hair	1
ARSA	tremors																																		NCDN	reduced long term depression		short humerus	1
CC2D2A	tricuspid valve atresia																																		NCDN	reduced long term potentiation		short mandible	1
CC2D2A	ventricular septal defect																																		TP53	renal hypoplasia		skin lesions	1
BICC1	ventricular septal defect																																		TP53	retina coloboma		small gonad	1
UBE2Q2																																			TP53	ruffled hair		small kidney	1
CHAC1																																			NCDN	seizures		small spleen	1
LRP3																																			TP53	seizures		small testis	1
PQLC3																																			TP53	short humerus		small thymus	1
ALG12																																			TP53	short mandible		sparse hair	1
PCDHGB4																																			TP53	skin lesions		spleen hyperplasia	1
ITGBL1																																			TP53	small gonad		spleen hypoplasia	1
ZNF514																																			TP53	small kidney		spontaneous chromosome breakage	1
IFI35																																			TP53	small spleen		square face	1
																																			TP53	small testis		testis hypoplasia	1
																																			TP53	small thymus		thick dermal layer	1
																																			TP53	sparse hair		thin cerebellar granule layer	1
																																			TP53	spleen hyperplasia		thin dermal layer	1
																																			TP53	spleen hypoplasia		thrombocytopenia	1
																																			TP53	spontaneous chromosome breakage		tremors	1
																																			TP53	square face		tumor regression	1
																																			TP53	testis hypoplasia		vasculitis	1
																																			SOCS2	thick dermal layer		ventricular septal defect	1
																																			TP53	thin cerebellar granule layer		weight loss	1
																																			TP53	thin dermal layer
																																			TP53	thrombocytopenia
																																			TP53	tremors
																																			TP53	tumor regression
																																			TP53	vasculitis
																																			TP53	ventricular septal defect
																																			TP53	weight loss
																																			CCNJL
																																			FAM8A1
																																			LDLRAD3
																																			REEP2
																																			RNF14
																																			ZNF514
[truncated: 23 more columns]
