# Supplementary material for: Chromatin accessibility landscape and regulatory network of high-altitude hypoxia adaptation
Source: Nat Commun. 2020 Oct 1;11:4928. doi: 10.1038/s41467-020-18638-8 (PMC7529806; doi:10.1038/s41467-020-18638-8)
Supplement: Supplementary file 16 — Source Data [file 41467_2020_18638_MOESM16_ESM.zip › Source_data/Figure2.xlsx]

## Sheet: Fig. 2B
Table for fisher 's exact test
	Overlap Hypoxia	Non-overlap Hypoxia	total
Predicted active RE	25494	6836	32330
Non active RE	24266	23842	48108
total	49760	30678	80438

## Sheet: Fig. 2C
Predicted selection gene	Selection gene in literature		Use Hypergeometric cumulative distribution function in Matlab
AAAS	A2M		p=hygecdf(x-1,M,K,N,'upper')
AAMP	ADRA1B		x=75
ABCA5	ABCA13		M=10427
ABCB8	ABCC4		K=1147
ABCB9	ABI2		N=276
ABCC10	ABL1
ABHD3	ACCN1
ABL1	ACE
ABLIM1	ACO2
ACBD6	ACTN1
ACO1	ACTRT2
ACO2	ACVR1B
ACOT1	ACVR2A
ACOT2	ACVRL1
ACTG1	ADAM17
ACTN4	ADCY5
ADAM17	ADH4
ADCY3	ADH5
ADD3	ADH6
ADH5	ADH7
ADM	AGPAT4
ADPRHL2	AGT
ADRB2	AGTPBP1
AFF4	AGTR1
AGO3	AKT3
AGPS	AMPD2
AHCTF1	ANGPT1
AHCYL2	ANGPTL4
AHNAK2	ANKRD13B
AHRR	ANXA5
AK3	AP2A2
AKR1C3	APBA2
AKR1E2	APC
AKT1	APLNR
AKTIP	APOB
ALDH7A1	AQP7
ALG8	ARD1A
ANAPC5	ARHGEF16
ANGEL2	ARHGEF9
ANKLE2	ARL15
ANKS3	ARMC3
ANTXR1	ARNT
ANXA4	ARNTL
AP1AR	ASB12
AP4E1	ASB3
AP4S1	ATOX1
AP5S1	ATP5O
APIP	ATP6V1E2
APLP1	ATPase
ARFRP1	ATXN1
ARG2	ATXN2
ARHGAP10	BBS7
ARHGAP12	BBX
ARHGEF28	BCL2L14
ARID1A	BCL3
ARID2	BCL7A
ARL10	BCL8
ARL15	BDP1
ARL4A	BLOC1S2
ARMC6	BMPR2
ARNTL	BPY2
ARPC1A	BPY2B
ARPC1B	BPY2C
ARPC2	BTN2A2
ARPP19	BTN3A2
ARRB2	C14orf101
ASB6	C16orf5
ASS1	C18orf55
ATE1	C1orf124
ATF7	C1orf131
ATOX1	C1QTNF7
ATP1B3	C21orf34
ATP5D	C22orf26
ATP5F1	C4orf7
ATP5G1	C6orf188
ATP5H	C6orf78
ATP5J2	C9orf131
ATP5O	CABP5
ATP6V1C1	CADPS
ATP8B1	CAMK2D
ATXN10	CAPS
ATXN2	CARD14
AURKAIP1	CASR
AVPI1	CC2D2A
AZIN1	CCDC64
B3GALT4	CCNA2
B3GNT8	CD69
B4GALT1	CD74
B4GALT3	CDC42EP3
B9D2	CDH12
BAD	CDH13
BAIAP2	CDH18
BANF1	CDH8
BBS10	CDH9
BBS7	CDY1
BBS9	CDY1B
BCCIP	CDY2A
BCKDHA	CDY2B
BCL6	CELSR1
BCL7A	CENPM
BDH2	CHGA
BICD1	CHID1
BID	CHMP4b
BNIP3	CHN2
BRAT1	CHRNA3
BRD2	CLEC2D
BRF1	CLECL1
BRMS1	CLN5
BTBD1	CNTN5
BTBD10	CNTNAP2
BTBD6	CNTNAP5
BTF3L4	COL2A1
BTN2A1	COL4A4
BTN3A1	COPS5
BTN3A3	CORO6
BUD31	CORO7
C11orf91	CPAMD8
C12orf10	CRIM1
C14orf79	CRIPT
C16orf72	CSDC2
C19orf25	CSPG4P1
C19orf44	CSPG4P2
C19orf47	CWF19L1
C19orf54	CXADRP2
C19orf68	CYLC2
C1orf216	CYP17A1
C2orf69	CYP20A1
C4orf32	CYP2E1
C5orf15	CYP7B1
C5orf24	D15Wsu75e
C6orf48	DAZ1
C6orf62	DAZ2
CADPS2	DAZ3
CAPRIN2	DAZ4
CAPZA1	DCC
CAPZA2	DCP2
CARD8	DISC1
CASP8	DLG2
CAV1	DNAH5
CBL	DNAH9
CBLN3	DNAJA3
CBR4	DNAJB5
CC2D2A	DOCK4
CCAR1	DOK6
CCDC138	DPH1
CCDC174	DPH1-OVCA2
CCDC43	DYSF
CCDC77	ECE1
CCDC85B	EDAR
CCDC88A	EDIL3
CCDC88C	EDN1
CCDC90B	EDNRA
CCNA2	EFCAB5
CCNC	EGLN1
CCNL1	EGLN3
CCT7	EIF2A
CD109	EIF4E
CD47	ELN
CD93	ELSPBP1
CDC16	ENO3
CDC20	EP300
CDC25B	EPAS1
CDC37L1	EPB41
CDC42BPA	EPO
CDC42EP3	ERC1
CDC45	ERCC4
CDC6	ERCC6
CDIP1	EXOC8
CDK13	EXOSC9
CDK6	FAM100A
CEBPZ	FAM109A
CECR2	FAM123B
CELF1	FAM3B
CENPB	FAM41AY1
CENPE	FAM41AY2
CENPM	FAM9C
CEP120	FANCA
CEP170B	FANCG
CEP57L1	FANCL
CERK	FGR
CHAF1B	FLJ32312
CHPF2	FLJ32745
CHSY3	FLJ35773
CKB	FLJ40194
CLASP2	FLJ41757
CLCN6	FLT1
CLDN14	FOXO1
CLDN5	FSHR
CLIC4	FUT3
CLSPN	FUT5
CLUH	FXYD6
CMAS	G3BP1
CNOT4	GCC2
CNOT7	GCH1
CNPY2	GGTLC2
COA5	GLIS3
COMMD5	GLRA1
COMMD7	GNA14
COQ10A	GNAQ
COQ5	GNAT2
COQ6	GNB3
CORO7	GNPAT
CPSF2	GOLGA2LY1
CPSF4	GOLGA2LY2
CRAT	GOLGA5
CRIPT	GOLGA6L6
CRKL	GOLGA8C
CRTAC1	GPR61
CRYZL1	GPX7
CS	GRAP
CSF2RB	GRAPL
CSTF3	GRIA1
CTNNBL1	GRID2
CTTN	GRIK2
CTTNBP2NL	GRIN2B
CYB561D2	GRM7
CYB5B	GRM8
CYB5R4	GSTM4
CYP20A1	GTF2H2
CYP27A1	GTF2H2B
CYP27C1	GTF2H2C
CYTH2	GTF2H2D
DBF4B	GUSBP3
DBNDD1	GUSBP4
DBNDD2	H2AFY
DCAF4	HAS2
DCAF5	HBB
DCLRE1A	HBD
DCTN1	HBE1
DCTN5	HBG2
DDX10	HFE
DDX27	HIF1A
DDX28	HIF1AN
DDX46	HIST1H2BE
DDX58	HIST1H2BI
DDX59	HIST1H3C
DEDD	HIST1H3G
DGKH	HIST1H4B
DHRS1	HIST1H4H
DHRS13	HK1
DHRS3	HLA-DQA1
DHRS7B	HLA-DQB1
DHX40	HLA-DRB1
DIS3L	HLA-DRB5
DLEU1	HLA-DRB6
DNAJA3	HMBS
DNAJA4	HMOX2
DNAJC4	HPSE2
DNAJC9	HTT
DNALI1	HYOU1
DOLPP1	IFI27L1
DONSON	IFI6
DPF1	IGFBP1
DPH1	IGFBP2
DPH3	IKZF1
DPP7	IL10RB
DRAP1	IL1A
DSCC1	IL1B
DSCR3	IL6
DTNB	IMMP2L
DTX3L	IPO13
DUS2	IRAK1
DUS3L	ITSN1
DUSP11	KCNA4
DUT	KCNIP4
DYM	KCNJ6
DYNLL1	KIAA1539
DYSF	KIRREL3
EAF2	KLHL1
EBI3	KLRG1
EEF1A1	KRTAP21-2
EGLN1	L1CAM
EIF1AD	L3MBTL2
EIF2AK1	LCORL
EIF2AK4	LEPR
EIF2S2	LIG1
EIF3A	LIMK1
EIF3B	LIMS1
EIF4E	LOC100170939
EIF4EBP2	LOC100192379
EIF5	LOC100272216
ELL	LOC401629
ELOVL1	LOC401630
ELP2	LOC441168
EMC3	LOC646214
EMCN	LOC647859
ENAH	LOC653391
ENGASE	LOC727924
ENY2	LOC730078
EPAS1	LOC90826
EPS15L1	LOC92249
ERBB2	LOH12CR2
ERGIC2	LOX
ERLIN1	LPHN2
ESCO1	LPHN3
ESF1	LRP1B
ESRRA	LRP6
ETS1	LRRC3B
EVA1C	LRRC4C
EXD2	LRRC55
EXOC3	MAD1L1
EXOC8	MAMDC2
EXOG	MANSC1
EXOSC5	MAP2K5
EXOSC9	MAPKAPK2
EYA3	MAT2B
FAM109B	MBNL1
FAM118B	MCC
FAM124A	MCCC2
FAM124B	MCPH1
FAM126A	MDH1B
FAM129B	MDM2
FAM133B	ME3
FAM160B1	MECP2
FAM161A	METAP1
FAM161B	MGC52498
FAM171B	MGRN1
FAM172A	MIR1468
FAM189A2	MRPL39
FAM200B	MRPS9
FAM208A	MTMR8
FAM20C	MYC
FAM212B	NAGLU
FAM219A	NAIP
FAM222B	NDUFA11
FAM57A	NDUFB8
FAM76A	NELL1
FANCD2	NELL2
FAR1	NF1P1
FASTKD1	NFAT5
FBN1	NKAIN2
FBXL14	NLGN1
FBXL2	NMRAL1
FBXO38	NOS1
FBXW2	NOS2
FBXW5	NOS3
FERMT3	NOX4
FGD6	NPAS3
FIGNL1	NRG3
FJX1	NRP1
FKBP1A	NRP2
FKBP2	NRXN1
FKBP9	NRXN3
FLOT2	NUDT12
FLVCR1	NUDT3
FN3K	NXF2
FN3KRP	OAS1
FNBP4	OAS2
FNDC4	OAS3
FOLH1	OCLN
FOSL2	OLFM4
FOXC2	OPRM1
FOXN2	OR10C1
FOXN3	OR10X1
FOXO1	OR11A1
FOXO6	OR12D2
FOXRED1	OR4A47
FPGS	OR4M2
FRA10AC1	OR4N3P
FRMD4B	OR4N4
FRMD6	OR6N1
FRS3	OR6Y1
FRYL	OTOF
FSCN1	OTX1
FTO	P518
FUBP3	PAPOLG
FXN	PARD3
G3BP1	PAX2
GAB2	PCDH15
GALNT4	PCDH20
GART	PCDH7
GATAD1	PCDH9
GATC	PDE4B
GBP2	PDGFB
GBP3	PDGFC
GCC2	PEX13
GCH1	PGF
GCKR	PGM5
GEMIN4	PGR
GFPT1	PHACTR1
GFPT2	PHF5A
GINS2	PHOSPHO1
GLCE	PIGF
GLO1	PIGO
GLOD4	PIK3CB
GLRX5	PIK3CG
GLT8D1	PIK3R1
GLYCTK	PIP5K1B
GMFB	PITX1
GMNN	PKD2L1
GMPPB	PKHD1
GNAQ	PKLR
GNGT2	PKP2
GNL2	PLA2G4C
GNL3	PLK4
GNPDA2	PMCHL2
GNS	PMM1
GOLGA1	POLR2A
GOLIM4	POLR2J
GOLM1	POLR2J2
GPALPP1	POLR2J3
GPATCH1	POLR3H
GPATCH11	POM121L1P
GPATCH8	POTEB
GPER1	PPARA
GPN1	PPARG
GPN2	PPFIA2
GPR107	PRAME
GPR137	PRDM16
GPR146	PREX1
GPRC5A	PRIM2
GPRC5B	PRIM2A
GPSM1	PRKCE
GPX4	PRSS23
GRAMD4	PSMD9
GSE1	PSME2
GTF2H1	PTEN
GTF2H4	PTPDC1
GTF3C1	PTPRD
GTSE1	PTPRN2
H2AFX	RAB28
HCLS1	RAB35
HDAC10	RANBP2
HEBP1	RANBP3
HEBP2	RANGAP1
HECTD4	RASA4
HECW2	RASGRF2
HELQ	RBX1
HELZ	REEP5
HERPUD2	REL
HFE	RFX3
HIF1AN	RGNEF
HIP1	RHOB
HIPK3	RHOQ
HIST1H4C	RPL10L
HIVEP2	RPS14
HLX	RPS6KA1
HMBS	RUNX1
HMG20A	RUNX3
HMGA2	RYR1
HNRNPA1	SAFB
HNRNPA3	SAMD4A
HOXC6	SCD
HOXC9	SCEL
HOXD1	SCML4
HOXD4	SCN2A
HOXD8	SEC31B
HPS5	SELT
HPSE	SEMA6D
HRAS	SENP1
HSBP1L1	2020-09-03
HSPA1A	SERF1A
HSPA1B	SERF1B
HSPA4	SEZ6L
HSPA5	SFRS4
HYI	SGCZ
HYOU1	SH2B3
IAH1	SLC17A1
ID3	SLC17A3
IFRD2	SLC17A4
IFT27	SLC1A1
IGFLR1	SLC1A2
IGHMBP2	SLC25A31
IL10RB	SLC5A10
IL1RL1	SLC8A1
IMMP2L	SLCO1B3
IMPA1	SLITRK6
INF2	SMAD1
INPPL1	SMARCA2
IP6K1	SMARCD3
IPO7	SMG6
IQCK	SMN1
IRAK2	SMN2
ISYNA1	SOBP
ITGA6	SOCS5
ITPKC	SOCS6
ITSN1	Sp1
JAG2	SPARC
JAK2	SPDYE2
JAM3	SPIN4
KARS	SPP1
KBTBD4	SPTA1
KCMF1	SREBF2
KCNJ2	SRP19
KCTD21	SSBP2
KDM5A	SSH2
KDM6B	STAT5B
KIAA0319L	STOML2
KIAA1191	SULT1C1
KIAA1211L	SVIL
KIAA2013	TAF1L
KIF14	TBC1D1
KIFC2	TBC1D14
KLF3	TBC1D22A
KLF7	TCF4
KLHL23	TEF
KLRG1	TGFBR3
KMT2B	THBS1
KNOP1	TMEM106C
KPNA1	TMEM155
KPNA5	TMEM184C
KRIT1	TMEM206
KSR1	TMEM65
L3MBTL2	TMPRSS2
LAMP3	TMSB4X
LARP7	TNC
LDHB	TNF
LFNG	TNFRSF13C
LIG1	TOB2
LIME1	TRIM67
LIMK2	TRPC3
LIMS1	TSNAX
LIN37	TSPAN4
LIN9	TTLL3
LMBR1L	TTTY17A
LMNB1	TTTY17B
LMTK2	TTTY17C
LPP	TTTY3
LPXN	TTTY3B
LRP3	TTTY4
LRP5	TTTY4B
LRRC14	TTTY4C
LSM14B	UBE3A
LSM2	UGT2B15
LSM6	UGT2B17
LY96	UPLP
LYPLA1	VBP1
LYPLAL1	VCP
MACROD1	VEGFA
MAN2A1	VEGFC
MAN2C1	VMAC
MAP2K3	VRK2
MAP2K6	WARS2
MAP3K12	WNT8B
MAP4K3	WWOX
MARK1	XIRP2
MARK3	XKRY
MARVELD1	XKRY2
MBTPS1	XPNPEP1
MCC	ZC3H7B
MCCC1	ZC4H2
MCCC2	ZCCHC11
MCFD2	ZDHHC14
MDM4	ZEB2
MED8	ZFP161
MEF2D	ZNF180
METTL16	ZNF280A
METTL5	ZNF638
MFN2	ZNF652
MFSD10
MGARP
MGAT1
MGRN1
MICU2
MIDN
MIEN1
MIER2
MITF
MKLN1
MLXIP
MOCOS
MORC2
MORC3
MOV10
MPC1
MPLKIP
MRAP2
MRPL14
MRPL21
MRPL33
MRPL40
MRPL9
MRPS18B
MRPS27
MSH2
MSH6
MSRB3
MTCH1
MTFP1
MTIF2
MTMR4
MTMR6
MTO1
MTRF1
MTX2
MYBL2
MYNN
MYO1E
N4BP2L2
NAA15
NAA16
NAA25
NAA30
NAA35
NAGA
NAT6
NCAPD3
NCDN
NCLN
NCOA3
NDOR1
NDUFA6
NDUFB6
NDUFB8
NDUFC1
NDUFS3
NDUFV2
NEDD4
NEDD4L
NEFH
NEK4
NEK7
NET1
NEU1
NF2
NFAT5
NFATC3
NFE2L2
NHEJ1
NHLRC2
NIPAL3
NIPSNAP1
NIT1
NLN
NLRX1
NMB
NME6
NMI
NMRAL1
NNMT
NOB1
NOP16
NOP9
NOS3
NOTCH1
NQO1
NQO2
NR1D1
NR1H2
NRG1
NRIP1
NSL1
NSMAF
NT5C
NT5DC2
NUCKS1
NUDT14
NUDT2
NUDT22
NUP160
NUP88
NUP93
OAZ2
OCIAD1
OCIAD2
ORMDL1
OSCP1
OSGEPL1
OSMR
OVCA2
OXNAD1
P2RX4
PAN2
PANK2
PAPD4
PARP1
PARP16
PARP9
PARVA
PATZ1
PDAP1
PDCD10
PDCD2L
PDCD6
PDGFA
PDGFC
PDIK1L
PDK1
PDLIM5
PDZD8
PELP1
PFDN6
PGAP3
PGBD1
PGRMC2
PHC1
PHF11
PHF5A
PHOSPHO2
PIGF
PIGP
PIGT
PIK3C2B
PIK3IP1
PIP5K1A
PLA2G15
PLCB1
PLCB3
PLCG1
PLEKHG2
PLIN3
PLK1
PLK4
PLOD1
PLSCR1
PLSCR4
PMEPA1
PMM1
PMM2
PMS1
POLE3
POLH
POLR1A
POLR1C
POLR3A
POLR3H
POMGNT2
POP5
PPIG
PPP1R10
PPP1R14B
PPP1R21
PPP2R5A
PPP6R2
PRADC1
PRCP
PRDX5
PRKAR1B
PRKD3
PRPF4
PRTFDC1
PSEN1
PSENEN
PSMA7
PSMB2
PSMB6
PSMD14
PSMD5
PSMD8
PSMG2
PTBP3
PTCD3
PTGR2
PTN
PTPN11
PTPRJ
PTPRK
PTPRS
PTS
PXDN
PXN
QPCT
RAB11FIP5
RAB2B
RAB30
RAB33B
RAB35
RAB3GAP1
RAB3GAP2
RAB40B
RABGGTA
RAC2
RAD21
RAD51C
RAF1
RAI1
RANBP2
RANGAP1
RAP1GDS1
RAPGEF5
RAPGEFL1
RASA3
RASSF3
RBBP6
RBBP8
RBFA
RBL2
RBM12
RBM25
RBM34
RBM43
RBMS2
RBX1
RCAN3
RCL1
RDH11
RECQL4
REEP5
REXO1
REXO2
RFT1
RFTN1
RFX7
RHOQ
RHPN2
RIBC2
RIF1
RIN1
RIOK1
RIPK3
RMI1
RNASEH2A
RNASEH2B
RNF10
RNF123
RNF13
RNF146
RNF185
RNF208
RNF215
RNF24
RNF25
RNF8
RPA1
RPA2
RPGRIP1L
RPL14
RPL18
RPL34
RPL35
RPL4
RPL8
RPLP0
RPRD1B
RPS14
RPS16
RPS18
RPS24
RRM2B
RUNX1T1
RWDD1
SAMD4A
SAP130
SAR1B
SART1
SART3
SBF2
SBNO1
SBNO2
SCARB1
SCN5A
SDC4
SDE2
SEC11A
SEC14L2
SEC24A
SEC31B
SEMA4D
SERP1
SETD6
SETD7
SFPQ
SFT2D1
SFXN4
SFXN5
SGSM2
SGSM3
SGTA
SGTB
SH2D3C
SH3BP2
SH3GLB2
SHISA2
SIMC1
SIN3A
SIPA1L1
SIPA1L2
SIPA1L3
SIRPB2
SKA2
SLC16A1
SLC17A5
SLC19A1
SLC25A15
SLC25A16
SLC37A1
SLC37A4
SLC39A6
SLC4A7
SLC7A6
SLC7A6OS
SMARCA4
SMDT1
SMG8
SMIM4
SMOX
SMPD1
SMU1
SMUG1
SMURF2
SMYD4
SMYD5
SNAP29
SNAPC1
SNAPC5
SNF8
SNIP1
SNRK
SNRNP48
SNRPA
SNRPC
SNX16
SOCS4
SOCS5
SOGA1
SON
SOX13
SOX17
SP1
SPARC
SPATA5
SPCS1
SPECC1
SPHK2
SPOCK3
SPRYD4
SREBF2
SREK1
SRRM2
SSBP4
SSNA1
SSR1
ST6GALNAC6
ST7L
STAB1
STARD3
STAU1
STEAP1B
STIP1
STK11
STK32C
STON1
STPG1
STRIP2
STRN3
STX12
SUGP2
SULF2
SULT1C4
SUMO3
SUN1
SUPT5H
SUPT7L
SUPV3L1
SUSD5
SWAP70
SYS1
SZT2
TAF1C
TAF2
TAF4
TAPT1
TASP1
TATDN2
TATDN3
TBC1D22A
TBC1D22B
TBK1
TBPL1
TCERG1
TCF19
TCF20
TCF7L2
TCHP
TCIRG1
TCN2
TCOF1
TCP11L1
TEAD1
TECPR1
TEF
TELO2
TES
TEX30
TFEC
TGFB2
TGM2
THAP7
THBS1
THEM6
THEMIS2
THOC5
THOP1
TIMM22
TIMM50
TJAP1
TJP1
TKT
TLE3
TLR1
TM6SF1
TMCO1
TMED2
TMEM11
TMEM121
TMEM140
TMEM161A
TMEM184C
TMEM203
TMEM204
TMEM217
TMEM231
TMEM241
TMEM260
TMEM41B
TMEM50B
TMEM65
TMEM70
TMEM91
TMSB10
TMUB1
TNIP2
TOM1L2
TOMM7
TOR1B
TOX2
TP53
TPGS2
TPRKB
TRABD
TRAF1
TRAFD1
TRAPPC13
TRAPPC4
TRIM13
TRIM21
TRIM23
TRIM37
TRMT112
TRMT61A
TRMU
TRPT1
TRPV4
TSC22D2
TSEN2
TSG101
TSNAX
TTC27
TTC3
TTI1
TTI2
TTLL4
TTLL5
TUBA1A
TUBA1B
TUBA1C
TUBGCP6
U2AF1L4
UBA2
UBAC1
UBALD1
UBASH3B
UBE2G2
UBE2T
UBQLN1
UBR5
UBXN2A
UCHL3
UCK2
UFC1
UGGT1
UHRF1BP1
UIMC1
ULK2
UNC50
UNC93B1
UROS
USP22
USP25
USP40
USP42
UTP15
VARS2
VASN
VDAC1
VEGFB
VEPH1
VHL
VPS11
VPS13D
VPS26B
VPS37B
VPS53
VPS8
VTI1B
WASF3
WDR4
WDR54
WDR61
WDR77
WDR91
WIPF2
WRN
WRNIP1
WWP2
XKR8
XPO5
XPO6
XPR1
XRN1
YARS2
YIPF2
YIPF3
YPEL2
YWHAQ
ZBTB46
ZBTB5
ZC3H12A
ZC3H4
ZC3H7B
ZDHHC2
ZDHHC7
ZFAND2A
ZFP36L2
ZFP90
ZFP91
ZFYVE1
ZFYVE27
ZFYVE28
ZGPAT
ZKSCAN2
ZKSCAN5
ZMAT5
ZMIZ1
ZMIZ2
ZMYM1
ZNF160
ZNF181
ZNF251
ZNF318
ZNF346
ZNF354C
ZNF410
ZNF517
ZNF564
ZNF589
ZNF609
ZNF638
ZNF655
ZNF789
ZNF827
ZNRD1
ZSCAN25
ZSCAN31
ZSWIM4
ZUFSP
ZWILCH

## Sheet: Fig. 2D
RE	max selection score of RE	predicted TG
chr2_46574334_46580523	5.80127	EPAS1
chr2_46767866_46769866	5.0969	PIGF
chr2_46844577_46845462	4.63248	CRIPT
chr2_46842310_46844310	4.58543	PIGF
chr7_1091782_1096313	4.30903	C7orf50
chr7_1095140_1097140	4.30903	GPR146
chr11_18416903_18418608	4.28111	HPS5
chr16_69758311_69762317	4.09637	WWP2
chr16_69760533_69762533	4.09637	NFAT5
chr22_50549488_50559535	4.04874	MOV10L1
chr6_31088252_31090252	3.96203
chr6_31081956_31083957	3.95851
chr17_2393913_2395924	3.9462
chr5_129238522_129240522	3.93535
chr7_150810455_150813055	3.87699
chr7_1177893_1179893	3.80154
chr2_46526204_46529309	3.76609
chr19_54344053_54347704	3.72755
chr12_56911671_56925105	3.6399
chr16_69923786_69924895	3.6214
chr1_204429596_204436586	3.60884
chr1_204407359_204411770	3.60589
chr22_42486888_42488888	3.58346
chr22_42484936_42486936	3.58329
chr22_42468254_42470254	3.58313
chr22_42469760_42471632	3.58313
chr7_1209233_1209794	3.57645
chr1_12043701_12046683	3.57018
chr1_12039584_12042555	3.56986
chr14_24834116_24836116	3.56417
chr14_24834149_24838847	3.56417
chr1_198417446_198419671	3.54721
chr22_50526434_50528434	3.54509
chr2_71648716_71652441	3.54359
chr21_16248435_16254315	3.51347
chr17_79423430_79424649	3.50846
chr1_204471941_204477309	3.49821
chr1_204462065_204464611	3.49767
chr14_55347905_55349335	3.48321
chr6_31164907_31166478	3.48112
chr14_74032323_74034323	3.46757
chr4_145570692_145589004	3.41056
chr6_117000366_117002366	3.35044
chr1_165863705_165874022	3.34862
chr1_165851653_165855112	3.34814
chr17_617098_619185	3.34757
chr17_618096_620096	3.34757
chr22_50683400_50685400	3.34396
chr22_50682240_50682953	3.34386
chr22_37273933_37278416	3.34339
chr11_118937589_118939124	3.34301
chr7_116311647_116315617	3.33385
chr22_41652111_41654449	3.3308
chr7_1199855_1201855	3.32915
chr7_1200247_1200765	3.32879
chr7_1198009_1200009	3.32861
chr5_180234887_180238587	3.3151
chr8_82632157_82633626	3.30012
chr8_82598589_82600589	3.29935
chr21_35130761_35137535	3.29688
chr2_47039499_47042057	3.29392
chr7_92460336_92462336	3.27445
chr6_32937130_32939531	3.24761
chr5_53382610_53384496	3.24376
chr12_108954293_108956293	3.23838
chr21_46235907_46237516	3.21377
chr2_25896718_25896879	3.21202
chr10_99790585_99792585	3.20784
chr22_37269602_37271233	3.20488
chr3_150163330_150170644	3.19603
chr6_116968960_116971064	3.19234
chr2_71680547_71683839	3.18802
chr5_96519005_96521005	3.18263
chr2_108992878_108995449	3.1797
chr7_1196141_1199096	3.16717
chr17_37792863_37794374	3.16316
chr5_34582359_34589031	3.16104
chr4_4324893_4326634	3.16079
chr4_4291748_4293748	3.15893
chr12_108955165_108957165	3.13851
chr12_108955309_108958607	3.13851
chr6_151574077_151577472	3.12744
chr2_109291754_109297635	3.12675
chr2_109249426_109257813	3.12624
chr2_109195513_109197871	3.12549
chr15_59509211_59515022	3.1223
chr14_31674485_31675645	3.11553
chr12_53738201_53740078	3.10732
chr18_60152327_60154297	3.09375
chr20_42541491_42543491	3.08994
chr5_180226432_180229140	3.08075
chr4_99573878_99581635	3.0807
chr2_225281238_225283626	3.07843
chr2_225266105_225274485	3.07822
chr22_41682021_41684021	3.07459
chr22_41682579_41688327	3.07459
chr2_170438849_170440849	3.06457
chr22_42015166_42017166	3.06453
chr13_50960878_50964565	3.06408
chr2_109169472_109170943	3.05376
chr2_109064806_109066751	3.05115
chr15_85359851_85363579	3.04212
chr1_198434042_198434785	3.03934
chr3_194142226_194147557	3.03672
chr18_59386207_59388028	3.03495
chr12_112037480_112039480	3.0295
chr12_112006217_112009361	3.02931
chr12_111844302_111853053	3.02881
chr19_1172363_1174537	3.0243
chr4_109539721_109541721	2.99188
chr4_109541152_109541551	2.99184
chr22_50628379_50630004	2.98164
chr9_130375637_130375994	2.97633
chr3_194836123_194847035	2.95451
chr10_129924468_129926468	2.95235
chr22_42339098_42343340	2.95066
chr5_175787860_175789175	2.94179
chr5_175788810_175790810	2.94179
chr12_120689732_120702804	2.93839
chr12_120662561_120688761	2.93832
chr2_127906802_127907702	2.93329
chr2_127900891_127903662	2.93303
chr22_50637407_50639407	2.93281
chr22_50638495_50640879	2.93281
chr17_37815430_37816753	2.92915
chr22_41761336_41763336	2.92361
chr12_118110022_118113904	2.92171
chr11_75111585_75119385	2.91429
chr2_170573028_170574509	2.90309
chr2_170550445_170552754	2.90285
chr16_68317491_68326646	2.9006
chr11_118900278_118902278	2.88815
chr21_46172381_46176526	2.85611
chr17_503473_505765	2.85491
chr16_68344868_68346868	2.85469
chr16_68345096_68345894	2.8546
chr12_66047001_66054162	2.85402
chr12_66036152_66038152	2.85378
chr7_100795685_100797685	2.85057
chr2_27849168_27853717	2.84996
chr2_27851745_27853745	2.84996
chr10_114830251_114834726	2.84948
chr9_123653948_123657186	2.84917
chr19_1095391_1097391	2.84748
chr11_118953586_118955586	2.84624
chr11_118955062_118956671	2.84624
chr22_40893752_40896202	2.83296
chr12_53953059_53957252	2.8295
chr12_53937328_53938253	2.82904
chr21_34958309_34962227	2.82429
chr21_34961014_34963014	2.82429
chr22_42336223_42338223	2.81627
chr22_41864708_41866708	2.81024
chr22_41865515_41866031	2.81024
chr18_8889812_8892171	2.80979
chr17_633846_635846	2.80966
chr2_37470297_37472024	2.80533
chr2_37458740_37460740	2.80517
chr2_109337141_109337793	2.80443
chr19_12915427_12917427	2.80035
chr20_1302086_1326055	2.79698
chr3_40498121_40498333	2.79435
chr9_33129834_33132642	2.79155
chr5_145314125_145316125	2.78239
chr1_203272663_203274663	2.78008
chr20_19864907_19871999	2.77237
chr20_19865164_19867164	2.77237
chr1_35834281_35836776	2.77217
chr14_55343429_55345122	2.76805
chr12_49485006_49488223	2.76732
chr12_31798093_31800093	2.76144
chr8_146022260_146024260	2.76114
chr8_146023668_146024127	2.76114
chr2_73973235_73974990	2.75943
chr2_73964517_73966517	2.75938
chr15_85289817_85291817	2.75852
chr3_150185119_150188411	2.75702
chr22_31556673_31557168	2.75656
chr1_204459474_204461474	2.75217
chr17_1620134_1621911	2.75169
chr3_9003834_9007197	2.74783
chr3_9005159_9007159	2.74783
chr13_108519460_108521460	2.74463
chr1_11967825_11970049	2.7428
chr6_12488551_12493081	2.74104
chr8_143851246_143853246	2.73761
chr12_49497814_49500814	2.73557
chr8_103816609_103824070	2.72616
chr14_73602984_73604658	2.71766
chr14_24802136_24805021	2.71518
chr14_24804277_24806277	2.71518
chr6_31126536_31127959	2.71271
chr6_31125566_31127566	2.71267
chr6_31124302_31126302	2.71263
chr6_31125264_31125526	2.71258
chr2_85832158_85836043	2.71044
chr2_108982963_108986051	2.70866
chr10_4848784_4852718	2.70364
chr12_27775060_27785556	2.69712
chr12_120905659_120907659	2.69427
chr2_27957932_27961893	2.6919
chr9_139507932_139510600	2.68616
chr12_95942048_95944048	2.68398
chr14_73108471_73111107	2.67791
chr10_89534633_89537076	2.6765
chr4_145567171_145569171	2.67148
chr21_46844955_46846955	2.65929
chr1_231543254_231546135	2.65919
chr9_71993977_71995523	2.65775
chr9_71984739_71986796	2.65761
chr5_151138210_151140210	2.65165
chr4_123945420_123948232	2.65084
chr4_123815890_123820886	2.64904
chr19_16188416_16192806	2.64603
chr10_129920442_129925613	2.64135
chr4_146653195_146658354	2.64009
chr12_66023928_66032953	2.63846
chr7_764337_766337	2.6353
chr6_166179232_166184377	2.63508
chr2_170429255_170430449	2.63453
chr1_59082193_59086302	2.62883
chr1_220473192_220474610	2.6285
chr10_73733343_73741631	2.62558
chr6_127648555_127649899	2.62424
chr3_33353635_33361472	2.62283
chr12_13267885_13270773	2.61442
chr8_145747286_145748587	2.61396
chr5_149825693_149828434	2.61387
chr19_1180153_1181194	2.60989
chr8_146017729_146019729	2.60747
chr8_146011477_146016823	2.60742
chr9_123703916_123705345	2.60541
chr9_123693240_123694910	2.60532
chr9_123690393_123692017	2.60528
chr9_123687532_123689400	2.60521
chr9_123676850_123678850	2.60499
chr18_55583071_55584421	2.59989
chr6_36787625_36797121	2.59751
chr3_39797895_39799830	2.59712
chr3_39788699_39795025	2.59705
chr22_24180966_24181884	2.59615
chr22_24181199_24183199	2.59615
chr21_46285420_46292831	2.59613
chr1_198120483_198125941	2.59593
chr15_51198868_51200868	2.59345
chr15_51199593_51200309	2.59345
chr11_12706309_12708978	2.59281
chr11_12696888_12699361	2.59274
chr11_12693968_12695968	2.59271
chr1_226553130_226554773	2.59033
chr22_31623151_31632484	2.58842
chr22_31605638_31616394	2.5884
chr11_826259_828259	2.58802
chr11_827082_830155	2.58802
chr7_844982_845512	2.58749
chr5_52239845_52245307	2.58719
chr17_601154_603484	2.58545
chr17_535840_537638	2.58529
chr12_64843839_64845839	2.58449
chr2_176995495_177001101	2.582
chr22_31691527_31692715	2.58172
chr21_43460237_43461957	2.58164
chr21_35026840_35033333	2.57815
chr9_80566854_80569986	2.57409
chr3_156922393_156923311	2.57263
chr3_156878144_156879480	2.5726
chr3_156878482_156880482	2.5726
chr22_31738573_31740578	2.57213
chr22_31642391_31643618	2.57162
chr22_31633503_31641345	2.5716
chr11_35051623_35053183	2.57005
chr6_156201713_156206347	2.56923
chr7_6419715_6426800	2.56691
chr7_6415636_6418462	2.56685
chr16_1541351_1543351	2.56417
chr1_226971068_226972652	2.56135
chr12_494733_497865	2.55988
chr12_496515_498515	2.55988
chr21_46293818_46295818	2.55545
chr21_46294082_46296035	2.55545
chr19_12662356_12664356	2.5551
chr19_12661229_12661507	2.55506
chr17_1617816_1619816	2.55491
chr3_52563377_52567032	2.55311
chr6_83070922_83072922	2.55099
chr6_154613107_154615750	2.55079
chr2_48475073_48477243	2.54742
chr2_37456773_37458773	2.54141
chr20_31415260_31417678	2.54051
chr1_227946657_227948220	2.53968
chr1_227923112_227925112	2.53935
chr11_12789435_12792342	2.53595
chr14_23307215_23323028	2.53394
chr9_73093871_73096680	2.52866
chr9_73050027_73054591	2.52818
chr21_37800813_37810896	2.52675
chr15_83871258_83875570	2.52574
chr14_56256955_56258954	2.52564
chr3_8909555_8912278	2.51803
chr14_105558095_105560237	2.51263
chr2_47108063_47110218	2.5104
chr22_20190629_20195221	2.51015
chr19_52048989_52052421	2.50946
chr6_3025005_3027005	2.50459
chr6_3023123_3025386	2.50454
chr2_43186606_43190252	2.50362
chr3_52804965_52806965	2.49947
chr3_52796932_52798348	2.49944
chr22_45807571_45809571	2.49845
chr14_73957286_73958788	2.49466
chr14_69160498_69163414	2.49454
chr9_135285257_135285858	2.4932
chr3_185302030_185304030	2.49256
chr6_74375077_74377225	2.49062
chr3_8977960_8981192	2.48905
chr22_18432641_18435026	2.48863
chr3_185443901_185458419	2.4845
chr22_42194677_42196677	2.48416
chr1_205782161_205784161	2.48399
chr16_68296418_68298418	2.48378
chr16_68297398_68298266	2.48378
chr6_74294651_74296961	2.48249
chr22_46390983_46394576	2.48046
chr1_19239173_19241695	2.48033
chr14_73115927_73118964	2.47981
chr7_134492298_134493178	2.4779
chr7_134487430_134491234	2.47786
chr6_12322731_12325802	2.47762
chr22_24093279_24095279	2.47551
chr19_35485020_35486446	2.47463
chr19_16195227_16200864	2.47446
chr8_32487082_32492661	2.47105
chr4_15469488_15471488	2.46951
chr1_226594216_226595218	2.46826
chr22_36556977_36558977	2.46261
chr20_62365977_62367977	2.46249
chr7_98921495_98923495	2.45911
chr19_1183366_1184323	2.45835
chr17_30877720_30879251	2.458
chr2_177002215_177006114	2.4566
chr9_131578778_131580778	2.45585
chr9_131580430_131581342	2.45585
chr8_10007487_10011190	2.4553
chr5_133340657_133342657	2.45423
chr2_10540394_10549459	2.45329
chr19_13062068_13068454	2.45208
chr14_95992774_95994250	2.45187
chr10_7836827_7840312	2.45021
chr10_76885451_76888597	2.45011
chr1_35752051_35755887	2.44868
chr3_150086839_150091544	2.44645
chr14_54612611_54615252	2.44577
chr21_16437983_16438862	2.4438
chr7_110669240_110671448	2.44291
chr7_135375190_135377589	2.44096
chr12_27767979_27774020	2.43875
chr11_12744641_12749210	2.4299
chr7_116318180_116320976	2.42938
chr6_36853022_36854396	2.42926
chr6_36842800_36844800	2.42923
chr1_232125568_232127169	2.42616
chr2_102950617_102957326	2.42401
chr2_102925961_102927961	2.42399
chr2_102927647_102932972	2.42399
chr9_12774984_12777811	2.42297
chr6_11495899_11497240	2.42265
chr3_151739387_151740554	2.42235
chr7_2550162_2552162	2.42105
chr6_144634614_144639397	2.42098
chr16_69597868_69599868	2.41922
chr12_121019197_121021197	2.4189
chr12_120987020_120989781	2.41885
chr12_120970131_120972131	2.41878
chr12_120963933_120964455	2.41873
chr21_34980158_34982538	2.41556
chr21_34950294_34952439	2.41554
chr20_23120126_23137840	2.41346
chr17_421125_425747	2.40946
chr9_135230372_135232372	2.40854
chr7_92254120_92256981	2.40839
chr7_92250350_92251234	2.40837
chr11_129817517_129819517	2.40221
chr9_140117426_140118737	2.39477
chr1_225942690_225944142	2.39386
chr7_30598438_30604286	2.39322
chr12_108959505_108961907	2.39198
chr16_85722588_85724588	2.38955
chr16_85722178_85722585	2.38953
chr2_225266711_225268711	2.38714
chr17_635026_637224	2.38679
chr9_114937577_114939577	2.38564
chr9_114660337_114665465	2.38561
chr17_73026661_73028661	2.38261
chr12_76516486_76518806	2.38185
chr6_54154430_54159312	2.37996
chr5_98355067_98356798	2.37945
chr13_50646865_50654548	2.3735
chr13_50510625_50512625	2.37275
chr13_50508802_50509870	2.37273
chr9_73032340_73037403	2.37146
chr9_73024395_73026968	2.37137
chr22_41612833_41614294	2.36987
chr12_120524487_120525347	2.36586
chr12_108907050_108909050	2.36082
chr9_32384019_32385349	2.35887
chr16_11295079_11296650	2.35713
chr12_65061710_65077378	2.35696
chr3_52703625_52706924	2.35585
chr3_194821006_194827877	2.3518
chr19_12780465_12782465	2.35022
chr15_91071117_91073117	2.3498
chr2_173273381_173275745	2.3472
chr20_52205584_52209371	2.34707
chr14_62213227_62222610	2.34668
chr12_111862056_111889886	2.34652
chr12_111833983_111838144	2.34649
chr11_75272768_75277511	2.34644
chr3_52120846_52125682	2.34258
chr2_73612398_73613863	2.34256
chr2_73610885_73612885	2.34253
chr10_105780339_105784778	2.34128
chr12_133405288_133407288	2.33864
chr22_18454260_18456930	2.33801
chr17_1957162_1959828	2.33625
chr6_153021057_153024284	2.33544
chr2_9396558_9405019	2.33496
chr2_9387124_9392704	2.33488
chr2_9363454_9379357	2.3348
chr5_59038850_59043156	2.3333
chr5_179919416_179921416	2.33329
chr6_7590096_7590959	2.33102
chr6_31040061_31040672	2.32993
chr19_2326628_2328628	2.32835
chr19_2325939_2328052	2.32834
chr13_80384348_80387886	2.32783
chr7_115851502_115860457	2.32576
chr4_113153604_113156589	2.3252
chr3_149684785_149687665	2.32475
chr2_55647294_55647826	2.32464
chr2_55644109_55646239	2.3246
chr1_89664633_89666633	2.32399
chr16_68277246_68279246	2.32375
chr16_68057610_68058153	2.32347
chr16_68057770_68059770	2.32347
chr16_68054846_68056846	2.32346
chr14_75405634_75410474	2.32342
chr7_73147398_73149398	2.32169
chr19_54522571_54528082	2.3172
chr17_77017015_77019015	2.3168
chr17_48737028_48740402	2.31677
chr12_77495877_77499323	2.31521
chr9_114658046_114658695	2.3138
chr7_44924984_44926984	2.31367
chr1_226595801_226597801	2.31283
chr19_39181058_39186362	2.31271
chr19_39165189_39172368	2.31268
chr9_4739003_4741921	2.31167
chr4_77068346_77068919	2.30854
chr3_131852773_131855456	2.3077
chr1_202896371_202898371	2.30679
chr1_202858385_202860385	2.30668
chr19_55029254_55035270	2.30606
chr13_111846563_111847476	2.30571
chr20_23158902_23161582	2.30403
chr20_3912554_3914184	2.30077
chr19_1590267_1591667	2.3006
chr9_92091236_92094236	2.29981
chr20_1349147_1373072	2.29872
chr14_95996772_96000503	2.29836
chr6_24719403_24721403	2.29762
chr14_77419558_77429142	2.2966
chr6_34274000_34274715	2.29332
chr1_92279491_92281248	2.29154
chr16_67141914_67143914	2.29012
chr7_816369_819012	2.28768
chr7_810500_811544	2.28762
chr22_42196093_42197898	2.28642
chr12_49522688_49523929	2.28547
chr11_63972555_63976964	2.27997
chr6_129991275_130009378	2.27865
chr2_71685498_71688817	2.27801
chr19_39970915_39972875	2.27778
chr19_39969051_39971051	2.27778
chr4_48593595_48599908	2.27685
chr2_102919758_102923062	2.27411
chr21_43917741_43919741	2.27407
chr21_43916182_43917090	2.27406
chr19_39926618_39928618	2.27395
chr10_101944053_101945360	2.27325
chr8_145992099_145996721	2.27311
chr6_116893328_116894569	2.27041
chr5_151180489_151183787	2.27027
chr5_151117855_151126748	2.27008
chr8_32516946_32523185	2.26829
chr5_72922837_72939126	2.26751
chr17_37842336_37844336	2.26565
chr8_26241354_26245654	2.26252
chr7_141053765_141056732	2.26236
chr7_128972199_128973198	2.26223
chr7_97760394_97763528	2.25994
chr7_97734196_97736196	2.25988
chr13_41136303_41140449	2.25629
chr8_82450873_82452728	2.25567
chr7_92360489_92362672	2.25556
chr7_92346479_92348627	2.25553
chr7_114727012_114728124	2.2554
chr22_50683909_50684260	2.25437
chr22_45730338_45734469	2.25425
chr14_97261683_97263683	2.25373
chr14_73349601_73352467	2.2537
chr9_140098575_140101783	2.25306
chr9_140100090_140102090	2.25306
chr9_139420177_139429697	2.25305
chr7_134465599_134473178	2.2525
chr5_56678005_56680952	2.25212
chr2_47100146_47101519	2.25175
chr21_46298024_46302659	2.25158
chr1_225954245_225956150	2.25142
chr15_75396532_75402150	2.25041
chr15_52384799_52388122	2.24858
chr7_83742071_83743890	2.24499
chr22_38612832_38617015	2.24355
chr17_654563_656307	2.24331
chr14_105994507_105994801	2.24021
chr3_4894052_4899188	2.23854
chr17_459870_467290	2.23806
chr11_9720077_9725912	2.23754
chr8_17204976_17209399	2.23711
chr3_142137319_142138855	2.23588
chr2_65213578_65215578	2.23563
chr19_12721623_12723623	2.23512
chr17_79017051_79019491	2.23499
chr8_103668515_103671920	2.23365
chr15_101260535_101263594	2.23253
chr6_32934436_32936436	2.23181
chr5_106757898_106763373	2.2316
chr4_47512162_47513471	2.23001
chr21_46851675_46855125	2.22894
chr6_52353585_52357412	2.22734
chr14_52119572_52123445	2.22602
chr9_4726227_4728227	2.22553
chr6_31523896_31532053	2.22169
chr4_38100846_38102364	2.21941
chr4_38083351_38085147	2.21937
chr22_42485047_42485926	2.2152
chr22_42474073_42477101	2.21518
chr22_42473694_42475694	2.21517
chr22_42466846_42468846	2.21513
chr22_42465801_42467410	2.21512
chr1_36787458_36789871	2.21342
chr1_36764505_36766915	2.21341
chr16_29815416_29817416	2.21012
chr16_29802599_29803940	2.21012
chr13_99559895_99573004	2.2087
chr13_99541701_99546498	2.20868
chr12_65005512_65007962	2.20767
chr12_50910576_50912156	2.2076
chr12_25846529_25847701	2.2075
chr12_11803143_11807290	2.20727
chr11_10469867_10471867	2.20654
chr4_38806412_38808412	2.20514
chr4_38805987_38807908	2.20513
chr3_52717935_52719935	2.20504
chr3_52558484_52561689	2.20481
chr2_86334022_86334983	2.20251
chr15_39537639_39546154	2.20097
chr14_30395548_30397742	2.20094
chr14_30396899_30398899	2.20094
chr12_48151546_48154087	2.20087
chr12_48152181_48154181	2.20087
chr11_64124624_64126624	2.20081
chr11_64125175_64127223	2.20081
chr10_105738919_105744291	2.20027
chr14_71608788_71610631	2.19855
chr7_156950110_156952584	2.19773
chr5_394181_396550	2.19741
chr2_37421634_37423634	2.1958
chr2_37423256_37424701	2.1958
chr2_202508091_202508945	2.19573
chr20_35402154_35404154	2.19541
chr19_5791249_5793249	2.19524
chr19_5784776_5786776	2.19521
chr6_11604585_11616993	2.19326
chr5_911705_913456	2.19314
chr5_892674_894674	2.19313
chr5_893374_894462	2.19313
chr2_61990256_61992010	2.19247
chr20_42839546_42841546	2.19225
chr20_42839891_42840744	2.19225
chr19_55573510_55574447	2.19184
chr19_44204112_44206102	2.1918
chr14_23024390_23031282	2.19137
chr10_43133992_43135992	2.19064
chr10_43132458_43134549	2.19063
chr4_99666228_99668997	2.18977
chr8_30277969_30281659	2.18347
chr4_100009939_100011939	2.18301
chr3_194357758_194363261	2.18296
chr2_9414465_9417220	2.18291
chr19_6242205_6245069	2.18255
chr12_120973203_120979146	2.18199
chr12_120925353_120927208	2.18183
chr9_5446004_5456046	2.18139
chr7_98975672_98978711	2.18076
chr7_98971643_98974805	2.18075
chr2_203879905_203883264	2.17937
chr10_120840334_120842334	2.17752
chr6_54198770_54202684	2.177
chr5_149428969_149433487	2.17672
chr18_77792345_77794345	2.17617
chr14_56280594_56281949	2.17584
chr14_56263392_56265392	2.17579
chr11_65658914_65667261	2.17355
chr9_116348468_116365058	2.17334
chr20_39860612_39862700	2.17261
chr20_1373908_1382293	2.17257
chr19_1239910_1242366	2.17245
chr3_53080089_53082089	2.17107
chr16_68120242_68121343	2.1696
chr14_73128068_73134221	2.16936
chr12_123460280_123461068	2.16917
chr10_4983093_4985572	2.16888
chr3_146220929_146226086	2.16805
chr2_85150791_85153450	2.16804
chr17_78965302_78966672	2.16774
chr21_43352147_43354919	2.16676
chr4_154080598_154081737	2.16505
chr17_64454924_64459473	2.16381
chr17_13970718_13972718	2.1631
chr2_172778258_172782073	2.16078
chr7_92273415_92276148	2.15855
chr6_29932139_29936523	2.15842
chr15_39949269_39950796	2.15739
chr8_681226_683226	2.15692
chr7_116079304_116084561	2.15625
chr6_12313020_12315609	2.1558
chr5_60613482_60616199	2.1556
chr3_41242255_41249162	2.15407
chr3_25197401_25198843	2.15397
chr3_195808961_195810961	2.15394
chr22_31477799_31482802	2.15221
chr1_231552616_231555825	2.15167
chr1_212965139_212967139	2.15164
chr1_212964303_212964670	2.15163
chr13_111860793_111865089	2.14978
chr3_39541989_39544898	2.14812
chr8_22526661_22528661	2.14658
chr7_115992163_115999356	2.14646
chr2_225305792_225307775	2.14603
chr10_30638267_30640267	2.1446
chr6_144612634_144616256	2.14222
chr6_128259652_128261147	2.14205
chr5_170815375_170819568	2.1414
chr5_170812707_170814707	2.1414
chr2_27787815_27791036	2.14013
chr22_41695506_41697506	2.13973
chr17_18265959_18266789	2.13838
chr17_18218321_18220321	2.13819
chr17_18216593_18218593	2.13818
chr17_18162102_18164848	2.13801
chr16_69795704_69797438	2.13783
chr12_65995651_66008157	2.13678
chr12_42840266_42843508	2.13674
chr12_113858215_113860215	2.13669
chr10_80062494_80063252	2.13619
chr10_7858466_7860466	2.13603
chr7_19954885_19960795	2.13496
chr20_39968371_39969548	2.13437
chr19_39934185_39936185	2.1342
chr19_39935167_39935606	2.1342
chr19_39918821_39919890	2.13413
chr15_69454039_69459932	2.13393
chr4_48590052_48592283	2.1326
chr6_2987612_2991661	2.12962
chr19_39920999_39927344	2.1259
chr13_103449398_103451398	2.12354
chr12_52413977_52420034	2.12341
chr12_120703803_120704286	2.12318
chr9_94877756_94879756	2.12148
chr8_146012730_146014730	2.12037
chr8_102170039_102172912	2.12018
chr8_102167183_102168358	2.12016
chr22_22219316_22220806	2.11813
chr12_16129362_16134040	2.11616
chr22_38595938_38597938	2.11482
chr14_24865991_24867991	2.11413
chr12_510546_511779	2.11401
chr5_151149782_151150962	2.11265
chr2_47292398_47299706	2.11176
chr2_173598524_173600524	2.11158
chr2_173417109_173420251	2.11145
chr15_75135009_75136404	2.11015
chr15_75135687_75137687	2.11015
chr14_24740833_24742833	2.10998
chr13_47236499_47243365	2.10987
chr9_13704851_13709011	2.10899
chr8_124549439_124553846	2.10876
chr8_103662122_103665988	2.10871
chr5_97433951_97437310	2.10794
chr22_45704672_45706728	2.1069
chr22_31606249_31608249	2.10686
chr12_123163061_123164593	2.10574
chr10_101665832_101674606	2.10498
chr8_17211038_17213447	2.10473
chr4_139359654_139361687	2.10247
chr17_64503157_64506487	2.10165
chr10_15237279_15245842	2.10101
chr7_1162681_1164754	2.10075
chr1_9398130_9402356	2.10011
chr13_41183443_41192092	2.09886
chr7_141065335_141066770	2.0981
chr5_129668009_129674517	2.09792
chr15_39921101_39922743	2.09692
chr15_39915935_39918779	2.09688
chr3_123677388_123680304	2.0958
chr13_32845028_32847954	2.09506
chr1_65887302_65898826	2.09368
chr1_153935844_153937844	2.09332
chr1_153931132_153933132	2.09331
chr1_153900365_153902132	2.09323
chr1_153895451_153897451	2.09321
chr1_153896047_153896941	2.09321
chr17_48501006_48504558	2.09296
chr1_113241022_113248874	2.0877
chr11_10138339_10141199	2.08477
chr7_100461041_100466353	2.0842
chr1_246750055_246752375	2.0825
chr1_42892393_42893765	2.07822
chr16_53735874_53737874	2.07736
chr13_103477738_103479666	2.07711
chr10_123550736_123553180	2.07648
chr2_1656116_1658973	2.07595
chr17_56594325_56594963	2.07572
chr17_25706236_25712732	2.07534
chr17_25703382_25704507	2.07529
chr16_24757196_24761010	2.07507
chr16_24747545_24750035	2.07506
chr6_32202632_32203588	2.07412
chr4_20839520_20842868	2.07382
chr3_142314631_142315170	2.0736
chr19_52391189_52393189	2.07276
chr17_5485574_5489817	2.07247
chr17_5487832_5489832	2.07247
chr9_93948767_93950037	2.07163
chr8_90893694_90902539	2.07105
chr7_98922866_98929924	2.07073
chr7_75240764_75241737	2.07066
chr7_23018374_23021328	2.07042
chr5_65890175_65892175	2.06976
chr5_133304406_133306406	2.06944
chr4_6639817_6641817	2.06934
chr21_45076817_45081450	2.06777
chr21_45077431_45079431	2.06777
chr21_45008668_45012041	2.06758
chr1_19227772_19230170	2.06688
chr19_41254758_41256758	2.06665
chr19_41255482_41256366	2.06665
chr15_83830139_83835739	2.0657
chr15_83775380_83783447	2.06556
chr15_83774323_83776323	2.06555
chr15_41047458_41049458	2.06553
chr15_40987868_40989103	2.06542
chr14_35804764_35807193	2.06515
chr14_105657520_105666492	2.06514
chr12_113374248_113376248	2.06468
chr10_33534457_33558379	2.06403
chr10_123940730_123944159	2.06398
chr3_28785360_28788325	2.06234
chr3_101655356_101660624	2.06209
chr3_101644711_101646193	2.06208
chr1_23894246_23895679	2.06145
chr19_33683598_33685598	2.06105
chr16_53659948_53661333	2.06059
chr16_24739048_24741048	2.06057
chr11_9382899_9386792	2.05972
chr11_78125676_78127907	2.05967
chr11_65769637_65771637	2.05958
chr11_65770403_65770783	2.05958
chr11_65729650_65731326	2.05949
chr11_33095695_33097695	2.05945
chr11_33061663_33062212	2.05906
chr11_33058962_33060962	2.05904
chr8_103666192_103668192	2.05778
chr5_60346678_60348834	2.05673
chr18_46733298_46734531	2.053
chr9_137028264_137029969	2.05156
chr6_39392873_39394887	2.05139
chr2_48756868_48760150	2.0507
chr17_57511409_57515416	2.05032
chr12_105701246_105702362	2.05004
chr10_101534672_101542562	2.04983
chr2_86451998_86453082	2.04893
chr2_205316361_205319452	2.04865
chr20_43221159_43231166	2.04826
chr20_43200058_43202707	2.04823
chr10_25146209_25148272	2.04732
chr6_36837645_36839645	2.04706
chr2_101428583_101431075	2.0465
chr12_9102357_9104357	2.04603
chr12_9102869_9104188	2.04603
chr9_113514314_113516274	2.04489
chr6_52427073_52441300	2.04349
chr6_52135357_52138402	2.04348
chr6_32336754_32340020	2.04343
chr4_159644552_159646552	2.04215
chr3_146030542_146033669	2.04143
chr2_10952965_10954965	2.03988
chr2_10948832_10951943	2.03986
chr20_35482050_35487358	2.03927
chr1_63247776_63249776	2.03877
chr19_35475955_35477133	2.03711
chr11_95986524_95988567	2.03392
chr10_106014085_106023251	2.03322
chr12_52568683_52570652	2.02858
chr8_11710473_11712540	2.02778
chr6_87861247_87862278	2.02701
chr4_129258698_129261061	2.02605
chr3_52567793_52569793	2.02587
chr3_52568147_52570376	2.02587
chr3_52568620_52570620	2.02587
chr2_54642130_54647271	2.0257
chr1_6604027_6607774	2.02466
chr17_66095695_66097695	2.0241
chr16_11836648_11838648	2.02398
chr16_11836905_11837941	2.02397
chr16_11834834_11836082	2.02397
chr14_23039075_23043790	2.02366
chr13_99596737_99601965	2.02363
chr11_7040870_7042156	2.02321
chr11_64070999_64072999	2.02315
chr11_64071765_64072448	2.02315
chr10_43048318_43050318	2.02297
chr6_38763375_38765606	2.0221
chr22_41625337_41629651	2.02024
chr1_225886876_225888880	2.01971
chr15_85201802_85203802	2.0191
chr14_105990952_105992952	2.01875
chr12_56966697_56968592	2.01848
chr11_63954249_63955089	2.01825
chr11_63933585_63935585	2.01822
chr11_61654582_61659445	2.0182
chr11_112097797_112098334	2.01811
chr11_112095087_112097087	2.0181
chr11_112096599_112096950	2.0181
chr10_27443349_27445349	2.01787
chr10_27443731_27447475	2.01787
chr10_27311497_27313324	2.01771
chr2_183989955_183991136	2.01188
chr7_1015235_1017235	2.01075
chr4_8199802_8208372	2.01024
chr5_34571002_34572479	2.00842
chr11_66102345_66105558	2.0073
chr11_66104000_66106000	2.0073
chr8_11718290_11724850	2.00661
chr5_141666241_141678287	2.00596
chr4_10181947_10184399	2.00568
chr3_50336102_50338327	2.00566
chr3_50274941_50298782	2.00565
chr2_26918860_26920398	2.00539
chr22_38597314_38597802	2.00519
chr20_1373816_1375816	2.00504
chr19_53605392_53607422	2.00486
chr19_53606687_53608687	2.00486
chr19_1236955_1237778	2.0048
chr18_9183161_9186485	2.00479
chr10_33414354_33416015	2.00412
chr9_139795409_139797402	2.00362
chr7_66147623_66148274	2.0032
chr7_5630435_5632435	2.00312
chr7_5630819_5633176	2.00312
chr7_116140862_116147304	2.00304
chr6_27106240_27108141	2.00261
chr6_15896902_15898188	2.00257
chr2_113381643_113389807	2.00146
chr1_76531843_76535388	2.00128
chr19_1099275_1103791	2.00069
chr18_77171647_77174360	2.00068
chr17_2093099_2098768	2.00059
chr16_67970780_67972780	2.00044
chr8_22461173_22463874	1.99854
chr8_22460144_22462144	1.99853
chr7_150698989_150701775	1.99846
chr2_48735231_48737931	1.99815
chr19_1237990_1239990	1.99765
chr13_50939410_50941180	1.9957
chr12_54391876_54393876	1.99564
chr11_102667653_102673683	1.99557
chr11_102668966_102670966	1.99557
chr7_43238627_43239733	1.99515
chr5_67535159_67541841	1.99484
chr5_172756506_172758506	1.99479
chr20_43158421_43160421	1.99379
chr20_43158495_43162582	1.99379
chr20_43154527_43155451	1.99379
chr20_33983481_33988333	1.99373
chr19_2166831_2172163	1.99355
chr19_2164746_2165845	1.99354
chr19_2151989_2152299	1.99352
chr17_5429647_5431863	1.99334
chr11_67804172_67809414	1.99293
chr6_27803745_27805712	1.99258
chr4_47525935_47531113	1.99237
chr17_3788550_3798842	1.99152
chr17_3794037_3796037	1.99152
chr16_85800888_85802070	1.99149
chr16_77469011_77471011	1.99146
chr15_39552076_39566849	1.99135
chr15_102192594_102194594	1.9913
chr15_102181029_102183570	1.99129
chr11_9586609_9591267	1.99106
chr10_71103391_71110171	1.99097
chr8_54855902_54859523	1.99087
chr5_148363280_148364858	1.99025
chr2_47093320_47095359	1.98985
chr10_30637115_30638638	1.98892
chr22_36846193_36848827	1.98728
chr20_39773533_39781992	1.98713
chr20_1293831_1295386	1.98708
chr20_1294317_1296317	1.98708
chr18_59658111_59663236	1.98663
chr18_20512819_20514056	1.98656
chr12_120632513_120634513	1.98608
chr10_102044991_102045741	1.98564
chr2_69388675_69392363	1.9849
chr8_61947775_61950537	1.98388
chr5_145304056_145305965	1.98316
chr4_145618574_145636399	1.98289
chr20_32374446_32378698	1.98201
chr15_69445963_69449120	1.98159
chr14_55913179_55915936	1.98131
chr12_112740447_112741715	1.98054
chr12_112563340_112564230	1.98024
chr12_112554008_112555541	1.98024
chr12_112544923_112547558	1.98023
chr12_112521521_112523045	1.9802
chr8_141643557_141644713	1.97928
chr6_85375439_85378466	1.97874
chr6_85359978_85364596	1.97873
chr3_155928368_155930405	1.97739
chr2_85788657_85790657	1.97714
chr2_85788966_85789214	1.97714
chr2_183980217_183982217	1.97689
chr19_52872736_52874090	1.97598
chr19_33462869_33464869	1.97596
chr18_56805124_56807124	1.97591
chr17_71308143_71310143	1.97576
chr15_42209634_42216583	1.97539
chr9_32394138_32396867	1.97427
chr2_28181772_28183604	1.97216
chr1_204326506_204331295	1.97082
chr15_51201211_51203495	1.97019
chr15_51176043_51178755	1.97012
chr15_51057910_51059910	1.97005
chr14_89881727_89882949	1.96985
chr8_13309822_13312472	1.9686
chr6_2850107_2859925	1.96819
chr6_143192466_143194146	1.96816
chr6_143187995_143190458	1.96816
chr6_143162879_143169758	1.96815
chr2_25837743_25843186	1.96747
chr2_207938549_207940335	1.96745
chr19_315255_316656	1.96667
chr15_48935106_48936924	1.96643
chr13_47228664_47231971	1.96621
chr11_128392205_128394205	1.96589
chr11_128386716_128391609	1.96589
chr4_15666538_15670873	1.96458
chr3_11632356_11636284	1.96439
chr3_10206543_10207059	1.96438
chr22_27633122_27638445	1.96343
chr22_19949817_19951371	1.96342
chr1_213029596_213031596	1.96315
chr12_32574633_32576397	1.96266
chr11_9925173_9929602	1.96261
chr11_65548062_65550062	1.96258
chr6_45040222_45044191	1.96143
chr3_11672713_11683307	1.96064
chr21_18823346_18824755	1.96006
chr1_151733414_151736887	1.95971
chr1_151733444_151735444	1.95971
chr19_53589559_53592345	1.95964
chr14_92925483_92928558	1.95955
chr12_31004190_31005399	1.95937
chr8_25311472_25314946	1.95815
chr8_25279592_25282262	1.95813
chr8_25274961_25276717	1.95813
chr8_103921079_103923152	1.95797
chr7_129077172_129079968	1.95754
chr5_180627930_180629930	1.95624
chr20_36152953_36154953	1.95484
chr1_9472593_9474682	1.95481
chr1_78295727_78301055	1.95472
chr1_12569988_12571024	1.95413
chr1_12537625_12542053	1.95401
chr1_12520344_12522103	1.95396
chr1_12512965_12518196	1.95396
chr1_12492822_12498143	1.95392
chr1_12465306_12468171	1.95388
chr19_52428687_52430687	1.95356
chr15_42217582_42246572	1.95288
chr12_113859863_113860867	1.95219
chr10_7829990_7831990	1.95158
chr7_853193_855193	1.94971
chr6_2840788_2842634	1.94841
chr2_225349386_225350990	1.9461
chr1_161102256_161104256	1.94477
chr1_161102927_161103904	1.94477
chr19_35415806_35417806	1.94452
chr9_36134532_36136532	1.9412
chr20_3870625_3875080	1.94034
chr1_11986485_11988485	1.94012
chr19_16444959_16446023	1.94007
chr13_103426171_103428171	1.93981
chr8_17082127_17084780	1.93857
chr3_57992126_57994126	1.93743
chr22_22191002_22193109	1.93663
chr1_19267028_19270189	1.9363
chr9_32500181_32504298	1.93441
chr8_142028495_142039353	1.93436
chr6_30881257_30884644	1.93411
chr5_129659032_129660631	1.93392
chr4_104119566_104121566	1.93371
chr4_104119725_104120138	1.93371
chr4_104056064_104060612	1.93361
chr2_46324051_46326472	1.93346
chr20_4229659_4231659	1.93294
chr14_56246076_56248593	1.93255
chr12_123427268_123433151	1.93221
chr7_116001584_116004996	1.93172
chr6_152991387_152995897	1.93164
chr3_38495559_38496838	1.9313
chr12_118120729_118126515	1.9303
chr2_86288304_86291570	1.92928
chr1_220445843_220447843	1.92897
chr17_28666986_28668862	1.92878
chr16_68299153_68300368	1.9287
chr7_22702138_22708315	1.92773
chr19_15216213_15218213	1.92689
chr12_49525304_49527304	1.92655
chr9_131907665_131909031	1.92619
chr9_131872521_131874922	1.92606
chr9_131873070_131875070	1.92606
chr1_36863493_36865493	1.92357
chr1_36862703_36864001	1.92355
chr1_224819679_224821361	1.92338
chr1_11993927_11995537	1.92328
chr17_73092019_73092939	1.92317
chr12_25610419_25612571	1.92268
chr3_12705700_12707700	1.92135
chr3_12706086_12706397	1.92135
chr2_240779071_240783011	1.92127
chr22_37308424_37310388	1.92122
chr22_37307674_37309674	1.92121
chr21_34773201_34775201	1.92115
chr21_34773243_34775348	1.92115
chr19_41220255_41229738	1.92099
chr17_57295827_57297827	1.92081
chr10_72648011_72650011	1.92048
chr7_75975461_75977334	1.9201
chr4_178048411_178050759	1.91962
chr3_69080265_69084644	1.91956
chr21_27494654_27501273	1.91908
chr11_102400745_102402257	1.91812
chr9_136001166_136002241	1.91796
chr5_141804329_141807950	1.91716
chr3_133286938_133292064	1.91678
chr3_124551047_124557481	1.91668
chr20_60960120_60962120	1.91616
chr1_246730724_246736059	1.91604
chr1_154812270_154813861	1.91571
chr13_97944731_97952357	1.91513
chr12_42862158_42869787	1.91496
chr11_129507369_129510654	1.91442
chr2_135809761_135814732	1.91344
chr20_48177626_48179777	1.91331
chr20_31071874_31074303	1.91329
chr7_115924156_115929650	1.91178
chr6_15879786_15880656	1.91152
chr4_84375117_84377117	1.91111
chr4_84375709_84376391	1.91111
chr3_196695742_196697742	1.91064
chr1_59607051_59610552	1.90968
chr1_156735273_156737273	1.9092
chr1_156715473_156720652	1.90919
chr19_39390968_39392145	1.90907
chr19_11069597_11071597	1.90906
chr19_11070675_11071150	1.90906
chr17_2415200_2417200	1.90833
chr16_86623481_86624815	1.90825
chr16_19815084_19817008	1.90815
chr8_38756752_38758752	1.90561
chr4_100484825_100486825	1.90519
chr16_85833148_85835148	1.90448
chr16_4348242_4350207	1.90442
chr9_124112753_124131776	1.90347
chr8_143820079_143821020	1.90338
chr2_85184481_85187509	1.90225
chr19_52599018_52601018	1.90126
chr17_80172818_80176841	1.90116
chr14_73687911_73690015	1.90092
chr14_73523220_73525220	1.90085
chr11_65428629_65430040	1.90048
chr11_65403577_65405577	1.90046
chr11_65404514_65411240	1.90046
chr4_76910866_76912477	1.90005
chr2_27992583_27994583	1.89965
chr1_231114618_231116618	1.8994
chr1_231115111_231115559	1.8994
chr19_38805898_38808238	1.89923
chr11_9774401_9782267	1.89899
chr9_107590968_107594261	1.89851
chr7_24880170_24884196	1.89834
chr18_77161041_77166546	1.89678
chr12_54017000_54019342	1.89623
chr12_53988672_53992516	1.89619
chr12_121714412_121718047	1.89611
chr12_121712388_121714388	1.89611
chr5_76099957_76104511	1.89556
chr22_45712884_45716143	1.89504
chr22_43327345_43327699	1.89502
chr22_43320162_43320374	1.895
chr20_48387384_48394010	1.89495
chr1_212967736_212968568	1.89484
chr15_41098635_41099713	1.89463
chr13_75304546_75306016	1.89457
chr5_73611229_73612793	1.89346
chr1_231521329_231533479	1.89269
chr19_52799825_52801246	1.89267
chr17_2307788_2311137	1.8926
chr9_116380845_116386073	1.89212
chr2_48755307_48757307	1.89166
chr20_47432579_47437307	1.8915
chr18_77748532_77750532	1.89134
chr7_91761712_91762617	1.88512
chr7_28569454_28571138	1.88502
chr7_134896316_134898316	1.88492
chr7_134895641_134897054	1.88492
chr3_169026083_169030038	1.8844
chr2_174453124_174456089	1.88406
chr16_53548893_53554243	1.8837
chr16_53543292_53545162	1.88369
chr11_10160917_10162336	1.88329
chr10_27441752_27443752	1.88325
chr10_27441906_27442321	1.88325
chr10_27389427_27391427	1.88321
chr10_27388620_27389897	1.8832
chr7_44834240_44836240	1.88275
chr6_152957986_152959986	1.88245
chr3_52313025_52314712	1.88208
chr14_35452662_35453300	1.88125
chr4_44122477_44124304	1.88026
chr3_31118117_31119610	1.88001
chr6_125281573_125282936	1.87855
chr6_125281690_125283690	1.87855
chr7_36513284_36515212	1.87422
chr5_106767400_106768673	1.87401
chr3_50396939_50398939	1.8739
chr3_50370541_50376272	1.87387
chr3_50341032_50343032	1.87382
chr2_233924393_233927403	1.87226
chr2_233922676_233924676	1.87226
chr21_35139562_35142350	1.87221
chr17_17397674_17400311	1.87188
chr17_17378299_17380299	1.87187
chr13_42184058_42190260	1.87167
chr9_37197054_37198385	1.87123
chr6_54056125_54059821	1.86931
chr6_112067839_112079325	1.86852
chr2_24712913_24713802	1.86484
chr2_105985175_106014209	1.86409
chr22_19928184_19939857	1.86393
chr1_78440846_78443491	1.86339
chr1_36021392_36023392	1.86309
chr1_203121793_203123610	1.86279
chr1_153569657_153572597	1.86226
chr1_10474313_10476550	1.86216
chr1_10091040_10093040	1.86214
chr1_10091287_10092663	1.86214
chr18_7958233_7959495	1.8616
chr18_7945544_7947265	1.86153
chr17_31252927_31254927	1.86094
chr16_55646641_55649244	1.86069
chr15_91208176_91209354	1.86037
chr15_91197171_91198473	1.86036
chr15_91191368_91194679	1.86034
chr15_40625218_40637312	1.86019
chr14_105188533_105190533	1.85932
chr12_43630158_43636277	1.85851
chr12_109213108_109235264	1.85817
chr10_75982975_75994315	1.85765
chr9_22444839_22446839	1.85687
chr8_17462272_17479059	1.85655
chr7_140302342_140304342	1.85561
chr4_10665433_10666873	1.85408
chr3_191044873_191046873	1.85375
chr22_31062951_31064418	1.85328
chr21_27477150_27480239	1.85313
chr1_230326257_230328007	1.85276
chr1_177894106_177898074	1.85251
chr17_81976_84697	1.85228
chr13_99580017_99582910	1.85173
chr9_36090231_36092765	1.8469
chr7_66055517_66058145	1.84646
chr6_26438699_26440699	1.84626
chr6_26440028_26441360	1.84626
chr1_47708761_47709761	1.84484
chr19_11464061_11466061	1.84458
chr16_77489936_77492291	1.84429
chr16_24831237_24832535	1.84425
chr13_111214071_111216071	1.84371
chr12_48134543_48135786	1.84356
chr10_100193324_100195295	1.84293
chr5_143364794_143366958	1.84258
chr2_45487880_45491833	1.84215
chr15_52942500_52946240	1.84137
chr15_52944247_52946247	1.84137
chr9_139760788_139762788	1.84089
chr8_22422111_22422929	1.84076
chr7_115918817_115922755	1.84039
chr7_115907859_115914510	1.84038
chr7_115898344_115902454	1.84037
chr6_37398906_37400906	1.84031
chr6_37400434_37402142	1.84031
chr5_141052693_141064228	1.83994
chr2_128402007_128402811	1.83959
chr20_43237051_43239161	1.83948
chr20_43204742_43213284	1.83946
chr17_6654883_6660311	1.83903
chr17_64574550_64577452	1.83902
chr17_5419080_5421018	1.83901
chr16_11588374_11592220	1.83885
chr15_75334566_75337568	1.83883
chr15_22910316_22912501	1.83876
chr14_75349357_75353817	1.83868
chr7_5634584_5639220	1.8376
chr7_140048414_140050308	1.83752
chr6_24721881_24722601	1.83728
chr4_77069668_77071668	1.83642
chr1_38061586_38063586	1.83518
chr18_33184851_33190232	1.83483
chr14_54421270_54423270	1.83411
chr12_125163549_125174127	1.83374
chr5_75955588_75958267	1.83198
chr5_127872938_127875231	1.83186
chr5_127873735_127875735	1.83186
chr4_146699890_146701217	1.83173
chr20_7379678_7380773	1.83102
chr1_89590998_89592552	1.83086
chr1_44286405_44289133	1.83082
chr1_226596040_226596392	1.83065
chr16_82202409_82204514	1.83023
chr16_69510410_69512942	1.83021
chr14_89909010_89912061	1.82993
chr12_8178460_8180364	1.82965
chr12_10179856_10187185	1.82957
chr10_101701865_101709962	1.82929
chr12_54582741_54584741	1.82801
chr12_112567891_112569463	1.82798
chr11_96035572_96038203	1.82784
chr8_82257500_82263374	1.82748
chr7_27702620_27704620	1.82717
chr4_48782316_48784316	1.82651
chr4_48782803_48783628	1.82651
chr3_15809135_15813274	1.8259
chr3_15798058_15800058	1.82589
chr2_73439365_73441365	1.82576
chr2_73402621_73404636	1.82572
chr2_128846753_128848753	1.82546
chr21_30566330_30569921	1.82533
chr20_48405197_48408615	1.82529
chr1_35658743_35660743	1.8251
chr17_79518195_79518850	1.82474
chr16_30994518_30996518	1.82449
chr16_30885922_30888405	1.82437
chr13_32834103_32841255	1.824
chr7_190968_192968	1.82284
chr2_237476183_237487088	1.82247
chr13_38254595_38257274	1.82176
chr12_8839733_8841295	1.82174
chr6_2634188_2635528	1.82107
chr2_197101254_197107158	1.8206
chr12_96753714_96773085	1.82002
chr2_233413296_233415296	1.81933
chr19_1132273_1134273	1.81902
chr15_68639049_68640441	1.8189
chr10_8098930_8109297	1.81866
chr7_135396901_135397933	1.81837
chr2_242447775_242449775	1.81799
chr2_242448442_242448822	1.81799
chr15_55520758_55523271	1.81725
chr13_50069008_50071660	1.81718
chr10_116248985_116249991	1.81705
chr7_73693318_73695638	1.81697
chr5_141037005_141038969	1.81673
chr1_36614195_36617890	1.81615
chr1_36598934_36603320	1.81612
chr17_57500040_57506909	1.81586
chr15_83951640_83957704	1.81581
chr14_91835875_91836664	1.81575
chr13_33112932_33114932	1.8157
chr8_30891699_30892725	1.8154
chr6_35693904_35697102	1.81522
chr4_128980420_128982420	1.81489
chr3_186857263_186859263	1.81479
chr19_1603877_1606762	1.81453
chr18_21716919_21718919	1.81448
chr9_73215256_73217975	1.81361
chr8_145980280_145981574	1.81338
chr8_145980970_145982970	1.81338
chr7_36430476_36437088	1.81307
chr6_143205639_143208644	1.8127
chr4_48833849_48835386	1.81211
chr4_48831059_48833059	1.81211
chr4_15653530_15658120	1.81202
chr3_189947646_189950432	1.81175
chr2_178256396_178264442	1.81141
chr2_102918261_102918888	1.81111
chr1_66256192_66258192	1.81088
chr1_28241308_28243308	1.8108
chr1_101756434_101757822	1.81042
chr16_24704111_24705561	1.81007
chr16_15968498_15969394	1.81004
chr15_77363570_77365570	1.80997
chr15_77359138_77362843	1.80997
chr14_96001209_96003209	1.80975
chr12_46611924_46618071	1.80947
chr10_71575910_71580891	1.80905
chr1_86174116_86176116	1.80792
chr1_59227333_59231567	1.80792
chr2_69441107_69442317	1.80657
chr2_46917470_46919142	1.80655
chr11_95887265_95892197	1.80577
chr11_43926194_43928532	1.80576
chr11_114089829_114092194	1.80564
chr9_139683776_139685776	1.80544
chr8_17102239_17103670	1.8053
chr7_22470347_22471218	1.80496
chr7_22457024_22460121	1.80496
chr7_102983857_102985663	1.80486
chr6_34393818_34395818	1.80463
chr6_12293359_12297393	1.80419
chr4_108850716_108852716	1.80391
chr4_108851811_108853225	1.80391
chr3_134080901_134092093	1.8037
chr17_1263425_1265960	1.8023
chr16_69222288_69226543	1.80225
chr16_69199200_69204194	1.80223
chr16_69137466_69139466	1.8022
chr16_11226557_11228578	1.80214
chr15_99674997_99676282	1.80213
chr15_99669643_99672087	1.80212
chr15_99662236_99666421	1.80212
chr14_55123907_55127637	1.80176
chr14_55114176_55122995	1.80176
chr13_114145706_114150481	1.80166
chr7_130561083_130564616	1.80079
chr2_39694441_39698043	1.80016
chr17_27071963_27074096	1.79963
chr14_74952176_74956467	1.79954
chr14_73736215_73737449	1.79946
chr14_56805675_56810260	1.79945
chr11_108369159_108371159	1.79928
chr10_73607931_73611681	1.79926
chr9_114628140_114630221	1.79905
chr5_177657952_177660347	1.79869
chr5_177659823_177661823	1.79869
chr4_7781118_7789238	1.79845
chr4_169717233_169719410	1.79833
chr4_104021024_104023024	1.79819
chr3_182848263_182851029	1.7981
chr20_10623337_10624963	1.79775
chr17_79541640_79545860	1.79734
chr17_43248303_43250645	1.79732
chr16_86713047_86716312	1.79728
chr14_73702204_73704204	1.79712
chr11_103395172_103405340	1.79667
chr7_131749411_131751610	1.79511
chr6_125322572_125324212	1.79411
chr3_123680255_123682255	1.79223
chr2_57599567_57601520	1.7919
chr2_28275262_28278936	1.79165
chr2_28199861_28203386	1.7916
chr2_28175525_28179919	1.79157
chr1_116916905_116924285	1.78948
chr11_78052926_78054926	1.78636
chr11_75096652_75099807	1.78635
chr10_63696844_63700160	1.78584
chr6_11093220_11093774	1.785
chr1_232146926_232149868	1.78426
chr11_4414926_4416926	1.78378
chr8_71053231_71056769	1.78357
chr7_92503033_92504835	1.78344
chr7_122483402_122485513	1.78333
chr7_122441436_122444016	1.78321
chr2_47076340_47084013	1.78229
chr1_227057931_227059049	1.78203
chr19_6236086_6241170	1.78199
chr17_2240678_2242678	1.7819
chr14_75079620_75089237	1.78173
chr10_133741383_133745301	1.78134
chr6_31781596_31783522	1.78088
chr3_38691163_38693163	1.78044
chr3_38690412_38691590	1.78044
chr22_42665157_42667096	1.78021
chr9_139939737_139941105	1.77896
chr9_117350794_117352128	1.77891
chr7_28076054_28078414	1.77802
chr7_129072273_129074273	1.77785
chr7_129073437_129075193	1.77785
chr6_33265155_33268180	1.77777
chr6_33267165_33269165	1.77777
chr6_33170413_33172413	1.77776
chr5_126347065_126351898	1.77727
chr4_82667350_82669105	1.77706
chr3_158439409_158444333	1.77652
chr21_35464532_35465683	1.7755
chr1_75196835_75198835	1.77504
chr1_244814351_244816351	1.77493
chr19_35527985_35529731	1.77448
chr19_35519591_35521591	1.77447
chr19_35223479_35225479	1.77444
chr19_339285_344099	1.77443
chr18_45453666_45456390	1.77419
chr17_6921701_6940399	1.77413
chr17_6937393_6939393	1.77413
chr15_52968800_52971147	1.77372
chr14_35762402_35764322	1.77337
chr14_35745763_35747763	1.77334
chr12_51477437_51479437	1.77287
chr12_14956401_14958401	1.77267
chr12_14956911_14957337	1.77267
chr11_11997103_12003110	1.77235
chr10_114816049_114820759	1.77193
chr6_85468667_85475250	1.77076
chr6_85440892_85445266	1.77076
chr5_73709322_73712680	1.77018
chr3_58018149_58054534	1.76891
chr3_58009200_58015962	1.76888
chr3_57996034_58008212	1.76886
chr3_194990261_194993049	1.76879
chr3_194991895_194993895	1.76879
chr1_206785904_206787904	1.7674
chr1_206785012_206786235	1.76739
chr18_56578635_56582448	1.76711
chr18_53421079_53421643	1.76709
chr12_76115301_76120045	1.76626
chr12_123882872_123884272	1.76612
chr12_123849975_123850872	1.76609
chr12_123847958_123848573	1.76608
chr12_123834988_123836988	1.76607
chr12_123752174_123754936	1.76599
chr12_123752801_123754801	1.76599
chr11_68144443_68150172	1.76593
chr6_119255145_119256938	1.7651
chr6_119216880_119218709	1.76506
chr2_181988293_181989879	1.76452
chr1_2160415_2167683	1.76433
chr13_110006937_110008203	1.76394
chr12_33049780_33051780	1.76389
chr12_109021920_109026145	1.76384
chr12_109025854_109027854	1.76384
chr10_71588762_71591388	1.76373
chr17_78073354_78075354	1.76265
chr13_40689080_40691268	1.7624
chr12_48499775_48501775	1.76229
chr10_116456564_116457484	1.76217
chr2_69309216_69310812	1.76149
chr2_203970356_203972523	1.76141
chr13_42533397_42535710	1.76097
chr13_42535221_42537221	1.76097
chr12_50925284_50927855	1.76086
chr9_85833721_85836963	1.76061
chr4_99914787_99916787	1.75999
chr4_99916039_99916447	1.75999
chr4_57275004_57278455	1.75993
chr4_57270553_57272873	1.75993
chr10_71075556_71078174	1.75903
chr6_153015989_153018884	1.7587
chr5_52674018_52675097	1.75847
chr3_39572323_39576166	1.75817
chr3_39546954_39548745	1.7581
chr20_60930108_60941562	1.75775
chr1_218764889_218766874	1.75764
chr4_186487117_186489423	1.75665
chr2_28020909_28023881	1.75657
chr2_28018201_28019477	1.75656
chr2_240820109_240821901	1.75649
chr22_45703080_45705080	1.75634
chr21_37794064_37795318	1.75632
chr20_48530965_48533477	1.75623
chr16_57127247_57127511	1.75599
chr14_58191858_58193560	1.75588
chr9_139700373_139702373	1.75551
chr8_10567467_10575342	1.75498
chr6_5333476_5335430	1.75467
chr6_15921825_15924223	1.7545
chr6_144469653_144471653	1.75443
chr5_131518568_131520568	1.75409
chr4_81155030_81160396	1.75385
chr4_7969047_7974296	1.75384
chr3_195619705_195625467	1.75322
chr3_195622432_195624432	1.75322
chr20_52195188_52197903	1.75221
chr1_211752099_211754099	1.75194
chr1_156710070_156711848	1.75182
chr17_47097826_47101216	1.7513
chr16_19775373_19778002	1.75113
chr15_91062384_91063751	1.75107
chr15_49102351_49103807	1.75101
chr15_40856463_40857670	1.75097
chr15_22908194_22909379	1.75096
chr12_10818176_10827207	1.75012
chr12_10826891_10828891	1.75012
chr11_86258676_86263646	1.7501
chr10_73647572_73649425	1.74986
chr10_43275953_43277953	1.7498
chr10_115801805_115803805	1.74969
chr7_47640210_47641815	1.74949
chr6_38753972_38757813	1.74933
chr22_31112817_31114326	1.74896
chr17_56736078_56737179	1.74857
chr17_56604500_56606005	1.74848
chr6_152700687_152703278	1.74768
chr3_149688741_149690741	1.74727
chr20_19679684_19681114	1.74691
chr3_122231739_122232857	1.7449
chr3_122200959_122203824	1.74488
chr2_65005648_65009687	1.74482
chr1_181000560_181002560	1.74444
chr17_73975515_73977515	1.74433
chr17_73975854_73976516	1.74433
chr17_73566792_73568025	1.74429
chr14_73453664_73455664	1.74412
chr11_112034840_112036840	1.74358
chr3_111695722_111697722	1.74269
chr16_87996084_88000930	1.74228
chr16_87985665_87991350	1.74226
chr16_81479410_81481702	1.74224
chr7_2353399_2353719	1.74137
chr5_76786432_76787376	1.74128
chr2_86262386_86266505	1.74097
chr2_86254847_86256547	1.74096
chr21_43476668_43478384	1.74059
chr21_33969088_33970473	1.74056
chr21_19190956_19192367	1.74055
chr19_12722433_12723045	1.74026
chr19_12719731_12721731	1.74025
chr14_24778994_24784008	1.73944
chr5_176431060_176432853	1.73868
chr5_150326146_150328146	1.73866
chr2_99448278_99452140	1.73839
chr2_55459449_55461449	1.73835
chr2_55460544_55463065	1.73835
chr21_43367701_43369488	1.73823
chr20_1757405_1758273	1.73821
chr19_47637439_47639073	1.73806
chr20_49062413_49063972	1.73691
chr1_38059939_38062145	1.73687
chr19_13897815_13899357	1.73668
chr9_18785363_18788011	1.73632
chr9_135228478_135229727	1.73628
chr6_7958768_7961405	1.73595
chr6_2874778_2878650	1.73586
chr2_135807834_135809834	1.73443
chr1_36097138_36099138	1.73414
chr19_56632742_56634742	1.73351
chr19_56629369_56631614	1.7335
chr19_4901091_4903091	1.73346
chr17_4632722_4634722	1.73337
chr14_102437193_102440829	1.73296
chr14_102432157_102434603	1.73296
chr12_31882108_31884108	1.73282
chr12_31867801_31869166	1.73281
chr12_125204198_125206501	1.73271
chr11_18547154_18549808	1.73253
chr11_18548503_18550503	1.73253
chr11_10002643_10004850	1.73233
chr9_72196139_72200716	1.73211
chr2_239285375_239290419	1.73132
chr1_75199092_75201092	1.731
chr1_169762549_169764549	1.7309
chr1_169763102_169763642	1.7309
chr11_64016994_64018994	1.73041
chr11_64018795_64020034	1.73041
chr11_64014413_64016413	1.73041
chr11_64014461_64015426	1.7304
chr11_64000055_64002055	1.73039
chr19_41221011_41223011	1.72915
chr16_57569202_57570813	1.72888
chr16_57570477_57572477	1.72888
chr6_112522490_112533107	1.72803
chr3_33481870_33483870	1.72783
chr2_99414935_99417178	1.72774
chr2_152264396_152266396	1.72766
chr1_35526796_35529454	1.72755
chr1_35523386_35525386	1.72753
chr1_35497569_35499569	1.72749
chr15_52861485_52862572	1.72734
chr12_2953856_2955725	1.72721
chr10_89480601_89484250	1.72709
chr5_40798629_40800089	1.7267
chr5_40795809_40797182	1.7267
chr5_40756072_40758072	1.72668
chr5_40680516_40691119	1.72664
chr4_25468241_25469948	1.72645
chr3_50336293_50338293	1.72637
chr3_50336320_50338320	1.72637
chr1_231163709_231166014	1.72602
chr10_123898176_123902906	1.72562
chr7_106111575_106113962	1.7249
chr15_52857418_52860612	1.72157
chr15_48893942_48896613	1.72155
chr15_48839161_48840561	1.7215
chr11_65787712_65790021	1.72093
chr9_115061681_115063398	1.71377
chr8_55238006_55243630	1.71363
chr8_129069272_129071988	1.71353
chr7_2772317_2775654	1.71341
chr6_47275783_47277039	1.71319
chr4_167355727_167357578	1.71264
chr3_171064572_171076624	1.71231
chr2_217356656_217358402	1.71184
chr21_27537736_27541492	1.71148
chr19_45594385_45597401	1.71117
chr15_39876418_39883994	1.71081
chr14_62026941_62037571	1.7107
chr14_62035257_62037257	1.7107
chr14_100199384_100201775	1.7106
chr12_123352137_123358267	1.71038
chr11_114229368_114230887	1.70998
chr10_75653425_75655499	1.70993
chr9_132459319_132460433	1.70973
chr3_113522042_113525251	1.7084
chr3_113506783_113510841	1.7084
chr2_74601862_74603862	1.70832
chr19_4716029_4718784	1.70783
chr11_76533556_76537279	1.70711
chr9_102192944_102197004	1.70688
chr7_127032767_127034767	1.70668
chr5_52279133_52284946	1.70644
chr4_122605063_122617166	1.706
chr3_151837533_151840362	1.70584
chr21_33915219_33918978	1.70534
chr20_19971476_19976408	1.7053
chr1_38018760_38020316	1.7052
chr18_74776727_74785017	1.7049
chr16_24679541_24682673	1.70449
chr14_23443144_23450365	1.70432
chr13_30716083_30717816	1.70426
chr12_125547924_125549924	1.70419
chr11_14466615_14469380	1.7039
chr8_13025028_13027638	1.70359
chr7_3955196_3957359	1.70344
chr21_30553448_30555716	1.70272
chr21_30534934_30537060	1.70271
chr1_85773566_85812218	1.70267
chr18_56806644_56807409	1.70229
chr16_19764790_19767177	1.70207
chr16_19728128_19729155	1.702
chr16_19711338_19712495	1.70195
chr15_69450972_69452972	1.70187
chr8_22434253_22436253	1.70104
chr6_10758844_10761102	1.69992
chr5_90575036_90578372	1.69991
chr5_82765492_82767492	1.69986
chr3_30326318_30336337	1.69912
chr3_182817365_182819365	1.69904
chr3_134044624_134047466	1.69889
chr2_152193389_152196094	1.69861
chr1_26642410_26644410	1.69802
chr19_55549632_55551632	1.69772
chr16_20876349_20884788	1.69734
chr14_105484872_105486791	1.69706
chr13_114198483_114202515	1.69695
chr13_109894984_109899123	1.69692
chr12_58329947_58331947	1.69676
chr12_32654769_32659618	1.69669
chr10_76995770_76997770	1.69633
chr10_120861610_120863610	1.69603
chr10_120861628_120863628	1.69603
chr9_86595184_86597184	1.69597
chr9_86593636_86595636	1.69596
chr8_56813323_56814783	1.69589
chr8_22299303_22302576	1.69586
chr8_10487884_10490335	1.69573
chr4_55806186_55812720	1.69527
chr21_46333699_46335784	1.6949
chr19_10652569_10654569	1.69465
chr11_923808_925808	1.69417
chr10_5932820_5936453	1.69405
chr3_194779098_194780678	1.69108
chr3_15822509_15826542	1.691
chr2_150623720_150630208	1.69016
chr1_24882515_24884515	1.68961
chr1_161717580_161719580	1.68938
chr17_2413807_2415698	1.68872
chr12_120873892_120875892	1.68747
chr12_120875380_120876265	1.68747
chr11_64033624_64039516	1.6873
chr2_28805655_28808509	1.68605
chr2_150596098_150602013	1.68601
chr20_43991196_43993016	1.68589
chr20_43988576_43990576	1.68588
chr20_43986227_43989762	1.68588
chr11_6398706_6400492	1.68537
chr8_82395473_82397473	1.68524
chr7_137028546_137030546	1.68519
chr6_18346720_18347685	1.68509
chr2_47258876_47263536	1.68442
chr22_19279239_19281239	1.68426
chr22_18041182_18043182	1.68426
chr1_113156424_113157093	1.68406
chr18_12278284_12283006	1.68401
chr11_114160559_114170658	1.68371
chr10_71561172_71568403	1.68369
chr8_103379686_103382058	1.68192
chr7_2395369_2396040	1.68121
chr7_2392473_2394473	1.68121
chr6_82956275_82958572	1.68064
chr6_80338999_80340999	1.68055
chr6_114194512_114196512	1.67957
chr6_108883107_108888128	1.67953
chr6_107780779_107782779	1.67952
chr4_7853979_7865892	1.67821
chr4_7839620_7849807	1.6782
chr4_7823046_7834495	1.6782
chr4_7792921_7796211	1.6782
chr3_50193101_50210052	1.67707
chr3_49156514_49158819	1.67707
chr3_10320635_10322635	1.6765
chr2_205532018_205539461	1.67549
chr2_112893961_112895961	1.67493
chr2_106019021_106023006	1.67491
chr22_30815677_30823247	1.67483
chr20_48924718_48926249	1.67443
chr20_3140532_3142532	1.67424
chr20_3140556_3142556	1.67424
chr20_2781292_2783292	1.67423
chr1_7913104_7915104	1.67391
chr1_76014457_76017056	1.67384
chr1_76006743_76009475	1.67382
chr1_36930040_36932040	1.67364
chr1_244504089_244505759	1.67355
chr1_234650841_234652706	1.67343
chr19_41827183_41835296	1.67277
chr17_7218658_7220658	1.67203
chr17_67757218_67760118	1.67199
chr17_55966900_55971229	1.67194
chr16_88986979_88988972	1.67174
chr16_87886839_87888536	1.67172
chr12_96907477_96910574	1.66974
chr12_65145743_65147874	1.66963
chr11_8701994_8703994	1.66908
chr11_113906949_113907892	1.66868
chr8_11732027_11736572	1.66744
chr17_77069018_77071018	1.66645
chr17_77070533_77071733	1.66645
chr14_105635161_105637161	1.66634
chr14_105635364_105637894	1.66634
chr12_4756263_4758263	1.66629
chr11_65488409_65490409	1.66624
chr9_124327380_124329380	1.66587
chr8_145703010_145704974	1.66574
chr7_91875212_91877212	1.66558
chr7_23053770_23055770	1.66553
chr6_34831745_34834649	1.66525
chr6_154752896_154755376	1.66521
chr5_126409184_126411184	1.66477
chr5_10513301_10515334	1.66473
chr4_40040236_40041397	1.66449
chr4_128983593_128984049	1.66438
chr3_58475822_58477822	1.66427
chr22_24127149_24129149	1.66354
chr21_34751703_34756353	1.66351
chr1_36652620_36654373	1.6633
chr1_36623030_36629169	1.66328
chr1_36615115_36617115	1.66328
chr1_213032381_213034050	1.6631
chr1_213031480_213033480	1.6631
chr19_6056245_6068706	1.66294
chr19_16582169_16583417	1.66281
chr19_16567937_16569610	1.6628
chr15_51914967_51916967	1.66242
chr15_51784900_51787297	1.66231
chr14_96001761_96002384	1.66227
chr14_51420963_51422789	1.66222
chr13_30874065_30877878	1.66211
chr12_45611094_45613740	1.66193
chr12_45609789_45611789	1.66192
chr12_133338474_133340474	1.66184
chr12_133338878_133339516	1.66184
chr10_111767037_111767351	1.66142
chr7_6142549_6144549	1.66123
chr7_6143441_6143792	1.66123
chr8_42573521_42577347	1.65982
chr8_145732551_145734551	1.6597
chr8_145732873_145734997	1.6597
chr7_75267470_75268086	1.65954
chr7_56017610_56019610	1.65924
chr7_150753298_150755298	1.65912
chr7_150754619_150756556	1.65912
chr7_150755052_150757052	1.65912
chr7_150703845_150706190	1.65912
chr6_7390551_7392594	1.65896
chr6_7388061_7390061	1.65896
chr6_32806547_32808547	1.65889
chr4_4289923_4291923	1.65827
chr4_4290677_4291629	1.65827
chr4_25233652_25235652	1.65823
chr2_178255470_178257470	1.65741
chr22_46402096_46405097	1.65714
chr20_42471557_42475461	1.65687
chr1_9361784_9364217	1.65682
chr1_182959119_182960405	1.65651
chr19_44173188_44175134	1.65631
chr19_44174498_44176498	1.65631
chr18_55473442_55477324	1.65626
chr17_48555508_48560652	1.65614
chr17_47072773_47074773	1.65613
chr17_47073202_47081726	1.65613
chr16_86694614_86702384	1.65609
chr15_40884446_40886446	1.65589
chr14_73080205_73085780	1.65576
chr14_105639531_105643820	1.65557
chr12_94069150_94071150	1.65538
chr12_133464204_133466204	1.65515
chr12_1153252_1157920	1.65509
chr10_5003453_5005453	1.65465
chr10_105808347_105810189	1.65451
chr5_10601373_10602457	1.65424
chr1_214617217_214622827	1.65383
chr11_9645748_9649943	1.65354
chr7_101273591_101275250	1.65303
chr2_217498476_217502556	1.65142
chr11_95960165_95965419	1.65085
chr11_78054896_78056809	1.65083
chr7_99154044_99156044	1.65049
chr7_99069211_99071699	1.65048
chr7_99063824_99065824	1.65048
chr6_157207511_157208606	1.65037
chr5_97442308_97447275	1.65029
chr2_33037200_33037547	1.64999
chr1_231175995_231177995	1.64974
chr17_57404467_57408783	1.64961
chr14_105153942_105155942	1.64943
chr7_134426941_134427949	1.64869
chr6_160180814_160182854	1.64853
chr5_38871572_38872924	1.64847
chr5_178157703_178159703	1.64846
chr5_178157171_178157655	1.64846
chr19_34970879_34972879	1.64754
chr19_34971694_34972490	1.64754
chr19_34917267_34919267	1.64751
chr16_56621266_56623266	1.64738
chr10_5902990_5904475	1.64695
chr22_43353395_43357310	1.64604
chr22_43333066_43337444	1.64602
chr17_15417497_15420948	1.64552
chr12_42874092_42879490	1.64535
chr9_131940540_131942540	1.64498
chr6_52372991_52380866	1.64433
chr5_82871509_82873764	1.64395
chr5_131628144_131630144	1.64366
chr5_131628433_131633352	1.64366
chr4_95406401_95413446	1.64358
chr4_140375587_140378803	1.6433
chr4_140336916_140342880	1.64326
chr4_140202946_140204363	1.6432
chr4_140201492_140203492	1.6432
chr22_44453531_44455790	1.64232
chr1_211746063_211750691	1.64181
chr19_36505141_36507141	1.64157
chr17_78154_80347	1.6414
chr17_1492627_1494603	1.64135
chr16_83986130_83989127	1.64127
chr14_56843303_56846363	1.64097
chr14_55147715_55155025	1.64095
chr12_123375641_123380039	1.64052
chr11_75128111_75131514	1.64048
chr11_5706339_5708339	1.64047
chr11_10041435_10044497	1.64036
chr8_141741898_141744760	1.63982
chr7_92746452_92747992	1.63965
chr7_92747336_92749336	1.63965
chr7_4762866_4766512	1.63959
chr6_85332368_85335830	1.63925
chr6_85326064_85330983	1.63925
chr3_120498291_120501757	1.63835
chr15_45018235_45020753	1.63703
chr12_51403053_51405053	1.63671
chr10_129705057_129707840	1.63638
chr2_223571572_223575104	1.63552
chr22_37849689_37852950	1.63547
chr19_6233152_6235165	1.63516
chr19_6218791_6221486	1.63515
chr15_75338706_75341082	1.63498
chr11_88130854_88137349	1.63464
chr9_78503559_78505559	1.63441
chr9_4762786_4763895	1.6344
chr6_2998049_3000049	1.63423
chr22_31445112_31446705	1.63375
chr19_4227539_4229539	1.63361
chr15_48684156_48686897	1.63351
chr14_55238015_55241289	1.63348
chr10_126742960_126751870	1.63314
chr7_99006305_99008305	1.63296
chr7_99007058_99008729	1.63296
chr7_64124460_64126460	1.63293
chr5_55573714_55579309	1.6327
chr4_128884460_128886460	1.63249
chr21_35319314_35321651	1.6323
chr10_70478900_70480900	1.63144
chr22_38577761_38579761	1.63085
chr22_37699558_37704472	1.63084
chr1_53512249_53516452	1.63063
chr1_53306182_53308182	1.63058
chr14_54345711_54350048	1.63036
chr11_72895671_72897612	1.63007
chr9_131841382_131843382	1.62984
chr4_83930439_83933512	1.62941
chr4_83931987_83933987	1.62941
chr3_69128168_69137645	1.62932
chr3_130935527_130936646	1.62922
chr2_181934396_181941009	1.62894
chr2_181844207_181845039	1.62864
chr16_86709063_86711712	1.62828
chr13_76361885_76363903	1.62801
chr2_54656847_54658446	1.62708
chr1_53789772_53792972	1.62671
chr14_105155569_105159409	1.62617
chr1_2177371_2180211	1.6162
chr16_88833526_88837966	1.616
chr8_30599681_30601681	1.61556
chr6_27780959_27784364	1.61542
chr3_42513639_42518684	1.61501
chr18_77711901_77712323	1.61435
chr18_77709653_77710848	1.61435
chr17_48583744_48585744	1.61424
chr17_48585333_48586283	1.61424
chr14_74034356_74037506	1.61411
chr14_62228377_62233492	1.61408
chr14_23474715_23477068	1.61406
chr10_73595694_73598105	1.61385
chr9_137286859_137290815	1.6137
chr2_54795391_54808094	1.6129
chr2_187556788_187558788	1.61286
chr1_161134853_161137231	1.61273
chr1_161121533_161123533	1.61272
chr1_161100452_161102026	1.61271
chr19_4400884_4403855	1.61255
chr19_4387746_4395661	1.61255
chr19_4368173_4370852	1.61255
chr17_76368678_76374566	1.61247
chr13_100151627_100153627	1.61229
chr7_138666064_138668064	1.61119
chr6_44185891_44194399	1.61094
chr6_153323925_153325925	1.61075
chr5_81047072_81049072	1.61065
chr5_126411036_126414139	1.61036
chr4_120988013_120990013	1.60985
chr4_120986169_120987576	1.60985
chr3_45705853_45711083	1.60957
chr3_45680756_45690704	1.60957
chr3_27637578_27639007	1.60949
chr3_194648319_194653688	1.60944
chr2_85404922_85408126	1.60914
chr2_43357534_43358885	1.60901
chr2_189866137_189867761	1.6088
chr1_78804982_78807111	1.60805
chr1_241644528_241648407	1.60771
chr19_40854316_40856316	1.60718
chr19_40852331_40854331	1.60718
chr17_76976061_76978061	1.60659
chr16_19535704_19536462	1.60633
chr15_93441550_93443550	1.6063
chr15_74301547_74305482	1.60626
chr14_93012237_93013289	1.60612
chr14_50361637_50366229	1.60602
chr10_74014174_74015523	1.60482
chr6_158879253_158882775	1.60332
chr4_186758040_186761729	1.60269
chr3_195163817_195165817	1.60234
chr2_61245365_61247365	1.60175
chr2_20792649_20801518	1.60165
chr21_27322254_27343221	1.60112
chr1_31319736_31320974	1.60096
chr1_193072965_193075204	1.60085
chr1_19274747_19281861	1.60085
chr19_47137939_47139939	1.6007
chr19_42364985_42368681	1.6007
chr19_38534357_38535384	1.60069
chr19_38521389_38523073	1.60068
chr19_2576874_2580187	1.60067
chr17_76911859_76913066	1.60052
chr17_54976068_54981015	1.60049
chr16_77340999_77344568	1.60037
chr15_75321250_75325037	1.60018
chr15_75313926_75315926	1.60018
chr15_75315806_75316701	1.60018
[truncated: 30,331 more rows]

## Sheet: Fig. 2E
GO biological process complete	FDR	Fold
positive regulation of blood vessel endothelial cell migration	0.00482	3.22581
positive regulation of endothelial cell migration	0.0037	2.8169
mRNA catabolic process	0.00213	2.33645
negative regulation of EGF-activated receptor activity	0.00147	4.46927
negative regulation of kinase activity	0.00117	2.30769
DNA replication	0.000974	2.44672
response to oxidative stress	0.000829	2.07021
establishment of protein localization to organelle	0.000781	2.02647
mitochondrial transport	0.000709	2.48756
double-strand break repair	0.000414	2.65655
cellular response to oxidative stress	0.000103	2.55848

## Sheet: Fig. 2F
All random RE-TG pairs	RE-TG pairs in eQTL	RE-TG in vPECA	Ratio of consistency for random 1000 times	Ratio of consistency for random with fixed distance for 1000 times
chr1_665731_667731_HES4	chr10_100028007_100030007_PYROXD2	chr19_58662148_58664148_A1BG	0.18186	0.241557
chr1_665731_667731_AGRN	chr10_100028007_100030007_R3HCC1L	chr19_58694323_58694548_A1BG	0.181069	0.244204
chr1_665731_667731_NOC2L	chr10_100174978_100176978_HPS1	chr19_58739171_58740026_A1BG	0.180688	0.24539
chr1_665731_667731_ISG15	chr10_100174978_100176978_PYROXD2	chr19_58837134_58837951_A1BG	0.179821	0.243382
chr1_665731_667731_KLHL17	chr10_100193324_100195295_HPS1	chr19_58861335_58863335_A1BG	0.17865	0.243108
chr1_713362_713642_AGRN	chr10_100193324_100195295_PYROXD2	chr22_43045573_43046075_A4GALT	0.177144	0.24215
chr1_713362_713642_HES4	chr10_100205667_100207205_HPS1	chr22_43071705_43074485_A4GALT	0.182757	0.241815
chr1_713362_713642_ISG15	chr10_100205667_100207205_PYROXD2	chr22_43076050_43078218_A4GALT	0.17798	0.241115
chr1_713362_713642_KLHL17	chr10_100220062_100221506_HPS1	chr22_43116876_43118876_A4GALT	0.1783	0.242028
chr1_713362_713642_NOC2L	chr10_101290689_101292689_NKX2-3	chr22_43122596_43124248_A4GALT	0.180217	0.242287
chr1_714068_716068_AGRN	chr10_101377674_101379655_ENTPD7	chr22_43143529_43145120_A4GALT	0.18221	0.241009
chr1_714068_716068_HES4	chr10_101377674_101379655_SLC25A28	chr22_43252068_43252581_A4GALT	0.177995	0.243991
chr1_714068_716068_ISG15	chr10_101380221_101382221_CUTC	chr12_53643369_53645369_AAAS	0.179152	0.241967
chr1_714068_716068_KLHL17	chr10_101380221_101382221_ENTPD7	chr12_53645510_53647180_AAAS	0.182134	0.242652
chr1_714068_716068_NOC2L	chr10_101380221_101382221_SLC25A28	chr12_53660082_53662082_AAAS	0.180567	0.244462
chr1_714481_714823_HES4	chr10_101380837_101382023_CUTC	chr12_53661738_53662933_AAAS	0.18011	0.243048
chr1_714481_714823_NOC2L	chr10_101380837_101382023_ENTPD7	chr12_53682570_53684619_AAAS	0.180049	0.241663
chr1_714481_714823_KLHL17	chr10_101380837_101382023_SLC25A28	chr12_53687234_53689234_AAAS	0.180369	0.243108
chr1_714481_714823_ISG15	chr10_101417262_101419262_CWF19L1	chr12_53688675_53690020_AAAS	0.180384	0.24393
chr1_714481_714823_AGRN	chr10_101417262_101419262_ENTPD7	chr12_53691469_53693469_AAAS	0.181799	0.245056
chr1_760970_762970_AGRN	chr10_101417262_101419262_SLC25A28	chr12_53691636_53694688_AAAS	0.178741	0.244234
chr1_760970_762970_C1orf159	chr10_101418254_101421995_CUTC	chr12_53714698_53715982_AAAS	0.178072	0.243869
chr1_760970_762970_HES4	chr10_101418254_101421995_CWF19L1	chr12_53718366_53719347_AAAS	0.181236	0.240842
chr1_760970_762970_ISG15	chr10_101418254_101421995_ENTPD7	chr12_125511969_125513969_AACS	0.183837	0.239822
chr1_760970_762970_KLHL17	chr10_101418254_101421995_SLC25A28	chr12_125547924_125549924_AACS	0.180856	0.243002
chr1_760970_762970_NOC2L	chr10_101426501_101427631_ENTPD7	chr3_151482821_151490442_AADAC	0.176611	0.24215
chr1_761959_761967_C1orf159	chr10_101426501_101427631_SLC25A28	chr3_151486243_151488243_AADAC	0.178604	0.244341
chr1_761959_761967_NOC2L	chr10_101489957_101491957_ENTPD7	chr3_151529860_151531860_AADAC	0.179395	0.242196
chr1_761959_761967_KLHL17	chr10_101490891_101491551_ENTPD7	chr9_99210436_99212436_AAED1	0.181921	0.238773
chr1_761959_761967_HES4	chr10_101492423_101494423_CUTC	chr9_99212363_99213517_AAED1	0.182392	0.241785
chr1_761959_761967_AGRN	chr10_101492423_101494423_SEC31B	chr9_99329203_99331203_AAED1	0.182925	0.243504
chr1_761959_761967_ISG15	chr10_101492573_101493658_CUTC	chr9_99416395_99418269_AAED1	0.180247	0.24574
chr1_893932_894665_AGRN	chr10_101492573_101493658_SEC31B	chr9_99417599_99419599_AAED1	0.181708	0.245421
chr1_893932_894665_B3GALT6	chr10_101534672_101542562_COX15	chr15_67248225_67250855_AAGAB	0.180962	0.243489
chr1_893932_894665_C1orf159	chr10_101534672_101542562_CWF19L1	chr15_67305322_67307240_AAGAB	0.180521	0.243763
chr1_893932_894665_HES4	chr10_101534672_101542562_DNMBP	chr15_67340459_67342649_AAGAB	0.178391	0.246562
chr1_893932_894665_ISG15	chr10_101603360_101606226_CWF19L1	chr15_67356882_67357632_AAGAB	0.180475	0.245162
chr1_893932_894665_KLHL17	chr10_101603360_101606226_DNMBP	chr15_67359627_67362920_AAGAB	0.180825	0.244432
chr1_893932_894665_NOC2L	chr10_101639218_101643641_CWF19L1	chr15_67372105_67391190_AAGAB	0.180414	0.243321
chr1_893932_894665_SDF4	chr10_101639218_101643641_DNMBP	chr15_67453514_67461433_AAGAB	0.179852	0.241572
chr1_893966_895966_AGRN	chr10_101665832_101674606_CWF19L1	chr15_67462890_67472908_AAGAB	0.17865	0.242819
chr1_893966_895966_SDF4	chr10_101665832_101674606_DNMBP	chr15_67547417_67547677_AAGAB	0.182103	0.244904
chr1_893966_895966_NOC2L	chr10_101675525_101683612_CWF19L1	chr15_67706015_67707379_AAGAB	0.179197	0.243124
chr1_893966_895966_KLHL17	chr10_101675525_101683612_DNMBP	chr2_69780904_69783318_AAK1	0.180217	0.24539
chr1_893966_895966_ISG15	chr10_101684723_101694169_BLOC1S2	chr2_69868035_69869789_AAK1	0.18116	0.243702
chr1_893966_895966_HES4	chr10_101684723_101694169_CWF19L1	chr2_70042545_70045778_AAK1	0.179136	0.245999
chr1_893966_895966_C1orf159	chr10_101684723_101694169_DNMBP	chr2_70057450_70057785_AAK1	0.181312	0.241374
chr1_893966_895966_B3GALT6	chr10_101684723_101694169_NDUFB8	chr2_70142776_70146354_AAK1	0.180551	0.243671
chr1_894679_896679_B3GALT6	chr10_101698186_101699189_CWF19L1	chr11_77312817_77314663_AAMDC	0.178969	0.243626
chr1_894679_896679_SDF4	chr10_101698186_101699189_DNMBP	chr11_77347663_77349357_AAMDC	0.180308	0.244265
chr1_894679_896679_NOC2L	chr10_101701865_101709962_CWF19L1	chr11_77348851_77350851_AAMDC	0.181358	0.246121
chr1_894679_896679_KLHL17	chr10_101701865_101709962_DNMBP	chr11_77600723_77603450_AAMDC	0.179167	0.244234
chr1_894679_896679_HES4	chr10_101701865_101709962_NDUFB8	chr11_77704408_77705277_AAMDC	0.180277	0.244128
chr1_894679_896679_C1orf159	chr10_101716421_101720245_CWF19L1	chr11_77741115_77742141_AAMDC	0.179517	0.243321
chr1_894679_896679_AGRN	chr10_101716421_101720245_DNMBP	chr2_219079816_219081816_AAMP	0.181662	0.246212
chr1_894679_896679_ISG15	chr10_101716421_101720245_NDUFB8	chr2_219083135_219086034_AAMP	0.180095	0.242059
chr1_899876_901876_AGRN	chr10_101721439_101732131_CWF19L1	chr2_219087052_219088959_AAMP	0.181403	0.242317
chr1_899876_901876_B3GALT6	chr10_101721439_101732131_DNMBP	chr20_34822338_34824338_AAR2	0.179152	0.243276
chr1_899876_901876_C1orf159	chr10_101721439_101732131_NDUFB8	chr20_34823852_34825323_AAR2	0.180993	0.244249
chr1_899876_901876_HES4	chr10_101733124_101746438_CWF19L1	chr20_34892244_34894244_AAR2	0.178421	0.24323
chr1_899876_901876_ISG15	chr10_101733124_101746438_DNMBP	chr6_44229920_44233364_AARS2	0.18046	0.24606
chr1_899876_901876_KLHL17	chr10_101733124_101746438_NDUFB8	chr6_44233525_44235525_AARS2	0.180065	0.246288
chr1_899876_901876_NOC2L	chr10_101751659_101757332_CWF19L1	chr6_44280449_44280814_AARS2	0.181145	0.244386
chr1_899876_901876_SDF4	chr10_101751659_101757332_DNMBP	chr17_41080735_41081360_AARSD1	0.179121	0.243337
chr1_901295_902539_AGRN	chr10_101751659_101757332_NDUFB8	chr17_41115785_41116158_AARSD1	0.181418	0.243504
chr1_901295_902539_SDF4	chr10_101758683_101768442_CWF19L1	chr17_41116515_41118515_AARSD1	0.179958	0.245573
chr1_901295_902539_NOC2L	chr10_101758683_101768442_DNMBP	chr17_41130581_41132581_AARSD1	0.181282	0.243428
chr1_901295_902539_KLHL17	chr10_101758683_101768442_NDUFB8	chr17_41132289_41133558_AARSD1	0.180019	0.244462
chr1_901295_902539_ISG15	chr10_101769676_101771676_CWF19L1	chr16_70259936_70261936_AARS	0.180019	0.242348
chr1_901295_902539_HES4	chr10_101769676_101771676_DNMBP	chr16_70556469_70557064_AARS	0.182012	0.244189
chr1_901295_902539_C1orf159	chr10_101769676_101771676_NDUFB8	chr16_70587092_70588087_AARS	0.179775	0.244356
chr1_901295_902539_B3GALT6	chr10_101769907_101770436_DNMBP	chr11_105805972_105808804_AASDHPPT	0.179547	0.244112
chr1_934376_937294_UBE2J2	chr10_101803290_101806150_CWF19L1	chr11_105883001_105884767_AASDHPPT	0.182286	0.241085
chr1_934376_937294_B3GALT6	chr10_101803290_101806150_DNMBP	chr11_105891864_105892513_AASDHPPT	0.179897	0.245877
chr1_934376_937294_SDF4	chr10_101803290_101806150_HIF1AN	chr11_105893333_105893830_AASDHPPT	0.178391	0.243108
chr1_934376_937294_NOC2L	chr10_101944053_101945360_BLOC1S2	chr11_105901296_105903732_AASDHPPT	0.18151	0.245101
chr1_934376_937294_KLHL17	chr10_101944053_101945360_CWF19L1	chr11_105948997_105949987_AASDHPPT	0.183062	0.245117
chr1_934376_937294_HES4	chr10_101944053_101945360_ERLIN1	chr4_56502465_56504465_AASDH	0.180916	0.242302
chr1_934376_937294_C1orf159	chr10_101945734_101947734_BLOC1S2	chr4_56620173_56624215_AASDH	0.178543	0.241709
chr1_934376_937294_AGRN	chr10_101945734_101947734_CWF19L1	chr4_56717815_56719815_AASDH	0.176642	0.24253
chr1_934376_937294_ISG15	chr10_101945734_101947734_DNMBP	chr4_56730834_56734645_AASDH	0.180065	0.246486
chr1_935552_937552_KLHL17	chr10_101945734_101947734_ERLIN1	chr4_56812192_56813475_AASDH	0.178695	0.242165
chr1_935552_937552_UBE2J2	chr10_101946217_101947055_BLOC1S2	chr4_56812973_56814973_AASDH	0.177357	0.244919
chr1_935552_937552_SDF4	chr10_101989344_101991344_BLOC1S2	chr4_56814430_56817177_AASDH	0.180719	0.243671
chr1_935552_937552_NOC2L	chr10_101989344_101991344_CWF19L1	chr4_56914740_56916399_AASDH	0.177539	0.246121
chr1_935552_937552_ISG15	chr10_101989492_101989828_BLOC1S2	chr4_56996811_56997128_AASDH	0.183837	0.239533
chr1_935552_937552_HES4	chr10_102027437_102029437_BLOC1S2	chr7_121080995_121081258_AASS	0.181997	0.245314
chr1_935552_937552_C1orf159	chr10_102027437_102029437_CWF19L1	chr7_121144190_121145711_AASS	0.180627	0.24218
chr1_935552_937552_B3GALT6	chr10_102027437_102029437_DNMBP	chr7_121169327_121171523_AASS	0.183594	0.244523
chr1_935552_937552_AGRN	chr10_102027437_102029437_ERLIN1	chr9_107590968_107594261_ABCA1	0.179821	0.24323
chr1_946846_948846_PUSL1	chr10_102027571_102028094_BLOC1S2	chr9_107690527_107692527_ABCA1	0.180977	0.243108
chr1_946846_948846_UBE2J2	chr10_102044991_102045741_BLOC1S2	chr9_107753333_107754128_ABCA1	0.177722	0.245877
chr1_946846_948846_SDF4	chr10_102044991_102045741_CWF19L1	chr9_108007478_108008523_ABCA1	0.179289	0.243991
chr1_946846_948846_NOC2L	chr10_102044991_102045741_DNMBP	chr9_139890366_139893229_ABCA2	0.17757	0.242469
chr1_946846_948846_KLHL17	chr10_102044991_102045741_ERLIN1	chr9_139922740_139924740_ABCA2	0.18227	0.243428
chr1_946846_948846_HES4	chr10_102046121_102048121_BLOC1S2	chr16_2317338_2319338_ABCA3	0.178711	0.240705
chr1_946846_948846_C1orf159	chr10_102104771_102106771_CUTC	chr16_2508114_2510114_ABCA3	0.180232	0.244341
chr1_946846_948846_ACAP3	chr10_102104771_102106771_HIF1AN	chr16_2563594_2563668_ABCA3	0.18262	0.243854
chr1_946846_948846_B3GALT6	chr10_102104771_102106771_SEC31B	chr16_2564787_2567260_ABCA3	0.179486	0.245117
chr1_946846_948846_AGRN	chr10_102105444_102106432_CUTC	chr17_67246734_67247452_ABCA5	0.178984	0.244249
chr1_946846_948846_ISG15	chr10_102105444_102106432_HIF1AN	chr17_67311774_67313774_ABCA5	0.183442	0.245482
chr1_948215_950552_ISG15	chr10_102105444_102106432_SEC31B	chr17_67323578_67323913_ABCA5	0.178102	0.243763
chr1_948215_950552_UBE2J2	chr10_102116258_102120167_HIF1AN	chr17_67424381_67424689_ABCA5	0.178756	0.243595
chr1_948215_950552_SDF4	chr10_102116258_102120167_SEC31B	chr17_67514380_67515864_ABCA5	0.180627	0.240872
chr1_948215_950552_PUSL1	chr10_102121892_102125428_SEC31B	chr17_67576388_67577947_ABCA5	0.181631	0.242272
chr1_948215_950552_NOC2L	chr10_102130247_102135179_SEC31B	chr17_67588127_67590127_ABCA5	0.179791	0.24215
chr1_948215_950552_KLHL17	chr10_102279595_102281595_HIF1AN	chr17_67593769_67595765_ABCA5	0.179578	0.244462
chr1_948215_950552_HES4	chr10_102279595_102281595_NDUFB8	chr17_67603035_67606044_ABCA5	0.178771	0.241511
chr1_948215_950552_C1orf159	chr10_102279595_102281595_SEC31B	chr19_1026101_1029628_ABCA7	0.178878	0.243489
chr1_948215_950552_B3GALT6	chr10_102287871_102289956_HIF1AN	chr19_1063921_1065921_ABCA7	0.17973	0.245543
chr1_948215_950552_AGRN	chr10_102287871_102289956_NDUFB8	chr17_66951533_66953533_ABCA8	0.178695	0.243778
chr1_948215_950552_ACAP3	chr10_102287871_102289956_SEC31B	chr17_67041699_67045721_ABCA8	0.180095	0.242789
chr1_953502_955502_KLHL17	chr10_102289680_102291680_HIF1AN	chr17_67088650_67089998_ABCA8	0.181038	0.241663
chr1_953502_955502_UBE2J2	chr10_102289680_102291680_NDUFB8	chr1_229643175_229644984_ABCB10	0.180034	0.243489
chr1_953502_955502_SDF4	chr10_102289680_102291680_SEC31B	chr1_229644088_229646088_ABCB10	0.180567	0.242059
chr1_953502_955502_PUSL1	chr10_102293640_102295640_HIF1AN	chr1_229694442_229696442_ABCB10	0.18084	0.242819
chr1_953502_955502_NOC2L	chr10_102293640_102295640_NDUFB8	chr1_229759980_229761980_ABCB10	0.181038	0.244493
chr1_953502_955502_ISG15	chr10_102293640_102295640_SEC31B	chr1_229761079_229761203_ABCB10	0.180262	0.241754
chr1_953502_955502_HES4	chr10_102294620_102296276_HIF1AN	chr2_220041702_220043702_ABCB6	0.178437	0.243108
chr1_953502_955502_C1orf159	chr10_102294620_102296276_NDUFB8	chr2_220043496_220043888_ABCB6	0.180308	0.246942
chr1_953502_955502_B3GALT6	chr10_102294620_102296276_SEC31B	chr2_220069505_220071505_ABCB6	0.180004	0.24215
chr1_953502_955502_AGRN	chr10_102646911_102647887_SEMA4G	chr2_220070925_220073051_ABCB6	0.182164	0.242211
chr1_953502_955502_ACAP3	chr10_102649117_102651103_MRPL43	chr2_220081160_220084483_ABCB6	0.179562	0.243519
chr1_999154_1000125_DVL1	chr10_102673288_102673519_MRPL43	chr2_220092714_220093938_ABCB6	0.182118	0.245132
chr1_999154_1000125_UBE2J2	chr10_102730285_102732285_MRPL43	chrX_74374064_74375468_ABCB7	0.179395	0.243291
chr1_999154_1000125_SDF4	chr10_102745292_102747292_MRPL43	chrX_74376175_74378175_ABCB7	0.179684	0.243778
chr1_999154_1000125_PUSL1	chr10_102745292_102747292_SEMA4G	chrX_74376353_74376982_ABCB7	0.182392	0.245284
chr1_999154_1000125_NOC2L	chr10_102747272_102749272_LZTS2	chrX_74491893_74493893_ABCB7	0.180034	0.242393
chr1_999154_1000125_KLHL17	chr10_102747272_102749272_MRPL43	chrX_74493277_74495344_ABCB7	0.179486	0.24682
chr1_999154_1000125_ISG15	chr10_102754863_102756863_LZTS2	chr7_150689367_150692428_ABCB8	0.180034	0.242469
chr1_999154_1000125_HES4	chr10_102754863_102756863_MRPL43	chr7_150698989_150701775_ABCB8	0.18084	0.245847
chr1_999154_1000125_C1orf159	chr10_102754863_102756863_SEMA4G	chr7_150703845_150706190_ABCB8	0.17941	0.245375
chr1_999154_1000125_B3GALT6	chr10_102756442_102758981_MRPL43	chr7_150723508_150725508_ABCB8	0.178589	0.243641
chr1_999154_1000125_AGRN	chr10_102760191_102762202_MRPL43	chr7_150724889_150727096_ABCB8	0.179623	0.241024
chr1_999154_1000125_ACAP3	chr10_102788995_102790995_SFXN3	chr7_150735103_150737689_ABCB8	0.17903	0.246181
chr1_1051736_1053736_ISG15	chr10_102790914_102792914_SFXN3	chr12_123380712_123382712_ABCB9	0.178908	0.24361
chr1_1051736_1053736_MRPL20	chr10_102791049_102793339_SFXN3	chr12_123380912_123381161_ABCB9	0.177995	0.243093
chr1_1051736_1053736_NOC2L	chr10_102818998_102820998_MRPL43	chr12_123427268_123433151_ABCB9	0.177372	0.246212
chr1_1051736_1053736_PUSL1	chr10_102889060_102891060_DPCD	chr12_123435604_123436735_ABCB9	0.178619	0.241055
chr1_1051736_1053736_SDF4	chr10_103111789_103113789_BTRC	chr12_123441876_123443625_ABCB9	0.183046	0.243321
chr1_1051736_1053736_UBE2J2	chr10_103123963_103124801_BTRC	chr12_123451056_123453056_ABCB9	0.178376	0.243504
chr1_1051736_1053736_KLHL17	chr10_103123963_103124801_HPS6	chr12_123457353_123459353_ABCB9	0.180201	0.240887
chr1_1051736_1053736_DVL1	chr10_1032348_1034348_GTPBP4	chr12_123458582_123459014_ABCB9	0.180962	0.24355
chr1_1051736_1053736_CCNL2	chr10_1032348_1034348_LARP4B	chr12_123460280_123461068_ABCB9	0.18224	0.245162
chr1_1051736_1053736_C1orf159	chr10_1032348_1034348_WDR37	chr12_123462606_123464606_ABCB9	0.181829	0.242485
chr1_1051736_1053736_B3GALT6	chr10_1032911_1034122_GTPBP4	chr12_123464059_123464845_ABCB9	0.181966	0.243397
chr1_1051736_1053736_AURKAIP1	chr10_1032911_1034122_WDR37	chr12_123466003_123467526_ABCB9	0.179486	0.242682
chr1_1051736_1053736_AGRN	chr10_103346088_103348088_POLL	chr6_43337612_43338062_ABCC10	0.183046	0.240629
chr1_1051736_1053736_ACAP3	chr10_103348027_103350027_POLL	chr6_43393291_43395291_ABCC10	0.179699	0.242941
chr1_1051736_1053736_HES4	chr10_103454743_103456743_DPCD	chr6_43394877_43395087_ABCC10	0.179106	0.243915
chr1_1092970_1094445_ISG15	chr10_103542699_103544063_HPS6	chr6_43395943_43396935_ABCC10	0.180916	0.244234
chr1_1092970_1094445_VWA1	chr10_103542699_103544063_NPM3	chr6_43404197_43405013_ABCC10	0.180932	0.24358
chr1_1092970_1094445_UBE2J2	chr10_103578222_103580222_HPS6	chr6_43444848_43446020_ABCC10	0.178954	0.241724
chr1_1092970_1094445_SDF4	chr10_103578222_103580222_NPM3	chr16_15737023_15739023_ABCC1	0.179715	0.24253
chr1_1092970_1094445_PUSL1	chr10_103607437_103609755_HPS6	chr16_15765034_15768160_ABCC1	0.179167	0.24361
chr1_1092970_1094445_NOC2L	chr10_103696501_103702509_HPS6	chr16_15775581_15776422_ABCC1	0.178528	0.244143
chr1_1092970_1094445_MRPL20	chr10_103696501_103702509_LDB1	chr16_15968498_15969394_ABCC1	0.179943	0.243032
chr1_1092970_1094445_KLHL17	chr10_103696501_103702509_NFKB2	chr16_16079850_16084515_ABCC1	0.180445	0.243808
chr1_1092970_1094445_HES4	chr10_103696501_103702509_NPM3	chr17_48624461_48625186_ABCC3	0.178452	0.242637
chr1_1092970_1094445_DVL1	chr10_103696501_103702509_WBP1L	chr17_48710217_48712217_ABCC3	0.180506	0.243139
chr1_1092970_1094445_CCNL2	chr10_103732821_103734620_HPS6	chr17_48715589_48719314_ABCC3	0.178711	0.243048
chr1_1092970_1094445_C1orf159	chr10_103732821_103734620_WBP1L	chr13_95510858_95514164_ABCC4	0.179076	0.246653
chr1_1092970_1094445_B3GALT6	chr10_103815932_103817932_HPS6	chr13_95735489_95737853_ABCC4	0.180384	0.241146
chr1_1092970_1094445_AURKAIP1	chr10_103815932_103817932_NPM3	chr13_95751119_95753959_ABCC4	0.179197	0.243063
chr1_1092970_1094445_AGRN	chr10_103823123_103825123_HPS6	chr13_95853754_95858015_ABCC4	0.181403	0.24285
chr1_1092970_1094445_ACAP3	chr10_103823123_103825123_NPM3	chr3_183601694_183602033_ABCC5	0.18332	0.24355
chr1_1165061_1166775_ISG15	chr10_103824655_103826826_HPS6	chr3_183602693_183604693_ABCC5	0.182362	0.242409
chr1_1165061_1166775_AGRN	chr10_103873500_103879712_FBXL15	chr3_183602972_183603121_ABCC5	0.18081	0.241815
chr1_1165061_1166775_KLHL17	chr10_103873500_103879712_HPS6	chr3_183850809_183852809_ABCC5	0.181738	0.244599
chr1_1165061_1166775_MRPL20	chr10_103873500_103879712_LDB1	chr3_183852175_183852680_ABCC5	0.181373	0.239685
chr1_1165061_1166775_NOC2L	chr10_103874723_103876723_LDB1	chr3_183853772_183855640_ABCC5	0.181525	0.244858
chr1_1165061_1166775_PUSL1	chr10_103890750_103892750_HPS6	chr3_183871283_183873283_ABCC5	0.179517	0.243337
chr1_1165061_1166775_SDF4	chr10_103890750_103892750_LDB1	chr3_183872661_183875382_ABCC5	0.180004	0.244082
chr1_1165061_1166775_UBE2J2	chr10_103891735_103892306_HPS6	chr3_183890633_183892633_ABCC5	0.17865	0.242682
chr1_1165061_1166775_VWA1	chr10_103909932_103911932_HPS6	chr3_183891805_183892319_ABCC5	0.181677	0.244691
chr1_1165061_1166775_DVL1	chr10_103910137_103911748_HPS6	chr3_183893383_183895844_ABCC5	0.180247	0.241359
chr1_1165061_1166775_CCNL2	chr10_103912633_103913471_HPS6	chr3_183901862_183903862_ABCC5	0.179289	0.24466
chr1_1165061_1166775_C1orf159	chr10_104003254_104005254_LDB1	chr3_183902920_183903650_ABCC5	0.180232	0.245117
chr1_1165061_1166775_B3GALT6	chr10_104003254_104005254_WBP1L	chr3_183904573_183905203_ABCC5	0.180871	0.24498
chr1_1165061_1166775_AURKAIP1	chr10_104069271_104070922_FBXL15	chr3_183932574_183933021_ABCC5	0.181479	0.24393
chr1_1165061_1166775_ATAD3B	chr10_104069271_104070922_LDB1	chr3_183965444_183967444_ABCC5	0.179228	0.244751
chr1_1165061_1166775_ATAD3A	chr10_104153562_104156257_NFKB2	chr3_183966759_183968759_ABCC5	0.178056	0.242043
chr1_1165061_1166775_ACAP3	chr10_104177570_104179570_LDB1	chrX_152965189_152966257_ABCD1	0.180643	0.242606
chr1_1165061_1166775_HES4	chr10_104192423_104194423_HPS6	chrX_152988322_152990322_ABCD1	0.183062	0.24288
chr1_1165628_1167628_HES4	chr10_104192423_104194423_SFXN2	chrX_152990315_152993547_ABCD1	0.178437	0.243717
chr1_1165628_1167628_ISG15	chr10_104192423_104194423_WBP1L	chrX_153027650_153029650_ABCD1	0.180384	0.245451
chr1_1165628_1167628_MRPL20	chr10_104219169_104221169_ARL3	chr1_94880786_94883238_ABCD3	0.184187	0.244067
chr1_1165628_1167628_NOC2L	chr10_104219169_104221169_SFXN2	chr1_95200522_95201808_ABCD3	0.17973	0.24714
chr1_1165628_1167628_PUSL1	chr10_104261000_104261513_ARL3	chr1_95248644_95250514_ABCD3	0.180506	0.239412
chr1_1165628_1167628_SDF4	chr10_104261000_104261513_SFXN2	chr1_95257527_95262346_ABCD3	0.183198	0.24183
chr1_1165628_1167628_UBE2J2	chr10_104261000_104261513_WBP1L	chr1_95267051_95267811_ABCD3	0.181555	0.24107
chr1_1165628_1167628_VWA1	chr10_104261718_104263718_ACTR1A	chr14_74552178_74552428_ABCD4	0.178482	0.24609
chr1_1165628_1167628_KLHL17	chr10_104261718_104263718_SFXN2	chr14_74765224_74767140_ABCD4	0.180445	0.24361
chr1_1165628_1167628_CCNL2	chr10_104261718_104263718_SUFU	chr4_145567171_145569171_ABCE1	0.179106	0.246729
chr1_1165628_1167628_DVL1	chr10_104261718_104263718_TRIM8	chr4_145570692_145589004_ABCE1	0.181099	0.24466
chr1_1165628_1167628_AGRN	chr10_104262512_104264512_ACTR1A	chr4_145618574_145636399_ABCE1	0.179426	0.242865
chr1_1165628_1167628_ATAD3A	chr10_104262512_104264512_SFXN2	chr4_145638582_145641766_ABCE1	0.178543	0.245482
chr1_1165628_1167628_ATAD3B	chr10_104262512_104264512_SUFU	chr4_145826632_145828313_ABCE1	0.178102	0.245071
chr1_1165628_1167628_AURKAIP1	chr10_104262512_104264512_TRIM8	chr4_145932639_145935566_ABCE1	0.179973	0.243017
chr1_1165628_1167628_B3GALT6	chr10_104262690_104264527_ACTR1A	chr4_146018036_146018923_ABCE1	0.183381	0.243808
chr1_1165628_1167628_C1orf159	chr10_104262690_104264527_SFXN2	chr4_146019371_146021371_ABCE1	0.179928	0.24288
chr1_1165628_1167628_ACAP3	chr10_104262690_104264527_SUFU	chr4_146020082_146021555_ABCE1	0.178695	0.244371
chr1_1167447_1169447_HES4	chr10_104262690_104264527_TRIM8	chr6_30525371_30527371_ABCF1	0.180627	0.241815
chr1_1167447_1169447_VWA1	chr10_104355301_104365870_ACTR1A	chr6_30580004_30582743_ABCF1	0.180338	0.246318
chr1_1167447_1169447_UBE2J2	chr10_104355301_104365870_ARL3	chr6_30583654_30584283_ABCF1	0.179593	0.242211
chr1_1167447_1169447_SDF4	chr10_104355301_104365870_SFXN2	chr6_30585084_30587084_ABCF1	0.180582	0.241663
chr1_1167447_1169447_PUSL1	chr10_104355301_104365870_SUFU	chr7_150930433_150931264_ABCF2	0.180901	0.243048
chr1_1167447_1169447_NOC2L	chr10_104355301_104365870_TRIM8	chr7_150945749_150947749_ABCF2	0.180993	0.24501
chr1_1167447_1169447_MRPL20	chr10_104355301_104365870_WBP1L	chr3_183735727_183737727_ABCF3	0.179532	0.244097
chr1_1167447_1169447_KLHL17	chr10_104370153_104374051_SFXN2	chr3_183852175_183852680_ABCF3	0.181708	0.240781
chr1_1167447_1169447_ISG15	chr10_104370153_104374051_SUFU	chr3_183853772_183855640_ABCF3	0.180597	0.241298
chr1_1167447_1169447_DVL1	chr10_104370153_104374051_TRIM8	chr3_183871283_183873283_ABCF3	0.181084	0.243215
chr1_1167447_1169447_ACAP3	chr10_104370153_104374051_WBP1L	chr3_183872661_183875382_ABCF3	0.180308	0.243504
chr1_1167447_1169447_AGRN	chr10_104379175_104381958_SFXN2	chr3_183890633_183892633_ABCF3	0.181525	0.242043
chr1_1167447_1169447_ATAD3A	chr10_104379175_104381958_SUFU	chr3_183891805_183892319_ABCF3	0.181434	0.244767
chr1_1167447_1169447_ATAD3B	chr10_104379175_104381958_TRIM8	chr3_183893383_183895844_ABCF3	0.179882	0.242987
chr1_1167447_1169447_AURKAIP1	chr10_104386276_104395499_ACTR1A	chr3_183902920_183903650_ABCF3	0.178893	0.244538
chr1_1167447_1169447_B3GALT6	chr10_104386276_104395499_ARL3	chr3_183904573_183905203_ABCF3	0.182149	0.24288
chr1_1167447_1169447_C1orf159	chr10_104386276_104395499_SFXN2	chr3_183932574_183933021_ABCF3	0.182331	0.243534
chr1_1167447_1169447_CCNL2	chr10_104386276_104395499_SUFU	chr3_183966759_183968759_ABCF3	0.180582	0.243321
chr1_1167806_1168080_VWA1	chr10_104386276_104395499_TRIM8	chr21_43639422_43642861_ABCG1	0.183883	0.24533
chr1_1167806_1168080_UBE2J2	chr10_104386276_104395499_WBP1L	chr21_43647787_43649875_ABCG1	0.179456	0.24288
chr1_1167806_1168080_SDF4	chr10_104401255_104401871_ARL3	chr21_43786644_43788644_ABCG1	0.179304	0.245162
chr1_1167806_1168080_PUSL1	chr10_104401255_104401871_SFXN2	chr3_111457695_111458992_ABHD10	0.17973	0.242256
chr1_1167806_1168080_NOC2L	chr10_104401255_104401871_WBP1L	chr3_111466255_111467715_ABHD10	0.180019	0.245269
chr1_1167806_1168080_MRPL20	chr10_104402251_104404251_SFXN2	chr3_111487089_111488268_ABHD10	0.179076	0.243154
chr1_1167806_1168080_KLHL17	chr10_104402251_104404251_TRIM8	chr3_111564425_111567071_ABHD10	0.180369	0.24107
chr1_1167806_1168080_ISG15	chr10_104416462_104418834_ARL3	chr3_111569002_111572624_ABHD10	0.178269	0.242454
chr1_1167806_1168080_HES4	chr10_104416462_104418834_SFXN2	chr3_111579292_111585442_ABHD10	0.181342	0.243154
chr1_1167806_1168080_CCNL2	chr10_104416462_104418834_TRIM8	chr3_111619777_111624306_ABHD10	0.17865	0.243732
chr1_1167806_1168080_C1orf159	chr10_104416462_104418834_WBP1L	chr3_111629294_111638766_ABHD10	0.178437	0.244112
chr1_1167806_1168080_B3GALT6	chr10_104472297_104474297_ARL3	chr3_111649937_111657648_ABHD10	0.179608	0.243078
chr1_1167806_1168080_AURKAIP1	chr10_104472297_104474297_HPS6	chr3_111661353_111663132_ABHD10	0.18049	0.24288
chr1_1167806_1168080_ATAD3B	chr10_104472297_104474297_SFXN2	chr3_111681942_111683196_ABHD10	0.17865	0.244173
chr1_1167806_1168080_ATAD3A	chr10_104472297_104474297_TRIM8	chr3_111684080_111686982_ABHD10	0.181692	0.245086
chr1_1167806_1168080_AGRN	chr10_104472297_104474297_WBP1L	chr3_111697292_111697602_ABHD10	0.179608	0.24002
chr1_1167806_1168080_ACAP3	chr10_104474190_104476190_SFXN2	chr3_111698418_111699423_ABHD10	0.180125	0.244295
chr1_1167806_1168080_DVL1	chr10_104474190_104476190_TRIM8	chr3_111715585_111717585_ABHD10	0.181206	0.244173
chr1_1195603_1198515_ISG15	chr10_104474190_104476190_WBP1L	chr7_73129633_73134035_ABHD11	0.180475	0.244873
chr1_1195603_1198515_UBE2J2	chr10_104474458_104475997_SFXN2	chr7_73134017_73136017_ABHD11	0.178193	0.243048
chr1_1195603_1198515_KLHL17	chr10_104474458_104475997_TRIM8	chr7_73147398_73149398_ABHD11	0.180262	0.241937
chr1_1195603_1198515_MRPL20	chr10_104474458_104475997_WBP1L	chr7_73152608_73153983_ABHD11	0.183624	0.244432
chr1_1195603_1198515_NOC2L	chr10_104501726_104503726_ARL3	chr7_73153184_73155184_ABHD11	0.181114	0.243108
chr1_1195603_1198515_PUSL1	chr10_104501726_104503726_PDCD11	chr20_25203373_25205262_ABHD12	0.178634	0.244204
chr1_1195603_1198515_SDF4	chr10_104501726_104503726_SFXN2	chr20_25229434_25231431_ABHD12	0.17795	0.242804
chr1_1195603_1198515_TMEM240	chr10_104501726_104503726_SUFU	chr20_25388039_25390045_ABHD12	0.178832	0.246896
chr1_1195603_1198515_VWA1	chr10_104501726_104503726_TRIM8	chr20_25464504_25468468_ABHD12	0.179182	0.245968
chr1_1195603_1198515_DVL1	chr10_104501726_104503726_WBP1L	chr20_25565149_25565528_ABHD12	0.179593	0.242378
chr1_1195603_1198515_HES4	chr10_104502999_104503334_ARL3	chr13_107923421_107923695_ABHD13	0.179334	0.243976
chr1_1195603_1198515_ACAP3	chr10_104502999_104503334_SFXN2	chr13_107928039_107930571_ABHD13	0.178011	0.245253
chr1_1195603_1198515_AGRN	chr10_104502999_104503334_WBP1L	chr13_107935710_107937381_ABHD13	0.182757	0.244082
chr1_1195603_1198515_ATAD3A	chr10_104504315_104504801_ARL3	chr13_108019036_108024053_ABHD13	0.179715	0.24355
chr1_1195603_1198515_ATAD3B	chr10_104504315_104504801_NT5C2	chr13_108059095_108060334_ABHD13	0.179456	0.244417
chr1_1195603_1198515_AURKAIP1	chr10_104504315_104504801_SFXN2	chr13_108102190_108104753_ABHD13	0.182103	0.243428
chr1_1195603_1198515_B3GALT6	chr10_104504315_104504801_WBP1L	chr13_108232909_108233820_ABHD13	0.180977	0.244128
chr1_1195603_1198515_C1orf159	chr10_104532823_104537895_ACTR1A	chr3_52008646_52010646_ABHD14A	0.181327	0.240568
chr1_1195603_1198515_CCNL2	chr10_104532823_104537895_ARL3	chr3_52000856_52002331_ABHD14B	0.179562	0.242043
chr1_1199416_1201552_VWA1	chr10_104532823_104537895_NT5C2	chr3_52015299_52017299_ABHD14B	0.180567	0.244736
chr1_1199416_1201552_UBE2J2	chr10_104532823_104537895_SFXN2	chr3_52016331_52018085_ABHD14B	0.181692	0.243656
chr1_1199416_1201552_TMEM240	chr10_104532823_104537895_SUFU	chr17_27715942_27717942_ABHD15	0.17757	0.244189
chr1_1199416_1201552_SDF4	chr10_104532823_104537895_TRIM8	chr17_27716874_27717165_ABHD15	0.180612	0.243413
chr1_1199416_1201552_PUSL1	chr10_104532823_104537895_WBP1L	chr17_27718348_27720745_ABHD15	0.181631	0.247216
chr1_1199416_1201552_MRPL20	chr10_104540568_104543902_ACTR1A	chr17_27738895_27741139_ABHD15	0.180217	0.2425
chr1_1199416_1201552_ISG15	chr10_104540568_104543902_ARL3	chr17_27837321_27838880_ABHD15	0.180475	0.245177
chr1_1199416_1201552_CCNL2	chr10_104540568_104543902_SFXN2	chr17_27893676_27896351_ABHD15	0.179593	0.242515
chr1_1199416_1201552_HES4	chr10_104540568_104543902_SUFU	chr17_27893738_27895738_ABHD15	0.180293	0.243595
chr1_1199416_1201552_DVL1	chr10_104540568_104543902_TRIM8	chr17_27894042_27896042_ABHD15	0.178787	0.24466
chr1_1199416_1201552_C1orf159	chr10_104540568_104543902_WBP1L	chr6_31669955_31670277_ABHD16A	0.17903	0.243443
chr1_1199416_1201552_B3GALT6	chr10_104555581_104557203_ARL3	chr6_31670850_31672850_ABHD16A	0.179076	0.243595
chr1_1199416_1201552_AURKAIP1	chr10_104555581_104557203_SFXN2	chr6_31671252_31671642_ABHD16A	0.180627	0.243869
chr1_1199416_1201552_ATAD3B	chr10_104555581_104557203_WBP1L	chr20_62477733_62479759_ABHD16B	0.18049	0.242758
chr1_1199416_1201552_ATAD3A	chr10_104559313_104564706_ARL3	chr20_62490565_62492565_ABHD16B	0.181784	0.244478
chr1_1199416_1201552_AGRN	chr10_104559313_104564706_NT5C2	chr20_62494580_62496580_ABHD16B	0.181236	0.244052
chr1_1199416_1201552_ACAP3	chr10_104559313_104564706_SFXN2	chr19_1864441_1865233_ABHD17A	0.180354	0.244189
chr1_1206131_1208547_VWA1	chr10_104559313_104564706_SUFU	chr19_1881006_1884882_ABHD17A	0.180658	0.244827
chr1_1206131_1208547_UBE2J2	chr10_104559313_104564706_WBP1L	chr19_1903372_1905372_ABHD17A	0.180201	0.24183
chr1_1206131_1208547_TMEM240	chr10_104571832_104576784_ARL3	chr19_1939160_1941160_ABHD17A	0.180703	0.245086
chr1_1206131_1208547_SDF4	chr10_104571832_104576784_SFXN2	chr19_1941700_1944015_ABHD17A	0.179775	0.24463
chr1_1206131_1208547_PUSL1	chr10_104571832_104576784_SUFU	chr9_74523702_74524691_ABHD17B	0.180019	0.24393
chr1_1206131_1208547_MRPL20	chr10_104571832_104576784_WBP1L	chr9_74526148_74528148_ABHD17B	0.177874	0.244691
chr1_1206131_1208547_ISG15	chr10_104611966_104613966_ARL3	chr9_74526745_74527778_ABHD17B	0.180141	0.243595
chr1_1206131_1208547_HES4	chr10_104611966_104613966_CALHM2	chr15_80879952_80883760_ABHD17C	0.180171	0.244402
chr1_1206131_1208547_CCNL2	chr10_104611966_104613966_NT5C2	chr15_80988550_80989003_ABHD17C	0.17833	0.244036
chr1_1206131_1208547_DVL1	chr10_104611966_104613966_SFXN2	chr15_81068616_81069336_ABHD17C	0.181586	0.242363
chr1_1206131_1208547_ACAP3	chr10_104611966_104613966_WBP1L	chr15_89437907_89441566_ABHD2	0.180871	0.242333
chr1_1206131_1208547_AGRN	chr10_104614758_104616423_SFXN2	chr15_89455712_89456971_ABHD2	0.18078	0.241861
chr1_1206131_1208547_ATAD3A	chr10_104676074_104678074_ARL3	chr15_89456663_89458663_ABHD2	0.179562	0.241937
chr1_1206131_1208547_AURKAIP1	chr10_104676074_104678074_NT5C2	chr15_89654843_89656548_ABHD2	0.179197	0.243276
chr1_1206131_1208547_B3GALT6	chr10_104676074_104678074_SFXN2	chr15_89661933_89667445_ABHD2	0.181114	0.245801
chr1_1206131_1208547_C1orf159	chr10_104676074_104678074_WBP1L	chr15_89671842_89677169_ABHD2	0.179836	0.240096
chr1_1206131_1208547_ATAD3B	chr10_104677339_104677729_SFXN2	chr15_89685375_89687759_ABHD2	0.180277	0.242804
chr1_1209234_1211234_MRPL20	chr10_104912460_104916046_ARL3	chr15_89708645_89712684_ABHD2	0.181647	0.244447
chr1_1209234_1211234_VWA1	chr10_104912460_104916046_CALHM2	chr15_89735213_89736922_ABHD2	0.178802	0.243534
chr1_1209234_1211234_UBE2J2	chr10_104912460_104916046_NT5C2	chr15_89785193_89787193_ABHD2	0.179517	0.242804
chr1_1209234_1211234_TMEM240	chr10_104912460_104916046_PDCD11	chr18_19180693_19182693_ABHD3	0.18043	0.243732
chr1_1209234_1211234_SSU72	chr10_104912460_104916046_SFXN2	chr18_19190229_19192229_ABHD3	0.177128	0.241952
chr1_1209234_1211234_SDF4	chr10_104912460_104916046_WBP1L	chr18_19191688_19193510_ABHD3	0.178513	0.243671
chr1_1209234_1211234_PUSL1	chr10_104940500_104942900_ARL3	chr18_19235993_19237961_ABHD3	0.179836	0.243976
chr1_1209234_1211234_ISG15	chr10_104940500_104942900_CALHM2	chr18_19249462_19250273_ABHD3	0.177965	0.242439
chr1_1209234_1211234_HES4	chr10_104940500_104942900_NT5C2	chr18_19262374_19263375_ABHD3	0.183609	0.242835
chr1_1209234_1211234_CCNL2	chr10_104940500_104942900_SFXN2	chr18_19282608_19283795_ABHD3	0.182392	0.244614
chr1_1209234_1211234_DVL1	chr10_104940500_104942900_WBP1L	chr18_19284766_19286766_ABHD3	0.181038	0.242835
chr1_1209234_1211234_C1orf159	chr10_104950052_104951945_ARL3	chr18_19284880_19285103_ABHD3	0.180916	0.24501
chr1_1209234_1211234_B3GALT6	chr10_104950052_104951945_NT5C2	chr18_19319289_19321289_ABHD3	0.180414	0.245147
chr1_1209234_1211234_AURKAIP1	chr10_104950052_104951945_PDCD11	chr18_19319469_19320506_ABHD3	0.179928	0.243839
chr1_1209234_1211234_ATAD3B	chr10_104950052_104951945_SFXN2	chr18_19321619_19322830_ABHD3	0.181206	0.242652
chr1_1209234_1211234_ATAD3A	chr10_104953063_104955063_ARL3	chr14_23055257_23057655_ABHD4	0.180582	0.240066
chr1_1209234_1211234_AGRN	chr10_104953063_104955063_NT5C2	chr14_23066831_23068619_ABHD4	0.17976	0.243945
chr1_1209234_1211234_ACAP3	chr10_104953063_104955063_PDCD11	chr14_23206450_23211707_ABHD4	0.180977	0.243261
chr1_1209554_1210157_HES4	chr10_104953063_104955063_SFXN2	chr14_23298589_23301452_ABHD4	0.180171	0.244295
chr1_1209554_1210157_ISG15	chr10_104953063_104955063_WBP1L	chr3_43662725_43662882_ABHD5	0.178619	0.244219
chr1_1209554_1210157_MRPL20	chr10_104953138_104953941_ARL3	chr3_43673192_43675316_ABHD5	0.180749	0.24428
chr1_1209554_1210157_PUSL1	chr10_104953138_104953941_SFXN2	chr3_43783828_43785815_ABHD5	0.181479	0.243808
chr1_1209554_1210157_SDF4	chr10_104956576_104957847_ARL3	chr3_58257786_58258992_ABHD6	0.17655	0.240507
chr1_1209554_1210157_TMEM240	chr10_104956576_104957847_NT5C2	chr19_17374999_17376059_ABHD8	0.181495	0.245558
chr1_1209554_1210157_UBE2J2	chr10_104956576_104957847_PDCD11	chr19_17375544_17377544_ABHD8	0.178787	0.244067
chr1_1209554_1210157_VWA1	chr10_104956576_104957847_SFXN2	chr19_17414282_17416282_ABHD8	0.180141	0.241663
chr1_1209554_1210157_ATAD3A	chr10_104956576_104957847_WBP1L	chr19_17416593_17417413_ABHD8	0.180536	0.242196
chr1_1209554_1210157_CCNL2	chr10_104989045_104993345_NT5C2	chr10_27147284_27148508_ABI1	0.177113	0.242287
chr1_1209554_1210157_C1orf159	chr10_105000180_105001815_CALHM2	chr10_27150016_27152016_ABI1	0.177585	0.243428
chr1_1209554_1210157_B3GALT6	chr10_105000180_105001815_PDCD11	chr10_27150211_27150566_ABI1	0.180916	0.240172
chr1_1209554_1210157_AURKAIP1	chr10_105003643_105005643_CALHM2	chr2_204144839_204146703_ABI2	0.179958	0.243352
chr1_1209554_1210157_ATAD3B	chr10_105003643_105005643_NT5C2	chr2_204204752_204207124_ABI2	0.1783	0.243945
chr1_1209554_1210157_AGRN	chr10_105003643_105005643_PDCD11	chr2_204265052_204269665_ABI2	0.180643	0.245117
chr1_1209554_1210157_ACAP3	chr10_105125723_105127723_CALHM2	chr2_204362466_204363804_ABI2	0.180232	0.243899
chr1_1209554_1210157_DVL1	chr10_105125723_105127723_NT5C2	chr2_204398029_204399471_ABI2	0.180795	0.242728
chr1_1213815_1215815_DVL1	chr10_105125723_105127723_WBP1L	chr3_100120242_100122242_ABI3BP	0.18043	0.240583
chr1_1213815_1215815_ISG15	chr10_105153986_105155592_CALHM2	chr3_100120426_100120927_ABI3BP	0.179882	0.24501
chr1_1213815_1215815_MRPL20	chr10_105153986_105155592_NT5C2	chr3_100347964_100349560_ABI3BP	0.180399	0.24355
chr1_1213815_1215815_PUSL1	chr10_105153986_105155592_PDCD11	chr3_100369205_100370460_ABI3BP	0.180567	0.243823
chr1_1213815_1215815_SDF4	chr10_105154411_105156411_CALHM2	chr3_100429192_100429950_ABI3BP	0.179106	0.243793
chr1_1213815_1215815_SSU72	chr10_105154411_105156411_NT5C2	chr3_100616837_100621805_ABI3BP	0.180886	0.245482
chr1_1213815_1215815_TMEM240	chr10_105156270_105158270_CALHM2	chr17_47223659_47225273_ABI3	0.179349	0.242576
chr1_1213815_1215815_UBE2J2	chr10_105156638_105158296_CALHM2	chr17_47268187_47269674_ABI3	0.181221	0.24501
chr1_1213815_1215815_VWA1	chr10_105203858_105206757_ARL3	chr17_47270797_47271637_ABI3	0.180232	0.242971
chr1_1213815_1215815_CCNL2	chr10_105203858_105206757_CALHM2	chr17_47277947_47280541_ABI3	0.182134	0.242941
chr1_1213815_1215815_HES4	chr10_105203858_105206757_NT5C2	chr17_47284589_47285111_ABI3	0.177813	0.244797
chr1_1213815_1215815_ACAP3	chr10_105203858_105206757_PDCD11	chr17_47285588_47287588_ABI3	0.17763	0.243473
chr1_1213815_1215815_AGRN	chr10_105208601_105212559_CALHM2	chr17_47286105_47288908_ABI3	0.181799	0.243048
chr1_1213815_1215815_ATAD3A	chr10_105208601_105212559_PDCD11	chr17_47286743_47288743_ABI3	0.1776	0.242135
chr1_1213815_1215815_ATAD3B	chr10_105212162_105214162_CALHM2	chr9_133587267_133589267_ABL1	0.180977	0.24142
chr1_1213815_1215815_AURKAIP1	chr10_105455504_105457476_CALHM2	chr9_133602465_133605095_ABL1	0.179289	0.243169
chr1_1213815_1215815_B3GALT6	chr10_105455504_105457476_GSTO1	chr9_133630540_133632497_ABL1	0.180369	0.247049
chr1_1213815_1215815_C1orf159	chr10_105455504_105457476_SFXN2	chr9_133711526_133716232_ABL1	0.179319	0.242454
chr1_1241993_1243993_DVL1	chr10_105522578_105526125_COL17A1	chr1_179049111_179051111_ABL2	0.177813	0.241404
chr1_1241993_1243993_VWA1	chr10_105570249_105574059_GSTO1	chr1_179050240_179052639_ABL2	0.179076	0.244706
chr1_1241993_1243993_UBE2J2	chr10_105605534_105606343_SH3PXD2A	chr1_179056421_179058150_ABL2	0.182362	0.243245
chr1_1241993_1243993_TMEM240	chr10_105605534_105606343_SLK	chr1_179092547_179101513_ABL2	0.177433	0.245908
chr1_1241993_1243993_SSU72	chr10_105609178_105611031_SH3PXD2A	chr1_179106182_179110485_ABL2	0.178802	0.242698
chr1_1241993_1243993_SDF4	chr10_105609178_105611031_SLK	chr1_179112618_179116821_ABL2	0.17865	0.241739
chr1_1241993_1243993_PUSL1	chr10_105615164_105617164_SH3PXD2A	chr1_179159515_179160576_ABL2	0.179441	0.240598
chr1_1241993_1243993_MRPL20	chr10_105615164_105617164_SLK	chr1_179187075_179187883_ABL2	0.181342	0.241678
chr1_1241993_1243993_ISG15	chr10_105653484_105657302_SLK	chr1_179197861_179198152_ABL2	0.180871	0.242758
chr1_1241993_1243993_CCNL2	chr10_105667218_105670137_SLK	chr1_179202040_179204521_ABL2	0.178939	0.245421
chr1_1241993_1243993_ACAP3	chr10_105725469_105727469_COL17A1	chr1_179260848_179262848_ABL2	0.181784	0.243884
chr1_1241993_1243993_AGRN	chr10_105725469_105727469_SLK	chr1_179262328_179262782_ABL2	0.182286	0.247064
chr1_1241993_1243993_ATAD3A	chr10_105726197_105726552_COL17A1	chr1_179334474_179335663_ABL2	0.181358	0.242165
chr1_1241993_1243993_ATAD3B	chr10_105727647_105731153_COL17A1	chr10_116245650_116247974_ABLIM1	0.179699	0.243048
chr1_1241993_1243993_AURKAIP1	chr10_105727647_105731153_SLK	chr10_116263768_116268041_ABLIM1	0.179958	0.243093
chr1_1241993_1243993_B3GALT6	chr10_105738919_105744291_COL17A1	chr10_116284690_116287008_ABLIM1	0.18224	0.241907
chr1_1241993_1243993_C1orf159	chr10_105738919_105744291_SLK	chr10_116383093_116385187_ABLIM1	0.181966	0.241344
chr1_1242751_1245515_ACAP3	chr10_105780339_105784778_COL17A1	chr10_116404574_116415029_ABLIM1	0.178574	0.243656
chr1_1242751_1245515_VWA1	chr10_105780339_105784778_SLK	chr10_116456564_116457484_ABLIM1	0.181586	0.243124
chr1_1242751_1245515_UBE2J2	chr10_105813789_105815740_ITPRIP	chr10_116614831_116618169_ABLIM1	0.182179	0.242819
chr1_1242751_1245515_TMEM240	chr10_105869272_105870446_ITPRIP	chr5_148349558_148355008_ABLIM3	0.18262	0.244523
chr1_1242751_1245515_SSU72	chr10_106011951_106013951_GSTO1	chr5_148529124_148533013_ABLIM3	0.178893	0.247703
chr1_1242751_1245515_SDF4	chr10_106011951_106013951_ITPRIP	chr5_148588291_148592762_ABLIM3	0.177174	0.245208
chr1_1242751_1245515_PUSL1	chr10_106014085_106023251_GSTO1	chr6_139138821_139140184_ABRACL	0.180627	0.240324
chr1_1242751_1245515_MRPL20	chr10_106014085_106023251_ITPRIP	chr6_139284369_139285596_ABRACL	0.181495	0.245117
chr1_1242751_1245515_ISG15	chr10_106026706_106029516_GSTO1	chr6_139290814_139295580_ABRACL	0.179426	0.243276
chr1_1242751_1245515_CCNL2	chr10_106026706_106029516_ITPRIP	chr6_139307921_139308613_ABRACL	0.179395	0.243306
chr1_1242751_1245515_C1orf159	chr10_106051551_106054369_GSTO1	chr6_139309398_139311398_ABRACL	0.180034	0.243169
chr1_1242751_1245515_B3GALT6	chr10_106051551_106054369_ITPRIP	chr6_139347818_139349818_ABRACL	0.180171	0.241922
chr1_1242751_1245515_AURKAIP1	chr10_106057191_106061515_CALHM2	chr6_139350739_139351846_ABRACL	0.180262	0.241328
chr1_1242751_1245515_ATAD3B	chr10_106057191_106061515_GSTO1	chr6_139454248_139456248_ABRACL	0.180764	0.245056
chr1_1242751_1245515_ATAD3A	chr10_106057191_106061515_ITPRIP	chr17_1017934_1019029_ABR	0.17795	0.246942
chr1_1242751_1245515_AGRN	chr10_106081241_106094592_GSTO1	chr17_1250869_1252557_ABR	0.179806	0.242515
chr1_1242751_1245515_DVL1	chr10_106081241_106094592_ITPRIP	chr17_1300820_1302005_ABR	0.179258	0.243823
chr1_1243269_1245269_ISG15	chr10_106088750_106090750_GSTO1	chr6_26550565_26551143_ABT1	0.178847	0.243915
chr1_1243269_1245269_MRPL20	chr10_106088750_106090750_ITPRIP	chr6_26553728_26557252_ABT1	0.180141	0.242545
chr1_1243269_1245269_PUSL1	chr10_106095716_106097064_ITPRIP	chr6_26572220_26572975_ABT1	0.181814	0.245892
chr1_1243269_1245269_SDF4	chr10_106098268_106103686_GSTO1	chr6_26595170_26597170_ABT1	0.179076	0.242987
chr1_1243269_1245269_SSU72	chr10_106098268_106103686_ITPRIP	chr6_26597780_26599104_ABT1	0.182118	0.242895
chr1_1243269_1245269_TMEM240	chr10_1071799_1073799_GTPBP4	chr6_26659980_26661980_ABT1	0.179106	0.245588
chr1_1243269_1245269_UBE2J2	chr10_1071799_1073799_WDR37	chr3_127415121_127418660_ABTB1	0.179791	0.241709
chr1_1243269_1245269_VWA1	chr10_1088588_1092470_GTPBP4	chr3_127494034_127495375_ABTB1	0.17795	0.241039
chr1_1243269_1245269_CCNL2	chr10_1088588_1092470_IDI1	chr3_127498256_127499537_ABTB1	0.179639	0.243276
chr1_1243269_1245269_DVL1	chr10_1088588_1092470_LARP4B	chr3_38205025_38207025_ACAA1	0.17868	0.242561
chr1_1243269_1245269_C1orf159	chr10_1088588_1092470_WDR37	chr3_38206011_38206405_ACAA1	0.181403	0.244751
chr1_1243269_1245269_B3GALT6	chr10_1095061_1097061_WDR37	chr3_38207590_38207895_ACAA1	0.179045	0.241891
chr1_1243269_1245269_AURKAIP1	chr10_1096030_1097609_WDR37	chr3_38386250_38388250_ACAA1	0.180506	0.242059
chr1_1243269_1245269_ATAD3B	chr10_1100353_1102016_GTPBP4	chr3_38493789_38495789_ACAA1	0.179791	0.244097
chr1_1243269_1245269_ATAD3A	chr10_1100353_1102016_LARP4B	chr18_47086426_47088426_ACAA2	0.178695	0.243184
chr1_1243269_1245269_AGRN	chr10_1100353_1102016_WDR37	chr18_47185794_47187054_ACAA2	0.178087	0.242622
chr1_1243269_1245269_ACAP3	chr10_1100775_1102775_GTPBP4	chr18_47203726_47205198_ACAA2	0.183275	0.24285
chr1_1258142_1260142_MIB2	chr10_1100775_1102775_LARP4B	chr18_47314272_47315604_ACAA2	0.180323	0.2432
chr1_1258142_1260142_VWA1	chr10_1100775_1102775_WDR37	chr12_112121856_112123856_ACAD10	0.182149	0.242758
chr1_1258142_1260142_UBE2J2	chr10_1103289_1105113_GTPBP4	chr12_112122862_112123330_ACAD10	0.18078	0.243245
chr1_1258142_1260142_TMEM240	chr10_1103289_1105113_LARP4B	chr12_112178343_112181025_ACAD10	0.180217	0.243686
chr1_1258142_1260142_SSU72	chr10_1103289_1105113_WDR37	chr12_112202690_112204690_ACAD10	0.178893	0.242454
chr1_1258142_1260142_SDF4	chr10_1107209_1111593_WDR37	chr3_131852773_131855456_ACAD11	0.181008	0.245132
chr1_1258142_1260142_PUSL1	chr10_111643662_111645367_ADD3	chr3_132122939_132124962_ACAD11	0.179928	0.242743
chr1_1258142_1260142_MRPL20	chr10_111643662_111645367_XPNPEP1	chr3_132164278_132165924_ACAD11	0.180232	0.241115
chr1_1258142_1260142_DVL1	chr10_111648128_111651281_ADD3	chr11_134094976_134095362_ACAD8	0.176322	0.241404
chr1_1258142_1260142_CCNL2	chr10_111648128_111651281_XPNPEP1	chr11_134121433_134123433_ACAD8	0.180201	0.244036
chr1_1258142_1260142_C1orf159	chr10_111658272_111660513_ADD3	chr11_134123260_134125260_ACAD8	0.181175	0.242698
chr1_1258142_1260142_B3GALT6	chr10_111658272_111660513_XPNPEP1	chr3_128445846_128447509_ACAD9	0.179228	0.243489
chr1_1258142_1260142_AURKAIP1	chr10_111674204_111676162_ADD3	chr3_128522210_128525934_ACAD9	0.179228	0.243413
chr1_1258142_1260142_ATAD3B	chr10_111674204_111676162_XPNPEP1	chr3_128531423_128532896_ACAD9	0.179988	0.243732
chr1_1258142_1260142_ATAD3A	chr10_111681718_111683723_ADD3	chr3_128596332_128598332_ACAD9	0.182134	0.244112
chr1_1258142_1260142_ACAP3	chr10_111681718_111683723_XPNPEP1	chr3_128597029_128600481_ACAD9	0.177372	0.243124
chr1_1260067_1262067_ACAP3	chr10_111683311_111685311_ADD3	chr1_75810086_75813551_ACADM	0.181236	0.245725
chr1_1260067_1262067_VWA1	chr10_111683311_111685311_XPNPEP1	chr1_75938322_75940574_ACADM	0.179593	0.239716
chr1_1260067_1262067_UBE2J2	chr10_111694229_111696139_ADD3	chr1_75948332_75949285_ACADM	0.180247	0.245193
chr1_1260067_1262067_TMEM240	chr10_111694229_111696139_XPNPEP1	chr1_75968477_75969937_ACADM	0.177889	0.243063
chr1_1260067_1262067_SSU72	chr10_111725054_111728819_ADD3	chr1_75986241_75988671_ACADM	0.178498	0.244508
chr1_1260067_1262067_SDF4	chr10_111725054_111728819_XPNPEP1	chr1_76006743_76009475_ACADM	0.182042	0.243945
chr1_1260067_1262067_PUSL1	chr10_111752071_111752796_ADD3	chr1_76014457_76017056_ACADM	0.179806	0.242622
chr1_1260067_1262067_MRPL20	chr10_111752071_111752796_XPNPEP1	chr10_124739570_124740588_ACADSB	0.178239	0.245177
chr1_1260067_1262067_MIB2	chr10_111763725_111765725_ADD3	chr10_124766428_124768428_ACADSB	0.178239	0.243291
chr1_1260067_1262067_DVL1	chr10_111767037_111767351_ADD3	chr10_124766888_124769083_ACADSB	0.180719	0.245558
chr1_1260067_1262067_CCNL2	chr10_111768334_111768921_ADD3	chr10_124768203_124770203_ACADSB	0.179319	0.244812
chr1_1260067_1262067_C1orf159	chr10_111768334_111768921_XPNPEP1	chr12_121076421_121078421_ACADS	0.180688	0.243565
chr1_1260067_1262067_B3GALT6	chr10_111794251_111795301_ADD3	chr12_121123766_121124100_ACADS	0.179547	0.243702
chr1_1260067_1262067_AURKAIP1	chr10_111794251_111795301_XPNPEP1	chr12_121125438_121127158_ACADS	0.180597	0.244128
chr1_1260067_1262067_ATAD3B	chr10_111833629_111837982_ADD3	chr12_121135761_121137767_ACADS	0.181784	0.245832
chr1_1260067_1262067_ATAD3A	chr10_111833629_111837982_XPNPEP1	chr12_121161570_121163570_ACADS	0.180749	0.239548
chr1_1260445_1261080_MIB2	chr10_111839429_111843826_ADD3	chr12_121218641_121222751_ACADS	0.178695	0.245086
chr1_1260445_1261080_VWA1	chr10_111965362_111967362_MXI1	chr12_121287320_121288560_ACADS	0.180034	0.240979
chr1_1260445_1261080_UBE2J2	chr10_112062583_112063862_MXI1	chr12_121340742_121341488_ACADS	0.182681	0.241465
chr1_1260445_1261080_TMEM240	chr10_112064707_112066707_MXI1	chr12_121342294_121342895_ACADS	0.181297	0.244736
chr1_1260445_1261080_SSU72	chr10_112065052_112066459_MXI1	chr17_7080858_7081835_ACADVL	0.177083	0.24431
chr1_1260445_1261080_SDF4	chr10_112068857_112071499_MXI1	chr17_7117011_7119068_ACADVL	0.179897	0.244143
chr1_1260445_1261080_PUSL1	chr10_112084942_112087640_MXI1	chr17_7120928_7122928_ACADVL	0.178543	0.243595
chr1_1260445_1261080_MRPL20	chr10_112112661_112114627_MXI1	chr17_7122587_7125186_ACADVL	0.181738	0.241176
chr1_1260445_1261080_DVL1	chr10_112135520_112138062_MXI1	chr17_7136597_7137116_ACADVL	0.179547	0.246197
chr1_1260445_1261080_CCNL2	chr10_112285153_112290606_ADD3	chr17_7138029_7138659_ACADVL	0.178376	0.241846
chr1_1260445_1261080_C1orf159	chr10_112506539_112508670_ADD3	chr17_7145753_7147753_ACADVL	0.178695	0.244736
chr1_1260445_1261080_B3GALT6	chr10_112629552_112631552_BBIP1	chr17_7152556_7154353_ACADVL	0.179532	0.244478
chr1_1260445_1261080_AURKAIP1	chr10_112629552_112631552_PDCD4	chr17_7153371_7155371_ACADVL	0.180627	0.242211
chr1_1260445_1261080_ATAD3B	chr10_112629552_112631552_SHOC2	chr3_194990261_194993049_ACAP2	0.180399	0.242561
chr1_1260445_1261080_ATAD3A	chr10_112677300_112679300_BBIP1	chr3_194991895_194993895_ACAP2	0.179806	0.242926
chr1_1260445_1261080_ACAP3	chr10_112677300_112679300_PDCD4	chr3_195161874_195162898_ACAP2	0.181571	0.244462
chr1_1283068_1285181_MIB2	chr10_112677300_112679300_SHOC2	chr3_195163817_195165817_ACAP2	0.17941	0.241389
chr1_1283068_1285181_VWA1	chr10_112677678_112678195_BBIP1	chr3_195164087_195164378_ACAP2	0.181784	0.244493
chr1_1283068_1285181_UBE2J2	chr10_112678694_112680694_PDCD4	chr1_1241993_1243993_ACAP3	0.18043	0.24145
chr1_1283068_1285181_TMEM240	chr10_112678694_112680694_SHOC2	chr1_1242751_1245515_ACAP3	0.177311	0.242622
chr1_1283068_1285181_SSU72	chr10_114120943_114123331_ACSL5	chr11_108090908_108092690_ACAT1	0.178756	0.243397
chr1_1283068_1285181_SDF4	chr10_114120943_114123331_ZDHHC6	chr11_108091558_108093558_ACAT1	0.180901	0.243991
chr1_1283068_1285181_PUSL1	chr10_114131915_114133915_ACSL5	chr11_108094248_108095421_ACAT1	0.185602	0.243154
chr1_1283068_1285181_MRPL20	chr10_114131915_114133915_ZDHHC6	chr11_108106527_108108461_ACAT1	0.181997	0.24142
chr1_1283068_1285181_DVL1	chr10_114148006_114150233_ACSL5	chr6_160180814_160182854_ACAT2	0.178802	0.244523
chr1_1283068_1285181_CCNL2	chr10_114204755_114206755_ACSL5	chr6_160183655_160184638_ACAT2	0.181692	0.244143
chr1_1283068_1285181_C1orf159	chr10_114204755_114206755_VTI1A	chr6_160207792_160209761_ACAT2	0.179973	0.242013
chr1_1283068_1285181_B3GALT6	chr10_114204755_114206755_ZDHHC6	chr6_160209491_160211491_ACAT2	0.177995	0.24218
chr1_1283068_1285181_AURKAIP1	chr10_114206672_114208672_ACSL5	chr6_160210735_160212735_ACAT2	0.181921	0.243717
chr1_1283068_1285181_ATAD3B	chr10_114206672_114208672_VTI1A	chr1_226248185_226249533_ACBD3	0.184066	0.239046
chr1_1283068_1285181_ATAD3A	chr10_114206672_114208672_ZDHHC6	chr1_226252011_226253086_ACBD3	0.178604	0.240674
chr1_1283068_1285181_ACAP3	chr10_114811324_114814834_TCF7L2	chr1_226297287_226297556_ACBD3	0.181875	0.242774
chr1_1284492_1286492_ACAP3	chr10_114816049_114820759_TCF7L2	chr1_226374659_226375092_ACBD3	0.181251	0.243093
chr1_1284492_1286492_VWA1	chr10_115436920_115438920_CASP7	chr1_226496001_226496278_ACBD3	0.181936	0.242302
chr1_1284492_1286492_UBE2J2	chr10_115439979_115442401_CASP7	chr17_43139209_43141143_ACBD4	0.181099	0.241298
chr1_1284492_1286492_TMEM240	chr10_1154961_1157574_GTPBP4	chr17_43168860_43171665_ACBD4	0.180262	0.241161
chr1_1284492_1286492_SSU72	chr10_1154961_1157574_WDR37	chr17_43200398_43202421_ACBD4	0.176702	0.243565
chr1_1284492_1286492_SDF4	chr10_115613975_115615975_CASP7	chr17_43204550_43206110_ACBD4	0.181282	0.240948
chr1_1284492_1286492_PUSL1	chr10_115613975_115615975_DCLRE1A	chr17_43207966_43209966_ACBD4	0.180049	0.244234
chr1_1284492_1286492_MRPL20	chr10_116248985_116249991_ABLIM1	chr17_43209444_43210649_ACBD4	0.179669	0.24466
chr1_1284492_1286492_MIB2	chr10_116263768_116268041_ABLIM1	chr17_43213010_43213556_ACBD4	0.177478	0.243139
chr1_1284492_1286492_DVL1	chr10_116404574_116415029_FAM160B1	chr17_43222683_43224683_ACBD4	0.18227	0.243534
chr1_1284492_1286492_CCNL2	chr10_116456564_116457484_FAM160B1	chr17_43223878_43224840_ACBD4	0.18186	0.24075
chr1_1284492_1286492_C1orf159	chr10_116472930_116476137_FAM160B1	chr10_27541526_27542007_ACBD5	0.180277	0.241983
chr1_1284492_1286492_B3GALT6	chr10_116579502_116581502_TRUB1	chr1_180470805_180471228_ACBD6	0.178376	0.244858
chr1_1284492_1286492_AURKAIP1	chr10_116582285_116586483_ABLIM1	chr1_180472022_180474022_ACBD6	0.179502	0.242667
chr1_1284492_1286492_ATAD3B	chr10_116582285_116586483_FAM160B1	chr1_180472171_180473034_ACBD6	0.181129	0.243656
chr1_1284492_1286492_ATAD3A	chr10_116582285_116586483_TRUB1	chr1_180474674_180475637_ACBD6	0.182057	0.244021
chr1_1309373_1310190_PUSL1	chr10_116614831_116618169_FAM160B1	chr1_180476516_180477779_ACBD6	0.18151	0.243489
chr1_1309373_1310190_VWA1	chr10_116614831_116618169_TRUB1	chr1_180485148_180486227_ACBD6	0.181236	0.244052
chr1_1309373_1310190_UBE2J2	chr10_116628538_116630711_FAM160B1	chr1_180488239_180489675_ACBD6	0.177706	0.243915
chr1_1309373_1310190_TMEM240	chr10_116684590_116686188_FAM160B1	chr1_180499203_180500176_ACBD6	0.180293	0.244691
chr1_1309373_1310190_SSU72	chr10_116684590_116686188_TRUB1	chr1_180599145_180601145_ACBD6	0.17903	0.242256
chr1_1309373_1310190_SDF4	chr10_116695951_116697951_FAM160B1	chr1_180600454_180600895_ACBD6	0.182818	0.243839
chr1_1309373_1310190_MRPL20	chr10_116695951_116697951_TRUB1	chr1_180601724_180602072_ACBD6	0.178102	0.243473
chr1_1309373_1310190_MIB2	chr10_11782355_11784355_USP6NL	chr1_180822182_180824175_ACBD6	0.180323	0.243671
chr1_1309373_1310190_CCNL2	chr10_11863396_11865396_PROSER2	chr10_14996431_14998431_ACBD7	0.178178	0.245177
chr1_1309373_1310190_ACAP3	chr10_11912392_11914164_PROSER2	chr10_15001019_15002739_ACBD7	0.180095	0.243839
chr1_1309373_1310190_C1orf159	chr10_119132221_119134343_PDZD8	chr10_15077117_15078551_ACBD7	0.180643	0.241481
chr1_1309373_1310190_B3GALT6	chr10_119134937_119136937_PDZD8	chr10_15083894_15085894_ACBD7	0.178178	0.242211
chr1_1309373_1310190_AURKAIP1	chr10_119135458_119135666_PDZD8	chr10_15126095_15127066_ACBD7	0.180156	0.244569
chr1_1309373_1310190_ATAD3B	chr10_120488735_120491548_CACUL1	chr10_15130775_15132775_ACBD7	0.178802	0.242104
chr1_1309373_1310190_ATAD3A	chr10_120512602_120513574_CACUL1	chr10_15137178_15139178_ACBD7	0.180673	0.243656
chr1_1309373_1310190_DVL1	chr10_120514758_120516758_CACUL1	chr11_44085728_44087728_ACCS	0.18008	0.245253
chr1_1310562_1312562_MIB2	chr10_120514876_120515206_CACUL1	chr11_44087025_44088818_ACCS	0.179623	0.243626
chr1_1310562_1312562_VWA1	chr10_120836515_120839314_SFXN4	chr11_44115098_44117098_ACCS	0.179715	0.244858
chr1_1310562_1312562_UBE2J2	chr10_120840334_120842334_SFXN4	chr16_67555111_67555662_ACD	0.180141	0.242667
chr1_1310562_1312562_TMEM240	chr10_120840648_120841303_SFXN4	chr16_67560716_67562716_ACD	0.179076	0.244173
chr1_1310562_1312562_SSU72	chr10_12084840_12086840_UPF2	chr16_67570469_67573820_ACD	0.180262	0.242226
chr1_1310562_1312562_SDF4	chr10_120861610_120863610_SFXN4	chr16_67580039_67583897_ACD	0.181282	0.24504
chr1_1310562_1312562_PUSL1	chr10_120861628_120863628_SFXN4	chr16_67589360_67590547_ACD	0.17906	0.2432
chr1_1310562_1312562_MRPL20	chr10_120924219_120927080_PRDX3	chr16_67594309_67596309_ACD	0.179654	0.245984
chr1_1310562_1312562_DVL1	chr10_120924219_120927080_SFXN4	chr16_67594984_67595908_ACD	0.180688	0.243869
chr1_1310562_1312562_CCNL2	chr10_120925204_120927204_PRDX3	chr16_67597636_67598426_ACD	0.181708	0.24463
chr1_1310562_1312562_C1orf159	chr10_120925204_120927204_SFXN4	chr16_67604618_67606627_ACD	0.181449	0.245284
chr1_1310562_1312562_B3GALT6	chr10_120936203_120938957_PRDX3	chr16_67692850_67694850_ACD	0.180293	0.241131
chr1_1310562_1312562_AURKAIP1	chr10_120936203_120938957_SFXN4	chr16_67693717_67694020_ACD	0.179304	0.243306
chr1_1310562_1312562_ATAD3B	chr10_120938377_120940377_PRDX3	chr16_67694718_67696718_ACD	0.181495	0.244325
chr1_1310562_1312562_ATAD3A	chr10_120938377_120940377_SFXN4	chr16_67694943_67695252_ACD	0.179928	0.242165
chr1_1310562_1312562_ACAP3	chr10_120957120_120958514_PRDX3	chr16_67698716_67700716_ACD	0.178604	0.242196
chr1_1311174_1311776_ACAP3	chr10_120957120_120958514_SFXN4	chr9_19380777_19381007_ACER2	0.178421	0.242409
chr1_1311174_1311776_VWA1	chr10_120962053_120963510_SFXN4	chr9_19406924_19408924_ACER2	0.176718	0.243413
chr1_1311174_1311776_UBE2J2	chr10_120965196_120967196_PRDX3	chr9_19423134_19424899_ACER2	0.178832	0.245406
chr1_1311174_1311776_TMEM240	chr10_120965196_120967196_SFXN4	chr9_19430298_19432540_ACER2	0.181464	0.243276
chr1_1311174_1311776_SSU72	chr10_120965260_120966377_PRDX3	chr11_76493674_76495735_ACER3	0.181738	0.243139
chr1_1311174_1311776_SDF4	chr10_120965260_120966377_SFXN4	chr11_76494106_76496106_ACER3	0.179	0.243702
chr1_1311174_1311776_PUSL1	chr10_120967790_120971738_PRDX3	chr11_76533556_76537279_ACER3	0.179197	0.243108
chr1_1311174_1311776_MRPL20	chr10_120967790_120971738_SFXN4	chr11_76569916_76571916_ACER3	0.179791	0.243504
chr1_1311174_1311776_MIB2	chr10_120991486_120995438_SFXN4	chr11_76571202_76573673_ACER3	0.181449	0.240355
chr1_1311174_1311776_DVL1	chr10_120996690_120997844_SFXN4	chr11_76595043_76597764_ACER3	0.180065	0.242256
chr1_1311174_1311776_CCNL2	chr10_121027468_121032351_SFXN4	chr17_61500433_61501454_ACE	0.181145	0.245649
chr1_1311174_1311776_C1orf159	chr10_121127117_121131522_GRK5	chr17_61509183_61513164_ACE	0.183716	0.244797
chr1_1311174_1311776_B3GALT6	chr10_121296045_121298045_RGS10	chr17_61518207_61520207_ACE	0.185511	0.244554
chr1_1311174_1311776_AURKAIP1	chr10_121351898_121355407_RGS10	chr17_61522549_61529105_ACE	0.178376	0.243184
chr1_1311174_1311776_ATAD3B	chr10_121356541_121358541_RGS10	chr17_61551040_61553084_ACE	0.17903	0.243519
chr1_1311174_1311776_ATAD3A	chr10_121356832_121357622_RGS10	chr17_61552421_61554421_ACE	0.177067	0.242469
chr1_1332909_1334909_VWA1	chr10_121408881_121410881_BAG3	chr17_61625795_61627795_ACE	0.181631	0.244265
chr1_1332909_1334909_UBE2J2	chr10_121410243_121410725_BAG3	chr17_61626990_61627434_ACE	0.183837	0.245847
chr1_1332909_1334909_TMEM240	chr10_121412611_121419991_BAG3	chr17_61628723_61630216_ACE	0.180993	0.244614
chr1_1332909_1334909_SSU72	chr10_121412611_121419991_INPP5F	chr17_61673727_61675419_ACE	0.182879	0.244067
chr1_1332909_1334909_SLC35E2B	chr10_121437606_121441267_BAG3	chr17_61676230_61678230_ACE	0.181206	0.242652
chr1_1332909_1334909_SDF4	chr10_121437606_121441267_INPP5F	chr7_100487339_100489339_ACHE	0.179471	0.242758
chr1_1332909_1334909_PUSL1	chr10_121445401_121448223_BAG3	chr7_100493541_100495541_ACHE	0.181434	0.24212
chr1_1332909_1334909_MRPL20	chr10_121445401_121448223_INPP5F	chr14_23525186_23528154_ACIN1	0.179152	0.238605
chr1_1332909_1334909_DVL1	chr10_121483558_121485558_BAG3	chr14_23526747_23528747_ACIN1	0.179106	0.241891
chr1_1332909_1334909_MIB2	chr10_121483558_121485558_INPP5F	chr14_23530112_23533471_ACIN1	0.181799	0.242789
chr1_1332909_1334909_ACAP3	chr10_121483979_121485172_BAG3	chr14_23537030_23541646_ACIN1	0.180521	0.242682
chr1_1332909_1334909_ATAD3A	chr10_121483979_121485172_INPP5F	chr14_23540779_23542779_ACIN1	0.182073	0.243306
chr1_1332909_1334909_ATAD3B	chr10_121496478_121498739_INPP5F	chr14_23546261_23550930_ACIN1	0.179897	0.23929
chr1_1332909_1334909_AURKAIP1	chr10_121527914_121534193_BAG3	chr14_23559159_23560059_ACIN1	0.178026	0.244706
chr1_1332909_1334909_B3GALT6	chr10_121527914_121534193_INPP5F	chr14_23562582_23563893_ACIN1	0.179882	0.242348
chr1_1332909_1334909_C1orf159	chr10_121542264_121543784_INPP5F	chr14_23562682_23564682_ACIN1	0.182027	0.239625
chr1_1332909_1334909_CCNL2	chr10_121564862_121565652_INPP5F	chr14_23565730_23566509_ACIN1	0.182164	0.244523
chr1_1333041_1334121_MIB2	chr10_121630786_121631827_INPP5F	chr14_23583653_23585209_ACIN1	0.181829	0.243823
chr1_1333041_1334121_VWA1	chr10_121630786_121631827_SEC23IP	chr2_237476183_237487088_ACKR3	0.182575	0.24819
chr1_1333041_1334121_UBE2J2	chr10_121632395_121634395_INPP5F	chr2_237492767_237493911_ACKR3	0.181692	0.242454
chr1_1333041_1334121_TMEM240	chr10_121632395_121634395_SEC23IP	chr2_237684766_237686658_ACKR3	0.18262	0.242287
chr1_1333041_1334121_SSU72	chr10_121632705_121633332_INPP5F	chr2_237734772_237737844_ACKR3	0.179912	0.243276
chr1_1333041_1334121_SLC35E2B	chr10_121650084_121652084_INPP5F	chr2_237741079_237743589_ACKR3	0.180947	0.242758
chr1_1333041_1334121_SDF4	chr10_121650084_121652084_SEC23IP	chr2_237836754_237837712_ACKR3	0.179562	0.244173
chr1_1333041_1334121_PUSL1	chr10_121651446_121653144_INPP5F	chr2_237854728_237856471_ACKR3	0.18049	0.241009
chr1_1333041_1334121_MRPL20	chr10_121651446_121653144_MCMBP	chr2_237905025_237909688_ACKR3	0.181236	0.240583
chr1_1333041_1334121_DVL1	chr10_121651446_121653144_SEC23IP	chr2_237920198_237922198_ACKR3	0.178239	0.2432
chr1_1333041_1334121_ACAP3	chr10_12169639_12171639_NUDT5	chr2_237943879_237945244_ACKR3	0.18119	0.241252
chr1_1333041_1334121_ATAD3A	chr10_12169639_12171639_SEC61A2	chr3_132255128_132255551_ACKR4	0.180582	0.242971
chr1_1333041_1334121_ATAD3B	chr10_12170807_12172326_NUDT5	chr3_132260491_132262621_ACKR4	0.178437	0.24072
chr1_1333041_1334121_AURKAIP1	chr10_12170807_12172326_SEC61A2	chr3_132272961_132275014_ACKR4	0.18151	0.242835
chr1_1333041_1334121_B3GALT6	chr10_12227477_12229938_NUDT5	chr3_132315680_132317375_ACKR4	0.179623	0.243458
chr1_1333041_1334121_C1orf159	chr10_12227477_12229938_SEC61A2	chr3_132355466_132357263_ACKR4	0.180308	0.241815
chr1_1333041_1334121_CCNL2	chr10_12235960_12237960_NUDT5	chr3_132371289_132373289_ACKR4	0.180856	0.245193
chr1_1334718_1336718_ACAP3	chr10_12236102_12237536_NUDT5	chr17_40021629_40023629_ACLY	0.179395	0.241815
chr1_1334718_1336718_VWA1	chr10_12238143_12240143_CAMK1D	chr17_40073240_40074339_ACLY	0.18046	0.242941
chr1_1334718_1336718_UBE2J2	chr10_12238143_12240143_NUDT5	chr17_40075623_40075997_ACLY	0.178345	0.246973
chr1_1334718_1336718_TMEM240	chr10_12238143_12240143_SEC61A2	chr17_40167982_40168807_ACLY	0.180156	0.243671
chr1_1334718_1336718_SSU72	chr10_12238661_12240476_CAMK1D	chr9_32384019_32385349_ACO1	0.181206	0.244234
chr1_1334718_1336718_SLC35E2B	chr10_12238661_12240476_NUDT5	chr9_32394138_32396867_ACO1	0.181099	0.242393
chr1_1334718_1336718_SDF4	chr10_12238661_12240476_SEC61A2	chr9_32429324_32433075_ACO1	0.178893	0.242713
chr1_1334718_1336718_PUSL1	chr10_122486400_122487393_WDR11	chr9_32500181_32504298_ACO1	0.182042	0.244082
chr1_1334718_1336718_MRPL20	chr10_122490053_122492722_WDR11	chr9_32524983_32525653_ACO1	0.179258	0.244614
chr1_1334718_1336718_DVL1	chr10_122493629_122496170_WDR11	chr9_32526322_32528322_ACO1	0.180201	0.246973
chr1_1334718_1336718_CCNL2	chr10_122514493_122516500_WDR11	chr9_32526695_32527388_ACO1	0.178041	0.244599
chr1_1334718_1336718_C1orf159	chr10_122608686_122610686_WDR11	chr9_32549141_32551141_ACO1	0.181206	0.241481
chr1_1334718_1336718_B3GALT6	chr10_122610321_122611985_WDR11	chr9_32552626_32554626_ACO1	0.182909	0.242302
chr1_1334718_1336718_AURKAIP1	chr10_12261822_12264675_CAMK1D	chr9_32571405_32574054_ACO1	0.182544	0.245527
chr1_1334718_1336718_ATAD3B	chr10_123550736_123553180_ATE1	chr22_41839940_41840923_ACO2	0.179015	0.242226
chr1_1334718_1336718_ATAD3A	chr10_123684986_123686843_ATE1	chr22_41863128_41865128_ACO2	0.184628	0.243337
chr1_1334718_1336718_MIB2	chr10_123684986_123686843_NSMCE4A	chr22_41865515_41866031_ACO2	0.181464	0.243169
chr1_1335280_1336425_MRPL20	chr10_123685826_123687826_ATE1	chr1_54714963_54716426_ACOT11	0.179791	0.240766
chr1_1335280_1336425_PUSL1	chr10_123685826_123687826_NSMCE4A	chr1_54718509_54720432_ACOT11	0.179882	0.243915
chr1_1335280_1336425_SDF4	chr10_123687578_123689578_ATE1	chr1_54776958_54779447_ACOT11	0.180141	0.245771
chr1_1335280_1336425_SLC35E2B	chr10_123687578_123689578_NSMCE4A	chr1_54790881_54794173_ACOT11	0.181753	0.244919
chr1_1335280_1336425_SSU72	chr10_123688148_123688736_ATE1	chr1_54800243_54804465_ACOT11	0.181342	0.240766
chr1_1335280_1336425_TMEM240	chr10_123688148_123688736_NSMCE4A	chr1_54872068_54874068_ACOT11	0.181327	0.24533
chr1_1335280_1336425_UBE2J2	chr10_123701720_123703720_ATE1	chr1_54928470_54931502_ACOT11	0.179486	0.242987
chr1_1335280_1336425_VWA1	chr10_123701720_123703720_NSMCE4A	chr1_54953216_54955245_ACOT11	0.180977	0.244249
chr1_1335280_1336425_ATAD3A	chr10_123715392_123717596_ATE1	chr1_55007454_55009591_ACOT11	0.177448	0.242165
chr1_1335280_1336425_DVL1	chr10_123715392_123717596_NSMCE4A	chr1_55011806_55013806_ACOT11	0.182818	0.243337
chr1_1335280_1336425_CCNL2	chr10_123733477_123733982_NSMCE4A	chr6_24667115_24669115_ACOT13	0.180277	0.243245
chr1_1335280_1336425_C1orf159	chr10_123734743_123736743_ATE1	chr6_24773158_24775158_ACOT13	0.178802	0.241085
chr1_1335280_1336425_B3GALT6	chr10_123734743_123736743_NSMCE4A	chr6_24774543_24775034_ACOT13	0.181829	0.243093
chr1_1335280_1336425_AURKAIP1	chr10_123734907_123735076_ATE1	chr14_73957286_73958788_ACOT1	0.180004	0.243397
chr1_1335280_1336425_ATAD3B	chr10_123746688_123748688_ATE1	chr14_74001927_74003927_ACOT1	0.177144	0.241161
chr1_1335280_1336425_ACAP3	chr10_123746688_123748688_NSMCE4A	chr14_74003304_74005575_ACOT1	0.181129	0.246562
chr1_1335280_1336425_MIB2	chr10_123870917_123876822_TACC2	chr14_74032323_74034323_ACOT1	0.181403	0.241328
chr1_1341032_1342003_MRPL20	chr10_124132093_124134093_PLEKHA1	chr14_74003304_74005575_ACOT2	0.179867	0.243626
chr1_1341032_1342003_VWA1	chr10_124135475_124137677_PLEKHA1	chr14_74032323_74034323_ACOT2	0.181616	0.243899
chr1_1341032_1342003_UBE2J2	chr10_124209523_124210790_HTRA1	chr14_74034356_74037506_ACOT2	0.182483	0.242439
chr1_1341032_1342003_TMEM240	chr10_124209523_124210790_PLEKHA1	chr1_6375983_6377640_ACOT7	0.179197	0.245862
chr1_1341032_1342003_SSU72	chr10_124219040_124221040_HTRA1	chr1_6419004_6421004_ACOT7	0.180536	0.245892
chr1_1341032_1342003_SLC35E2B	chr10_124219040_124221040_PLEKHA1	chr1_6445273_6446944_ACOT7	0.181297	0.243823
chr1_1341032_1342003_SDF4	chr10_124220200_124220671_HTRA1	chr20_44461445_44463328_ACOT8	0.180004	0.242409
chr1_1341032_1342003_PUSL1	chr10_124220200_124220671_PLEKHA1	chr20_44484219_44486219_ACOT8	0.18154	0.242196
chr1_1341032_1342003_MIB2	chr10_124228187_124229285_HTRA1	chr20_44509804_44510465_ACOT8	0.181084	0.245421
chr1_1341032_1342003_DVL1	chr10_124228187_124229285_PLEKHA1	chr20_44513394_44514281_ACOT8	0.182134	0.243048
chr1_1341032_1342003_CCNL2	chr10_124232283_124236315_HTRA1	chr20_44516238_44518238_ACOT8	0.180627	0.240811
chr1_1341032_1342003_C1orf159	chr10_124232283_124236315_PLEKHA1	chr20_44519926_44521926_ACOT8	0.178711	0.242439
chr1_1341032_1342003_B3GALT6	chr10_124608238_124616783_C10orf88	chr20_44539192_44542070_ACOT8	0.176885	0.24323
chr1_1341032_1342003_AURKAIP1	chr10_124619381_124625526_ACADSB	chr20_44539633_44541633_ACOT8	0.178863	0.242728
chr1_1341032_1342003_ATAD3B	chr10_124619381_124625526_C10orf88	chr20_44564202_44564706_ACOT8	0.178893	0.241648
chr1_1341032_1342003_ATAD3A	chr10_124698568_124700473_ACADSB	chr20_44600833_44602833_ACOT8	0.180171	0.244554
chr1_1341032_1342003_ACAP3	chr10_124698568_124700473_C10orf88	chr20_44601257_44601664_ACOT8	0.180582	0.243793
chr1_1342693_1344693_MRPL20	chr10_124713919_124715919_ACADSB	chr20_44744905_44746905_ACOT8	0.179806	0.243595
chr1_1342693_1344693_PUSL1	chr10_124713919_124715919_C10orf88	chrX_23746923_23749872_ACOT9	0.182179	0.244067
chr1_1342693_1344693_SDF4	chr10_124739570_124740588_ACADSB	chrX_23759494_23760582_ACOT9	0.181784	0.242865
chr1_1342693_1344693_SLC35E2B	chr10_124739570_124740588_C10orf88	chrX_23791240_23792559_ACOT9	0.180141	0.244249
chr1_1342693_1344693_SSU72	chr10_124739570_124740588_IKZF5	chrX_23820373_23826549_ACOT9	0.180551	0.243534
chr1_1342693_1344693_TMEM240	chr10_124766428_124768428_ACADSB	chrX_23862759_23864015_ACOT9	0.179349	0.244143
chr1_1342693_1344693_UBE2J2	chr10_124766428_124768428_IKZF5	chrX_23901471_23903177_ACOT9	0.178391	0.240431
chr1_1342693_1344693_VWA1	chr10_124766888_124769083_ACADSB	chrX_23922401_23922669_ACOT9	0.178619	0.24428
chr1_1342693_1344693_ACAP3	chr10_124766888_124769083_IKZF5	chrX_23924939_23925400_ACOT9	0.181768	0.242865
chr1_1342693_1344693_DVL1	chr10_124768203_124770203_ACADSB	chr17_73899030_73900582_ACOX1	0.180019	0.242819
chr1_1342693_1344693_CCNL2	chr10_124768203_124770203_IKZF5	chr17_73994986_73996986_ACOX1	0.179106	0.243367
chr1_1342693_1344693_C1orf159	chr10_124911759_124913759_BUB3	chr4_8184548_8185619_ACOX3	0.181966	0.244569
chr1_1342693_1344693_B3GALT6	chr10_125651500_125653500_CPXM2	chr4_8189549_8195006_ACOX3	0.179943	0.242606
chr1_1342693_1344693_AURKAIP1	chr10_125851940_125853940_CHST15	chr4_8195934_8198330_ACOX3	0.18119	0.243367
chr1_1342693_1344693_ATAD3B	chr10_125865012_125866404_CHST15	chr4_8199802_8208372_ACOX3	0.178954	0.243184
chr1_1342693_1344693_ATAD3A	chr10_126106346_126108139_OAT	chr4_8229820_8230857_ACOX3	0.180125	0.241526
chr1_1342693_1344693_MIB2	chr10_126107545_126109545_OAT	chr4_8243862_8244678_ACOX3	0.181844	0.246151
chr1_1343334_1344148_MRPL20	chr10_126334354_126338069_FAM53B	chr4_8279683_8280735_ACOX3	0.179532	0.242895
chr1_1343334_1344148_PUSL1	chr10_126389306_126392178_FAM53B	chr4_8305013_8306240_ACOX3	0.181936	0.244523
chr1_1343334_1344148_SDF4	chr10_126428137_126431569_FAM53B	chr4_8403598_8405037_ACOX3	0.18081	0.242622
chr1_1343334_1344148_SLC35E2B	chr10_126480439_126482439_FAM53B	chr4_8428892_8430996_ACOX3	0.177798	0.243154
chr1_1343334_1344148_SSU72	chr10_126488353_126490353_FAM53B	chr4_8438909_8442093_ACOX3	0.178954	0.244052
chr1_1343334_1344148_TMEM240	chr10_126606541_126608033_ZRANB1	chr4_8440531_8442531_ACOX3	0.181631	0.241192
chr1_1343334_1344148_UBE2J2	chr10_126612115_126614499_ZRANB1	chr4_8443074_8443753_ACOX3	0.181981	0.24539
chr1_1343334_1344148_VWA1	chr10_126628691_126630691_CTBP2	chr2_256340_258340_ACP1	0.181708	0.244158
chr1_1343334_1344148_ATAD3A	chr10_126628691_126630691_ZRANB1	chr2_262868_264868_ACP1	0.182088	0.243915
chr1_1343334_1344148_DVL1	chr10_126664096_126665414_ZRANB1	chr2_264092_264452_ACP1	0.181084	0.241192
chr1_1343334_1344148_MIB2	chr10_126671752_126672933_ZRANB1	chr2_265426_266028_ACP1	0.181662	0.241298
chr1_1343334_1344148_ACAP3	chr10_126716453_126718453_CTBP2	chr11_47234492_47236492_ACP2	0.180597	0.242241
chr1_1343334_1344148_ATAD3B	chr10_126723168_126725012_CTBP2	chr11_47275349_47277080_ACP2	0.179076	0.245162
chr1_1343334_1344148_AURKAIP1	chr10_126736456_126739585_CTBP2	chr11_47286284_47287614_ACP2	0.18262	0.24717
chr1_1343334_1344148_B3GALT6	chr10_126763908_126774842_UROS	chr1_147142634_147144634_ACP6	0.181297	0.24355
chr1_1343334_1344148_C1orf159	chr10_126835376_126847109_CTBP2	chr1_147147552_147149465_ACP6	0.178574	0.243717
chr1_1343334_1344148_CCNL2	chr10_127408887_127409416_UROS	chr1_147232714_147234714_ACP6	0.178802	0.246516
chr1_1365010_1366303_VWA1	chr10_127510103_127512103_DHX32	chr1_147252783_147254050_ACP6	0.180673	0.242074
chr1_1365010_1366303_UBE2J2	chr10_127510103_127512103_UROS	chr1_147265674_147268407_ACP6	0.179745	0.239822
chr1_1365010_1366303_TMEM240	chr10_127569884_127571884_DHX32	chr1_147276403_147277783_ACP6	0.179273	0.244554
chr1_1365010_1366303_SSU72	chr10_127569884_127571884_UROS	chr1_147321354_147325977_ACP6	0.179243	0.240233
chr1_1365010_1366303_SLC35E2B	chr10_127661479_127662859_BCCIP	chr1_147349249_147351507_ACP6	0.179775	0.243808
chr1_1365010_1366303_SDF4	chr10_127661479_127662859_DHX32	chr17_48498657_48499487_ACSF2	0.181951	0.243321
chr1_1365010_1366303_PUSL1	chr10_127661479_127662859_UROS	chr17_48501006_48504558_ACSF2	0.179213	0.243458
chr1_1365010_1366303_MRPL20	chr10_127729738_127731554_DHX32	chr17_48501518_48503518_ACSF2	0.180582	0.243139
chr1_1365010_1366303_MIB2	chr10_127729738_127731554_UROS	chr16_89158216_89160216_ACSF3	0.179426	0.241404
chr1_1365010_1366303_CDK11B	chr10_127747043_127752282_UROS	chr16_89159938_89160098_ACSF3	0.181129	0.241785
chr1_1365010_1366303_CDK11A	chr10_127935070_127936862_ADAM12	chr16_89160889_89160955_ACSF3	0.177615	0.243793
chr1_1365010_1366303_CCNL2	chr10_129798083_129799599_PTPRE	chr4_185726942_185728942_ACSL1	0.179136	0.243306
chr1_1365010_1366303_B3GALT6	chr10_129803569_129810187_PTPRE	chr4_185746127_185747729_ACSL1	0.179167	0.243215
chr1_1365010_1366303_AURKAIP1	chr10_129833233_129836025_PTPRE	chr2_223516633_223519875_ACSL3	0.180658	0.242774
chr1_1365010_1366303_ATAD3B	chr10_131263453_131265453_MGMT	chr2_223520827_223522827_ACSL3	0.180475	0.243854
chr1_1365010_1366303_ATAD3A	chr10_131264730_131265821_MGMT	chr2_223571572_223575104_ACSL3	0.180369	0.244402
chr1_1365010_1366303_ACAP3	chr10_131932638_131934638_GLRX3	chr2_223607744_223609496_ACSL3	0.181342	0.244432
chr1_1365010_1366303_DVL1	chr10_131935313_131937459_GLRX3	chr2_223726586_223729449_ACSL3	0.181464	0.243671
chr1_1368902_1370902_MIB2	chr10_13341203_13342563_PHYH	chr2_223754527_223758134_ACSL3	0.182468	0.243458
chr1_1368902_1370902_MRPL20	chr10_13341746_13343746_PHYH	chrX_108976621_108978621_ACSL4	0.182346	0.243489
chr1_1368902_1370902_PUSL1	chr10_13343352_13344812_PHYH	chrX_109098803_109101834_ACSL4	0.180612	0.242211
chr1_1368902_1370902_SDF4	chr10_133741383_133745301_BNIP3	chrX_109196056_109198895_ACSL4	0.179304	0.242774
chr1_1368902_1370902_SLC35E2B	chr10_133741383_133745301_PPP2R2D	chrX_109328315_109332741_ACSL4	0.180414	0.241192
chr1_1368902_1370902_SSU72	chr10_133745954_133747954_BNIP3	chr10_114135197_114136319_ACSL5	0.180886	0.244797
chr1_1368902_1370902_TMEM240	chr10_133745954_133747954_PPP2R2D	chr20_33460661_33462661_ACSS2	0.181479	0.242956
chr1_1368902_1370902_UBE2J2	chr10_133758521_133764049_BNIP3	chr10_90712580_90714580_ACTA2	0.181038	0.241283
chr1_1368902_1370902_VWA1	chr10_133758521_133764049_PPP2R2D	chr10_90734448_90735419_ACTA2	0.177843	0.244691
chr1_1368902_1370902_CDK11B	chr10_133793060_133794862_BNIP3	chr10_90748287_90750287_ACTA2	0.18084	0.242637
chr1_1368902_1370902_DVL1	chr10_133793060_133794862_PPP2R2D	chr10_90790940_90792810_ACTA2	0.18049	0.245284
chr1_1368902_1370902_ACAP3	chr10_133795435_133797435_BNIP3	chr10_90833247_90834474_ACTA2	0.18008	0.242804
chr1_1368902_1370902_ATAD3A	chr10_133795435_133797435_PPP2R2D	chr10_90873460_90876644_ACTA2	0.180567	0.24107
chr1_1368902_1370902_ATAD3B	chr10_133795867_133796187_BNIP3	chr10_90881896_90883241_ACTA2	0.181631	0.242378
chr1_1368902_1370902_AURKAIP1	chr10_133795867_133796187_PPP2R2D	chr10_90966320_90967935_ACTA2	0.177722	0.243169
chr1_1368902_1370902_B3GALT6	chr10_13387926_13389116_PHYH	chr7_5566141_5567414_ACTB	0.182559	0.242485
chr1_1368902_1370902_CCNL2	chr10_13387926_13389116_SEPHS1	chr7_5613734_5615271_ACTB	0.181403	0.243184
chr1_1368902_1370902_CDK11A	chr10_13390298_13392298_PHYH	chr7_5630819_5633176_ACTB	0.180901	0.244645
chr1_1405163_1407163_MRPL20	chr10_13390298_13392298_SEPHS1	chr7_5634584_5639220_ACTB	0.180506	0.242454
chr1_1405163_1407163_VWA1	chr10_13390501_13391037_SEPHS1	chr17_79423430_79424649_ACTG1	0.18043	0.243428
chr1_1405163_1407163_UBE2J2	chr10_133998413_134000413_DPYSL4	chr17_79480234_79483589_ACTG1	0.182438	0.244645
chr1_1405163_1407163_TMEM240	chr10_133998413_134000413_STK32C	chr17_79518195_79518850_ACTG1	0.180749	0.243473
chr1_1405163_1407163_SSU72	chr10_134121477_134123477_LRRC27	chr3_179066020_179066133_ACTL6A	0.179867	0.243854
chr1_1405163_1407163_SLC35E2B	chr10_134121477_134123477_STK32C	chr3_179166465_179167767_ACTL6A	0.181495	0.243534
chr1_1405163_1407163_SLC35E2	chr10_134142633_134144865_LRRC27	chr3_179169371_179171371_ACTL6A	0.181647	0.242439
chr1_1405163_1407163_SDF4	chr10_134142633_134144865_STK32C	chr3_179169603_179170932_ACTL6A	0.181555	0.24253
chr1_1405163_1407163_PUSL1	chr10_134143613_134145613_LRRC27	chr3_179190649_179192569_ACTL6A	0.180719	0.244173
chr1_1405163_1407163_NADK	chr10_134143613_134145613_STK32C	chr3_179199891_179201904_ACTL6A	0.178315	0.246045
chr1_1405163_1407163_MIB2	chr10_134145873_134146292_LRRC27	chr3_179244035_179246299_ACTL6A	0.181266	0.24212
chr1_1405163_1407163_DVL1	chr10_134145873_134146292_STK32C	chr3_179278707_179280707_ACTL6A	0.178847	0.242515
chr1_1405163_1407163_CDK11B	chr10_134150249_134151492_LRRC27	chr3_179281449_179281937_ACTL6A	0.181525	0.242043
chr1_1405163_1407163_CDK11A	chr10_134150249_134151492_STK32C	chr3_179320574_179322574_ACTL6A	0.179973	0.243032
chr1_1405163_1407163_CCNL2	chr10_134208701_134210701_LRRC27	chr3_179321072_179321768_ACTL6A	0.178832	0.24355
chr1_1405163_1407163_B3GALT6	chr10_134208701_134210701_PWWP2B	chr3_179322434_179324434_ACTL6A	0.181099	0.240111
chr1_1405163_1407163_AURKAIP1	chr10_134208701_134210701_STK32C	chr14_69260427_69263732_ACTN1	0.18119	0.242409
chr1_1405163_1407163_ATAD3B	chr10_134211146_134212119_LRRC27	chr14_69307388_69309005_ACTN1	0.182027	0.24285
chr1_1405163_1407163_ATAD3A	chr10_134211146_134212119_STK32C	chr14_69414246_69426287_ACTN1	0.178756	0.244538
chr1_1405163_1407163_ACAP3	chr10_134220934_134222002_LRRC27	chr14_69441407_69444309_ACTN1	0.178817	0.242804
chr1_1406483_1406711_MRPL20	chr10_134224665_134225797_STK32C	chr14_69559996_69561546_ACTN1	0.180445	0.241754
chr1_1406483_1406711_UBE2J2	chr10_134330313_134331506_INPP5A	chr14_69567771_69568713_ACTN1	0.181586	0.245603
chr1_1406483_1406711_NADK	chr10_134330313_134331506_TUBGCP2	chr14_69617865_69618247_ACTN1	0.181008	0.243413
chr1_1406483_1406711_PUSL1	chr10_134351641_134354292_INPP5A	chr19_39136266_39138266_ACTN4	0.18119	0.242728
chr1_1406483_1406711_SDF4	chr10_134400694_134402864_INPP5A	chr19_39165189_39172368_ACTN4	0.183959	0.243473
chr1_1406483_1406711_SLC35E2	chr10_134478963_134482415_INPP5A	chr19_39181058_39186362_ACTN4	0.181084	0.24396
chr1_1406483_1406711_SLC35E2B	chr10_134498059_134499584_INPP5A	chr14_57858421_57859818_ACTR10	0.180004	0.242758
chr1_1406483_1406711_SSU72	chr10_135105903_135107697_ECHS1	chr14_58199104_58200361_ACTR10	0.181099	0.247109
chr1_1406483_1406711_TMEM240	chr10_135105903_135107697_FUOM	chr10_104219169_104221169_ACTR1A	0.17868	0.240598
chr1_1406483_1406711_VWA1	chr10_135105903_135107697_PAOX	chr10_104262512_104264512_ACTR1A	0.181738	0.241967
chr1_1406483_1406711_DVL1	chr10_135105903_135107697_TUBGCP2	chr10_104262690_104264527_ACTR1A	0.178208	0.242789
chr1_1406483_1406711_CDK11B	chr10_135120422_135122422_ECHS1	chr10_104355301_104365870_ACTR1A	0.181175	0.241374
chr1_1406483_1406711_CDK11A	chr10_135120422_135122422_MTG1	chr10_104370153_104374051_ACTR1A	0.178954	0.244097
chr1_1406483_1406711_CCNL2	chr10_135121282_135121893_ECHS1	chr10_104379175_104381958_ACTR1A	0.178345	0.243063
chr1_1406483_1406711_B3GALT6	chr10_135121282_135121893_MTG1	chr10_104386276_104395499_ACTR1A	0.183777	0.24215
chr1_1406483_1406711_AURKAIP1	chr10_135122660_135124660_ECHS1	chr10_104401255_104401871_ACTR1A	0.182225	0.245862
chr1_1406483_1406711_ATAD3B	chr10_135122660_135124660_MTG1	chr10_104402251_104404251_ACTR1A	0.179715	0.242226
chr1_1406483_1406711_ATAD3A	chr10_135170671_135171359_ECHS1	chr10_104406363_104407758_ACTR1A	0.183168	0.24358
chr1_1406483_1406711_ACAP3	chr10_135170671_135171359_FUOM	chr10_104416462_104418834_ACTR1A	0.180475	0.244234
chr1_1406483_1406711_MIB2	chr10_135170671_135171359_MTG1	chr10_104472297_104474297_ACTR1A	0.182727	0.240933
chr1_1407580_1408392_MRPL20	chr10_135170671_135171359_PAOX	chr10_104472989_104473453_ACTR1A	0.17973	0.24285
chr1_1407580_1408392_TMEM240	chr10_135171529_135173529_FUOM	chr2_98207120_98207434_ACTR1B	0.18081	0.2432
chr1_1407580_1408392_NADK	chr10_135171529_135173529_MTG1	chr2_98276964_98280093_ACTR1B	0.180658	0.242104
chr1_1407580_1408392_PUSL1	chr10_135186908_135188908_ECHS1	chr2_98280561_98282561_ACTR1B	0.181069	0.243854
chr1_1407580_1408392_SDF4	chr10_135186908_135188908_PAOX	chr2_98611106_98611682_ACTR1B	0.181053	0.244888
chr1_1407580_1408392_SLC35E2	chr10_135186908_135188908_TUBGCP2	chr2_65284054_65287214_ACTR2	0.17833	0.243382
chr1_1407580_1408392_SLC35E2B	chr10_135187359_135188203_ECHS1	chr2_65295692_65299279_ACTR2	0.180871	0.243124
chr1_1407580_1408392_SSU72	chr10_135187359_135188203_PAOX	chr2_65352418_65356177_ACTR2	0.179821	0.243184
chr1_1407580_1408392_UBE2J2	chr10_135187359_135188203_TUBGCP2	chr2_65455727_65456504_ACTR2	0.178954	0.241572
chr1_1407580_1408392_VWA1	chr10_135190740_135192740_ECHS1	chr2_65458133_65460160_ACTR2	0.178802	0.246273
chr1_1407580_1408392_DVL1	chr10_135190740_135192740_FUOM	chr2_65593931_65595931_ACTR2	0.179076	0.244462
chr1_1407580_1408392_CDK11B	chr10_135190740_135192740_MTG1	chr7_152360650_152362887_ACTR3B	0.181799	0.246668
chr1_1407580_1408392_CDK11A	chr10_135190740_135192740_PAOX	chr7_152373250_152375250_ACTR3B	0.179258	0.242713
chr1_1407580_1408392_CCNL2	chr10_135190740_135192740_TUBGCP2	chr7_152454833_152456833_ACTR3B	0.180871	0.244812
chr1_1407580_1408392_B3GALT6	chr10_135205620_135207620_ECHS1	chr2_114512539_114513500_ACTR3	0.182727	0.246775
chr1_1407580_1408392_AURKAIP1	chr10_135205620_135207620_FUOM	chr2_114721657_114725263_ACTR3	0.18049	0.243443
chr1_1407580_1408392_ATAD3B	chr10_135205620_135207620_PAOX	chr2_114735284_114736138_ACTR3	0.178817	0.244919
chr1_1407580_1408392_ATAD3A	chr10_135205620_135207620_SPRN	chr20_37302236_37303507_ACTR5	0.177022	0.244234
chr1_1407580_1408392_ACAP3	chr10_135207124_135209417_ECHS1	chr20_37377475_37378140_ACTR5	0.181692	0.244614
chr1_1407580_1408392_MIB2	chr10_135207124_135209417_FUOM	chr20_37384367_37387001_ACTR5	0.179775	0.242667
chr1_1445522_1447522_NADK	chr10_135207124_135209417_PAOX	chr20_37453862_37459982_ACTR5	0.181403	0.241922
chr1_1445522_1447522_CDK11B	chr10_135238121_135240121_FUOM	chr20_37555730_37558749_ACTR5	0.181723	0.243428
chr1_1445522_1447522_PUSL1	chr10_135238121_135240121_MTG1	chr20_37560560_37561974_ACTR5	0.181327	0.243124
chr1_1445522_1447522_SDF4	chr10_135238121_135240121_SPRN	chr12_100591864_100593864_ACTR6	0.180871	0.245269
chr1_1445522_1447522_SLC35E2	chr10_13544976_13546976_BEND7	chr12_100594395_100596045_ACTR6	0.17757	0.244736
chr1_1445522_1447522_SLC35E2B	chr10_13568560_13570172_BEND7	chr12_100660233_100660571_ACTR6	0.181616	0.242241
chr1_1445522_1447522_SSU72	chr10_13571309_13572178_BEND7	chr3_53914168_53915436_ACTR8	0.179334	0.243565
chr1_1445522_1447522_TMEM240	chr10_13650135_13651215_FRMD4A	chr3_53916229_53918229_ACTR8	0.182149	0.245025
chr1_1445522_1447522_UBE2J2	chr10_13715919_13718621_PHYH	chr3_53916375_53916615_ACTR8	0.179486	0.240446
chr1_1445522_1447522_VWA1	chr10_13724105_13729986_FRMD4A	chr3_53924832_53926773_ACTR8	0.177935	0.245512
chr1_1445522_1447522_MRPL20	chr10_13855691_13863888_FRMD4A	chr3_169481825_169483322_ACTRT3	0.179745	0.245482
chr1_1445522_1447522_MIB2	chr10_13871623_13882695_FAM107B	chr3_169482848_169484848_ACTRT3	0.180369	0.243078
chr1_1445522_1447522_DVL1	chr10_13986693_13989503_MCM10	chr3_169487683_169489683_ACTRT3	0.183305	0.243884
chr1_1445522_1447522_CDK11A	chr10_14568466_14576222_FAM107B	chr3_169488852_169490852_ACTRT3	0.179988	0.242606
chr1_1445522_1447522_CCNL2	chr10_14594873_14603544_FAM107B	chr3_169489378_169490730_ACTRT3	0.180354	0.24539
chr1_1445522_1447522_B3GALT6	chr10_14612717_14633058_FAM107B	chr3_169491590_169492984_ACTRT3	0.179715	0.243899
chr1_1445522_1447522_AURKAIP1	chr10_14612717_14633058_HSPA14	chr12_52301902_52308412_ACVR1B	0.179502	0.242637
chr1_1445522_1447522_ATAD3B	chr10_14614188_14616188_FAM107B	chr12_52343450_52345450_ACVR1B	0.181586	0.242515
chr1_1445522_1447522_ATAD3A	chr10_14641125_14644629_FAM107B	chr12_52346233_52348925_ACVR1B	0.179852	0.243184
chr1_1445522_1447522_ACAP3	chr10_14646625_14648178_FAM107B	chr2_158669902_158671019_ACVR1	0.182088	0.243063
chr1_1446338_1446847_MRPL20	chr10_14651308_14652419_FAM107B	chr2_158686725_158688710_ACVR1	0.179136	0.241207
chr1_1446338_1446847_NADK	chr10_14658510_14659858_FAM107B	chr2_158711424_158713474_ACVR1	0.179228	0.244158
chr1_1446338_1446847_PUSL1	chr10_14918781_14920781_DCLRE1C	chr2_158733261_158733669_ACVR1	0.178452	0.241952
chr1_1446338_1446847_SDF4	chr10_14918919_14919792_DCLRE1C	chr2_147629797_147634763_ACVR2A	0.17725	0.243367
chr1_1446338_1446847_SLC35E2	chr10_14921236_14922288_DCLRE1C	chr12_52277779_52282071_ACVRL1	0.181053	0.242393
chr1_1446338_1446847_SLC35E2B	chr10_15083894_15085894_ACBD7	chr12_52287728_52293690_ACVRL1	0.180886	0.244249
chr1_1446338_1446847_SSU72	chr10_15126095_15127066_ACBD7	chr12_52294642_52300737_ACVRL1	0.17728	0.244386
chr1_1446338_1446847_TMEM240	chr10_15126095_15127066_C10orf111	chr12_52299201_52301201_ACVRL1	0.181662	0.244112
chr1_1446338_1446847_UBE2J2	chr10_15126095_15127066_RPP38	chr12_52301902_52308412_ACVRL1	0.181145	0.244143
chr1_1446338_1446847_VWA1	chr10_15130775_15132775_ACBD7	chr12_52315020_52321811_ACVRL1	0.181327	0.24288
chr1_1446338_1446847_DVL1	chr10_15130775_15132775_C10orf111	chr12_52344825_52345213_ACVRL1	0.181981	0.242302
chr1_1446338_1446847_MIB2	chr10_15130775_15132775_FAM171A1	chr12_52346233_52348925_ACVRL1	0.179806	0.243382
chr1_1446338_1446847_ACAP3	chr10_15137178_15139178_ACBD7	chr12_52362984_52372144_ACVRL1	0.181951	0.246547
chr1_1446338_1446847_ATAD3A	chr10_15137178_15139178_C10orf111	chr14_75405634_75410474_ACYP1	0.179791	0.24504
chr1_1446338_1446847_ATAD3B	chr10_15137178_15139178_FAM171A1	chr14_75422467_75424467_ACYP1	0.181099	0.242013
chr1_1446338_1446847_AURKAIP1	chr10_15137178_15139178_NMT2	chr14_75508468_75509527_ACYP1	0.182742	0.244158
chr1_1446338_1446847_CCNL2	chr10_15139318_15141318_ACBD7	chr14_75518235_75520235_ACYP1	0.178924	0.242469
chr1_1446338_1446847_B3GALT6	chr10_15139318_15141318_C10orf111	chr2_54014911_54016364_ACYP2	0.180125	0.243306
chr1_1446338_1446847_CDK11B	chr10_15139318_15141318_FAM171A1	chr2_54165862_54168525_ACYP2	0.182742	0.245466
chr1_1446338_1446847_CDK11A	chr10_15139318_15141318_NMT2	chr2_54342104_54343849_ACYP2	0.179547	0.245117
chr1_1448018_1448567_ACAP3	chr10_15139318_15141318_RPP38	chr15_59033556_59036009_ADAM10	0.177098	0.2411
chr1_1448018_1448567_VWA1	chr10_15140006_15141249_ACBD7	chr15_59040011_59041095_ADAM10	0.180977	0.243991
chr1_1448018_1448567_UBE2J2	chr10_15140006_15141249_C10orf111	chr15_59042353_59043022_ADAM10	0.180627	0.241496
chr1_1448018_1448567_TMEM240	chr10_15140006_15141249_FAM171A1	chr15_59062355_59063185_ADAM10	0.180338	0.246805
chr1_1448018_1448567_SSU72	chr10_15140006_15141249_RPP38	chr15_59064325_59064435_ADAM10	0.181251	0.245162
chr1_1448018_1448567_SLC35E2B	chr10_15148619_15150150_C10orf111	chr10_127661479_127662859_ADAM12	0.180125	0.242333
chr1_1448018_1448567_SLC35E2	chr10_15148619_15150150_FAM171A1	chr10_127729738_127731554_ADAM12	0.181616	0.242682
chr1_1448018_1448567_SDF4	chr10_15148619_15150150_RPP38	chr10_127935070_127936862_ADAM12	0.179715	0.242469
chr1_1448018_1448567_PUSL1	chr10_15197346_15199346_ACBD7	chr10_128077127_128079127_ADAM12	0.180901	0.245086
chr1_1448018_1448567_NADK	chr10_15197346_15199346_NMT2	chr1_155021747_155023747_ADAM15	0.184492	0.24218
chr1_1448018_1448567_MIB2	chr10_15208152_15209640_NMT2	chr1_155022251_155026617_ADAM15	0.180612	0.243915
chr1_1448018_1448567_ATAD3A	chr10_15210695_15212695_NMT2	chr1_155034212_155036212_ADAM15	0.182088	0.244341
chr1_1448018_1448567_ATAD3B	chr10_15211117_15213108_NMT2	chr1_155036146_155037039_ADAM15	0.181692	0.243139
chr1_1448018_1448567_AURKAIP1	chr10_15237279_15245842_FAM171A1	chr2_9564269_9564538_ADAM17	0.180293	0.245725
chr1_1448018_1448567_B3GALT6	chr10_15237279_15245842_NMT2	chr2_9570388_9571561_ADAM17	0.182073	0.242013
chr1_1448018_1448567_CCNL2	chr10_15258088_15262602_NMT2	chr2_9614119_9615770_ADAM17	0.178117	0.242287
chr1_1448018_1448567_CDK11A	chr10_15289298_15291049_FAM171A1	chr2_9638260_9638767_ADAM17	0.180049	0.243321
chr1_1448018_1448567_CDK11B	chr10_15353707_15356903_FAM171A1	chr2_9747560_9749319_ADAM17	0.180095	0.24177
chr1_1448018_1448567_DVL1	chr10_15386255_15387607_FAM171A1	chr5_156933430_156935288_ADAM19	0.178787	0.243291
chr1_1448018_1448567_MRPL20	chr10_15411392_15412482_FAM171A1	chr5_157002831_157004831_ADAM19	0.180247	0.244736
chr1_1474953_1475215_AURKAIP1	chr10_15413058_15415058_FAM171A1	chr5_157018056_157021578_ADAM19	0.177159	0.242819
chr1_1474953_1475215_VWA1	chr10_15413436_15413958_FAM171A1	chr5_157029411_157031163_ADAM19	0.180627	0.244782
chr1_1474953_1475215_UBE2J2	chr10_15427275_15428560_FAM171A1	chr2_207138521_207141056_ADAM23	0.181023	0.243124
chr1_1474953_1475215_TMEM240	chr10_15481149_15482550_FAM171A1	chr2_207160249_207162291_ADAM23	0.178102	0.242743
chr1_1474953_1475215_SSU72	chr10_16858400_16858993_RSU1	chr2_207164748_207166756_ADAM23	0.17763	0.241937
chr1_1474953_1475215_SLC35E2B	chr10_16859453_16861453_RSU1	chr2_207286915_207290002_ADAM23	0.18081	0.243565
chr1_1474953_1475215_SLC35E2	chr10_16860045_16860479_RSU1	chr2_207306367_207308367_ADAM23	0.181829	0.242911
chr1_1474953_1475215_PUSL1	chr10_16869533_16876300_RSU1	chr8_38852504_38854504_ADAM9	0.178315	0.246531
chr1_1474953_1475215_NADK	chr10_16992488_16996944_VIM	chr8_38852894_38853422_ADAM9	0.18081	0.24253
chr1_1474953_1475215_MIB2	chr10_17007708_17012134_VIM	chr8_38854041_38856041_ADAM9	0.180125	0.243276
chr1_1474953_1475215_ACAP3	chr10_17043701_17052157_RSU1	chr8_38856298_38864143_ADAM9	0.18049	0.242515
chr1_1474953_1475215_ATAD3A	chr10_17043701_17052157_VIM	chr8_38872690_38878399_ADAM9	0.18043	0.244219
chr1_1474953_1475215_ATAD3B	chr10_17064543_17074034_VIM	chr8_38879259_38879371_ADAM9	0.18119	0.243823
chr1_1474953_1475215_CCNL2	chr10_17171816_17173816_VIM	chr8_38880913_38887313_ADAM9	0.18081	0.248296
chr1_1474953_1475215_CDK11A	chr10_17241110_17244618_VIM	chr8_38889917_38902329_ADAM9	0.182392	0.244341
chr1_1474953_1475215_CDK11B	chr10_17244070_17246070_VIM	chr8_38903289_38909002_ADAM9	0.180536	0.243899
chr1_1474953_1475215_DVL1	chr10_17247740_17249067_VIM	chr8_38959713_38960413_ADAM9	0.180977	0.241207
chr1_1474953_1475215_MRPL20	chr10_17255686_17260350_VIM	chr19_8657080_8659080_ADAMTS10	0.179928	0.241602
chr1_1475740_1477740_SLC35E2	chr10_17269086_17270980_VIM	chr16_77330465_77337111_ADAMTS18	0.178513	0.243869
chr1_1475740_1477740_VWA1	chr10_17273362_17280003_VIM	chr16_77340999_77344568_ADAMTS18	0.180217	0.242606
chr1_1475740_1477740_UBE2J2	chr10_17496254_17498254_ST8SIA6	chr16_77419338_77422005_ADAMTS18	0.181905	0.241389
chr1_1475740_1477740_TMEM240	chr10_17659373_17661373_STAM	chr16_77469011_77471011_ADAMTS18	0.181312	0.243139
chr1_1475740_1477740_SSU72	chr10_17684123_17686123_STAM	chr16_77489936_77492291_ADAMTS18	0.180612	0.242956
chr1_1475740_1477740_SLC35E2B	chr10_17686647_17688501_STAM	chr16_77532918_77534342_ADAMTS18	0.180171	0.244767
chr1_1475740_1477740_PUSL1	chr10_17704990_17705738_STAM	chr16_77597805_77599554_ADAMTS18	0.181525	0.242409
chr1_1475740_1477740_NADK	chr10_17706605_17708912_STAM	chr16_77607437_77611371_ADAMTS18	0.181738	0.244447
chr1_1475740_1477740_MRPL20	chr10_17776784_17777775_STAM	chr16_77612763_77614247_ADAMTS18	0.181008	0.24145
chr1_1475740_1477740_DVL1	chr10_178404_180404_ZMYND11	chr16_77616700_77622023_ADAMTS18	0.183518	0.243002
chr1_1475740_1477740_MIB2	chr10_182248_183964_ZMYND11	chr21_28212588_28219268_ADAMTS1	0.18046	0.243245
chr1_1475740_1477740_ATAD3A	chr10_18895300_18900848_ARL5B	chr21_28217728_28219728_ADAMTS1	0.17728	0.244219
chr1_1475740_1477740_ATAD3B	chr10_18895300_18900848_NSUN6	chr21_28339439_28341439_ADAMTS1	0.180186	0.241967
chr1_1475740_1477740_AURKAIP1	chr10_18915842_18916849_ARL5B	chr1_161167104_161169104_ADAMTS4	0.179532	0.242439
chr1_1475740_1477740_CCNL2	chr10_18915842_18916849_NSUN6	chr1_161168845_161170845_ADAMTS4	0.181403	0.243413
chr1_1475740_1477740_CDK11A	chr10_18938894_18941255_ARL5B	chr1_161176415_161177194_ADAMTS4	0.181069	0.242804
chr1_1475740_1477740_ACAP3	chr10_18938894_18941255_NSUN6	chr5_64396878_64399895_ADAMTS6	0.181662	0.242287
chr1_1475740_1477740_CDK11B	chr10_18940550_18942550_ARL5B	chr5_64480452_64484371_ADAMTS6	0.179669	0.242728
chr1_1476249_1476860_MRPL20	chr10_18940550_18942550_NSUN6	chr5_64499003_64507163_ADAMTS6	0.18078	0.243124
chr1_1476249_1476860_VWA1	chr10_18946312_18948312_ARL5B	chr5_64556486_64559126_ADAMTS6	0.180141	0.242287
chr1_1476249_1476860_UBE2J2	chr10_18946312_18948312_NSUN6	chr15_79048084_79055753_ADAMTS7	0.179182	0.2425
chr1_1476249_1476860_TMEM240	chr10_18947197_18947783_ARL5B	chr15_79101824_79104759_ADAMTS7	0.180719	0.245634
chr1_1476249_1476860_SSU72	chr10_18947197_18947783_NSUN6	chr15_79164197_79165011_ADAMTS7	0.180171	0.245269
chr1_1476249_1476860_SLC35E2B	chr10_18949185_18950915_ARL5B	chr15_79166720_79169943_ADAMTS7	0.18049	0.242591
chr1_1476249_1476860_SLC35E2	chr10_18949185_18950915_NSUN6	chr3_64654365_64655978_ADAMTS9	0.179045	0.243884
chr1_1476249_1476860_PUSL1	chr10_21783392_21785521_MLLT10	chr3_64668545_64670545_ADAMTS9	0.18154	0.241633
chr1_1476249_1476860_NADK	chr10_21805426_21809402_MLLT10	chr3_64669853_64673189_ADAMTS9	0.180673	0.244995
chr1_1476249_1476860_MIB2	chr10_21821100_21823100_MLLT10	chr3_64674051_64674813_ADAMTS9	0.18008	0.245847
chr1_1476249_1476860_ACAP3	chr10_21821631_21822686_MLLT10	chr3_64781096_64783682_ADAMTS9	0.178041	0.244919
chr1_1476249_1476860_ATAD3A	chr10_21823724_21825053_MLLT10	chr3_64866164_64867135_ADAMTS9	0.185009	0.243884
chr1_1476249_1476860_ATAD3B	chr10_22907084_22916237_COMMD3	chr3_64893054_64895768_ADAMTS9	0.181921	0.245847
chr1_1476249_1476860_AURKAIP1	chr10_22907084_22916237_MSRB2	chr3_64901212_64903565_ADAMTS9	0.179076	0.243793
chr1_1476249_1476860_CCNL2	chr10_22907084_22916237_PIP4K2A	chr3_64907440_64909907_ADAMTS9	0.180323	0.24504
chr1_1476249_1476860_CDK11A	chr10_22919408_22922166_COMMD3	chr3_64973200_64974719_ADAMTS9	0.18332	0.241557
chr1_1476249_1476860_CDK11B	chr10_22936212_22938994_COMMD3	chr9_18436746_18439617_ADAMTSL1	0.18078	0.240963
chr1_1476249_1476860_DVL1	chr10_22936212_22938994_PIP4K2A	chr9_18442503_18443460_ADAMTSL1	0.180384	0.24358
chr1_1502105_1503752_ACAP3	chr10_22968227_22972865_COMMD3	chr9_18457180_18460978_ADAMTSL1	0.179943	0.243839
chr1_1502105_1503752_VWA1	chr10_22968227_22972865_PIP4K2A	chr9_18658230_18659574_ADAMTSL1	0.179867	0.243626
chr1_1502105_1503752_UBE2J2	chr10_23382426_23384426_MSRB2	chr9_18785363_18788011_ADAMTSL1	0.184461	0.245253
chr1_1502105_1503752_TMEM240	chr10_23384481_23385586_MSRB2	chr21_46360534_46361086_ADARB1	0.180749	0.241328
chr1_1502105_1503752_SSU72	chr10_25185655_25187708_PRTFDC1	chr21_46389147_46390281_ADARB1	0.181723	0.244112
chr1_1502105_1503752_SLC35E2B	chr10_25209752_25211398_ARHGAP21	chr21_46400951_46401178_ADARB1	0.177798	0.241678
chr1_1502105_1503752_SLC35E2	chr10_25209752_25211398_PRTFDC1	chr21_46402482_46403824_ADARB1	0.179045	0.243382
chr1_1502105_1503752_PUSL1	chr10_25240825_25242342_PRTFDC1	chr21_46424417_46425360_ADARB1	0.180141	0.242911
chr1_1502105_1503752_NADK	chr10_25241573_25243573_PRTFDC1	chr21_46431570_46433610_ADARB1	0.180277	0.24355
chr1_1502105_1503752_MIB2	chr10_25246571_25248379_PRTFDC1	chr21_46438234_46439506_ADARB1	0.183153	0.243321
chr1_1502105_1503752_DVL1	chr10_26984594_26986594_PDSS1	chr21_46475753_46477297_ADARB1	0.178634	0.241496
chr1_1502105_1503752_CDK11B	chr10_26985908_26986204_PDSS1	chr21_46511467_46516561_ADARB1	0.181981	0.23964
chr1_1502105_1503752_CDK11A	chr10_26987087_26987528_PDSS1	chr21_46521113_46525815_ADARB1	0.181768	0.24358
chr1_1502105_1503752_CCNL2	chr10_27150016_27152016_ABI1	chr21_46548751_46553726_ADARB1	0.179197	0.24285
chr1_1502105_1503752_AURKAIP1	chr10_27150016_27152016_MASTL	chr21_46705966_46707966_ADARB1	0.179547	0.244341
chr1_1502105_1503752_ATAD3B	chr10_27150211_27150566_MASTL	chr21_46706527_46706931_ADARB1	0.183153	0.242485
chr1_1502105_1503752_ATAD3A	chr10_27311497_27313324_ACBD5	chr1_154531120_154533120_ADAR	0.179654	0.243869
chr1_1502105_1503752_MRPL20	chr10_27311497_27313324_ANKRD26	chr1_154555403_154559290_ADAR	0.179106	0.24644
chr1_1508865_1509237_NADK	chr10_27311497_27313324_MASTL	chr1_154579056_154580013_ADAR	0.178482	0.241998
chr1_1508865_1509237_PUSL1	chr10_27311497_27313324_YME1L1	chr1_154599047_154599690_ADAR	0.1776	0.242348
chr1_1508865_1509237_SLC35E2	chr10_27388620_27389897_ACBD5	chr1_154700982_154704175_ADAR	0.182042	0.244356
chr1_1508865_1509237_SLC35E2B	chr10_27388620_27389897_ANKRD26	chr1_154856439_154858226_ADAR	0.181129	0.244082
chr1_1508865_1509237_SSU72	chr10_27388620_27389897_MASTL	chr16_75550448_75550825_ADAT1	0.183031	0.243489
chr1_1508865_1509237_TMEM240	chr10_27388620_27389897_YME1L1	chr16_75588936_75590624_ADAT1	0.182118	0.245025
chr1_1508865_1509237_UBE2J2	chr10_27389427_27391427_ACBD5	chr16_75598248_75600248_ADAT1	0.179167	0.246547
chr1_1508865_1509237_ATAD3A	chr10_27389427_27391427_ANKRD26	chr16_75627426_75629530_ADAT1	0.181099	0.243382
chr1_1508865_1509237_VWA1	chr10_27389427_27391427_MASTL	chr16_75660873_75663421_ADAT1	0.18116	0.243899
chr1_1508865_1509237_MIB2	chr10_27389427_27391427_YME1L1	chr16_75680604_75680950_ADAT1	0.181023	0.246227
chr1_1508865_1509237_MRPL20	chr10_27441752_27443752_ACBD5	chr16_75681585_75683585_ADAT1	0.180034	0.243793
chr1_1508865_1509237_ACAP3	chr10_27441752_27443752_ANKRD26	chr6_143378499_143380499_ADAT2	0.180186	0.244234
chr1_1508865_1509237_ATAD3B	chr10_27441752_27443752_MASTL	chr6_143516333_143517938_ADAT2	0.178011	0.244462
chr1_1508865_1509237_AURKAIP1	chr10_27441752_27443752_YME1L1	chr6_143545284_143546365_ADAT2	0.181662	0.242089
chr1_1508865_1509237_CCNL2	chr10_27441906_27442321_ACBD5	chr6_143763814_143765814_ADAT2	0.18011	0.246334
chr1_1508865_1509237_CDK11A	chr10_27441906_27442321_ANKRD26	chr6_143770465_143771109_ADAT2	0.179502	0.240629
chr1_1508865_1509237_CDK11B	chr10_27441906_27442321_MASTL	chr6_143772357_143772750_ADAT2	0.183655	0.243428
chr1_1508865_1509237_DVL1	chr10_27443349_27445349_ACBD5	chr19_1846440_1847787_ADAT3	0.181358	0.243458
chr1_1510262_1512262_MRPL20	chr10_27443349_27445349_ANKRD26	chr19_1873364_1876948_ADAT3	0.179958	0.244538
chr1_1510262_1512262_VWA1	chr10_27443349_27445349_MASTL	chr19_1881006_1884882_ADAT3	0.180354	0.241724
chr1_1510262_1512262_UBE2J2	chr10_27443349_27445349_YME1L1	chr19_1904483_1906374_ADAT3	0.179243	0.243473
chr1_1510262_1512262_TMEM240	chr10_27443731_27447475_ACBD5	chr20_43148295_43151293_ADA	0.181464	0.245269
chr1_1510262_1512262_SSU72	chr10_27443731_27447475_ANKRD26	chr20_43154527_43155451_ADA	0.179897	0.244325
chr1_1510262_1512262_SLC35E2B	chr10_27443731_27447475_MASTL	chr20_43158421_43160421_ADA	0.177554	0.242485
chr1_1510262_1512262_SLC35E2	chr10_27443731_27447475_YME1L1	chr20_43169001_43170838_ADA	0.180567	0.242469
chr1_1510262_1512262_PUSL1	chr10_27528024_27529137_ACBD5	chr20_43200058_43202707_ADA	0.182057	0.243108
chr1_1510262_1512262_NADK	chr10_27528024_27529137_ANKRD26	chr20_43204742_43213284_ADA	0.178878	0.242698
chr1_1510262_1512262_MIB2	chr10_27528024_27529137_MASTL	chr20_43217767_43219405_ADA	0.178452	0.243671
chr1_1510262_1512262_DVL1	chr10_27529808_27531808_ACBD5	chr20_43221159_43231166_ADA	0.178528	0.242393
chr1_1510262_1512262_CDK11B	chr10_27529808_27531808_ANKRD26	chr20_43237051_43239161_ADA	0.181282	0.244219
chr1_1510262_1512262_CDK11A	chr10_27529808_27531808_MASTL	chr20_43270044_43275810_ADA	0.180399	0.241039
chr1_1510262_1512262_CCNL2	chr10_27529808_27531808_YME1L1	chr7_140302342_140304342_ADCK2	0.179897	0.244341
chr1_1510262_1512262_AURKAIP1	chr10_27529933_27530899_ACBD5	chr7_140370952_140372952_ADCK2	0.179791	0.246318
chr1_1510262_1512262_ATAD3B	chr10_27529933_27530899_ANKRD26	chr8_145652389_145653058_ADCK5	0.181312	0.243534
chr1_1510262_1512262_ATAD3A	chr10_27529933_27530899_MASTL	chr2_25017006_25018303_ADCY3	0.179988	0.243367
chr1_1510262_1512262_ACAP3	chr10_27531793_27532764_ACBD5	chr2_25038340_25041026_ADCY3	0.179441	0.244006
chr1_1510521_1511078_MRPL20	chr10_27531793_27532764_ANKRD26	chr2_25048505_25050504_ADCY3	0.180567	0.244873
chr1_1510521_1511078_UBE2J2	chr10_27531793_27532764_MASTL	chr2_25109333_25110603_ADCY3	0.180414	0.244964
chr1_1510521_1511078_NADK	chr10_27531793_27532764_YME1L1	chr2_25193410_25194334_ADCY3	0.180901	0.244036
chr1_1510521_1511078_PUSL1	chr10_27541526_27542007_MASTL	chr14_24778994_24784008_ADCY4	0.179578	0.244691
chr1_1510521_1511078_SLC35E2	chr10_27791102_27793102_MASTL	chr14_24780576_24782576_ADCY4	0.179015	0.241389
chr1_1510521_1511078_SLC35E2B	chr10_28376639_28382031_BAMBI	chr14_24802136_24805021_ADCY4	0.182423	0.24431
chr1_1510521_1511078_SSU72	chr10_28376639_28382031_MASTL	chr14_24804277_24806277_ADCY4	0.180734	0.242545
chr1_1510521_1511078_TMEM240	chr10_28819421_28821421_BAMBI	chr12_49173128_49174689_ADCY6	0.182499	0.245968
chr1_1510521_1511078_VWA1	chr10_28819421_28821421_WAC	chr12_49177877_49179877_ADCY6	0.181282	0.242576
chr1_1510521_1511078_DVL1	chr10_28820575_28820920_BAMBI	chr12_49182037_49183275_ADCY6	0.180582	0.245908
chr1_1510521_1511078_CDK11B	chr10_28820575_28820920_WAC	chr16_50188039_50189438_ADCY7	0.17941	0.245892
chr1_1510521_1511078_CDK11A	chr10_28821283_28823283_BAMBI	chr16_50200311_50201723_ADCY7	0.181708	0.243519
chr1_1510521_1511078_CCNL2	chr10_28821283_28823283_WAC	chr16_50235886_50238545_ADCY7	0.180156	0.244706
chr1_1510521_1511078_AURKAIP1	chr10_28823089_28824739_WAC	chr16_50241027_50242959_ADCY7	0.179304	0.243139
chr1_1510521_1511078_ATAD3B	chr10_28839197_28840937_WAC	chr16_50298450_50300450_ADCY7	0.177646	0.244675
chr1_1510521_1511078_ATAD3A	chr10_28964423_28966423_BAMBI	chr16_50299842_50301549_ADCY7	0.17973	0.243473
chr1_1510521_1511078_ACAP3	chr10_28964423_28966423_WAC	chr16_50401248_50402360_ADCY7	0.179928	0.244538
chr1_1510521_1511078_MIB2	chr10_28966344_28969370_BAMBI	chr16_50402845_50404845_ADCY7	0.183153	0.24571
chr1_1535476_1537476_MIB2	chr10_29844175_29845962_SVIL	chr16_4233172_4234391_ADCY9	0.179273	0.243276
chr1_1535476_1537476_TMEM240	chr10_29871078_29873102_SVIL	chr4_2806562_2808672_ADD1	0.182377	0.241268
chr1_1535476_1537476_MRPL20	chr10_29874663_29875014_SVIL	chr4_2843583_2845583_ADD1	0.180308	0.242652
chr1_1535476_1537476_NADK	chr10_29935132_29938979_SVIL	chr4_2933080_2935921_ADD1	0.178954	0.243139
chr1_1535476_1537476_PUSL1	chr10_29945603_29951276_SVIL	chr10_111643662_111645367_ADD3	0.182012	0.24285
chr1_1535476_1537476_SLC35E2	chr10_30025018_30026389_SVIL	chr10_111648128_111651281_ADD3	0.178254	0.241724
chr1_1535476_1537476_SLC35E2B	chr10_30071545_30074748_SVIL	chr10_111652754_111653114_ADD3	0.181084	0.243899
chr1_1535476_1537476_SSU72	chr10_30083721_30085355_SVIL	chr10_111658272_111660513_ADD3	0.181692	0.244614
chr1_1535476_1537476_VWA1	chr10_30087531_30088832_SVIL	chr10_111674204_111676162_ADD3	0.179456	0.241496
chr1_1535476_1537476_ACAP3	chr10_30091296_30097023_SVIL	chr10_111681718_111683723_ADD3	0.182088	0.245117
chr1_1535476_1537476_GNB1	chr10_30138145_30140600_SVIL	chr10_111694229_111696139_ADD3	0.18297	0.243002
chr1_1535476_1537476_ATAD3A	chr10_30637115_30638638_MTPAP	chr10_111725054_111728819_ADD3	0.180734	0.243671
chr1_1535476_1537476_ATAD3B	chr10_30638267_30640267_MTPAP	chr10_111752071_111752796_ADD3	0.180171	0.242576
chr1_1535476_1537476_AURKAIP1	chr10_3107711_3109711_PFKP	chr10_111763725_111765725_ADD3	0.180643	0.242287
chr1_1535476_1537476_CCNL2	chr10_3109188_3109486_PFKP	chr10_111767037_111767351_ADD3	0.18078	0.245284
chr1_1535476_1537476_CDK11A	chr10_31100180_31104158_ZNF438	chr10_111768334_111768921_ADD3	0.179806	0.243139
chr1_1535476_1537476_CDK11B	chr10_31105173_31111169_ZNF438	chr10_111794251_111795301_ADD3	0.181373	0.243184
chr1_1535476_1537476_DVL1	chr10_3111389_3117067_PFKP	chr10_111817223_111818721_ADD3	0.179441	0.243899
chr1_1548794_1550794_GNB1	chr10_31142643_31149977_ZNF438	chr10_111833629_111837982_ADD3	0.180962	0.241617
chr1_1548794_1550794_VWA1	chr10_31251147_31258375_ZNF438	chr4_100009077_100009468_ADH5	0.180673	0.245543
chr1_1548794_1550794_TMEM240	chr10_31269008_31280119_ZNF438	chr4_100009939_100011939_ADH5	0.180901	0.244508
chr1_1548794_1550794_SSU72	chr10_3128196_3140453_PFKP	chr4_100010272_100011016_ADH5	0.182027	0.243732
chr1_1548794_1550794_SLC35E2B	chr10_31285291_31303595_ZNF438	chr4_99914787_99916787_ADH5	0.178482	0.242454
chr1_1548794_1550794_SLC35E2	chr10_31288446_31290446_ZNF438	chr4_99916039_99916447_ADH5	0.180886	0.245056
chr1_1548794_1550794_NADK	chr10_31318709_31324051_ZNF438	chr4_99917790_99918096_ADH5	0.179015	0.241496
chr1_1548794_1550794_MRPL20	chr10_31338971_31342305_ZNF438	chr4_99980563_99982758_ADH5	0.182362	0.243489
chr1_1548794_1550794_MIB2	chr10_31347726_31348856_ZNF438	chr2_3381653_3383653_ADI1	0.179091	0.243032
chr1_1548794_1550794_DVL1	chr10_3142663_3146358_PFKP	chr2_3522018_3522288_ADI1	0.179943	0.242439
chr1_1548794_1550794_CDK11B	chr10_31608024_31610024_ARHGAP12	chr2_3523350_3525350_ADI1	0.183107	0.242104
chr1_1548794_1550794_CDK11A	chr10_31609531_31614469_ARHGAP12	chr2_3526698_3527990_ADI1	0.180369	0.243154
chr1_1548794_1550794_CCNL2	chr10_31711151_31717576_ZNF438	chr2_3582845_3584984_ADI1	0.178178	0.245101
chr1_1548794_1550794_AURKAIP1	chr10_3181792_3183792_PFKP	chr2_3604238_3605496_ADI1	0.179349	0.243154
chr1_1548794_1550794_ATAD3B	chr10_3181792_3183792_PITRM1	chr1_202896371_202898371_ADIPOR1	0.180475	0.243048
chr1_1548794_1550794_ATAD3A	chr10_31994014_31998943_ZNF438	chr1_202921609_202923270_ADIPOR1	0.179806	0.242409
chr1_1550405_1550582_VWA1	chr10_32047926_32048425_KIF5B	chr12_1768735_1770205_ADIPOR2	0.179045	0.243565
chr1_1550405_1550582_TMEM240	chr10_32097186_32098504_ARHGAP12	chr12_1790009_1791293_ADIPOR2	0.180627	0.241511
chr1_1550405_1550582_SSU72	chr10_32097186_32098504_KIF5B	chr12_1798246_1800246_ADIPOR2	0.180141	0.243367
chr1_1550405_1550582_SLC35E2B	chr10_3213430_3214254_PITRM1	chr12_1799181_1799973_ADIPOR2	0.181631	0.245619
chr1_1550405_1550582_SLC35E2	chr10_3215033_3217033_PITRM1	chr12_1800918_1801679_ADIPOR2	0.179791	0.245877
chr1_1550405_1550582_NADK	chr10_32153221_32154583_ARHGAP12	chr10_88713275_88720297_ADIRF	0.17903	0.24285
chr1_1550405_1550582_MRPL20	chr10_32153221_32154583_KIF5B	chr10_88725997_88726879_ADIRF	0.180293	0.243732
chr1_1550405_1550582_MIB2	chr10_32197854_32199854_ARHGAP12	chr10_88727854_88731738_ADIRF	0.180399	0.243261
chr1_1550405_1550582_DVL1	chr10_32216258_32216977_ARHGAP12	chr10_75812909_75813152_ADK	0.178589	0.246486
chr1_1550405_1550582_GNB1	chr10_32216258_32216977_KIF5B	chr10_75982975_75994315_ADK	0.178924	0.239199
chr1_1550405_1550582_ATAD3A	chr10_32218271_32219734_ARHGAP12	chr10_75997211_76001079_ADK	0.179973	0.244219
chr1_1550405_1550582_ATAD3B	chr10_32218271_32219734_KIF5B	chr10_76219523_76221691_ADK	0.182179	0.244797
chr1_1550405_1550582_AURKAIP1	chr10_32228507_32230856_ARHGAP12	chr22_50912115_50912767_ADM2	0.18081	0.243124
chr1_1550405_1550582_CDK11A	chr10_32228507_32230856_KIF5B	chr22_50913464_50915464_ADM2	0.178847	0.24288
chr1_1550405_1550582_CDK11B	chr10_32232721_32237332_ARHGAP12	chr22_50913683_50914155_ADM2	0.177448	0.242409
chr1_1550405_1550582_CCNL2	chr10_32232721_32237332_KIF5B	chr22_50917984_50919984_ADM2	0.180734	0.245208
chr1_1551850_1552024_NADK	chr10_32266064_32267563_ARHGAP12	chr11_10041435_10044497_ADM	0.179928	0.23964
chr1_1551850_1552024_VWA1	chr10_32266064_32267563_KIF5B	chr11_10138339_10141199_ADM	0.182134	0.245466
chr1_1551850_1552024_TMEM240	chr10_32340034_32343835_KIF5B	chr11_9774401_9782267_ADM	0.180871	0.242302
chr1_1551850_1552024_SSU72	chr10_32345371_32347371_KIF5B	chr11_9786466_9788262_ADM	0.18294	0.244508
chr1_1551850_1552024_SLC35E2B	chr10_32345457_32345960_KIF5B	chr11_9872605_9875757_ADM	0.181069	0.244249
chr1_1551850_1552024_SLC35E2	chr10_32419978_32421131_KIF5B	chr11_9879047_9881442_ADM	0.180719	0.243139
chr1_1551850_1552024_MRPL20	chr10_32428012_32430690_KIF5B	chr11_9883462_9885486_ADM	0.18078	0.243108
chr1_1551850_1552024_MIB2	chr10_32437894_32440304_KIF5B	chr11_9925173_9929602_ADM	0.182346	0.243991
chr1_1551850_1552024_GNB1	chr10_32734001_32736521_ITGB1	chr11_9998629_10000280_ADM	0.178208	0.239944
chr1_1551850_1552024_DVL1	chr10_33224486_33226486_ITGB1	chr18_77864914_77866914_ADNP2	0.179334	0.244417
chr1_1551850_1552024_CDK11B	chr10_33226219_33228613_ITGB1	chr18_77868043_77868677_ADNP2	0.179152	0.242728
chr1_1551850_1552024_CDK11A	chr10_33242360_33246029_ITGB1	chr20_49434628_49435425_ADNP	0.179365	0.243884
chr1_1551850_1552024_CCNL2	chr10_33247622_33253047_ITGB1	chr20_49545520_49547520_ADNP	0.182833	0.243869
chr1_1551850_1552024_AURKAIP1	chr10_33268455_33275750_ITGB1	chr20_49573350_49575350_ADNP	0.179349	0.241617
chr1_1551850_1552024_ATAD3B	chr10_33466948_33469532_ITGB1	chr22_24814935_24817244_ADORA2A	0.179532	0.24183
chr1_1551850_1552024_ATAD3A	chr10_33481700_33490380_ITGB1	chr22_24817564_24819564_ADORA2A	0.179076	0.242469
chr1_1589624_1591650_ATAD3B	chr10_33502913_33509459_ITGB1	chr22_24829461_24830762_ADORA2A	0.181449	0.24177
chr1_1589624_1591650_VWA1	chr10_33797740_33799077_NRP1	chr22_24855367_24857114_ADORA2A	0.178908	0.243808
chr1_1589624_1591650_TMEM240	chr10_34568723_34570486_NRP1	chr22_24860951_24863721_ADORA2A	0.177889	0.244873
chr1_1589624_1591650_SSU72	chr10_34694520_34696805_CREM	chr17_15817277_15822285_ADORA2B	0.180277	0.241283
chr1_1589624_1591650_SLC35E2B	chr10_34868820_34872088_PARD3	chr17_15844884_15846423_ADORA2B	0.178939	0.244036
chr1_1589624_1591650_SLC35E2	chr10_34987455_34990158_PARD3	chr17_15856943_15858712_ADORA2B	0.18154	0.241481
chr1_1589624_1591650_NADK	chr10_35020294_35023218_PARD3	chr17_15866561_15867742_ADORA2B	0.180916	0.243337
chr1_1589624_1591650_MRPL20	chr10_35047079_35048702_PARD3	chr17_15868706_15871569_ADORA2B	0.178513	0.242591
chr1_1589624_1591650_MIB2	chr10_35104253_35106253_PARD3	chr17_15884069_15886079_ADORA2B	0.182453	0.243717
chr1_1589624_1591650_GNB1	chr10_35294360_35296866_CREM	chr17_15900693_15902693_ADORA2B	0.179045	0.245603
chr1_1589624_1591650_CDK11B	chr10_35294360_35296866_CUL2	chr10_64448956_64450267_ADO
chr1_1589624_1591650_CDK11A	chr10_35343688_35349079_CREM	chr10_64519648_64521373_ADO
chr1_1589624_1591650_CCNL2	chr10_35343688_35349079_CUL2	chr10_64562515_64564515_ADO
chr1_1589624_1591650_AURKAIP1	chr10_35363258_35365258_CREM	chr10_64563693_64564256_ADO
chr1_1589624_1591650_ATAD3A	chr10_35378424_35379891_CUL2	chr10_64565449_64565692_ADO
chr1_1616959_1618726_TMEM240	chr10_35413768_35415768_CREM	chr10_64576196_64576524_ADO
chr1_1616959_1618726_VWA1	chr10_35413768_35415768_CUL2	chr15_72977868_72979465_ADPGK
chr1_1616959_1618726_SSU72	chr10_35415137_35415497_CREM	chr15_73049846_73051188_ADPGK
chr1_1616959_1618726_SLC35E2B	chr10_35416605_35418652_CREM	chr15_73076126_73078126_ADPGK
chr1_1616959_1618726_SLC35E2	chr10_35416605_35418652_CUL2	chr1_36552452_36554452_ADPRHL2
chr1_1616959_1618726_NADK	chr10_35460808_35462439_CREM	chr1_36553883_36555962_ADPRHL2
chr1_1616959_1618726_MRPL20	chr10_35483586_35486284_CREM	chr1_36565850_36567850_ADPRHL2
chr1_1616959_1618726_GNB1	chr10_35513351_35515280_CUL2	chr1_36598934_36603320_ADPRHL2
chr1_1616959_1618726_CDK11B	chr10_35533908_35535908_CREM	chr1_36615115_36617115_ADPRHL2
chr1_1616959_1618726_CDK11A	chr10_35533908_35535908_CUL2	chr1_36620544_36621405_ADPRHL2
chr1_1616959_1618726_CCNL2	chr10_35620244_35622815_CCNY	chr1_36623030_36629169_ADPRHL2
chr1_1616959_1618726_ATAD3B	chr10_35620244_35622815_CUL2	chr1_36635778_36640981_ADPRHL2
chr1_1616959_1618726_ATAD3A	chr10_35626658_35631612_CCNY	chr1_36652620_36654373_ADPRHL2
chr1_1616959_1618726_MIB2	chr10_35660157_35671469_CCNY	chr1_36688016_36690016_ADPRHL2
chr1_1624243_1626243_MIB2	chr10_35675159_35677374_CCNY	chr1_36688777_36689619_ADPRHL2
chr1_1624243_1626243_VWA1	chr10_35697682_35698967_CCNY	chr1_36713358_36714473_ADPRHL2
chr1_1624243_1626243_TMEM240	chr10_35708346_35715130_CCNY	chr1_36764505_36766915_ADPRHL2
chr1_1624243_1626243_SSU72	chr10_35734348_35741351_CCNY	chr1_36769993_36771993_ADPRHL2
chr1_1624243_1626243_SLC35E2B	chr10_35751374_35753265_CCNY	chr1_36787458_36789871_ADPRHL2
chr1_1624243_1626243_SLC35E2	chr10_35862874_35864931_CCNY	chr1_36789755_36791755_ADPRHL2
chr1_1624243_1626243_NADK	chr10_36178310_36180295_FZD8	chr1_36807745_36809853_ADPRHL2
chr1_1624243_1626243_MRPL20	chr10_36459990_36463582_FZD8	chr1_36814687_36819903_ADPRHL2
chr1_1624243_1626243_GNB1	chr10_36826843_36829141_FZD8	chr1_36831198_36834753_ADPRHL2
chr1_1624243_1626243_CDK11B	chr10_38146564_38148564_ZNF248	chr1_36849999_36850830_ADPRHL2
chr1_1624243_1626243_CDK11A	chr10_38146564_38148564_ZNF25	chr1_36862703_36864001_ADPRHL2
chr1_1624243_1626243_CCNL2	chr10_38146564_38148564_ZNF33A	chr17_10599026_10600508_ADPRM
chr1_1624243_1626243_ATAD3B	chr10_38264635_38266028_ZNF248	chr17_10601773_10603613_ADPRM
chr1_1624243_1626243_ATAD3A	chr10_38264635_38266028_ZNF25	chr17_10632638_10634175_ADPRM
chr1_1655189_1655234_GNB1	chr10_38264635_38266028_ZNF37A	chr20_3995615_3996447_ADRA1D
chr1_1655189_1655234_VWA1	chr10_38265453_38267453_ZNF248	chr20_4044165_4048730_ADRA1D
chr1_1655189_1655234_TMEM240	chr10_38265453_38267453_ZNF25	chr20_4065916_4066524_ADRA1D
chr1_1655189_1655234_SSU72	chr10_38265453_38267453_ZNF33A	chr20_4115148_4117735_ADRA1D
chr1_1655189_1655234_SLC35E2B	chr10_38265453_38267453_ZNF37A	chr20_4127425_4129425_ADRA1D
chr1_1655189_1655234_SLC35E2	chr10_38297577_38299577_ZNF248	chr20_4129045_4129236_ADRA1D
chr1_1655189_1655234_MIB2	chr10_38297577_38299577_ZNF25	chr20_4130256_4130472_ADRA1D
chr1_1655189_1655234_CDK11B	chr10_38297577_38299577_ZNF33A	chr20_4150299_4153379_ADRA1D
chr1_1655189_1655234_CDK11A	chr10_38297577_38299577_ZNF37A	chr20_4206160_4207371_ADRA1D
chr1_1655189_1655234_ATAD3B	chr10_38298989_38299474_ZNF248	chr20_4229659_4231659_ADRA1D
chr1_1655189_1655234_ATAD3A	chr10_38298989_38299474_ZNF25	chr20_4486264_4495475_ADRA1D
chr1_1655189_1655234_NADK	chr10_38298989_38299474_ZNF33A	chr5_148205238_148208677_ADRB2
chr1_1655791_1657791_NADK	chr10_38381263_38383263_ZNF248	chr5_148288175_148295116_ADRB2
chr1_1655791_1657791_VWA1	chr10_38381263_38383263_ZNF25	chr5_148363280_148364858_ADRB2
chr1_1655791_1657791_TMEM240	chr10_38381263_38383263_ZNF33A	chr20_60859718_60862607_ADRM1
chr1_1655791_1657791_SSU72	chr10_38381263_38383263_ZNF37A	chr20_60875951_60877951_ADRM1
chr1_1655791_1657791_SLC35E2B	chr10_38383858_38384017_ZNF248	chr20_60878866_60881912_ADRM1
chr1_1655791_1657791_SLC35E2	chr10_38383858_38384017_ZNF25	chr22_40634126_40637131_ADSL
chr1_1655791_1657791_MIB2	chr10_38383858_38384017_ZNF37A	chr22_40652912_40655381_ADSL
chr1_1655791_1657791_GNB1	chr10_38643307_38645307_ZNF25	chr22_40766386_40769192_ADSL
chr1_1655791_1657791_CDK11B	chr10_38643307_38645307_ZNF33A	chr14_105188533_105190533_ADSSL1
chr1_1655791_1657791_CDK11A	chr10_38643307_38645307_ZNF37A	chr14_105201844_105203434_ADSSL1
chr1_1655791_1657791_ATAD3B	chr10_38644550_38645124_ZNF25	chr14_105217469_105219469_ADSSL1
chr1_1655791_1657791_ATAD3A	chr10_38644550_38645124_ZNF33A	chr14_105218524_105218860_ADSSL1
chr1_1655859_1657859_VWA1	chr10_38644550_38645124_ZNF37A	chr1_244004493_244007299_ADSS
chr1_1655859_1657859_TMEM240	chr10_38690921_38691501_ZNF248	chr1_244012136_244012523_ADSS
chr1_1655859_1657859_SSU72	chr10_38690921_38691501_ZNF25	chr1_244014361_244015146_ADSS
chr1_1655859_1657859_SLC35E2B	chr10_38690921_38691501_ZNF37A	chr1_244079273_244082072_ADSS
chr1_1655859_1657859_SLC35E2	chr10_38692306_38692590_ZNF248	chr1_244101500_244103373_ADSS
chr1_1655859_1657859_MIB2	chr10_38692306_38692590_ZNF33A	chr1_244210240_244212240_ADSS
chr1_1655859_1657859_GNB1	chr10_38692306_38692590_ZNF37A	chr1_244300299_244303249_ADSS
chr1_1655859_1657859_CDK11B	chr10_3927446_3940178_PITRM1	chr1_244325112_244329037_ADSS
chr1_1655859_1657859_CDK11A	chr10_42968938_42970938_ZNF33B	chr1_244375713_244378453_ADSS
chr1_1655859_1657859_ATAD3B	chr10_43047538_43048303_ZNF33B	chr1_244399118_244400926_ADSS
chr1_1655859_1657859_ATAD3A	chr10_43048318_43050318_ZNF33B	chr1_244435718_244438024_ADSS
chr1_1655859_1657859_NADK	chr10_43132458_43134549_ZNF33B	chr1_244462688_244467921_ADSS
chr1_1656410_1656459_NADK	chr10_43133992_43135992_ZNF33B	chr1_244477383_244479816_ADSS
chr1_1656410_1656459_VWA1	chr10_43140881_43141617_ZNF33B	chr1_244504089_244505759_ADSS
chr1_1656410_1656459_TMEM240	chr10_43275953_43277953_BMS1	chr6_11604585_11616993_ADTRP
chr1_1656410_1656459_SSU72	chr10_43275953_43277953_ZNF33B	chr6_11751982_11755970_ADTRP
chr1_1656410_1656459_SLC35E2B	chr10_43277527_43279733_BMS1	chr6_11763078_11773281_ADTRP
chr1_1656410_1656459_SLC35E2	chr10_43631892_43633892_CSGALNACT2	chr6_12008488_12011146_ADTRP
chr1_1656410_1656459_MIB2	chr10_43632699_43633214_CSGALNACT2	chr6_12010723_12012723_ADTRP
chr1_1656410_1656459_GNB1	chr10_43634353_43637437_CSGALNACT2	chr6_12013568_12015966_ADTRP
chr1_1656410_1656459_CDK11B	chr10_43655360_43657258_CSGALNACT2	chr7_44105186_44107186_AEBP1
chr1_1656410_1656459_CDK11A	chr10_44506082_44507297_CSGALNACT2	chr7_44112235_44114673_AEBP1
chr1_1656410_1656459_ATAD3B	chr10_44506082_44507297_ZNF22	chr7_44121169_44122876_AEBP1
chr1_1656410_1656459_ATAD3A	chr10_45453218_45455218_AGAP4	chr7_44122139_44124139_AEBP1
chr1_1677438_1679438_GNB1	chr10_45453218_45455218_RASSF4	chr7_44126847_44128526_AEBP1
chr1_1677438_1679438_TMEM240	chr10_45454423_45455491_AGAP4	chr7_44141959_44143959_AEBP1
chr1_1677438_1679438_SSU72	chr10_45454423_45455491_RASSF4	chr7_44162297_44164041_AEBP1
chr1_1677438_1679438_SLC35E2B	chr10_45469993_45479069_AGAP4	chr7_44163107_44165107_AEBP1
chr1_1677438_1679438_SLC35E2	chr10_45469993_45479069_RASSF4	chr7_44238577_44240577_AEBP1
chr1_1677438_1679438_NADK	chr10_45469993_45479069_ZNF22	chr12_19281999_19284267_AEBP2
chr1_1677438_1679438_MIB2	chr10_45474330_45476330_RASSF4	chr12_19425800_19427718_AEBP2
chr1_1677438_1679438_ATAD3A	chr10_45474330_45476330_ZNF22	chr12_19584406_19585186_AEBP2
chr1_1677438_1679438_ATAD3B	chr10_45480012_45481557_ZNF22	chr12_19590607_19592607_AEBP2
chr1_1677438_1679438_CDK11A	chr10_45490528_45492981_ZNF22	chr12_19592003_19592173_AEBP2
chr1_1677438_1679438_CDK11B	chr10_45494272_45496272_ZNF22	chr12_19593953_19595101_AEBP2
chr1_1690081_1692081_ATAD3A	chr10_45495442_45499552_AGAP4	chr12_19680552_19684651_AEBP2
chr1_1690081_1692081_ATAD3B	chr10_45495442_45499552_RASSF4	chr12_19698208_19701214_AEBP2
chr1_1690081_1692081_CDK11A	chr10_45495442_45499552_ZNF22	chr12_19725542_19731139_AEBP2
chr1_1690081_1692081_CDK11B	chr10_45496470_45498470_AGAP4	chr15_89162526_89164526_AEN
chr1_1690081_1692081_GNB1	chr10_45496470_45498470_RASSF4	chr15_89164080_89164367_AEN
chr1_1690081_1692081_MIB2	chr10_45496470_45498470_ZNF22	chr15_89165148_89168418_AEN
chr1_1690081_1692081_NADK	chr10_45730852_45732767_AGAP4	chr15_89171277_89174940_AEN
chr1_1690081_1692081_SLC35E2	chr10_45734388_45735530_AGAP4	chr15_89179190_89179491_AEN
chr1_1690081_1692081_SLC35E2B	chr10_45965508_45967462_AGAP4	chr15_89180038_89182038_AEN
chr1_1690081_1692081_SSU72	chr10_46051670_46053739_AGAP4	chr15_89181120_89183730_AEN
chr1_1690081_1692081_TMEM240	chr10_46167411_46168932_AGAP4	chr19_2968353_2974871_AES
chr1_1708683_1710451_SLC35E2	chr10_46220647_46222647_AGAP4	chr19_2976514_2978077_AES
chr1_1708683_1710451_NADK	chr10_4845346_4847956_AKR1E2	chr19_2982525_2984333_AES
chr1_1708683_1710451_SLC35E2B	chr10_4848784_4852718_AKR1E2	chr19_3095096_3096342_AES
chr1_1708683_1710451_TMEM240	chr10_4853968_4857581_AKR1E2	chr5_148529124_148533013_AFAP1L1
chr1_1708683_1710451_SSU72	chr10_4866368_4868368_AKR1E2	chr5_148588291_148592762_AFAP1L1
chr1_1708683_1710451_GNB1	chr10_4867868_4869340_AKR1E2	chr5_148606348_148609375_AFAP1L1
chr1_1708683_1710451_CDK11B	chr10_4889624_4892403_AKR1E2	chr5_148666486_148670612_AFAP1L1
chr1_1708683_1710451_CDK11A	chr10_4908559_4910852_AKR1C3	chr5_148676951_148680603_AFAP1L1
chr1_1708683_1710451_ATAD3A	chr10_4908559_4910852_AKR1E2	chr5_148699943_148707372_AFAP1L1
chr1_1708683_1710451_MIB2	chr10_49515475_49520492_ARHGAP22	chr5_148722976_148724976_AFAP1L1
chr1_1788778_1792789_SLC35E2B	chr10_49515475_49520492_MAPK8	chr4_7631623_7633348_AFAP1
chr1_1788778_1792789_SSU72	chr10_49568884_49574735_MAPK8	chr4_7650144_7653225_AFAP1
chr1_1788778_1792789_SLC35E2	chr10_49607664_49608839_MAPK8	chr4_7781118_7789238_AFAP1
chr1_1788778_1792789_NADK	chr10_49677501_49679068_ARHGAP22	chr4_7792921_7796211_AFAP1
chr1_1788778_1792789_MIB2	chr10_49677501_49679068_MAPK8	chr4_7803329_7804348_AFAP1
chr1_1788778_1792789_GNB1	chr10_49701692_49703692_MAPK8	chr4_7815032_7818609_AFAP1
chr1_1788778_1792789_CDK11B	chr10_49703962_49706040_MAPK8	chr4_7823046_7834495_AFAP1
chr1_1788778_1792789_CDK11A	chr10_49733897_49735326_MAPK8	chr4_7839620_7849807_AFAP1
chr1_1818643_1821094_CDK11A	chr10_49757167_49761475_MAPK8	chr4_7853979_7865892_AFAP1
chr1_1818643_1821094_CDK11B	chr10_49796713_49798810_ARHGAP22	chr4_7891788_7894989_AFAP1
chr1_1818643_1821094_GNB1	chr10_49808087_49817586_ARHGAP22	chr4_7901337_7913441_AFAP1
chr1_1818643_1821094_MIB2	chr10_4982145_4982272_AKR1C3	chr4_7917276_7922546_AFAP1
chr1_1818643_1821094_NADK	chr10_4983093_4985572_AKR1C3	chr4_7935333_7940384_AFAP1
chr1_1818643_1821094_SLC35E2	chr10_49831477_49833795_ARHGAP22	chr4_87845085_87849698_AFF1
chr1_1818643_1821094_SLC35E2B	chr10_49862766_49864924_ARHGAP22	chr4_87855056_87855885_AFF1
chr1_1822556_1824556_SLC35E2	chr10_49891517_49893517_WDFY4	chr4_87856806_87864540_AFF1
chr1_1822556_1824556_SLC35E2B	chr10_5003453_5005453_AKR1C3	chr4_87958465_87960837_AFF1
chr1_1822556_1824556_NADK	chr10_5061169_5063099_AKR1C3	chr4_87965473_87968306_AFF1
chr1_1822556_1824556_GNB1	chr10_50741328_50748412_ERCC6	chr5_132202773_132203484_AFF4
chr1_1822556_1824556_CDK11B	chr10_50757847_50762102_ERCC6	chr5_132281101_132285532_AFF4
chr1_1822556_1824556_CDK11A	chr10_5088957_5090957_AKR1C3	chr5_132296134_132297838_AFF4
chr1_1822556_1824556_MIB2	chr10_51038177_51041126_AGAP6	chr5_132299354_132301354_AFF4
chr1_1823143_1823521_CDK11A	chr10_51038177_51041126_PARG	chr5_132361223_132361556_AFF4
chr1_1823143_1823521_CDK11B	chr10_51045030_51047678_AGAP6	chr18_11955242_11955944_AFG3L2
chr1_1823143_1823521_GNB1	chr10_51045030_51047678_PARG	chr18_12079334_12080675_AFG3L2
chr1_1823143_1823521_MIB2	chr10_51049613_51050733_AGAP6	chr18_12295042_12297188_AFG3L2
chr1_1823143_1823521_NADK	chr10_51049613_51050733_PARG	chr18_12375962_12376806_AFG3L2
chr1_1823143_1823521_SLC35E2	chr10_5136521_5137511_AKR1C3	chr17_76208276_76210276_AFMID
chr1_1823143_1823521_SLC35E2B	chr10_51825647_51827647_AGAP6	chr2_64630260_64632688_AFTPH
chr1_1839892_1841432_MIB2	chr10_52152281_52154416_SGMS1	chr2_64680133_64682260_AFTPH
chr1_1839892_1841432_SLC35E2B	chr10_52177336_52178765_SGMS1	chr2_64719179_64720100_AFTPH
chr1_1839892_1841432_SLC35E2	chr10_52298349_52299541_SGMS1	chr2_64752098_64753037_AFTPH
chr1_1839892_1841432_NADK	chr10_52381531_52384233_SGMS1	chr2_64870334_64873765_AFTPH
chr1_1839892_1841432_GNB1	chr10_52383737_52385737_SGMS1	chr2_64879012_64880137_AFTPH
chr1_1839892_1841432_CDK11B	chr10_52385244_52385910_SGMS1	chr2_64938133_64938999_AFTPH
chr1_1839892_1841432_CDK11A	chr10_5326022_5328006_AKR1C3	chr2_64957339_64959252_AFTPH
chr1_2063749_2065471_GNB1	chr10_5333032_5336605_AKR1C3	chr2_64978960_64979605_AFTPH
chr1_2063749_2065471_PEX10	chr10_5333032_5336605_AKR1E2	chr2_65005648_65009687_AFTPH
chr1_2063749_2065471_RER1	chr10_53458035_53458910_CSTF2T	chr2_65019061_65026173_AFTPH
chr1_2063749_2065471_SKI	chr10_53459355_53461355_CSTF2T	chr2_65038983_65040433_AFTPH
chr1_2079769_2080850_GNB1	chr10_53459899_53460551_CSTF2T	chr2_235872103_235874182_AGAP1
chr1_2079769_2080850_PEX10	chr10_53678064_53680348_CSTF2T	chr2_235957739_235964676_AGAP1
chr1_2079769_2080850_RER1	chr10_54072040_54074040_DKK1	chr2_236146794_236147490_AGAP1
chr1_2079769_2080850_SKI	chr10_54075054_54080976_DKK1	chr7_150775742_150777251_AGAP3
chr1_2120546_2124207_SKI	chr10_54090419_54099270_DKK1	chr7_150780917_150782917_AGAP3
chr1_2120546_2124207_RER1	chr10_5587408_5591770_NET1	chr10_46168180_46170180_AGAP4
chr1_2120546_2124207_GNB1	chr10_5636394_5639283_ASB13	chr10_46220647_46222647_AGAP4
chr1_2120546_2124207_PEX10	chr10_5724800_5726800_GDI2	chr10_46223278_46223376_AGAP4
chr1_2125419_2125733_PEX10	chr10_5727406_5728853_ANKRD16	chr10_46342921_46344921_AGAP4
chr1_2125419_2125733_RER1	chr10_5727406_5728853_GDI2	chr10_75457554_75459554_AGAP5
chr1_2125419_2125733_SKI	chr10_58119733_58120687_ZWINT	chr10_75489255_75489733_AGAP5
chr1_2126214_2128214_PEX10	chr10_58121034_58123034_ZWINT	chr10_75489298_75491298_AGAP5
chr1_2126214_2128214_RER1	chr10_58121747_58121848_ZWINT	chr10_51563360_51569196_AGAP6
chr1_2126214_2128214_SKI	chr10_5851093_5854440_FAM208B	chr10_51623386_51625386_AGAP6
chr1_2126526_2127240_PEX10	chr10_5851093_5854440_GDI2	chr4_177713899_177715899_AGA
chr1_2126526_2127240_RER1	chr10_5887882_5888918_ANKRD16	chr4_177755096_177756382_AGA
chr1_2126526_2127240_SKI	chr10_5902990_5904475_ANKRD16	chr4_178048411_178050759_AGA
chr1_2130225_2131372_RER1	chr10_5929534_5931534_ANKRD16	chr2_27256602_27257243_AGBL5
chr1_2130225_2131372_SKI	chr10_5931860_5933860_ANKRD16	chr2_27272433_27273284_AGBL5
chr1_2130225_2131372_PEX10	chr10_5932820_5936453_ANKRD16	chr2_27272490_27274490_AGBL5
chr1_2135294_2137384_PEX10	chr10_5956601_5958216_ANKRD16	chr2_27285186_27287060_AGBL5
chr1_2135294_2137384_RER1	chr10_59782688_59784197_UBE2D1	chr2_27291494_27293964_AGBL5
chr1_2135294_2137384_SKI	chr10_5983814_5989343_ANKRD16	chr2_27299434_27301434_AGBL5
chr1_2138415_2140383_PEX10	chr10_5983814_5989343_IL15RA	chr6_32152860_32166362_AGER
chr1_2138415_2140383_RER1	chr10_59995725_60001843_CISD1	chr2_228334887_228336887_AGFG1
chr1_2138415_2140383_SKI	chr10_59995725_60001843_IPMK	chr2_228337919_228338787_AGFG1
chr1_2143475_2146596_PEX10	chr10_6000091_6001496_IL15RA	chr2_228630532_228631413_AGFG1
chr1_2143475_2146596_RER1	chr10_60024750_60026992_CISD1	chr2_228676557_228678557_AGFG1
chr1_2143475_2146596_SKI	chr10_60024750_60026992_IPMK	chr7_100061894_100063894_AGFG2
chr1_2158034_2159030_PEX10	chr10_60026861_60028861_CISD1	chr7_100074001_100076156_AGFG2
chr1_2158034_2159030_SKI	chr10_60026861_60028861_IPMK	chr7_100076902_100078902_AGFG2
chr1_2158034_2159030_RER1	chr10_60027694_60029694_CISD1	chr7_100079549_100081549_AGFG2
chr1_2158034_2159030_PANK4	chr10_60027694_60029694_IPMK	chr7_100112258_100113507_AGFG2
chr1_2158133_2160133_PEX10	chr10_60027885_60030709_CISD1	chr7_100134833_100136833_AGFG2
chr1_2158133_2160133_RER1	chr10_60027885_60030709_IPMK	chr7_100141647_100146938_AGFG2
chr1_2158133_2160133_SKI	chr10_60033043_60036759_CISD1	chr7_100171270_100173270_AGFG2
chr1_2158133_2160133_PANK4	chr10_60033043_60036759_IPMK	chr7_100180214_100183461_AGFG2
chr1_2160415_2167683_PANK4	chr10_60039215_60045120_CISD1	chr7_100183811_100185811_AGFG2
chr1_2160415_2167683_PEX10	chr10_60039215_60045120_IPMK	chr7_100197881_100199881_AGFG2
chr1_2160415_2167683_RER1	chr10_60094309_60095725_CISD1	chr7_100207724_100209724_AGFG2
chr1_2160415_2167683_SKI	chr10_6010776_6014316_IL15RA	chr7_100269362_100271362_AGFG2
chr1_2177371_2180211_RER1	chr10_60142902_60144902_TFAM	chr7_100270834_100270938_AGFG2
chr1_2177371_2180211_SKI	chr10_60142902_60144902_UBE2D1	chr7_100272945_100274430_AGFG2
chr1_2177371_2180211_PEX10	chr10_60145692_60146852_TFAM	chr7_100286870_100288870_AGFG2
chr1_2177371_2180211_PANK4	chr10_6017465_6018773_IL15RA	chr5_76324209_76326209_AGGF1
chr1_2186216_2186439_PANK4	chr10_6019574_6021574_IL15RA	chr5_76325886_76327193_AGGF1
chr1_2186216_2186439_PEX10	chr10_60270903_60272903_BICC1	chr5_76381774_76383857_AGGF1
chr1_2186216_2186439_RER1	chr10_61666414_61668414_CCDC6	chr7_141053765_141056732_AGK
chr1_2186216_2186439_SKI	chr10_61666620_61668885_CCDC6	chr7_141061938_141063960_AGK
chr1_2187622_2190470_PANK4	chr10_61900774_61902774_ANK3	chr7_141065335_141066770_AGK
chr1_2187622_2190470_PEX10	chr10_62040795_62044940_ANK3	chr7_141249077_141251077_AGK
chr1_2187622_2190470_RER1	chr10_62059757_62060847_ANK3	chr7_141250639_141252153_AGK
chr1_2187622_2190470_SKI	chr10_62071834_62075959_ANK3	chr1_100433344_100435344_AGL
chr1_2209652_2211887_SKI	chr10_62143297_62145846_ANK3	chr1_100434663_100436397_AGL
chr1_2209652_2211887_RER1	chr10_62183496_62190368_ANK3	chr1_100504757_100506575_AGL
chr1_2209652_2211887_PEX10	chr10_62538691_62544674_ANK3	chr1_100555607_100556727_AGL
chr1_2209652_2211887_PANK4	chr10_62579582_62581928_RHOBTB1	chr1_100730938_100731413_AGL
chr1_2220136_2227477_FAM213B	chr10_62586268_62589732_RHOBTB1	chr1_100732389_100733880_AGL
chr1_2220136_2227477_PANK4	chr10_62701536_62705155_RHOBTB1	chr1_36273167_36275077_AGO1
chr1_2220136_2227477_PEX10	chr10_62704033_62706033_RHOBTB1	chr1_36346809_36348809_AGO1
chr1_2220136_2227477_RER1	chr10_62715203_62716864_RHOBTB1	chr1_36394682_36396682_AGO1
chr1_2220136_2227477_SKI	chr10_62722372_62725569_RHOBTB1	chr1_36395668_36396385_AGO1
chr1_2230241_2233339_FAM213B	chr10_62737484_62740453_RHOBTB1	chr8_141519954_141520801_AGO2
chr1_2230241_2233339_PANK4	chr10_6316513_6318273_IL15RA	chr8_141597878_141602664_AGO2
chr1_2230241_2233339_PEX10	chr10_63348531_63350177_RHOBTB1	chr8_141643557_141644713_AGO2
chr1_2230241_2233339_RER1	chr10_63563608_63564945_RHOBTB1	chr1_36394682_36396682_AGO3
chr1_2230241_2233339_SKI	chr10_63990069_63994438_RTKN2	chr1_36395668_36396385_AGO3
chr1_2243482_2246096_FAM213B	chr10_63990069_63994438_ZNF365	chr1_36397320_36397834_AGO3
chr1_2243482_2246096_SKI	chr10_64002287_64005458_RTKN2	chr1_36473442_36475532_AGO3
chr1_2243482_2246096_RER1	chr10_64002287_64005458_ZNF365	chr1_36234196_36234741_AGO4
chr1_2243482_2246096_PEX10	chr10_64028622_64030622_RTKN2	chr1_36235789_36235934_AGO4
chr1_2243482_2246096_PANK4	chr10_64028622_64030622_ZNF365	chr1_36271827_36273827_AGO4
chr1_2246896_2247089_FAM213B	chr10_64131915_64133915_RTKN2	chr1_36273167_36275077_AGO4
chr1_2246896_2247089_PANK4	chr10_64131915_64133915_ZNF365	chr6_32143287_32145523_AGPAT1
chr1_2246896_2247089_PEX10	chr10_64136954_64141335_RTKN2	chr6_32143916_32145916_AGPAT1
chr1_2246896_2247089_RER1	chr10_64136954_64141335_ZNF365	chr6_32144161_32146161_AGPAT1
chr1_2246896_2247089_SKI	chr10_64143012_64146799_RTKN2	chr6_32146571_32146950_AGPAT1
chr1_2321213_2323213_RER1	chr10_64143012_64146799_ZNF365	chr9_139440238_139442238_AGPAT2
chr1_2321213_2323213_SKI	chr10_64192383_64194431_RTKN2	chr9_139519362_139520435_AGPAT2
chr1_2321213_2323213_PEX10	chr10_64192383_64194431_ZNF365	chr9_139551307_139553307_AGPAT2
chr1_2321213_2323213_FAM213B	chr10_64448956_64450267_ADO	chr9_139581911_139583911_AGPAT2
chr1_2321213_2323213_PANK4	chr10_64519648_64521373_ADO	chr9_139612782_139618924_AGPAT2
chr1_2321945_2322646_FAM213B	chr10_64891006_64893006_NRBF2	chr21_45430205_45432205_AGPAT3
chr1_2321945_2322646_PANK4	chr10_64893842_64894647_NRBF2	chr6_161583014_161585014_AGPAT4
chr1_2321945_2322646_PEX10	chr10_64893842_64894647_REEP3	chr6_161589333_161591280_AGPAT4
chr1_2321945_2322646_RER1	chr10_64965918_64971628_JMJD1C	chr6_161649101_161651024_AGPAT4
chr1_2321945_2322646_SKI	chr10_64965918_64971628_NRBF2	chr6_161692880_161694380_AGPAT4
chr1_2322993_2324993_FAM213B	chr10_64965918_64971628_REEP3	chr8_6285716_6287386_AGPAT5
chr1_2322993_2324993_PANK4	chr10_64993907_64999084_JMJD1C	chr8_6350308_6351374_AGPAT5
chr1_2322993_2324993_PEX10	chr10_64993907_64999084_NRBF2	chr8_6397903_6399055_AGPAT5
chr1_2322993_2324993_RER1	chr10_64993907_64999084_REEP3	chr8_6563877_6565877_AGPAT5
chr1_2322993_2324993_SKI	chr10_65000199_65004645_NRBF2	chr8_6565126_6565379_AGPAT5
chr1_2323794_2326764_FAM213B	chr10_65000199_65004645_REEP3	chr8_6566228_6567779_AGPAT5
chr1_2323794_2326764_SKI	chr10_65032741_65035184_JMJD1C	chr2_178192420_178193894_AGPS
chr1_2323794_2326764_RER1	chr10_65032741_65035184_NRBF2	chr2_178196780_178197683_AGPS
chr1_2323794_2326764_PEX10	chr10_65032741_65035184_REEP3	chr2_178339012_178340505_AGPS
chr1_2323794_2326764_PANK4	chr10_65174231_65176916_NRBF2	chr2_178418062_178418601_AGPS
chr1_2335631_2337981_FAM213B	chr10_65188330_65192790_JMJD1C	chr2_178471270_178471729_AGPS
chr1_2335631_2337981_PANK4	chr10_65188330_65192790_NRBF2	chr2_178482720_178484070_AGPS
chr1_2335631_2337981_PEX10	chr10_65188330_65192790_REEP3	chr2_178498677_178498969_AGPS
chr1_2335631_2337981_RER1	chr10_65194044_65195337_JMJD1C	chr2_178588781_178589768_AGPS
chr1_2335631_2337981_SKI	chr10_65194044_65195337_NRBF2	chr1_948215_950552_AGRN
chr1_2343079_2343619_RER1	chr10_65194044_65195337_REEP3	chr1_953502_955502_AGRN
chr1_2343079_2343619_SKI	chr10_65222988_65224988_NRBF2	chr1_999154_1000125_AGRN
chr1_2343079_2343619_PANK4	chr10_65226038_65226990_NRBF2	chr9_87396715_87398115_AGTPBP1
chr1_2343079_2343619_PEX10	chr10_65279122_65281122_JMJD1C	chr9_87465878_87468294_AGTPBP1
chr1_2343079_2343619_FAM213B	chr10_65279122_65281122_NRBF2	chr9_87477035_87478674_AGTPBP1
chr1_2344010_2346010_PANK4	chr10_65279122_65281122_REEP3	chr9_87489108_87490358_AGTPBP1
chr1_2344010_2346010_PEX10	chr10_65279380_65280907_JMJD1C	chr9_87815372_87817025_AGTPBP1
chr1_2344010_2346010_RER1	chr10_65279380_65280907_NRBF2	chr1_11790570_11791821_AGTRAP
chr1_2344010_2346010_SKI	chr10_65279380_65280907_REEP3	chr1_11794141_11796141_AGTRAP
chr1_2344010_2346010_FAM213B	chr10_65312262_65317348_JMJD1C	chr1_11796192_11797452_AGTRAP
chr1_2344472_2345661_FAM213B	chr10_65312262_65317348_NRBF2	chr1_246727638_246729638_AHCTF1
chr1_2344472_2345661_PANK4	chr10_65312262_65317348_REEP3	chr1_246730724_246736059_AHCTF1
chr1_2344472_2345661_PEX10	chr10_65332093_65335154_JMJD1C	chr1_246750055_246752375_AHCTF1
chr1_2344472_2345661_RER1	chr10_65332093_65335154_NRBF2	chr1_246861946_246862883_AHCTF1
chr1_2344472_2345661_SKI	chr10_65332093_65335154_REEP3	chr1_246887234_246888535_AHCTF1
chr1_2382469_2384707_PANK4	chr10_65387004_65391337_JMJD1C	chr1_246896149_246899620_AHCTF1
chr1_2382469_2384707_SKI	chr10_65387004_65391337_NRBF2	chr1_247012759_247015923_AHCTF1
chr1_2382469_2384707_RER1	chr10_65387004_65391337_REEP3	chr1_247093480_247094394_AHCTF1
chr1_2382469_2384707_PEX10	chr10_65402831_65406788_JMJD1C	chr1_247094726_247096726_AHCTF1
chr1_2382469_2384707_FAM213B	chr10_65402831_65406788_NRBF2	chr1_247109599_247111459_AHCTF1
chr1_2456848_2457289_FAM213B	chr10_65402831_65406788_REEP3	chr1_247122876_247123947_AHCTF1
chr1_2456848_2457289_PANK4	chr10_6797768_6798416_GDI2	chr1_247170593_247171328_AHCTF1
chr1_2456848_2457289_PEX10	chr10_69534456_69536764_DNAJC12	chr7_128862854_128864854_AHCYL2
chr1_2456848_2457289_RER1	chr10_69534456_69536764_SIRT1	chr7_128863983_128866461_AHCYL2
chr1_2456848_2457289_SKI	chr10_69597937_69599937_DNAJC12	chr7_128972199_128973198_AHCYL2
chr1_2458035_2460035_RER1	chr10_69597937_69599937_SIRT1	chr7_129072273_129074273_AHCYL2
chr1_2458035_2460035_SKI	chr10_69609215_69610018_DNAJC12	chr7_129073437_129075193_AHCYL2
chr1_2458035_2460035_PEX10	chr10_69609215_69610018_SIRT1	chr7_129077172_129079968_AHCYL2
chr1_2458035_2460035_FAM213B	chr10_69642426_69644426_DNAJC12	chr20_32949986_32952399_AHCY
chr1_2458035_2460035_PANK4	chr10_69642426_69644426_HERC4	chr20_33104884_33105286_AHCY
chr1_2477790_2480880_FAM213B	chr10_69642426_69644426_SIRT1	chr20_33132687_33134687_AHCY
chr1_2477790_2480880_PANK4	chr10_69643749_69644200_HERC4	chr20_33158388_33159737_AHCY
chr1_2477790_2480880_PEX10	chr10_69643749_69644200_SIRT1	chr1_27753295_27759869_AHDC1
chr1_2477790_2480880_RER1	chr10_69645251_69645683_DNAJC12	chr1_27762632_27763697_AHDC1
chr1_2485274_2488792_FAM213B	chr10_69645251_69645683_SIRT1	chr1_27930143_27932143_AHDC1
chr1_2485274_2488792_PANK4	chr10_69830983_69833899_DNAJC12	chr6_135376036_135378036_AHI1
chr1_2485274_2488792_PEX10	chr10_69830983_69833899_SIRT1	chr6_135818903_135820903_AHI1
chr1_2485274_2488792_RER1	chr10_69835103_69837103_HERC4	chr14_105258871_105262431_AHNAK2
chr1_2509256_2513970_PEX10	chr10_69835103_69837103_SIRT1	chr14_105281533_105283279_AHNAK2
chr1_2509256_2513970_RER1	chr10_69852914_69857678_DNAJC12	chr14_105329649_105331649_AHNAK2
chr1_2509256_2513970_PANK4	chr10_69852914_69857678_HERC4	chr14_105332390_105332947_AHNAK2
chr1_2509256_2513970_FAM213B	chr10_69852914_69857678_SIRT1	chr14_105433301_105440973_AHNAK2
chr1_2515898_2517898_FAM213B	chr10_69912834_69916041_DNA2	chr14_105444694_105446694_AHNAK2
chr1_2515898_2517898_PANK4	chr10_70089767_70091767_DNA2	chr14_105452291_105452749_AHNAK2
chr1_2515898_2517898_PEX10	chr10_70089767_70091767_RUFY2	chr14_105484872_105486791_AHNAK2
chr1_2515898_2517898_RER1	chr10_70089767_70091767_SIRT1	chr11_62264383_62265737_AHNAK
chr1_2516402_2517402_FAM213B	chr10_70089767_70091767_SLC25A16	chr11_62309955_62312305_AHNAK
chr1_2516402_2517402_PANK4	chr10_70092684_70094684_DNA2	chr11_62314332_62316332_AHNAK
chr1_2516402_2517402_PEX10	chr10_70092684_70094684_RUFY2	chr11_62314485_62316811_AHNAK
chr1_2516402_2517402_RER1	chr10_70092684_70094684_SLC25A16	chr11_62318996_62329867_AHNAK
chr1_2518692_2518894_RER1	chr10_70093438_70095676_DNA2	chr11_62341460_62343460_AHNAK
chr1_2518692_2518894_FAM213B	chr10_70093438_70095676_RUFY2	chr11_62341705_62346970_AHNAK
chr1_2518692_2518894_PANK4	chr10_70093438_70095676_SLC25A16	chr5_272909_274798_AHRR
chr1_2518692_2518894_PEX10	chr10_70165568_70166258_DNA2	chr5_302290_304290_AHRR
chr1_2573643_2574952_FAM213B	chr10_70165568_70166258_RUFY2	chr5_378115_379409_AHRR
chr1_2573643_2574952_PANK4	chr10_70165568_70166258_SLC25A16	chr5_394181_396550_AHRR
chr1_2573643_2574952_PEX10	chr10_70166946_70168946_DNA2	chr5_399138_401476_AHRR
chr1_2573643_2574952_RER1	chr10_70166946_70168946_RUFY2	chr5_413727_416010_AHRR
chr1_3229290_3230559_MEGF6	chr10_70166946_70168946_SLC25A16	chr5_443258_445258_AHRR
chr1_3369146_3371146_MEGF6	chr10_70167215_70167550_DNA2	chr7_16804414_16806222_AHR
chr1_3369146_3371146_TPRG1L	chr10_70167215_70167550_RUFY2	chr7_17017418_17019216_AHR
chr1_3369146_3371146_WRAP73	chr10_70167215_70167550_SLC25A16	chr7_17029219_17030816_AHR
chr1_3420366_3422118_SMIM1	chr10_70229686_70232037_DNA2	chr7_17070345_17070598_AHR
chr1_3420366_3422118_WRAP73	chr10_70229686_70232037_RUFY2	chr7_17079189_17083738_AHR
chr1_3420366_3422118_TPRG1L	chr10_70229686_70232037_SLC25A16	chr7_17097922_17098992_AHR
chr1_3420366_3422118_MEGF6	chr10_70231730_70233730_DNA2	chr7_17273410_17275090_AHR
chr1_3420366_3422118_LRRC47	chr10_70231730_70233730_RUFY2	chr14_77923029_77923537_AHSA1
chr1_3456373_3457065_LRRC47	chr10_70231730_70233730_SLC25A16	chr14_78045945_78050397_AHSA1
chr1_3456373_3457065_MEGF6	chr10_70287280_70289280_DNA2	chr14_78081213_78082380_AHSA1
chr1_3456373_3457065_SMIM1	chr10_70287280_70289280_SLC25A16	chr14_78083110_78085110_AHSA1
chr1_3456373_3457065_TPRG1L	chr10_70481762_70482755_CCAR1	chr14_78104852_78105821_AHSA1
chr1_3456373_3457065_WRAP73	chr10_70820108_70823283_VPS26A	chr14_78174356_78176356_AHSA1
chr1_3506615_3508171_LRRC47	chr10_70845297_70854503_SUPV3L1	chr2_61498964_61501364_AHSA2
chr1_3506615_3508171_WRAP73	chr10_70845827_70847827_SUPV3L1	chr2_61686368_61688073_AHSA2
chr1_3506615_3508171_TPRG1L	chr10_70859928_70863950_SUPV3L1	chr2_61761700_61763200_AHSA2
chr1_3506615_3508171_SMIM1	chr10_70859928_70863950_VPS26A	chr2_61766065_61766731_AHSA2
chr1_3506615_3508171_DFFB	chr10_70881907_70883907_SUPV3L1	chr2_61812200_61813129_AHSA2
chr1_3506615_3508171_CEP104	chr10_70881907_70883907_VPS26A	chr1_222774040_222775488_AIDA
chr1_3506615_3508171_MEGF6	chr10_70882995_70883238_SUPV3L1	chr1_222884026_222884597_AIDA
chr1_3510286_3510599_CEP104	chr10_70882995_70883238_VPS26A	chr1_222887075_222887438_AIDA
chr1_3510286_3510599_DFFB	chr10_70884752_70885260_VPS26A	chr1_223070340_223071730_AIDA
chr1_3510286_3510599_LRRC47	chr10_70937992_70939992_SUPV3L1	chrX_129215266_129221470_AIFM1
chr1_3510286_3510599_MEGF6	chr10_70937992_70939992_VPS26A	chrX_129223669_129227021_AIFM1
chr1_3510286_3510599_SMIM1	chr10_70939021_70939612_SUPV3L1	chrX_129231018_129233268_AIFM1
chr1_3510286_3510599_TPRG1L	chr10_70940417_70941540_SUPV3L1	chrX_129244475_129246475_AIFM1
chr1_3510286_3510599_WRAP73	chr10_70975099_70977830_SUPV3L1	chrX_129245212_129246233_AIFM1
chr1_3528059_3530059_C1orf174	chr10_70984616_70985793_SUPV3L1	chrX_129247700_129249164_AIFM1
chr1_3528059_3530059_WRAP73	chr10_71075556_71078174_HK1	chrX_129272015_129274015_AIFM1
chr1_3528059_3530059_TPRG1L	chr10_71078952_71082308_HK1	chrX_129298532_129299131_AIFM1
chr1_3528059_3530059_SMIM1	chr10_71103391_71110171_HK1	chrX_129300424_129301212_AIFM1
chr1_3528059_3530059_MEGF6	chr10_71167813_71169231_TSPAN15	chr10_71575910_71580891_AIFM2
chr1_3528059_3530059_LRRC47	chr10_71204880_71211760_AIFM2	chr10_71588762_71591388_AIFM2
chr1_3528059_3530059_DFFB	chr10_71204880_71211760_TSPAN15	chr10_71595817_71596501_AIFM2
chr1_3528059_3530059_CEP104	chr10_71209225_71211225_TSPAN15	chr6_142618523_142634784_AIG1
chr1_3535296_3536165_SMIM1	chr10_71223040_71230015_TSPAN15	chr6_142692771_142700641_AIG1
chr1_3535296_3536165_MEGF6	chr10_71238081_71242114_TSPAN15	chr6_143014296_143015655_AIG1
chr1_3535296_3536165_WRAP73	chr10_71559643_71561643_COL13A1	chr4_107207798_107209485_AIMP1
chr1_3535296_3536165_TPRG1L	chr10_71561172_71568403_COL13A1	chr4_107253461_107256269_AIMP1
chr1_3535296_3536165_DFFB	chr10_71575910_71580891_COL13A1	chr4_107285783_107287389_AIMP1
chr1_3535296_3536165_CEP104	chr10_71588762_71591388_COL13A1	chr7_6046881_6048881_AIMP2
chr1_3535296_3536165_C1orf174	chr10_71595817_71596501_COL13A1	chr7_6047266_6048220_AIMP2
chr1_3535296_3536165_LRRC47	chr10_71597319_71600604_COL13A1	chr7_6048737_6050737_AIMP2
chr1_3539555_3541555_C1orf174	chr10_71620673_71630768_PPA1	chr7_6049734_6049923_AIMP2
chr1_3539555_3541555_CEP104	chr10_71891958_71893163_AIFM2	chr11_67231266_67233091_AIP
chr1_3539555_3541555_DFFB	chr10_71891958_71893163_PPA1	chr11_67248504_67250504_AIP
chr1_3539555_3541555_LRRC47	chr10_71891958_71893163_SAR1A	chr11_67272843_67274843_AIP
chr1_3539555_3541555_MEGF6	chr10_71891958_71893163_TYSND1	chr11_67275658_67277658_AIP
chr1_3539555_3541555_SMIM1	chr10_71892690_71894690_AIFM2	chr11_67349065_67351065_AIP
chr1_3539555_3541555_TPRG1L	chr10_71892690_71894690_PPA1	chr14_23426351_23428351_AJUBA
chr1_3539555_3541555_WRAP73	chr10_71892690_71894690_SAR1A	chr14_23443144_23450365_AJUBA
chr1_3540680_3541173_C1orf174	chr10_71892690_71894690_TYSND1	chr14_23451304_23452641_AJUBA
chr1_3540680_3541173_WRAP73	chr10_71904484_71906484_AIFM2	chr14_23474715_23477068_AJUBA
chr1_3540680_3541173_TPRG1L	chr10_71904484_71906484_PPA1	chr9_130497628_130499628_AK1
chr1_3540680_3541173_SMIM1	chr10_71904484_71906484_SAR1A	chr9_130564238_130565034_AK1
chr1_3540680_3541173_MEGF6	chr10_71904484_71906484_TYSND1	chr9_130623754_130625761_AK1
chr1_3540680_3541173_LRRC47	chr10_71904995_71907304_AIFM2	chr9_130644263_130646872_AK1
chr1_3540680_3541173_DFFB	chr10_71904995_71907304_PPA1	chr1_33430286_33432286_AK2
chr1_3540680_3541173_CEP104	chr10_71904995_71907304_SAR1A	chr1_33430653_33430919_AK2
chr1_3542072_3542365_MEGF6	chr10_71904995_71907304_TYSND1	chr1_33453691_33458852_AK2
chr1_3542072_3542365_WRAP73	chr10_71928505_71929703_AIFM2	chr1_33461316_33466557_AK2
chr1_3542072_3542365_TPRG1L	chr10_71928505_71929703_PPA1	chr1_33469402_33473390_AK2
chr1_3542072_3542365_SMIM1	chr10_71928505_71929703_SAR1A	chr1_33502512_33504512_AK2
chr1_3542072_3542365_LRRC47	chr10_71928505_71929703_TYSND1	chr1_33592269_33593493_AK2
chr1_3542072_3542365_DFFB	chr10_71930285_71932285_AIFM2	chr1_33628397_33630264_AK2
chr1_3542072_3542365_CEP104	chr10_71930285_71932285_PPA1	chr9_4677565_4679565_AK3
chr1_3542072_3542365_C1orf174	chr10_71930285_71932285_SAR1A	chr9_4678509_4679109_AK3
chr1_3566671_3568671_C1orf174	chr10_71930285_71932285_TYSND1	chr9_4680024_4681504_AK3
chr1_3566671_3568671_CEP104	chr10_71930836_71930990_PPA1	chr9_4726227_4728227_AK3
chr1_3566671_3568671_DFFB	chr10_71991653_71993728_AIFM2	chr9_4739003_4741921_AK3
chr1_3566671_3568671_LRRC47	chr10_71991653_71993728_PPA1	chr9_4762786_4763895_AK3
chr1_3566671_3568671_MEGF6	chr10_71991653_71993728_SAR1A	chr9_4790833_4792833_AK3
chr1_3566671_3568671_SMIM1	chr10_71993190_71995190_PPA1	chr9_4831830_4835165_AK3
chr1_3566671_3568671_TPRG1L	chr10_71993190_71995190_SAR1A	chr1_65210003_65211576_AK4
chr1_3566671_3568671_WRAP73	chr10_72134662_72138746_EIF4EBP2	chr1_65300187_65305349_AK4
chr1_3663335_3665335_C1orf174	chr10_72134662_72138746_LRRC20	chr1_65334817_65335212_AK4
chr1_3663335_3665335_WRAP73	chr10_72136535_72138535_EIF4EBP2	chr1_65356821_65360860_AK4
chr1_3663335_3665335_TPRG1L	chr10_72136535_72138535_LRRC20	chr1_65398339_65401383_AK4
chr1_3663335_3665335_SMIM1	chr10_72141733_72142956_EIF4EBP2	chr1_65430737_65431185_AK4
chr1_3663335_3665335_MEGF6	chr10_72141733_72142956_LRRC20	chr1_65432187_65434187_AK4
chr1_3663335_3665335_LRRC47	chr10_72161860_72163860_EIF4EBP2	chr1_65530708_65532122_AK4
chr1_3663335_3665335_DFFB	chr10_72161860_72163860_LRRC20	chr1_65533740_65534832_AK4
chr1_3663335_3665335_CEP104	chr10_72163569_72163735_EIF4EBP2	chr1_77683025_77684853_AK5
chr1_3687324_3689324_MEGF6	chr10_72164629_72166347_EIF4EBP2	chr1_77685132_77687132_AK5
chr1_3687324_3689324_WRAP73	chr10_72236563_72238563_PALD1	chr1_77969626_77981994_AK5
chr1_3687324_3689324_TPRG1L	chr10_72238004_72240391_PALD1	chr1_78002007_78003554_AK5
chr1_3687324_3689324_SMIM1	chr10_72573703_72575703_PCBD1	chr17_20058924_20060111_AKAP10
chr1_3687324_3689324_LRRC47	chr10_72573703_72575703_SGPL1	chr17_20076814_20078517_AKAP10
chr1_3687324_3689324_DFFB	chr10_72588732_72594819_PCBD1	chr17_20109150_20110955_AKAP10
chr1_3687324_3689324_CEP104	chr10_72588732_72594819_SGPL1	chr13_42623427_42623899_AKAP11
chr1_3687324_3689324_C1orf174	chr10_72645618_72648969_PCBD1	chr13_42638205_42641383_AKAP11
chr1_3711917_3713581_C1orf174	chr10_72645618_72648969_SGPL1	chr13_42845210_42845807_AKAP11
chr1_3711917_3713581_CEP104	chr10_72648011_72650011_PCBD1	chr13_43059004_43062295_AKAP11
chr1_3711917_3713581_DFFB	chr10_72871554_72873305_CHST3	chr6_151212968_151213997_AKAP12
chr1_3711917_3713581_LRRC47	chr10_73077009_73079009_SLC29A3	chr6_151298366_151303846_AKAP12
chr1_3711917_3713581_MEGF6	chr10_73078650_73079571_SLC29A3	chr6_151332058_151336276_AKAP12
chr1_3711917_3713581_SMIM1	chr10_73136761_73137255_SLC29A3	chr6_151338736_151344077_AKAP12
chr1_3711917_3713581_TPRG1L	chr10_73525831_73530119_PSAP	chr6_151379054_151385450_AKAP12
chr1_3711917_3713581_WRAP73	chr10_73533337_73535337_PSAP	chr6_151462368_151464035_AKAP12
chr1_3713068_3715068_C1orf174	chr10_73595694_73598105_ANAPC16	chr6_151574077_151577472_AKAP12
chr1_3713068_3715068_WRAP73	chr10_73607931_73611681_ANAPC16	chr6_151644622_151649844_AKAP12
chr1_3713068_3715068_TPRG1L	chr10_73611082_73613082_MICU1	chr6_151676996_151679331_AKAP12
chr1_3713068_3715068_SMIM1	chr10_73733343_73741631_CHST3	chr15_85922838_85923507_AKAP13
chr1_3713068_3715068_MEGF6	chr10_73733343_73741631_DNAJB12	chr17_55161722_55163381_AKAP1
chr1_3713068_3715068_LRRC47	chr10_73768402_73770221_CHST3	chr17_55287736_55289798_AKAP1
chr1_3713068_3715068_DFFB	chr10_73855711_73858279_ANAPC16	chr17_55291890_55294008_AKAP1
chr1_3713068_3715068_CEP104	chr10_73855711_73858279_ASCC1	chr17_55331930_55333930_AKAP1
chr1_3771830_3773830_MEGF6	chr10_73855711_73858279_DNAJB12	chr17_55333229_55333337_AKAP1
chr1_3771830_3773830_WRAP73	chr10_73930299_73931707_ANAPC16	chr19_15491207_15491534_AKAP8L
chr1_3771830_3773830_TPRG1L	chr10_73930299_73931707_ASCC1	chr19_15528090_15529042_AKAP8L
chr1_3771830_3773830_SMIM1	chr10_73930299_73931707_DNAJB12	chr19_15529932_15531932_AKAP8L
chr1_3771830_3773830_LRRC47	chr10_73933404_73935709_ANAPC16	chr19_15440711_15442283_AKAP8
chr1_3771830_3773830_DFFB	chr10_73933404_73935709_ASCC1	chr19_15443508_15443865_AKAP8
chr1_3771830_3773830_CEP104	chr10_73933404_73935709_DNAJB12	chr19_15487584_15489597_AKAP8
chr1_3771830_3773830_C1orf174	chr10_73973757_73975757_ANAPC16	chr19_15490612_15492612_AKAP8
chr1_3773018_3773131_C1orf174	chr10_73973757_73975757_ASCC1	chr19_15528090_15529042_AKAP8
chr1_3773018_3773131_CEP104	chr10_73973757_73975757_DNAJB12	chr7_90976008_90979133_AKAP9
chr1_3773018_3773131_DFFB	chr10_73975194_73975444_DNAJB12	chr11_8753571_8754907_AKIP1
chr1_3773018_3773131_LRRC47	chr10_73975867_73977867_ANAPC16	chr11_8835280_8835714_AKIP1
chr1_3773018_3773131_MEGF6	chr10_73975867_73977867_ASCC1	chr11_8861006_8862434_AKIP1
chr1_3773018_3773131_SMIM1	chr10_73975867_73977867_DNAJB12	chr11_8932163_8934066_AKIP1
chr1_3773018_3773131_TPRG1L	chr10_73975867_73977867_FAM149B1	chr11_8984205_8987161_AKIP1
chr1_3773018_3773131_WRAP73	chr10_73976481_73976900_FAM149B1	chr6_88300308_88300723_AKIRIN2
chr1_3773797_3775797_C1orf174	chr10_73982327_73984562_ASCC1	chr6_88407029_88410004_AKIRIN2
chr1_3773797_3775797_WRAP73	chr10_74002423_74004982_ASCC1	chr6_88412396_88413125_AKIRIN2
chr1_3773797_3775797_TPRG1L	chr10_74002423_74004982_DNAJB12	chr6_88423947_88424699_AKIRIN2
chr1_3773797_3775797_SMIM1	chr10_74002423_74004982_ECD	chr6_88441261_88441736_AKIRIN2
chr1_3773797_3775797_MEGF6	chr10_74002423_74004982_MCU	chr6_88618267_88620016_AKIRIN2
chr1_3773797_3775797_LRRC47	chr10_74002423_74004982_MICU1	chr1_45986034_45986268_AKR1A1
chr1_3773797_3775797_DFFB	chr10_74006228_74010855_ASCC1	chr1_45987610_45989610_AKR1A1
chr1_3773797_3775797_CEP104	chr10_74006228_74010855_CHST3	chr1_45987737_45988629_AKR1A1
chr1_3815686_3816498_WRAP73	chr10_74006228_74010855_DNAJB12	chr1_46009019_46011688_AKR1A1
chr1_3815686_3816498_TPRG1L	chr10_74006228_74010855_DNAJC9	chr1_46014454_46016454_AKR1A1
chr1_3815686_3816498_SMIM1	chr10_74006228_74010855_ECD	chr1_46016017_46018269_AKR1A1
chr1_3815686_3816498_MEGF6	chr10_74006228_74010855_MICU1	chr7_134132294_134135138_AKR1B1
chr1_3815686_3816498_DFFB	chr10_74006228_74010855_SLC29A3	chr7_134138957_134139898_AKR1B1
chr1_3815686_3816498_CEP104	chr10_74014174_74015523_ASCC1	chr7_134144168_134144386_AKR1B1
chr1_3815686_3816498_C1orf174	chr10_74020179_74021630_ASCC1	chr7_134189033_134190019_AKR1B1
chr1_3815686_3816498_LRRC47	chr10_74020179_74021630_DNAJB12	chr10_4982145_4982272_AKR1C3
chr1_3816857_3818857_C1orf174	chr10_74020179_74021630_ECD	chr10_4983093_4985572_AKR1C3
chr1_3816857_3818857_CEP104	chr10_74020179_74021630_MICU1	chr10_5003453_5005453_AKR1C3
chr1_3816857_3818857_DFFB	chr10_74031676_74033676_ASCC1	chr10_5088957_5090957_AKR1C3
chr1_3816857_3818857_LRRC47	chr10_74031676_74033676_DNAJB12	chr10_5136521_5137511_AKR1C3
chr1_3816857_3818857_MEGF6	chr10_74031676_74033676_MCU	chr10_5333032_5336605_AKR1C3
chr1_3816857_3818857_SMIM1	chr10_74031676_74033676_MICU1	chr10_4853968_4857581_AKR1E2
chr1_3816857_3818857_TPRG1L	chr10_74032303_74033413_ASCC1	chr10_4866368_4868368_AKR1E2
chr1_3816857_3818857_WRAP73	chr10_74032303_74033413_DNAJB12	chr10_4908559_4910852_AKR1E2
chr1_3817534_3817985_CEP104	chr10_74034345_74036566_ASCC1	chr10_4982145_4982272_AKR1E2
chr1_3817534_3817985_WRAP73	chr10_74034345_74036566_DNAJB12	chr10_5088957_5090957_AKR1E2
chr1_3817534_3817985_TPRG1L	chr10_74034345_74036566_MICU1	chr1_19717002_19718950_AKR7A2
chr1_3817534_3817985_SMIM1	chr10_74055718_74059236_ASCC1	chr1_19810116_19811373_AKR7A2
chr1_3817534_3817985_MEGF6	chr10_74055718_74059236_DNAJB12	chr1_19828319_19829783_AKR7A2
chr1_3817534_3817985_LRRC47	chr10_74055718_74059236_MCU	chr1_19967722_19969722_AKR7A2
chr1_3817534_3817985_DFFB	chr10_74055718_74059236_MICU1	chr19_50379506_50381506_AKT1S1
chr1_3817534_3817985_C1orf174	chr10_74067831_74069437_ASCC1	chr19_50381412_50382084_AKT1S1
chr1_6051640_6052601_GPR153	chr10_74067831_74069437_DNAJB12	chr19_50399668_50401611_AKT1S1
chr1_6051640_6052601_ICMT	chr10_74067831_74069437_MCU	chr19_50431275_50432347_AKT1S1
chr1_6051640_6052601_NPHP4	chr10_74067831_74069437_MICU1	chr19_50432773_50434773_AKT1S1
chr1_6051640_6052601_RPL22	chr10_74074747_74085701_ASCC1	chr14_105143591_105148971_AKT1
chr1_6052533_6054533_NPHP4	chr10_74074747_74085701_DNAJB12	chr14_105153942_105155942_AKT1
chr1_6052533_6054533_RPL22	chr10_74074747_74085701_MCU	chr14_105155569_105159409_AKT1
chr1_6052533_6054533_ICMT	chr10_74074747_74085701_MICU1	chr14_105201844_105203434_AKT1
chr1_6052533_6054533_GPR153	chr10_74090734_74098302_ASCC1	chr14_105217469_105219469_AKT1
chr1_6258035_6258940_ACOT7	chr10_74090734_74098302_DNAJB12	chr14_105218524_105218860_AKT1
chr1_6258035_6258940_GPR153	chr10_74090734_74098302_DNAJC9	chr14_105220125_105220277_AKT1
chr1_6258035_6258940_HES2	chr10_74090734_74098302_MCU	chr14_105259938_105261938_AKT1
chr1_6258035_6258940_ICMT	chr10_74090734_74098302_MICU1	chr14_105264932_105266932_AKT1
chr1_6258035_6258940_NPHP4	chr10_74090734_74098302_P4HA1	chr14_105281533_105283279_AKT1
chr1_6258035_6258940_PLEKHG5	chr10_74113011_74114059_ASCC1	chr14_105329649_105331649_AKT1
chr1_6258035_6258940_RPL22	chr10_74113011_74114059_DNAJB12	chr14_105332390_105332947_AKT1
chr1_6259679_6261679_NPHP4	chr10_74113011_74114059_DNAJC9	chr14_105433301_105440973_AKT1
chr1_6259679_6261679_RPL22	chr10_74113011_74114059_MCU	chr19_40695650_40697650_AKT2
chr1_6259679_6261679_PLEKHG5	chr10_74113011_74114059_MICU1	chr19_40725281_40726469_AKT2
chr1_6259679_6261679_ICMT	chr10_74114890_74115385_DNAJC9	chr19_40790071_40790620_AKT2
chr1_6259679_6261679_HES2	chr10_74114890_74115385_P4HA1	chr19_40853402_40853923_AKT2
chr1_6259679_6261679_GPR153	chr10_74114907_74116907_DNAJC9	chr19_40932118_40932629_AKT2
chr1_6259679_6261679_ACOT7	chr10_74114907_74116907_P4HA1	chr19_40938432_40940306_AKT2
chr1_6259964_6260663_ACOT7	chr10_74283744_74285744_ASCC1	chr19_40970450_40971737_AKT2
chr1_6259964_6260663_GPR153	chr10_74283744_74285744_DNAJB12	chr19_40971725_40973725_AKT2
chr1_6259964_6260663_HES2	chr10_74283744_74285744_MCU	chr1_243635256_243637589_AKT3
chr1_6259964_6260663_ICMT	chr10_74283744_74285744_MICU1	chr1_243687929_243689547_AKT3
chr1_6259964_6260663_NPHP4	chr10_74283744_74285744_P4HA1	chr1_243806254_243809401_AKT3
chr1_6259964_6260663_PLEKHG5	chr10_74386047_74386515_DNAJB12	chr1_243954026_243956396_AKT3
chr1_6259964_6260663_RPL22	chr10_74386047_74386515_MCU	chr16_53466350_53468350_AKTIP
chr1_6264188_6266188_HES2	chr10_74386047_74386515_MICU1	chr16_53537618_53539624_AKTIP
chr1_6264188_6266188_RPL22	chr10_74449888_74451888_DNAJB12	chr16_53543292_53545162_AKTIP
chr1_6264188_6266188_PLEKHG5	chr10_74449888_74451888_MCU	chr16_53735874_53737874_AKTIP
chr1_6264188_6266188_NPHP4	chr10_74449888_74451888_MICU1	chr9_116038457_116040170_ALAD
chr1_6264188_6266188_GPR153	chr10_74495394_74498799_DNAJB12	chr9_116138341_116140341_ALAD
chr1_6264188_6266188_ACOT7	chr10_74495394_74498799_MCU	chr9_116159094_116161271_ALAD
chr1_6264188_6266188_ICMT	chr10_74495394_74498799_MICU1	chr9_116245955_116248293_ALAD
chr1_6293680_6296450_ACOT7	chr10_74551696_74552944_DNAJB12	chr9_116262020_116263600_ALAD
chr1_6293680_6296450_GPR153	chr10_74559763_74563239_ASCC1	chr9_116264596_116268944_ALAD
chr1_6293680_6296450_HES2	chr10_74559763_74563239_DNAJB12	chr9_116394555_116398176_ALAD
chr1_6293680_6296450_ICMT	chr10_74559763_74563239_DNAJC9	chr9_116411360_116414430_ALAD
chr1_6293680_6296450_NPHP4	chr10_74559763_74563239_MCU	chr3_52016331_52018085_ALAS1
chr1_6293680_6296450_PLEKHG5	chr10_74559763_74563239_MICU1	chr3_52029958_52031958_ALAS1
chr1_6293680_6296450_RPL22	chr10_74645619_74648340_ANAPC16	chr3_52078571_52082813_ALAS1
chr1_6296044_6298044_ACOT7	chr10_74645619_74648340_DNAJB12	chr3_52085406_52089626_ALAS1
chr1_6296044_6298044_RPL22	chr10_74645619_74648340_MCU	chr3_52120846_52125682_ALAS1
chr1_6296044_6298044_PLEKHG5	chr10_74645619_74648340_MICU1	chr3_52127288_52128284_ALAS1
chr1_6296044_6298044_NPHP4	chr10_74803048_74805585_ANXA7	chr3_52187511_52189463_ALAS1
chr1_6296044_6298044_ICMT	chr10_74803048_74805585_DNAJC9	chr3_52188706_52190706_ALAS1
chr1_6296044_6298044_HES2	chr10_74803048_74805585_ECD	chr3_52249737_52253825_ALAS1
chr1_6296044_6298044_GPR153	chr10_74803048_74805585_FAM149B1	chr3_52273183_52275183_ALAS1
chr1_6321035_6323035_RPL22	chr10_74803048_74805585_MRPS16	chr3_52277840_52280687_ALAS1
chr1_6321035_6323035_PLEKHG5	chr10_74803048_74805585_ZSWIM8	chr3_104322786_104323965_ALCAM
chr1_6321035_6323035_NPHP4	chr10_74819661_74820780_FAM149B1	chr19_49946368_49946994_ALDH16A1
chr1_6321035_6323035_NOL9	chr10_74836008_74837955_ANXA7	chr19_49953948_49956160_ALDH16A1
chr1_6321035_6323035_HES2	chr10_74836008_74837955_DNAJC9	chr19_49954472_49956472_ALDH16A1
chr1_6321035_6323035_GPR153	chr10_74836008_74837955_ECD	chr19_49955115_49957115_ALDH16A1
chr1_6321035_6323035_ACOT7	chr10_74836008_74837955_FAM149B1	chr19_49956946_49957627_ALDH16A1
chr1_6321035_6323035_ICMT	chr10_74836008_74837955_MRPS16	chr19_49975465_49977465_ALDH16A1
chr1_6375983_6377640_NOL9	chr10_74836008_74837955_P4HA1	chr10_97320441_97321672_ALDH18A1
chr1_6375983_6377640_ZBTB48	chr10_74836008_74837955_ZSWIM8	chr10_97415318_97417027_ALDH18A1
chr1_6375983_6377640_RPL22	chr10_74854124_74855495_ANXA7	chr10_97452934_97453281_ALDH18A1
chr1_6375983_6377640_PLEKHG5	chr10_74854124_74855495_DNAJC9	chr9_75538906_75541174_ALDH1A1
chr1_6375983_6377640_KLHL21	chr10_74854124_74855495_ECD	chr9_75564037_75568484_ALDH1A1
chr1_6375983_6377640_ICMT	chr10_74854124_74855495_FAM149B1	chr9_75568233_75570233_ALDH1A1
chr1_6375983_6377640_HES2	chr10_74854124_74855495_MRPS16	chr9_75621427_75623413_ALDH1A1
chr1_6375983_6377640_GPR153	chr10_74854124_74855495_P4HA1	chr9_75626002_75629369_ALDH1A1
chr1_6375983_6377640_ACOT7	chr10_74856732_74858732_ANXA7	chr9_75687835_75690850_ALDH1A1
chr1_6407887_6409507_GPR153	chr10_74856732_74858732_DNAJC9	chr9_75708883_75709221_ALDH1A1
chr1_6407887_6409507_ZBTB48	chr10_74856732_74858732_ECD	chr15_58215088_58216418_ALDH1A2
chr1_6407887_6409507_THAP3	chr10_74856732_74858732_FAM149B1	chr15_58329115_58332193_ALDH1A2
chr1_6407887_6409507_RPL22	chr10_74856732_74858732_MRPS16	chr15_58353146_58358648_ALDH1A2
chr1_6407887_6409507_PLEKHG5	chr10_74856732_74858732_P4HA1	chr15_101227125_101228607_ALDH1A3
chr1_6407887_6409507_NOL9	chr10_74856979_74857556_DNAJC9	chr15_101252007_101254313_ALDH1A3
chr1_6407887_6409507_KLHL21	chr10_74856979_74857556_ECD	chr15_101260535_101263594_ALDH1A3
chr1_6407887_6409507_ICMT	chr10_74856979_74857556_FAM149B1	chr15_101441615_101443600_ALDH1A3
chr1_6407887_6409507_HES2	chr10_74856979_74857556_MRPS16	chr15_101458417_101460387_ALDH1A3
chr1_6407887_6409507_ACOT7	chr10_74856979_74857556_P4HA1	chr15_101497244_101500423_ALDH1A3
chr1_6418491_6420666_KLHL21	chr10_74868132_74870132_ANXA7	chr9_37801671_37802792_ALDH1B1
chr1_6418491_6420666_ZBTB48	chr10_74868132_74870132_DNAJC9	chr9_37903008_37903563_ALDH1B1
chr1_6418491_6420666_THAP3	chr10_74868132_74870132_ECD	chr9_37904350_37906350_ALDH1B1
chr1_6418491_6420666_RPL22	chr10_74868132_74870132_FAM149B1	chr9_37904495_37905049_ALDH1B1
chr1_6418491_6420666_PLEKHG5	chr10_74868132_74870132_MICU1	chr9_37916095_37918154_ALDH1B1
chr1_6418491_6420666_NOL9	chr10_74868132_74870132_MRPS16	chr9_37936685_37940006_ALDH1B1
chr1_6418491_6420666_ACOT7	chr10_74868132_74870132_P4HA1	chr9_37966454_37970402_ALDH1B1
chr1_6418491_6420666_GPR153	chr10_74868132_74870132_PPP3CB	chr9_38007063_38011400_ALDH1B1
chr1_6418491_6420666_ICMT	chr10_74870105_74871814_ANXA7	chr9_38014895_38020652_ALDH1B1
chr1_6418491_6420666_HES2	chr10_74870105_74871814_DNAJC9	chr9_38024085_38028581_ALDH1B1
chr1_6419004_6421004_GPR153	chr10_74870105_74871814_ECD	chr9_38035348_38042476_ALDH1B1
chr1_6419004_6421004_ACOT7	chr10_74870105_74871814_FAM149B1	chr9_38069210_38071210_ALDH1B1
chr1_6419004_6421004_ZBTB48	chr10_74870105_74871814_MRPS16	chr9_38069692_38071471_ALDH1B1
chr1_6419004_6421004_THAP3	chr10_74870105_74871814_P4HA1	chr9_38073799_38075218_ALDH1B1
chr1_6419004_6421004_RPL22	chr10_74870105_74871814_PPP3CB	chr9_38078869_38080091_ALDH1B1
chr1_6419004_6421004_PLEKHG5	chr10_74877277_74878778_DNAJC9	chr9_38185609_38186918_ALDH1B1
chr1_6419004_6421004_KLHL21	chr10_74877277_74878778_ECD	chr12_104669859_104676453_ALDH1L2
chr1_6419004_6421004_ICMT	chr10_74877277_74878778_FAM149B1	chr12_104801207_104803020_ALDH1L2
chr1_6419004_6421004_HES2	chr10_74877277_74878778_MRPS16	chr12_104856574_104857632_ALDH1L2
chr1_6419004_6421004_NOL9	chr10_74877277_74878778_P4HA1	chr12_112123790_112125790_ALDH2
chr1_6445273_6446944_NOL9	chr10_74877277_74878778_PPP3CB	chr12_112124218_112124586_ALDH2
chr1_6445273_6446944_ZBTB48	chr10_74925876_74927876_ANXA7	chr12_112178343_112181025_ALDH2
chr1_6445273_6446944_THAP3	chr10_74925876_74927876_DNAJC9	chr12_112185465_112187276_ALDH2
chr1_6445273_6446944_RPL22	chr10_74925876_74927876_ECD	chr12_112202690_112204690_ALDH2
chr1_6445273_6446944_PLEKHG5	chr10_74925876_74927876_FAM149B1	chr12_112204351_112205967_ALDH2
chr1_6445273_6446944_KLHL21	chr10_74925876_74927876_MICU1	chr12_112212845_112214820_ALDH2
chr1_6445273_6446944_ICMT	chr10_74925876_74927876_MRPS16	chr12_112222866_112224227_ALDH2
chr1_6445273_6446944_HES2	chr10_74925876_74927876_P4HA1	chr12_112277690_112279095_ALDH2
chr1_6445273_6446944_GPR153	chr10_74925876_74927876_PPP3CB	chr12_112278031_112280031_ALDH2
chr1_6445273_6446944_ACOT7	chr10_74926025_74927435_ANXA7	chr17_19435166_19437166_ALDH3A2
chr1_6451947_6454600_GPR153	chr10_74926025_74927435_DNAJC9	chr17_19550116_19552899_ALDH3A2
chr1_6451947_6454600_ZBTB48	chr10_74926025_74927435_ECD	chr17_19659622_19660290_ALDH3A2
chr1_6451947_6454600_THAP3	chr10_74926025_74927435_FAM149B1	chr1_19239173_19241695_ALDH4A1
chr1_6451947_6454600_RPL22	chr10_74926025_74927435_MICU1	chr1_19267028_19270189_ALDH4A1
chr1_6451947_6454600_PLEKHG5	chr10_74926025_74927435_MRPS16	chr1_19274747_19281861_ALDH4A1
chr1_6451947_6454600_NOL9	chr10_74926025_74927435_P4HA1	chr14_74484763_74486817_ALDH6A1
chr1_6451947_6454600_KLHL21	chr10_74926025_74927435_PPP3CB	chr14_74486026_74488026_ALDH6A1
chr1_6451947_6454600_ICMT	chr10_74927853_74929853_DNAJC9	chr14_74531065_74533037_ALDH6A1
chr1_6451947_6454600_HES2	chr10_74927853_74929853_ECD	chr14_74549655_74551655_ALDH6A1
chr1_6451947_6454600_ACOT7	chr10_74927853_74929853_FAM149B1	chr14_74550564_74550892_ALDH6A1
chr1_6479979_6481979_GPR153	chr10_74927853_74929853_MICU1	chr14_74551196_74553196_ALDH6A1
chr1_6479979_6481979_ZBTB48	chr10_74927853_74929853_PPP3CB	chr14_74552178_74552428_ALDH6A1
chr1_6479979_6481979_THAP3	chr10_74927853_74929853_VCL	chr14_74765224_74767140_ALDH6A1
chr1_6479979_6481979_RPL22	chr10_74927853_74929853_ZSWIM8	chr14_74768010_74770235_ALDH6A1
chr1_6479979_6481979_PLEKHG5	chr10_74933103_74935465_ANXA7	chr5_125688923_125690987_ALDH7A1
chr1_6479979_6481979_NOL9	chr10_74933103_74935465_DNAJC9	chr5_125693787_125695787_ALDH7A1
chr1_6479979_6481979_ICMT	chr10_74933103_74935465_ECD	chr5_125758735_125759649_ALDH7A1
chr1_6479979_6481979_HES2	chr10_74933103_74935465_FAM149B1	chr5_125929370_125933413_ALDH7A1
chr1_6479979_6481979_ACOT7	chr10_74933103_74935465_MICU1	chr5_125931082_125933082_ALDH7A1
chr1_6479979_6481979_DNAJC11	chr10_74933103_74935465_MRPS16	chr5_125934606_125936606_ALDH7A1
chr1_6479979_6481979_KLHL21	chr10_74933103_74935465_P4HA1	chr5_125935388_125937522_ALDH7A1
chr1_6480078_6480713_NOL9	chr10_74933103_74935465_PPP3CB	chr5_126110314_126112314_ALDH7A1
chr1_6480078_6480713_ZBTB48	chr10_74942189_74944282_ANXA7	chr5_126111308_126112330_ALDH7A1
chr1_6480078_6480713_THAP3	chr10_74942189_74944282_DNAJC9	chr5_126114365_126116353_ALDH7A1
chr1_6480078_6480713_RPL22	chr10_74942189_74944282_ECD	chr1_165566577_165568541_ALDH9A1
chr1_6480078_6480713_PLEKHG5	chr10_74942189_74944282_FAM149B1	chr1_165667900_165669900_ALDH9A1
chr1_6480078_6480713_KLHL21	chr10_74942189_74944282_FUT11	chr1_165668021_165668370_ALDH9A1
chr1_6480078_6480713_ICMT	chr10_74942189_74944282_MICU1	chr1_165738159_165740159_ALDH9A1
chr1_6480078_6480713_HES2	chr10_74942189_74944282_MRPS16	chr1_165794731_165796731_ALDH9A1
chr1_6480078_6480713_GPR153	chr10_74942189_74944282_P4HA1	chr1_165797824_165799367_ALDH9A1
chr1_6480078_6480713_DNAJC11	chr10_74942189_74944282_PPP3CB	chr1_165863705_165874022_ALDH9A1
chr1_6480078_6480713_ACOT7	chr10_75004788_75007816_DNAJC9	chr1_165879303_165881038_ALDH9A1
chr1_6481893_6484644_HES2	chr10_75004788_75007816_ECD	chr16_30074741_30076720_ALDOA
chr1_6481893_6484644_ZBTB48	chr10_75004788_75007816_FAM149B1	chr16_30077694_30079211_ALDOA
chr1_6481893_6484644_THAP3	chr10_75004788_75007816_MICU1	chr16_30086283_30090130_ALDOA
chr1_6481893_6484644_RPL22	chr10_75004788_75007816_MRPS16	chr17_26898774_26899128_ALDOC
chr1_6481893_6484644_PLEKHG5	chr10_75004788_75007816_P4HA1	chr17_26898887_26900887_ALDOC
chr1_6481893_6484644_NOL9	chr10_75007025_75009025_DNAJC9	chr17_26924790_26927432_ALDOC
chr1_6481893_6484644_ICMT	chr10_75007025_75009025_ECD	chr13_52596826_52598826_ALG11
chr1_6481893_6484644_ACOT7	chr10_75007025_75009025_FAM149B1	chr22_50218452_50220452_ALG12
chr1_6481893_6484644_GPR153	chr10_75007025_75009025_MICU1	chr22_50248121_50250120_ALG12
chr1_6481893_6484644_DNAJC11	chr10_75007025_75009025_MRPS16	chr22_50273527_50275398_ALG12
chr1_6481893_6484644_KLHL21	chr10_75007025_75009025_PPP3CB	chr22_50310277_50312277_ALG12
chr1_6482847_6484847_NOL9	chr10_75011450_75012008_ANXA7	chr22_50326669_50328863_ALG12
chr1_6482847_6484847_ZBTB48	chr10_75011450_75012008_DNAJC9	chr22_50345443_50346932_ALG12
chr1_6482847_6484847_THAP3	chr10_75011450_75012008_ECD	chr22_50363212_50364840_ALG12
chr1_6482847_6484847_RPL22	chr10_75011450_75012008_FAM149B1	chrX_110922345_110924345_ALG13
chr1_6482847_6484847_PLEKHG5	chr10_75011450_75012008_MICU1	chrX_110925311_110925793_ALG13
chr1_6482847_6484847_KLHL21	chr10_75011450_75012008_MRPS16	chr16_5083426_5084363_ALG1
chr1_6482847_6484847_ICMT	chr10_75011450_75012008_P4HA1	chr16_5083942_5085942_ALG1
chr1_6482847_6484847_HES2	chr10_75011450_75012008_PPP3CB	chr16_5119809_5121809_ALG1
chr1_6482847_6484847_GPR153	chr10_75012451_75014451_ANXA7	chr16_5121391_5122630_ALG1
chr1_6482847_6484847_DNAJC11	chr10_75012451_75014451_DNAJC9	chr16_5146924_5147464_ALG1
chr1_6482847_6484847_ACOT7	chr10_75012451_75014451_ECD	chr16_5147821_5149821_ALG1
chr1_6544401_6545102_NOL9	chr10_75012451_75014451_FAM149B1	chr16_5148664_5148894_ALG1
chr1_6544401_6545102_ZBTB48	chr10_75012451_75014451_MICU1	chr9_101984246_101986246_ALG2
chr1_6544401_6545102_THAP3	chr10_75012451_75014451_MRPS16	chr9_102031059_102031937_ALG2
chr1_6544401_6545102_RPL22	chr10_75012451_75014451_P4HA1	chr9_102095738_102099012_ALG2
chr1_6544401_6545102_PLEKHG5	chr10_75118139_75118863_ANXA7	chr9_102149608_102150368_ALG2
chr1_6544401_6545102_KLHL21	chr10_75118139_75118863_DNAJC9	chr9_102192944_102197004_ALG2
chr1_6544401_6545102_HES2	chr10_75118139_75118863_MRPS16	chr3_183735727_183737727_ALG3
chr1_6544401_6545102_GPR153	chr10_75172280_75173064_ANXA7	chr3_183853772_183855640_ALG3
chr1_6544401_6545102_DNAJC11	chr10_75172280_75173064_DNAJC9	chr3_183872661_183875382_ALG3
chr1_6544401_6545102_CAMTA1	chr10_75172280_75173064_ECD	chr3_183890633_183892633_ALG3
chr1_6544401_6545102_ACOT7	chr10_75172280_75173064_MRPS16	chr3_183891805_183892319_ALG3
chr1_6544401_6545102_ICMT	chr10_75173841_75175841_ANXA7	chr3_183904573_183905203_ALG3
chr1_6545529_6547529_KLHL21	chr10_75173841_75175841_DNAJC9	chr3_183932574_183933021_ALG3
chr1_6545529_6547529_ZBTB48	chr10_75173841_75175841_ECD	chr3_183966193_183968060_ALG3
chr1_6545529_6547529_THAP3	chr10_75173841_75175841_FAM149B1	chr13_36921028_36921379_ALG5
chr1_6545529_6547529_RPL22	chr10_75173841_75175841_MRPS16	chr13_37003966_37005966_ALG5
chr1_6545529_6547529_PLEKHG5	chr10_75173841_75175841_P4HA1	chr13_37104134_37109583_ALG5
chr1_6545529_6547529_NOL9	chr10_75173919_75174264_ANXA7	chr1_63831260_63833260_ALG6
chr1_6545529_6547529_ICMT	chr10_75173919_75174264_DNAJC9	chr1_63832699_63834099_ALG6
chr1_6545529_6547529_HES2	chr10_75173919_75174264_ECD	chr1_63928309_63930013_ALG6
chr1_6545529_6547529_GPR153	chr10_75173919_75174264_MRPS16	chr11_77850699_77852699_ALG8
chr1_6545529_6547529_DNAJC11	chr10_75173919_75174264_P4HA1	chr11_77879522_77880704_ALG8
chr1_6545529_6547529_CAMTA1	chr10_75193319_75195319_ANXA7	chr11_77896466_77897271_ALG8
chr1_6545529_6547529_ACOT7	chr10_75193319_75195319_DNAJC9	chr11_111637169_111639169_ALG9
chr1_6545897_6546654_CAMTA1	chr10_75193319_75195319_ECD	chr11_111689433_111691383_ALG9
chr1_6545897_6546654_ZBTB48	chr10_75193319_75195319_MRPS16	chr11_111741038_111742762_ALG9
chr1_6545897_6546654_THAP3	chr10_75253215_75255067_ANXA7	chr14_78104852_78105821_ALKBH1
chr1_6545897_6546654_RPL22	chr10_75253215_75255067_DNAJC9	chr14_78107509_78108932_ALKBH1
chr1_6545897_6546654_PLEKHG5	chr10_75253215_75255067_ECD	chr14_78173733_78173876_ALKBH1
chr1_6545897_6546654_NOL9	chr10_75253215_75255067_MRPS16	chr14_78174959_78176404_ALKBH1
chr1_6545897_6546654_ICMT	chr10_75255782_75257782_ANXA7	chr14_78203836_78206055_ALKBH1
chr1_6545897_6546654_HES2	chr10_75255782_75257782_DNAJC9	chr14_78226085_78226877_ALKBH1
chr1_6545897_6546654_GPR153	chr10_75255782_75257782_ECD	chr12_108954293_108956293_ALKBH2
chr1_6545897_6546654_DNAJC11	chr10_75255782_75257782_MRPS16	chr12_108959505_108961907_ALKBH2
chr1_6545897_6546654_ACOT7	chr10_75255782_75257782_P4HA1	chr12_109015691_109017087_ALKBH2
chr1_6545897_6546654_KLHL21	chr10_75261138_75262054_ANXA7	chr12_109037160_109044767_ALKBH2
chr1_6549859_6553824_ICMT	chr10_75261138_75262054_DNAJC9	chr12_109045911_109046349_ALKBH2
chr1_6549859_6553824_ZBTB48	chr10_75261138_75262054_ECD	chr12_109054257_109054708_ALKBH2
chr1_6549859_6553824_THAP3	chr10_75261138_75262054_FAM149B1	chr12_109093280_109097867_ALKBH2
chr1_6549859_6553824_RPL22	chr10_75261138_75262054_FUT11	chr12_109192443_109193485_ALKBH2
chr1_6549859_6553824_PLEKHG5	chr10_75261138_75262054_MRPS16	chr12_109208251_109210759_ALKBH2
chr1_6549859_6553824_NOL9	chr10_75261138_75262054_P4HA1	chr12_109213108_109235264_ALKBH2
chr1_6549859_6553824_KLHL21	chr10_75261138_75262054_VCL	chr12_109236056_109238121_ALKBH2
chr1_6549859_6553824_HES2	chr10_75335433_75337433_ANXA7	chr12_109240124_109243641_ALKBH2
chr1_6549859_6553824_GPR153	chr10_75335433_75337433_DNAJC9	chr12_109244643_109252469_ALKBH2
chr1_6549859_6553824_DNAJC11	chr10_75335433_75337433_ECD	chr11_43919094_43921277_ALKBH3
chr1_6549859_6553824_CAMTA1	chr10_75335433_75337433_FAM149B1	chr11_43926194_43928532_ALKBH3
chr1_6549859_6553824_ACOT7	chr10_75335433_75337433_FUT11	chr11_43941394_43943420_ALKBH3
chr1_6604027_6607774_GPR153	chr10_75335433_75337433_MRPS16	chr11_43944603_43948191_ALKBH3
chr1_6604027_6607774_ZBTB48	chr10_75335433_75337433_P4HA1	chr11_43962105_43964105_ALKBH3
chr1_6604027_6607774_THAP3	chr10_75335433_75337433_PPP3CB	chr7_102005149_102005172_ALKBH4
chr1_6604027_6607774_PLEKHG5	chr10_75350795_75351933_DNAJC9	chr7_102071976_102073976_ALKBH4
chr1_6604027_6607774_NOL9	chr10_75350795_75351933_ECD	chr7_102104757_102104810_ALKBH4
chr1_6604027_6607774_HES2	chr10_75350795_75351933_FAM149B1	chr7_102105736_102106082_ALKBH4
chr1_6604027_6607774_ACOT7	chr10_75350795_75351933_FUT11	chr17_18124084_18124658_ALKBH5
chr1_6604027_6607774_DNAJC11	chr10_75350795_75351933_MRPS16	chr19_36523573_36525573_ALKBH6
chr1_6604027_6607774_CAMTA1	chr10_75350795_75351933_P4HA1	chr19_6361465_6362706_ALKBH7
chr1_6604027_6607774_KLHL21	chr10_75384812_75386515_DNAJC9	chr19_6372221_6372573_ALKBH7
chr1_6612649_6615041_KLHL21	chr10_75384812_75386515_ECD	chr19_6393678_6394256_ALKBH7
chr1_6612649_6615041_ZBTB48	chr10_75384812_75386515_FAM149B1	chr19_6422568_6424062_ALKBH7
chr1_6612649_6615041_THAP3	chr10_75384812_75386515_MRPS16	chr19_6425672_6425921_ALKBH7
chr1_6612649_6615041_PLEKHG5	chr10_75384812_75386515_P4HA1	chr11_107328572_107330572_ALKBH8
chr1_6612649_6615041_NOL9	chr10_75489255_75489733_AGAP5	chr11_107432376_107436802_ALKBH8
chr1_6612649_6615041_HES2	chr10_75489255_75489733_CAMK2G	chr11_107436461_107438461_ALKBH8
chr1_6612649_6615041_GPR153	chr10_75489255_75489733_FUT11	chr11_107501144_107503315_ALKBH8
chr1_6612649_6615041_DNAJC11	chr10_75489255_75489733_PLAU	chr11_107566259_107567733_ALKBH8
chr1_6612649_6615041_CAMTA1	chr10_75489255_75489733_SEC24C	chr15_85292485_85294374_ALPK3
chr1_6612649_6615041_ACOT7	chr10_75489255_75489733_ZSWIM8	chr15_85357910_85359910_ALPK3
chr1_6614658_6616658_ZBTB48	chr10_75489298_75491298_AGAP5	chr15_85359851_85363579_ALPK3
chr1_6614658_6616658_THAP3	chr10_75489298_75491298_CAMK2G	chr3_46718899_46720899_ALS2CL
chr1_6614658_6616658_PLEKHG5	chr10_75489298_75491298_FUT11	chr3_46734361_46737614_ALS2CL
chr1_6614658_6616658_NOL9	chr10_75489298_75491298_PLAU	chr2_202568331_202569997_ALS2
chr1_6614658_6616658_KLHL21	chr10_75489298_75491298_SEC24C	chr2_202571624_202573698_ALS2
chr1_6614658_6616658_GPR153	chr10_75489298_75491298_ZSWIM8	chr2_202596715_202601132_ALS2
chr1_6614658_6616658_DNAJC11	chr10_75502130_75504130_AGAP5	chr2_202642837_202645085_ALS2
chr1_6614658_6616658_CAMTA1	chr10_75502130_75504130_CAMK2G	chr2_202645895_202647895_ALS2
chr1_6614658_6616658_ACOT7	chr10_75502130_75504130_FUT11	chr2_202730213_202733143_ALS2
chr1_6614658_6616658_HES2	chr10_75502130_75504130_PLAU	chr2_203050043_203051276_ALS2
chr1_6638050_6640050_KLHL21	chr10_75502130_75504130_SEC24C	chr12_85572569_85574520_ALX1
chr1_6638050_6640050_ZBTB48	chr10_75502130_75504130_ZSWIM8	chr12_85673283_85675686_ALX1
chr1_6638050_6640050_THAP3	chr10_75502509_75505319_AGAP5	chr12_85749635_85751302_ALX1
chr1_6638050_6640050_PLEKHG5	chr10_75502509_75505319_CAMK2G	chr12_85756706_85758074_ALX1
chr1_6638050_6640050_NOL9	chr10_75502509_75505319_FUT11	chr17_79846665_79848665_ALYREF
chr1_6638050_6640050_HES2	chr10_75502509_75505319_NDST2	chr17_79849462_79851462_ALYREF
chr1_6638050_6640050_DNAJC11	chr10_75502509_75505319_PLAU	chr17_79850253_79850376_ALYREF
chr1_6638050_6640050_CAMTA1	chr10_75502509_75505319_SEC24C	chr17_79858071_79860071_ALYREF
chr1_6638050_6640050_ACOT7	chr10_75502509_75505319_ZSWIM8	chr5_34007210_34007804_AMACR
chr1_6639404_6642425_ZBTB48	chr10_75530048_75532048_FUT11	chr5_34008220_34010220_AMACR
chr1_6639404_6642425_THAP3	chr10_75539807_75541807_FUT11	chr5_34008737_34009417_AMACR
chr1_6639404_6642425_PLEKHG5	chr10_75539807_75541807_SEC24C	chr11_46574658_46577413_AMBRA1
chr1_6639404_6642425_NOL9	chr10_75543381_75545381_AGAP5	chr6_110501207_110503207_AMD1
chr1_6639404_6642425_HES2	chr10_75543381_75545381_CAMK2G	chr6_110710489_110711844_AMD1
chr1_6639404_6642425_DNAJC11	chr10_75543381_75545381_FUT11	chr6_110830198_110832058_AMD1
chr1_6639404_6642425_CAMTA1	chr10_75543381_75545381_NDST2	chr6_110849070_110851153_AMD1
chr1_6639404_6642425_ACOT7	chr10_75543381_75545381_SEC24C	chr16_2564787_2567260_AMDHD2
chr1_6639404_6642425_KLHL21	chr10_75543381_75545381_ZSWIM8	chr16_2568362_2570362_AMDHD2
chr1_6659612_6665210_ZBTB48	chr10_75544413_75546557_AGAP5	chr16_2569408_2571642_AMDHD2
chr1_6659612_6665210_THAP3	chr10_75544413_75546557_CAMK2G	chr16_2581409_2583409_AMDHD2
chr1_6659612_6665210_PLEKHG5	chr10_75544413_75546557_FUT11	chr16_2585964_2587964_AMDHD2
chr1_6659612_6665210_NOL9	chr10_75544413_75546557_NDST2	chr16_2587191_2587502_AMDHD2
chr1_6659612_6665210_HES2	chr10_75544413_75546557_SEC24C	chr16_56389958_56391797_AMFR
chr1_6659612_6665210_DNAJC11	chr10_75544413_75546557_ZSWIM8	chr16_56459450_56461450_AMFR
chr1_6659612_6665210_CAMTA1	chr10_75561157_75563157_AGAP5	chr16_56483423_56485423_AMFR
chr1_6659612_6665210_ACOT7	chr10_75561157_75563157_CAMK2G	chr12_47358112_47358897_AMIGO2
chr1_6659612_6665210_KLHL21	chr10_75561157_75563157_FUT11	chr12_47479205_47483004_AMIGO2
chr1_6662929_6664929_KLHL21	chr10_75561157_75563157_NDST2	chr2_128641672_128642591_AMMECR1L
chr1_6662929_6664929_ZBTB48	chr10_75561157_75563157_PLAU	chr2_128644681_128645453_AMMECR1L
chr1_6662929_6664929_THAP3	chr10_75561157_75563157_SEC24C	chrX_109470053_109471113_AMMECR1
chr1_6662929_6664929_PLEKHG5	chr10_75561157_75563157_ZSWIM8	chrX_109526643_109529782_AMMECR1
chr1_6662929_6664929_NOL9	chr10_75570772_75571123_AGAP5	chrX_109560149_109561987_AMMECR1
chr1_6662929_6664929_HES2	chr10_75570772_75571123_FUT11	chrX_109561380_109563380_AMMECR1
chr1_6662929_6664929_DNAJC11	chr10_75570772_75571123_PLAU	chrX_109652697_109653637_AMMECR1
chr1_6662929_6664929_CAMTA1	chr10_75570772_75571123_SEC24C	chr12_31744264_31744929_AMN1
chr1_6662929_6664929_ACOT7	chr10_75571589_75573589_AGAP5	chr12_31798093_31800093_AMN1
chr1_6672660_6672930_ZBTB48	chr10_75571589_75573589_CAMK2G	chr12_31867801_31869166_AMN1
chr1_6672660_6672930_THAP3	chr10_75571589_75573589_FUT11	chr12_31882108_31884108_AMN1
chr1_6672660_6672930_PLEKHG5	chr10_75571589_75573589_NDST2	chr12_31899041_31900645_AMN1
chr1_6672660_6672930_NOL9	chr10_75571589_75573589_SEC24C	chr12_31901671_31904787_AMN1
chr1_6672660_6672930_HES2	chr10_75571589_75573589_ZSWIM8	chr11_94483755_94484330_AMOTL1
chr1_6672660_6672930_KLHL21	chr10_75575217_75577706_AGAP5	chr11_94502646_94503204_AMOTL1
chr1_6672660_6672930_ACOT7	chr10_75575217_75577706_CAMK2G	chr11_94609119_94611065_AMOTL1
chr1_6672660_6672930_DNAJC11	chr10_75575217_75577706_FUT11	chr3_134044624_134047466_AMOTL2
chr1_6672660_6672930_CAMTA1	chr10_75575217_75577706_NDST2	chr3_134080901_134092093_AMOTL2
chr1_6682924_6684924_ACOT7	chr10_75575217_75577706_PLAU	chr3_134093601_134094564_AMOTL2
chr1_6682924_6684924_CAMTA1	chr10_75575217_75577706_SEC24C	chr3_134145758_134147509_AMOTL2
chr1_6682924_6684924_DNAJC11	chr10_75575217_75577706_ZSWIM8	chr3_134190175_134191603_AMOTL2
chr1_6682924_6684924_HES2	chr10_75578736_75580230_AGAP5	chr1_110123365_110125169_AMPD2
chr1_6682924_6684924_KLHL21	chr10_75578736_75580230_CAMK2G	chr7_38408873_38410113_AMPH
chr1_6682924_6684924_NOL9	chr10_75578736_75580230_FUT11	chr7_38596626_38603932_AMPH
chr1_6682924_6684924_PLEKHG5	chr10_75578736_75580230_NDST2	chr7_38671167_38673167_AMPH
chr1_6682924_6684924_THAP3	chr10_75578736_75580230_PLAU	chr3_49466256_49467533_AMT
chr1_6682924_6684924_ZBTB48	chr10_75578736_75580230_SEC24C	chr3_49506499_49507426_AMT
chr1_6684705_6685097_CAMTA1	chr10_75578736_75580230_ZSWIM8	chr3_49508231_49508948_AMT
chr1_6684705_6685097_ZBTB48	chr10_75596198_75598672_AGAP5	chr17_66201322_66201490_AMZ2
chr1_6684705_6685097_THAP3	chr10_75596198_75598672_CAMK2G	chr17_66202359_66203340_AMZ2
chr1_6684705_6685097_PLEKHG5	chr10_75596198_75598672_FUT11	chr17_66242144_66244144_AMZ2
chr1_6684705_6685097_NOL9	chr10_75596198_75598672_NDST2	chr17_66243338_66245681_AMZ2
chr1_6684705_6685097_KLHL21	chr10_75596198_75598672_PLAU	chr17_66253322_66255322_AMZ2
chr1_6684705_6685097_HES2	chr10_75596198_75598672_SEC24C	chr17_66254398_66256642_AMZ2
chr1_6684705_6685097_DNAJC11	chr10_75596198_75598672_ZSWIM8	chr4_145567171_145569171_ANAPC10
chr1_6684705_6685097_ACOT7	chr10_75602779_75603770_FUT11	chr4_145570692_145589004_ANAPC10
chr1_6686001_6686329_KLHL21	chr10_75634349_75636349_AGAP5	chr4_145618574_145636399_ANAPC10
chr1_6686001_6686329_ZBTB48	chr10_75634349_75636349_FUT11	chr4_145638582_145641766_ANAPC10
chr1_6686001_6686329_THAP3	chr10_75634349_75636349_PLAU	chr4_145826632_145828313_ANAPC10
chr1_6686001_6686329_PLEKHG5	chr10_75634349_75636349_SEC24C	chr4_145932639_145935566_ANAPC10
chr1_6686001_6686329_NOL9	chr10_75634349_75636349_ZSWIM8	chr4_146017155_146019155_ANAPC10
chr1_6686001_6686329_HES2	chr10_75645992_75649064_AGAP5	chr4_146018036_146018923_ANAPC10
chr1_6686001_6686329_DNAJC11	chr10_75645992_75649064_CAMK2G	chr4_146019371_146021371_ANAPC10
chr1_6686001_6686329_CAMTA1	chr10_75645992_75649064_FUT11	chr4_146020082_146021555_ANAPC10
chr1_6686001_6686329_ACOT7	chr10_75645992_75649064_NDST2	chr17_79819370_79821229_ANAPC11
chr1_6760814_6761958_CAMTA1	chr10_75645992_75649064_PLAU	chr17_79825538_79825648_ANAPC11
chr1_6760814_6761958_DNAJC11	chr10_75645992_75649064_SEC24C	chr17_79826783_79828481_ANAPC11
chr1_6760814_6761958_HES2	chr10_75645992_75649064_ZSWIM8	chr17_79846665_79848665_ANAPC11
chr1_6760814_6761958_KLHL21	chr10_75653425_75655499_AGAP5	chr17_79850253_79850376_ANAPC11
chr1_6760814_6761958_NOL9	chr10_75653425_75655499_CAMK2G	chr17_79858071_79860071_ANAPC11
chr1_6760814_6761958_PLEKHG5	chr10_75653425_75655499_FUT11	chr3_134093427_134095427_ANAPC13
chr1_6760814_6761958_THAP3	chr10_75653425_75655499_NDST2	chr3_134145758_134147509_ANAPC13
chr1_6760814_6761958_ZBTB48	chr10_75653425_75655499_PLAU	chr3_134190175_134191603_ANAPC13
chr1_6761966_6763966_CAMTA1	chr10_75653425_75655499_SEC24C	chr3_134199389_134204344_ANAPC13
chr1_6761966_6763966_ZBTB48	chr10_75658199_75660144_AGAP5	chr3_134204831_134206831_ANAPC13
chr1_6761966_6763966_THAP3	chr10_75658199_75660144_CAMK2G	chr3_134205413_134206992_ANAPC13
chr1_6761966_6763966_PLEKHG5	chr10_75658199_75660144_FUT11	chr11_71723336_71725336_ANAPC15
chr1_6761966_6763966_NOL9	chr10_75658199_75660144_NDST2	chr11_71759087_71760433_ANAPC15
chr1_6761966_6763966_KLHL21	chr10_75658199_75660144_PLAU	chr11_71777451_71785046_ANAPC15
chr1_6761966_6763966_HES2	chr10_75658199_75660144_SEC24C	chr11_71789376_71791376_ANAPC15
chr1_6761966_6763966_DNAJC11	chr10_75658199_75660144_ZSWIM8	chr10_73973757_73975757_ANAPC16
chr1_6783564_6785369_ZBTB48	chr10_75665095_75671766_AGAP5	chr10_73975194_73975444_ANAPC16
chr1_6783564_6785369_THAP3	chr10_75665095_75671766_CAMK2G	chr10_73975867_73977867_ANAPC16
chr1_6783564_6785369_KLHL21	chr10_75665095_75671766_FUT11	chr10_73976481_73976900_ANAPC16
chr1_6783564_6785369_PLEKHG5	chr10_75665095_75671766_NDST2	chr10_73982327_73984562_ANAPC16
chr1_6783564_6785369_DNAJC11	chr10_75665095_75671766_PLAU	chr10_74014174_74015523_ANAPC16
chr1_6783564_6785369_CAMTA1	chr10_75665095_75671766_SEC24C	chr10_74020179_74021630_ANAPC16
chr1_6783564_6785369_NOL9	chr10_75665095_75671766_ZSWIM8	chr10_74032303_74033413_ANAPC16
chr1_6803709_6804177_CAMTA1	chr10_75668861_75670861_AGAP5	chr10_74034345_74036566_ANAPC16
chr1_6803709_6804177_DNAJC11	chr10_75668861_75670861_CAMK2G	chr10_74067831_74069437_ANAPC16
chr1_6803709_6804177_KLHL21	chr10_75668861_75670861_FUT11	chr10_74074747_74085701_ANAPC16
chr1_6803709_6804177_NOL9	chr10_75668861_75670861_NDST2	chr2_111828270_111830823_ANAPC1
chr1_6803709_6804177_PLEKHG5	chr10_75668861_75670861_PLAU	chr2_111878610_111881206_ANAPC1
chr1_6803709_6804177_THAP3	chr10_75668861_75670861_SEC24C	chr2_111906039_111908283_ANAPC1
chr1_6803709_6804177_ZBTB48	chr10_75668861_75670861_ZSWIM8	chr2_111919643_111921253_ANAPC1
chr1_6843383_6845383_CAMTA1	chr10_75682535_75684535_AGAP5	chr2_112073064_112073492_ANAPC1
chr1_6843383_6845383_ZBTB48	chr10_75682535_75684535_CAMK2G	chr2_112094666_112095907_ANAPC1
chr1_6843383_6845383_THAP3	chr10_75682535_75684535_FUT11	chr2_112102247_112105873_ANAPC1
chr1_6843383_6845383_PLEKHG5	chr10_75682535_75684535_NDST2	chr2_112113095_112115442_ANAPC1
chr1_6843383_6845383_NOL9	chr10_75682535_75684535_SEC24C	chr9_140081053_140083053_ANAPC2
chr1_6843383_6845383_KLHL21	chr10_75724782_75728574_ADK	chr9_140095163_140097163_ANAPC2
chr1_6843383_6845383_DNAJC11	chr10_75724782_75728574_ANXA7	chr9_140115775_140117775_ANAPC2
chr1_6843621_6844361_ZBTB48	chr10_75724782_75728574_AP3M1	chr4_25314388_25315300_ANAPC4
chr1_6843621_6844361_THAP3	chr10_75724782_75728574_VCL	chr4_25376847_25378847_ANAPC4
chr1_6843621_6844361_PLEKHG5	chr10_75755871_75757871_ADK	chr4_25378091_25379516_ANAPC4
chr1_6843621_6844361_KLHL21	chr10_75755871_75757871_AP3M1	chr4_25457727_25460239_ANAPC4
chr1_6843621_6844361_DNAJC11	chr10_75755871_75757871_PLAU	chr4_25468241_25469948_ANAPC4
chr1_6843621_6844361_CAMTA1	chr10_75755871_75757871_VCL	chr4_25486080_25489210_ANAPC4
chr1_6843621_6844361_NOL9	chr10_75758440_75761383_ADK	chr12_121788596_121789416_ANAPC5
chr1_6846173_6847015_CAMTA1	chr10_75758440_75761383_AP3M1	chr12_121790265_121792265_ANAPC5
chr1_6846173_6847015_DNAJC11	chr10_75758440_75761383_VCL	chr12_121837020_121837451_ANAPC5
chr1_6846173_6847015_KLHL21	chr10_75766971_75768842_ADK	chr12_121838510_121839027_ANAPC5
chr1_6846173_6847015_NOL9	chr10_75766971_75768842_VCL	chr12_110717031_110719031_ANAPC7
chr1_6846173_6847015_PLEKHG5	chr10_75780765_75782007_ADK	chr12_110720116_110724826_ANAPC7
chr1_6846173_6847015_THAP3	chr10_75780765_75782007_AP3M1	chr12_110747666_110752993_ANAPC7
chr1_6846173_6847015_ZBTB48	chr10_75814032_75818966_ADK	chr12_110790019_110792403_ANAPC7
chr1_6854511_6857377_DNAJC11	chr10_75814032_75818966_AP3M1	chr12_110841535_110843535_ANAPC7
chr1_6854511_6857377_ZBTB48	chr10_75814032_75818966_PLAU	chr14_77277031_77279520_ANGEL1
chr1_6854511_6857377_THAP3	chr10_75814032_75818966_VCL	chr14_77419558_77429142_ANGEL1
chr1_6854511_6857377_NOL9	chr10_75827231_75842056_ADK	chr1_213029596_213031596_ANGEL2
chr1_6854511_6857377_KLHL21	chr10_75827231_75842056_AGAP5	chr1_213031480_213033480_ANGEL2
chr1_6854511_6857377_CAMTA1	chr10_75827231_75842056_AP3M1	chr1_213032381_213034050_ANGEL2
chr1_6918787_6921647_CAMTA1	chr10_75827231_75842056_PLAU	chr1_213187973_213188490_ANGEL2
chr1_6918787_6921647_DNAJC11	chr10_75827231_75842056_VCL	chr1_213189168_213191168_ANGEL2
chr1_6918787_6921647_KLHL21	chr10_75908942_75910942_ADK	chr1_213189610_213189659_ANGEL2
chr1_6918787_6921647_THAP3	chr10_75908942_75910942_AP3M1	chr1_213222574_213224574_ANGEL2
chr1_6918787_6921647_ZBTB48	chr10_75908942_75910942_PPP3CB	chr1_213224026_213225475_ANGEL2
chr1_6994820_6996712_CAMTA1	chr10_75908942_75910942_VCL	chr1_213305431_213307093_ANGEL2
chr1_6994820_6996712_DNAJC11	chr10_75908997_75910149_ADK	chr1_213437197_213438681_ANGEL2
chr1_7530685_7532631_VAMP3	chr10_75908997_75910149_AP3M1	chr8_6350308_6351374_ANGPT2
chr1_7608628_7610769_VAMP3	chr10_75908997_75910149_PPP3CB	chr8_6385068_6388663_ANGPT2
chr1_7820021_7821529_ERRFI1	chr10_75908997_75910149_VCL	chr8_6397903_6399055_ANGPT2
chr1_7820021_7821529_VAMP3	chr10_75910826_75912826_ADK	chr8_6414385_6421379_ANGPT2
chr1_7820021_7821529_PARK7	chr10_75910826_75912826_AP3M1	chr8_6420784_6422784_ANGPT2
chr1_7829328_7831328_ERRFI1	chr10_75910826_75912826_PLAU	chr8_6426917_6430282_ANGPT2
chr1_7829328_7831328_PARK7	chr10_75910826_75912826_PPP3CB	chr9_129810185_129812713_ANGPTL2
chr1_7829328_7831328_VAMP3	chr10_75910826_75912826_VCL	chr9_129827569_129828726_ANGPTL2
chr1_7830954_7832366_ERRFI1	chr10_75911580_75911941_ADK	chr9_129883750_129885955_ANGPTL2
chr1_7830954_7832366_PARK7	chr10_75911580_75911941_AP3M1	chr9_129885044_129887044_ANGPTL2
chr1_7830954_7832366_VAMP3	chr10_75923390_75926126_ADK	chr9_129925050_129926541_ANGPTL2
chr1_7842488_7844488_ERRFI1	chr10_75923390_75926126_AP3M1	chr9_129948362_129950719_ANGPTL2
chr1_7842488_7844488_PARK7	chr10_75923390_75926126_PPP3CB	chr19_8408146_8410146_ANGPTL4
chr1_7842488_7844488_VAMP3	chr10_75923390_75926126_VCL	chr19_8418493_8422681_ANGPTL4
chr1_7842739_7843563_VAMP3	chr10_75949481_75950626_ADK	chr19_8431914_8433393_ANGPTL4
chr1_7842739_7843563_PARK7	chr10_75982975_75994315_ADK	chr19_8453204_8455204_ANGPTL4
chr1_7842739_7843563_ERRFI1	chr10_75982975_75994315_AP3M1	chr19_8453621_8454805_ANGPTL4
chr1_7844541_7844630_ERRFI1	chr10_75982975_75994315_PLAU	chr19_8455575_8457575_ANGPTL4
chr1_7844541_7844630_PARK7	chr10_75982975_75994315_PPP3CB	chr19_8455885_8462704_ANGPTL4
chr1_7844541_7844630_VAMP3	chr10_75982975_75994315_VCL	chr14_21081686_21083208_ANG
chr1_7913104_7915104_ERRFI1	chr10_75997211_76001079_ADK	chr14_21150371_21152371_ANG
chr1_7913104_7915104_PARK7	chr10_75997211_76001079_AP3M1	chr14_21174714_21176179_ANG
chr1_7913104_7915104_VAMP3	chr10_75997211_76001079_VCL	chr10_62040795_62044940_ANK3
chr1_8013740_8015043_ERRFI1	chr10_76219523_76221691_ADK	chr10_62059757_62060847_ANK3
chr1_8013740_8015043_PARK7	chr10_76219523_76221691_VCL	chr10_62064541_62066038_ANK3
chr1_8013740_8015043_VAMP3	chr10_76259836_76263990_ADK	chr10_62173820_62175613_ANK3
chr1_8019713_8021713_ERRFI1	chr10_76259836_76263990_AP3M1	chr17_4044461_4046461_ANKFY1
chr1_8019713_8021713_VAMP3	chr10_76259836_76263990_VCL	chr17_4047547_4048027_ANKFY1
chr1_8019713_8021713_PARK7	chr10_76885451_76888597_ADK	chr17_4064212_4065238_ANKFY1
chr1_8020690_8021267_ERRFI1	chr10_76885451_76888597_COMTD1	chr17_4092074_4093483_ANKFY1
chr1_8020690_8021267_PARK7	chr10_76902894_76905016_SAMD8	chr5_139720692_139725505_ANKHD1-EIF4EBP3
chr1_8020690_8021267_VAMP3	chr10_76902894_76905016_VDAC2	chr5_139726188_139728188_ANKHD1-EIF4EBP3
chr1_8022301_8023361_ERRFI1	chr10_76971401_76972964_COMTD1	chr5_139726378_139727039_ANKHD1-EIF4EBP3
chr1_8022301_8023361_PARK7	chr10_76971401_76972964_SAMD8	chr5_139779398_139781398_ANKHD1-EIF4EBP3
chr1_8022301_8023361_VAMP3	chr10_76971401_76972964_VDAC2	chr5_139779985_139780176_ANKHD1-EIF4EBP3
chr1_8064675_8066899_ERRFI1	chr10_76983027_76987480_COMTD1	chr5_139782400_139782546_ANKHD1-EIF4EBP3
chr1_8064675_8066899_PARK7	chr10_76983027_76987480_VDAC2	chr5_139859127_139861690_ANKHD1-EIF4EBP3
chr1_8064675_8066899_VAMP3	chr10_76988425_76990819_COMTD1	chr5_139925250_139927250_ANKHD1-EIF4EBP3
chr1_8074652_8085728_ERRFI1	chr10_76988425_76990819_SAMD8	chr5_139935333_139937741_ANKHD1-EIF4EBP3
chr1_8074652_8085728_VAMP3	chr10_76988425_76990819_VDAC2	chr5_139937041_139939041_ANKHD1-EIF4EBP3
chr1_8074652_8085728_PARK7	chr10_76995770_76997770_COMTD1	chr5_139942419_139944419_ANKHD1-EIF4EBP3
chr1_8086393_8088393_ERRFI1	chr10_76995770_76997770_VDAC2	chr5_139943552_139945861_ANKHD1-EIF4EBP3
chr1_8086393_8088393_PARK7	chr10_77054111_77056206_VDAC2	chr5_139944189_139946189_ANKHD1-EIF4EBP3
chr1_8086393_8088393_VAMP3	chr10_7828092_7830092_KIN	chr5_139968006_139969850_ANKHD1-EIF4EBP3
chr1_8086547_8089403_ERRFI1	chr10_7828445_7829434_KIN	chr5_139988299_139992404_ANKHD1-EIF4EBP3
chr1_8086547_8089403_PARK7	chr10_7836827_7840312_KIN	chr5_140017011_140019011_ANKHD1-EIF4EBP3
chr1_8086547_8089403_VAMP3	chr10_7858466_7860466_KIN	chr5_140018441_140019778_ANKHD1-EIF4EBP3
chr1_8100037_8101634_VAMP3	chr10_79145229_79154224_KCNMA1	chr5_140025383_140027383_ANKHD1-EIF4EBP3
chr1_8100037_8101634_PARK7	chr10_79496883_79499774_DLG5	chr5_140026359_140026761_ANKHD1-EIF4EBP3
chr1_8100037_8101634_ERRFI1	chr10_79595635_79597592_DLG5	chr5_140027370_140029370_ANKHD1-EIF4EBP3
chr1_8105695_8108826_ERRFI1	chr10_79604134_79607345_DLG5	chr5_140027968_140028182_ANKHD1-EIF4EBP3
chr1_8105695_8108826_PARK7	chr10_79633435_79634341_DLG5	chr5_140042383_140044383_ANKHD1-EIF4EBP3
chr1_8105695_8108826_VAMP3	chr10_79686348_79688348_DLG5	chr5_140043784_140045146_ANKHD1-EIF4EBP3
chr1_8121216_8123028_ERRFI1	chr10_79702760_79703287_DLG5	chr5_139720692_139725505_ANKHD1
chr1_8121216_8123028_PARK7	chr10_79784634_79786886_POLR3A	chr5_139726378_139727039_ANKHD1
chr1_8121216_8123028_VAMP3	chr10_79787759_79789988_RPS24	chr5_139779985_139780176_ANKHD1
chr1_8136744_8139173_ERRFI1	chr10_79789298_79791298_RPS24	chr5_139942419_139944419_ANKHD1
chr1_8136744_8139173_PARK7	chr10_79791517_79793517_RPS24	chr5_139968006_139969850_ANKHD1
chr1_8143537_8144692_ERRFI1	chr10_79794327_79799763_RPS24	chr5_139988299_139992404_ANKHD1
chr1_8143537_8144692_PARK7	chr10_80696514_80698949_POLR3A	chr5_140042383_140044383_ANKHD1
chr1_8149326_8151921_PARK7	chr10_81076598_81078360_PPIF	chr5_14871887_14873887_ANKH
chr1_8149326_8151921_ERRFI1	chr10_81076598_81078360_ZCCHC24	chr5_14872523_14873144_ANKH
chr1_8154173_8159112_ERRFI1	chr10_81105219_81107219_PPIF	chr5_14925377_14926855_ANKH
chr1_8154173_8159112_PARK7	chr10_81105219_81107219_ZCCHC24	chr7_91570973_91571032_ANKIB1
chr1_8176683_8183618_ERRFI1	chr10_81107179_81109004_PPIF	chr7_91764331_91765097_ANKIB1
chr1_8176683_8183618_PARK7	chr10_81107179_81109004_ZCCHC24	chr7_91875930_91876469_ANKIB1
chr1_8192697_8199275_ERRFI1	chr10_81270356_81272356_PLAC9	chr19_17390453_17392453_ANKLE1
chr1_8192697_8199275_PARK7	chr10_81440730_81442730_ANXA11	chr19_17413941_17414192_ANKLE1
chr1_8192697_8199275_RERE	chr10_81440730_81442730_PLAC9	chr19_17414476_17416476_ANKLE1
chr1_8229304_8230452_ERRFI1	chr10_81583657_81585657_PLAC9	chr12_133262191_133264191_ANKLE2
chr1_8229304_8230452_PARK7	chr10_81584736_81585180_PLAC9	chr12_133286228_133286895_ANKLE2
chr1_8229304_8230452_RERE	chr10_81662653_81664653_ANXA11	chr12_133288206_133288354_ANKLE2
chr1_8241295_8244680_ERRFI1	chr10_81662653_81664653_PLAC9	chr12_133336250_133337838_ANKLE2
chr1_8241295_8244680_RERE	chr10_81663965_81665551_ANXA11	chr12_133338878_133339516_ANKLE2
chr1_8241295_8244680_PARK7	chr10_81663965_81665551_PLAC9	chr12_133342868_133345028_ANKLE2
chr1_8254020_8255541_ERRFI1	chr10_81677933_81679933_PLAC9	chr12_133403882_133404777_ANKLE2
chr1_8254020_8255541_PARK7	chr10_81691803_81694703_ANXA11	chr12_133405288_133407288_ANKLE2
chr1_8254020_8255541_RERE	chr10_81691803_81694703_PLAC9	chr7_16683758_16685758_ANKMY2
chr1_8257156_8258405_ERRFI1	chr10_81836401_81838401_ANXA11	chr7_16684451_16684677_ANKMY2
chr1_8257156_8258405_PARK7	chr10_81836401_81838401_PLAC9	chr7_16736888_16738093_ANKMY2
chr1_8257156_8258405_RERE	chr10_81836401_81838401_TMEM254	chr7_16747147_16749434_ANKMY2
chr1_8271353_8273036_ERRFI1	chr10_81838082_81839405_TMEM254	chr7_16779635_16784272_ANKMY2
chr1_8271353_8273036_PARK7	chr10_81890257_81892257_ANXA11	chr7_16804414_16806222_ANKMY2
chr1_8271353_8273036_RERE	chr10_81890257_81892257_PLAC9	chr5_72795040_72797674_ANKRA2
chr1_8276880_8278035_PARK7	chr10_81917808_81919330_ANXA11	chr5_72862029_72862956_ANKRA2
chr1_8276880_8278035_RERE	chr10_81917808_81919330_PLAC9	chr5_72912265_72913949_ANKRA2
chr1_8276880_8278035_ERRFI1	chr10_81923719_81926662_ANXA11	chr5_73088852_73093808_ANKRA2
chr1_8297693_8299613_ERRFI1	chr10_81923719_81926662_PLAC9	chr13_111564281_111566214_ANKRD10
chr1_8297693_8299613_PARK7	chr10_81958263_81967911_ANXA11	chr13_111595849_111597762_ANKRD10
chr1_8297693_8299613_RERE	chr10_81958263_81967911_PLAC9	chr13_111658252_111659918_ANKRD10
chr1_8318535_8320165_ERRFI1	chr10_81964247_81966247_PLAC9	chr13_111765623_111767623_ANKRD10
chr1_8318535_8320165_PARK7	chr10_81965465_81967465_PLAC9	chr16_89471729_89480862_ANKRD11
chr1_8318535_8320165_RERE	chr10_82165584_82167584_PLAC9	chr16_89575459_89576144_ANKRD11
chr1_8376144_8378144_ERRFI1	chr10_82165584_82167584_TSPAN14	chr16_89625760_89626882_ANKRD11
chr1_8376144_8378144_RERE	chr10_82166964_82168048_TSPAN14	chr16_89689458_89690576_ANKRD11
chr1_8433272_8434886_RERE	chr10_82168917_82178604_ANXA11	chr18_9103203_9107843_ANKRD12
chr1_8443152_8445153_RERE	chr10_82168917_82178604_PLAC9	chr18_9114655_9121298_ANKRD12
chr1_8453981_8458992_RERE	chr10_82168917_82178604_TSPAN14	chr18_9183161_9186485_ANKRD12
chr1_8467513_8473811_RERE	chr10_82202420_82204493_ANXA11	chr18_9319528_9322322_ANKRD12
chr1_8481806_8485175_RERE	chr10_82202420_82204493_PLAC9	chr12_110374683_110377008_ANKRD13A
chr1_8483747_8485747_RERE	chr10_82202420_82204493_TSPAN14	chr12_110382064_110385556_ANKRD13A
chr1_8498504_8499862_RERE	chr10_82212037_82214037_ANXA11	chr12_110437855_110437933_ANKRD13A
chr1_8515431_8518782_RERE	chr10_82212037_82214037_PLAC9	chr12_110460407_110463417_ANKRD13A
chr1_8522577_8524691_RERE	chr10_82212037_82214037_TSPAN14	chr12_110464297_110465413_ANKRD13A
chr1_8600307_8602403_RERE	chr10_82212158_82213675_ANXA11	chr12_110475935_110478645_ANKRD13A
chr1_8630632_8633709_ENO1	chr10_82212158_82213675_TSPAN14	chr12_110480706_110481468_ANKRD13A
chr1_8630632_8633709_RERE	chr10_82215167_82238629_ANXA11	chr17_27893676_27896351_ANKRD13B
chr1_8658027_8665018_ENO1	chr10_82215167_82238629_PLAC9	chr17_27910836_27915869_ANKRD13B
chr1_8658027_8665018_RERE	chr10_82215167_82238629_TSPAN14	chr17_27916610_27918610_ANKRD13B
chr1_8706894_8710184_ENO1	chr10_82253496_82272272_ANXA11	chr17_27916803_27922963_ANKRD13B
chr1_8706894_8710184_RERE	chr10_82253496_82272272_PLAC9	chr17_27918526_27920526_ANKRD13B
chr1_8711254_8713022_RERE	chr10_82253496_82272272_TSPAN14	chr17_27944511_27945380_ANKRD13B
chr1_8711254_8713022_ENO1	chr10_85897184_85899184_GHITM	chr17_27948441_27950441_ANKRD13B
chr1_8720267_8722903_ENO1	chr10_86066980_86070859_CCSER2	chr17_27965892_27973024_ANKRD13B
chr1_8720267_8722903_RERE	chr10_86072825_86074660_CCSER2	chr17_28007183_28012267_ANKRD13B
chr1_8727847_8729345_ENO1	chr10_86075478_86077492_CCSER2	chr17_28017505_28020144_ANKRD13B
chr1_8727847_8729345_RERE	chr10_86086344_86088344_CCSER2	chr17_28049284_28050904_ANKRD13B
chr1_8746588_8748369_ENO1	chr10_86089100_86090084_CCSER2	chr17_28052768_28055870_ANKRD13B
chr1_8746588_8748369_RERE	chr10_86183343_86185792_CCSER2	chr17_28059073_28060585_ANKRD13B
chr1_8760856_8762649_ENO1	chr10_86267953_86272292_CCSER2	chr17_28066291_28072831_ANKRD13B
chr1_8760856_8762649_RERE	chr10_86282751_86285356_CCSER2	chr17_28087240_28089360_ANKRD13B
chr1_8763682_8764188_ENO1	chr10_88713275_88720297_GLUD1	chr17_28245875_28247452_ANKRD13B
chr1_8763682_8764188_RERE	chr10_88713275_88720297_SNCG	chr17_28254370_28256526_ANKRD13B
chr1_8770853_8774825_ENO1	chr10_88716287_88718287_GLUD1	chr1_70755522_70756922_ANKRD13C
chr1_8770853_8774825_RERE	chr10_88716287_88718287_SNCG	chr1_70817545_70819665_ANKRD13C
chr1_8871871_8879143_ENO1	chr10_88717425_88719425_SNCG	chr1_70818492_70820492_ANKRD13C
chr1_8917166_8921627_ENO1	chr10_88725997_88726879_SNCG	chr1_70820417_70822417_ANKRD13C
chr1_8917166_8921627_GPR157	chr10_88726187_88728187_SNCG	chr1_70820815_70821207_ANKRD13C
chr1_8930907_8937575_ENO1	chr10_88727854_88731738_SNCG	chr1_70827465_70828466_ANKRD13C
chr1_8930907_8937575_GPR157	chr10_88841661_88845375_SNCG	chr1_70874900_70876900_ANKRD13C
chr1_8931635_8933635_ENO1	chr10_88850557_88853938_GLUD1	chr11_67031904_67033904_ANKRD13D
chr1_8931635_8933635_GPR157	chr10_88850557_88853938_SNCG	chr11_67057256_67057665_ANKRD13D
chr1_8939106_8940717_ENO1	chr10_88854776_88856776_GLUD1	chr11_67068918_67070918_ANKRD13D
chr1_8939106_8940717_GPR157	chr10_88854776_88856776_SNCG	chr11_67083309_67085309_ANKRD13D
chr1_8959278_8960738_ENO1	chr10_88855559_88856803_SNCG	chr11_67084383_67084590_ANKRD13D
chr1_8959278_8960738_GPR157	chr10_89102315_89104315_SNCG	chr10_5983814_5989343_ANKRD16
chr1_9001321_9002637_ENO1	chr10_89103526_89104306_SNCG	chr10_6010776_6014316_ANKRD16
chr1_9001321_9002637_GPR157	chr10_89262222_89264222_PAPSS2	chr10_6017465_6018773_ANKRD16
chr1_9001321_9002637_H6PD	chr10_89393862_89396345_PAPSS2	chr10_6019574_6021574_ANKRD16
chr1_9007086_9007836_ENO1	chr10_89416104_89419335_PAPSS2	chr4_74051397_74056502_ANKRD17
chr1_9007086_9007836_GPR157	chr10_89417475_89419475_PAPSS2	chr4_74086536_74090114_ANKRD17
chr1_9007086_9007836_H6PD	chr10_89420439_89423858_PAPSS2	chr4_74125109_74126286_ANKRD17
chr1_9045347_9048220_H6PD	chr10_89435234_89436353_PAPSS2	chr9_33390768_33392354_ANKRD18B
chr1_9045347_9048220_GPR157	chr10_89474780_89477037_PAPSS2	chr9_33471927_33473653_ANKRD18B
chr1_9045347_9048220_ENO1	chr10_89480601_89484250_PAPSS2	chr9_33534734_33535617_ANKRD18B
chr1_9127099_9127447_GPR157	chr10_89519074_89523460_ATAD1	chr10_92671525_92679047_ANKRD1
chr1_9127099_9127447_ENO1	chr10_89519074_89523460_PAPSS2	chr10_92681032_92683032_ANKRD1
chr1_9127099_9127447_SPSB1	chr10_89534633_89537076_ATAD1	chr10_92923533_92924021_ANKRD1
chr1_9127099_9127447_H6PD	chr10_89534633_89537076_PAPSS2	chr10_92980462_92981179_ANKRD1
chr1_9189229_9191229_ENO1	chr10_89577917_89579917_ATAD1	chr10_27311497_27313324_ANKRD26
chr1_9189229_9191229_GPR157	chr10_89577917_89579917_PAPSS2	chr10_27388620_27389897_ANKRD26
chr1_9189229_9191229_H6PD	chr10_89624968_89628373_PTEN	chr10_27389427_27391427_ANKRD26
chr1_9189229_9191229_SPSB1	chr10_89675025_89680425_PTEN	chr10_27441906_27442321_ANKRD26
chr1_9221623_9227177_ENO1	chr10_9053182_9055524_GATA3	chr19_32894654_32896654_ANKRD27
chr1_9221623_9227177_GPR157	chr10_9059290_9061348_GATA3	chr19_32897232_32898575_ANKRD27
[truncated: 245,164+ more rows]

## Sheet: Fig. 2H
RE-TG(expressed in HUVEC) pairs identified by Hi-C	RE-TG in HiC overlap with vPECA	All random RE-TG pairs	Ratio of consistency for random 1000 times
chr14_24898731_24900731_ADCY4	chr22_43122422_43124422_A4GALT	chr1_665731_667731_AGRN	0.192221
chr14_24898967_24900967_ADCY4	chr11_77703842_77705842_AAMDC	chr1_665731_667731_HES4	0.190715
chr19_982327_984327_ARID3A	chr6_44233525_44235525_AARS2	chr1_665731_667731_ISG15	0.202509
chr19_983043_985043_ARID3A	chr2_220069505_220071505_ABCB6	chr1_665731_667731_KLHL17	0.175408
chr6_35418137_35420137_PPARD	chr2_220070988_220072988_ABCB6	chr1_665731_667731_NOC2L	0.190464
chr6_35419297_35421297_PPARD	chr6_43403605_43405605_ABCC10	chr1_712502_714502_AGRN	0.202008
chr17_598834_600834_C17orf97	chr6_30525371_30527371_ABCF1	chr1_712502_714502_HES4	0.201506
chr17_601319_603319_C17orf97	chr3_183893613_183895613_ABCF3	chr1_712502_714502_ISG15	0.186198
chr1_204097514_204099514_SNRPE	chr3_52000593_52002593_ABHD14B	chr1_712502_714502_KLHL17	0.198996
chr14_24905138_24907138_ADCY4	chr15_89709664_89711664_ABHD2	chr1_712502_714502_NOC2L	0.20276
chr14_75760477_75762477_NEK9	chr17_47270217_47272217_ABI3	chr1_713652_715652_AGRN	0.205521
chr17_2146813_2148813_HIC1	chr17_47278244_47280244_ABI3	chr1_713652_715652_HES4	0.182183
chr20_48686726_48688726_SNAI1	chr17_47283850_47285850_ABI3	chr1_713652_715652_ISG15	0.184442
chr17_15404599_15406599_PMP22	chr9_133712879_133714879_ABL1	chr1_713652_715652_KLHL17	0.194981
chr3_170526884_170528884_CLDN11	chr16_67554386_67556386_ACD	chr1_713652_715652_NOC2L	0.195734
chr5_173399157_173401157_BOD1	chr16_67560716_67562716_ACD	chr1_714068_716068_AGRN	0.190464
chr4_8403317_8405317_HTRA3	chr16_67571144_67573144_ACD	chr1_714068_716068_HES4	0.196487
chr2_20833932_20835932_RHOB	chr17_61510173_61512173_ACE	chr1_714068_716068_ISG15	0.192723
chr17_7480804_7482804_EIF4A1	chr9_32430199_32432199_ACO1	chr1_714068_716068_KLHL17	0.19473
chr17_7481781_7483781_EIF4A1	chr9_32571729_32573729_ACO1	chr1_714068_716068_NOC2L	0.191468
chr17_7484964_7486964_EIF4A1	chr3_179166116_179168116_ACTL6A	chr1_760963_762963_AGRN	0.187955
chr22_23621356_23623356_BCR	chr3_179169371_179171371_ACTL6A	chr1_760963_762963_C1orf159	0.193225
chr20_4572217_4574217_ADRA1D	chr3_179169267_179171267_ACTL6A	chr1_760963_762963_HES4	0.195734
chr3_50271824_50273824_GNAI2	chr14_69559771_69561771_ACTN1	chr1_760963_762963_ISG15	0.188959
chr11_62378212_62380212_MTA2	chr12_52289709_52291709_ACVRL1	chr1_760963_762963_KLHL17	0.188206
chr11_62378890_62380890_MTA2	chr12_52366564_52368564_ACVRL1	chr1_760963_762963_NOC2L	0.208532
chr8_103819339_103821339_KLF10	chr16_77608404_77610404_ADAMTS18	chr1_760970_762970_AGRN	0.187955
chr22_50697976_50699976_HDAC10	chr16_77612505_77614505_ADAMTS18	chr1_760970_762970_C1orf159	0.181179
chr17_76415254_76417254_SOCS3	chr16_77618361_77620361_ADAMTS18	chr1_760970_762970_HES4	0.204015
chr14_24898731_24900731_RIPK3	chr12_49172908_49174908_ADCY6	chr1_760970_762970_ISG15	0.192221
chr14_24898967_24900967_RIPK3	chr2_3582914_3584914_ADI1	chr1_760970_762970_KLHL17	0.19197
chr12_49900856_49902856_SPATS2	chr20_4489869_4491869_ADRA1D	chr1_760970_762970_NOC2L	0.202258
chr11_64006412_64008412_VEGFB	chr6_32158611_32160611_AGER	chr1_893298_895298_AGRN	0.194228
chr11_64007882_64009882_VEGFB	chr7_100079549_100081549_AGFG2	chr1_893298_895298_B3GALT6	0.18394
chr17_15413063_15415063_PMP22	chr7_17029017_17031017_AHR	chr1_893298_895298_C1orf159	0.196236
chr19_10490126_10492126_ICAM1	chr19_49945681_49947681_ALDH16A1	chr1_893298_895298_HES4	0.194228
chr19_10491248_10493248_ICAM1	chr12_108954293_108956293_ALKBH2	chr1_893298_895298_ISG15	0.185445
chr6_52527198_52529198_EFHC1	chr12_108959706_108961706_ALKBH2	chr1_893298_895298_KLHL17	0.199749
chr6_52527938_52529938_EFHC1	chr19_36523573_36525573_ALKBH6	chr1_893298_895298_NOC2L	0.183187
chr10_54248020_54250020_DKK1	chr17_79858071_79860071_ALYREF	chr1_893298_895298_SDF4	0.188959
chr20_52556413_52558413_ZNF217	chr16_2581409_2583409_AMDHD2	chr1_893966_895966_AGRN	0.194228
chr7_99689880_99691880_COPS6	chr3_134189889_134191889_AMOTL2	chr1_893966_895966_B3GALT6	0.187202
chr11_59568382_59570382_STX3	chr3_49465894_49467894_AMT	chr1_893966_895966_C1orf159	0.178921
chr17_42400560_42402560_UBTF	chr19_8419587_8421587_ANGPTL4	chr1_893966_895966_HES4	0.193225
chr17_42402217_42404217_UBTF	chr17_48794925_48796925_ANKRD40	chr1_893966_895966_ISG15	0.197992
chr17_42402533_42404533_UBTF	chr19_17443790_17445790_ANO8	chr1_893966_895966_KLHL17	0.191719
chr17_38508375_38510375_RARA	chr15_90351477_90353477_ANPEP	chr1_893966_895966_NOC2L	0.191217
chr16_87096016_87098016_FOXC2	chr2_69532811_69534811_ANTXR1	chr1_893966_895966_SDF4	0.191217
chr20_1415325_1417325_SDCBP2	chr10_81917569_81919569_ANXA11	chr1_894679_896679_AGRN	0.178921
chr2_11268404_11270404_PDIA6	chr17_33904785_33906785_AP2B1	chr1_894679_896679_B3GALT6	0.199247
chr17_79677265_79679265_MRPL12	chr17_33905656_33907656_AP2B1	chr1_894679_896679_C1orf159	0.198996
chr19_2610138_2612138_GADD45B	chr3_183893613_183895613_AP2M1	chr1_894679_896679_HES4	0.192723
chr10_97600507_97602507_TCTN3	chr19_47258474_47260474_AP2S1	chr1_894679_896679_ISG15	0.190213
chr3_47829675_47831675_ELP6	chr20_3764872_3766872_AP5S1	chr1_894679_896679_KLHL17	0.184693
chr1_45768651_45770651_UROD	chr20_3765418_3767418_AP5S1	chr1_894679_896679_NOC2L	0.188959
chr1_45768651_45770651_HECTD3	chr20_3767337_3769337_AP5S1	chr1_894679_896679_SDF4	0.19473
chr7_99953625_99955625_PILRB	chr20_3791404_3793404_AP5S1	chr1_899876_901876_AGRN	0.196487
chr2_112459176_112461176_BCL2L11	chr15_29141093_29143093_APBA2	chr1_899876_901876_B3GALT6	0.187453
chr2_112462381_112464381_BCL2L11	chr5_139935537_139937537_APBB3	chr1_899876_901876_C1orf159	0.184191
chr2_20849868_20851868_RHOB	chr5_139937041_139939041_APBB3	chr1_899876_901876_HES4	0.192221
chr11_62388569_62390569_ROM1	chr22_36647116_36649116_APOL2	chr1_899876_901876_ISG15	0.197992
chr11_62388569_62390569_EML3	chr16_88868185_88870185_APRT	chr1_899876_901876_KLHL17	0.18921
chr11_62389647_62391647_ROM1	chr16_88869374_88871374_APRT	chr1_899876_901876_NOC2L	0.18946
chr11_62389647_62391647_EML3	chr11_118435532_118437532_ARCN1	chr1_899876_901876_SDF4	0.185947
chr19_49997621_49999621_RPL13A	chr11_6495214_6497214_ARFIP2	chr1_900917_902917_AGRN	0.2
chr19_49999840_50001840_RPL13A	chr17_43297291_43299291_ARHGAP27	chr1_900917_902917_B3GALT6	0.192723
chr3_194823441_194825441_FAM43A	chr1_94511837_94513837_ARHGAP29	chr1_900917_902917_C1orf159	0.176913
chr20_23329340_23331340_THBD	chr17_79819299_79821299_ARHGDIA	chr1_900917_902917_HES4	0.185194
chr20_23329372_23331372_THBD	chr17_79824593_79826593_ARHGDIA	chr1_900917_902917_ISG15	0.193476
chr19_14181820_14183820_NANOS3	chr1_155903769_155905769_ARHGEF2	chr1_900917_902917_KLHL17	0.195483
chr17_75249892_75251892_SEC14L1	chr19_982327_984327_ARID3A	chr1_900917_902917_NOC2L	0.197742
chr12_56974344_56976344_RBMS2	chr19_983043_985043_ARID3A	chr1_900917_902917_SDF4	0.187704
chr15_102181299_102183299_SNRPA1	chr11_64691028_64693028_ARL2	chr1_934835_936835_AGRN	0.179423
chr22_36861732_36863732_MYH9	chr17_41559839_41561839_ARL4D	chr1_934835_936835_B3GALT6	0.205019
chr16_77618361_77620361_ADAMTS18	chr16_30994518_30996518_ARMC5	chr1_934835_936835_C1orf159	0.193977
chr9_132368792_132370792_IER5L	chr5_90409864_90411864_ARRDC3	chr1_934835_936835_HES4	0.202258
chr9_132369162_132371162_IER5L	chr5_90575704_90577704_ARRDC3	chr1_934835_936835_ISG15	0.188206
chr9_132371780_132373780_IER5L	chr22_19949594_19951594_ARVCF	chr1_934835_936835_KLHL17	0.203764
chr16_88592206_88594206_ZFPM1	chr22_19953621_19955621_ARVCF	chr1_934835_936835_NOC2L	0.193726
chr17_48794925_48796925_ANKRD40	chr22_19962025_19964025_ARVCF	chr1_934835_936835_SDF4	0.1867
chr12_57634475_57636475_NXPH4	chr22_20008118_20010118_ARVCF	chr1_934835_936835_UBE2J2	0.196738
chr16_3173783_3175783_IL32	chr8_131684938_131686938_ASAP1	chr1_935552_937552_AGRN	0.190213
chr17_40930648_40932648_VPS25	chr19_13990333_13992333_ASF1B	chr1_935552_937552_B3GALT6	0.198494
chr19_13883256_13885256_MRI1	chr6_30585084_30587084_ATAT1	chr1_935552_937552_C1orf159	0.193726
chr19_13883597_13885597_MRI1	chr11_64690142_64692142_ATG2A	chr1_935552_937552_HES4	0.18143
chr3_138633290_138635290_CEP70	chr2_220108191_220110191_ATG9A	chr1_935552_937552_ISG15	0.190715
chr20_33543601_33545601_ACSS2	chr11_63448616_63450616_ATL3	chr1_935552_937552_KLHL17	0.192221
chr2_46162622_46164622_PRKCE	chr3_194306076_194308076_ATP13A3	chr1_935552_937552_NOC2L	0.187704
chr12_56613650_56615650_SMARCC2	chr3_194313596_194315596_ATP13A3	chr1_935552_937552_SDF4	0.186198
chr12_56615485_56617485_SMARCC2	chr14_50988232_50990232_ATP5S	chr1_935552_937552_UBE2J2	0.202008
chr12_56616124_56618124_SMARCC2	chr17_40579475_40581475_ATP6V0A1	chr1_946846_948846_ACAP3	0.196236
chr12_56616256_56618256_SMARCC2	chr17_40598483_40600483_ATP6V0A1	chr1_946846_948846_AGRN	0.195985
chr7_100197881_100199881_LRCH4	chr17_42274290_42276290_ATXN7L3	chr1_946846_948846_B3GALT6	0.181179
chr1_54953230_54955230_SSBP3	chr17_8124600_8126600_AURKB	chr1_946846_948846_C1orf159	0.183689
chr12_6243319_6245319_VWF	chr11_62414198_62416198_B3GAT3	chr1_946846_948846_HES4	0.195734
chr6_31800691_31802691_LY6G5C	chr11_62413485_62415485_B3GAT3	chr1_946846_948846_ISG15	0.198494
chr6_31803163_31805163_LY6G5C	chr21_30546842_30548842_BACH1	chr1_946846_948846_KLHL17	0.196738
chr2_20773680_20775680_RHOB	chr11_64049810_64051810_BAD	chr1_946846_948846_NOC2L	0.196738
chr11_4078581_4080581_STIM1	chr10_121408881_121410881_BAG3	chr1_946846_948846_PUSL1	0.192974
chr17_41559333_41561333_ARL4D	chr10_121409484_121411484_BAG3	chr1_946846_948846_SDF4	0.182936
chr17_41559839_41561839_ARL4D	chr17_79068007_79070007_BAIAP2	chr1_946846_948846_UBE2J2	0.198996
chr1_235245718_235247718_IRF2BP2	chr19_47729511_47731511_BBC3	chr1_948383_950383_ACAP3	0.189962
chr19_1264901_1266901_MIDN	chr19_47732521_47734521_BBC3	chr1_948383_950383_AGRN	0.18946
chr19_1267266_1269266_MIDN	chr19_47734451_47736451_BBC3	chr1_948383_950383_B3GALT6	0.188708
chr19_1268945_1270945_MIDN	chr12_76474145_76476145_BBS10	chr1_948383_950383_C1orf159	0.182936
chr17_2141555_2143555_HIC1	chr20_49545152_49547152_BCAS4	chr1_948383_950383_HES4	0.192723
chr15_75494634_75496634_PPCDC	chr1_86043613_86045613_BCL10	chr1_948383_950383_ISG15	0.190213
chr6_30787195_30789195_FLOT1	chr19_50143400_50145400_BCL2L12	chr1_948383_950383_KLHL17	0.192723
chr6_30787195_30789195_IER3	chr19_50145603_50147603_BCL2L12	chr1_948383_950383_NOC2L	0.200753
chr14_54640290_54642290_BMP4	chr19_50169132_50171132_BCL2L12	chr1_948383_950383_PUSL1	0.186449
chr5_148606861_148608861_ABLIM3	chr14_23788709_23790709_BCL2L2	chr1_948383_950383_SDF4	0.181932
chr17_56078901_56080901_MRPS23	chr22_23561113_23563113_BCR	chr1_948383_950383_UBE2J2	0.188959
chr17_41561093_41563093_ARL4D	chr22_23582528_23584528_BCR	chr1_953502_955502_ACAP3	0.187704
chr8_27625789_27627789_CLU	chr22_23621356_23623356_BCR	chr1_953502_955502_AGRN	0.183689
chr3_179278707_179280707_GNB4	chr22_23631643_23633643_BCR	chr1_953502_955502_B3GALT6	0.192472
chr6_44039202_44041202_VEGFA	chr3_4762957_4764957_BHLHE40	chr1_953502_955502_C1orf159	0.187453
chr2_66800886_66802886_MEIS1	chr17_76218539_76220539_BIRC5	chr1_953502_955502_HES4	0.191719
chr3_194751237_194753237_FAM43A	chr13_103247285_103249285_BIVM	chr1_953502_955502_ISG15	0.192723
chr19_48246670_48248670_EHD2	chr13_103247122_103249122_BIVM	chr1_953502_955502_KLHL17	0.198996
chr19_48246792_48248792_EHD2	chr13_103249479_103251479_BIVM	chr1_953502_955502_NOC2L	0.190715
chr1_153929922_153931922_DENND4B	chr8_26317295_26319295_BNIP3L	chr1_953502_955502_PUSL1	0.185194
chr9_32573182_32575182_ACO1	chr13_32828471_32830471_BRCA2	chr1_953502_955502_SDF4	0.212045
chr5_133859339_133861339_CDKN2AIPNL	chr16_2253177_2255177_BRICD5	chr1_953502_955502_UBE2J2	0.195232
chr5_133859705_133861705_CDKN2AIPNL	chr16_2254575_2256575_BRICD5	chr1_998639_1000639_ACAP3	0.196236
chr5_133862423_133864423_CDKN2AIPNL	chr1_45267306_45269306_BTBD19	chr1_998639_1000639_AGRN	0.197992
chr14_24905138_24907138_RIPK3	chr7_98989983_98991983_BUD31	chr1_998639_1000639_B3GALT6	0.190213
chr9_139008505_139010505_UBAC1	chr12_7045968_7047968_C12orf57	chr1_998639_1000639_C1orf159	0.201255
chr9_139010277_139012277_UBAC1	chr15_75322143_75324143_C15orf39	chr1_998639_1000639_DVL1	0.196487
chr9_139010651_139012651_UBAC1	chr15_75335067_75337067_C15orf39	chr1_998639_1000639_HES4	0.193476
chr12_6928962_6930962_MLF2	chr15_75338894_75340894_C15orf39	chr1_998639_1000639_ISG15	0.185696
chr12_34173215_34175215_YARS2	chr16_22080846_22082846_C16orf52	chr1_998639_1000639_KLHL17	0.19197
chr12_34173688_34175688_YARS2	chr16_22085936_22087936_C16orf52	chr1_998639_1000639_NOC2L	0.195483
chr11_36508585_36510585_COMMD9	chr19_13874775_13876775_C19orf53	chr1_998639_1000639_PUSL1	0.185194
chr7_99773695_99775695_GAL3ST4	chr19_13893201_13895201_C19orf53	chr1_998639_1000639_SDF4	0.18946
chr7_99774990_99776990_GAL3ST4	chr19_5686249_5688249_C19orf70	chr1_998639_1000639_UBE2J2	0.18946
chr12_53843885_53845885_PRR13	chr19_5688271_5690271_C19orf70	chr1_1051736_1053736_ACAP3	0.195734
chr12_53844520_53846520_PRR13	chr5_131825294_131827294_C5orf56	chr1_1051736_1053736_AGRN	0.17867
chr3_136732175_136734175_STAG1	chr6_31620170_31622170_C6orf47	chr1_1051736_1053736_AURKAIP1	0.192974
chr5_140938041_140940041_PCDHGB7	chr6_31620064_31622064_C6orf47	chr1_1051736_1053736_B3GALT6	0.191719
chr5_140938041_140940041_PCDHGA11	chr6_31633179_31635179_C6orf47	chr1_1051736_1053736_C1orf159	0.186951
chr15_43213007_43215007_CDAN1	chr19_49140807_49142807_CA11	chr1_1051736_1053736_CCNL2	0.191468
chr9_130788650_130790650_FAM102A	chr19_49163466_49165466_CA11	chr1_1051736_1053736_DVL1	0.190464
chr3_128966452_128968452_ISY1	chr18_20807456_20809456_CABLES1	chr1_1051736_1053736_HES4	0.18946
chr3_128966831_128968831_ISY1	chr18_20958089_20960089_CABLES1	chr1_1051736_1053736_ISG15	0.197491
chr3_128968251_128970251_ISY1	chr18_20965336_20967336_CABLES1	chr1_1051736_1053736_KLHL17	0.201255
chr20_52550247_52552247_ZNF217	chr18_20980605_20982605_CABLES1	chr1_1051736_1053736_MRPL20	0.195483
chr1_90458677_90460677_LRRC8D	chr2_187748766_187750766_CALCRL	chr1_1051736_1053736_NOC2L	0.201757
chr1_90458965_90460965_LRRC8D	chr2_187754992_187756992_CALCRL	chr1_1051736_1053736_PUSL1	0.190715
chr18_68088272_68090272_RTTN	chr1_112933043_112935043_CAPZA1	chr1_1051736_1053736_SDF4	0.196487
chr17_43136679_43138679_DCAKD	chr1_113243948_113245948_CAPZA1	chr1_1051736_1053736_UBE2J2	0.201506
chr17_43136800_43138800_DCAKD	chr2_202096165_202098165_CASP10	chr1_1092707_1094707_ACAP3	0.19473
chr17_43139176_43141176_DCAKD	chr7_115899399_115901399_CAV1	chr1_1092707_1094707_AGRN	0.181681
chr10_75561157_75563157_ZSWIM8	chr7_115910184_115912184_CAV1	chr1_1092707_1094707_AURKAIP1	0.188457
chr19_4789727_4791727_DPP9	chr7_115979176_115981176_CAV1	chr1_1092707_1094707_B3GALT6	0.194228
chr19_4791781_4793781_DPP9	chr7_115994759_115996759_CAV1	chr1_1092707_1094707_C1orf159	0.199749
chr22_23631643_23633643_BCR	chr7_115899399_115901399_CAV2	chr1_1092707_1094707_CCNL2	0.1867
chr11_62366152_62368152_TUT1	chr7_115994759_115996759_CAV2	chr1_1092707_1094707_DVL1	0.186951
chr11_62368845_62370845_TUT1	chr14_24802578_24804578_CBLN3	chr1_1092707_1094707_HES4	0.198243
chr11_62369312_62371312_TUT1	chr14_24804277_24806277_CBLN3	chr1_1092707_1094707_ISG15	0.182183
chr19_1874156_1876156_KLF16	chr14_24809242_24811242_CBLN3	chr1_1092707_1094707_KLHL17	0.18921
chr17_41156741_41158741_RPL27	chr14_24834116_24836116_CBLN3	chr1_1092707_1094707_MRPL20	0.187453
chr17_41157892_41159892_RPL27	chr14_24835498_24837498_CBLN3	chr1_1092707_1094707_NOC2L	0.197491
chr11_66043671_66045671_RAB1B	chr19_14152531_14154531_CC2D1A	chr1_1092707_1094707_PUSL1	0.188457
chr16_19078098_19080098_TMC7	chr17_79604138_79606138_CCDC137	chr1_1092707_1094707_SDF4	0.192723
chr19_2577530_2579530_GADD45B	chr17_79623607_79625607_CCDC137	chr1_1092707_1094707_UBE2J2	0.191468
chr16_30387632_30389632_TBC1D10B	chr7_106370872_106372872_CCDC71L	chr1_1092707_1094707_VWA1	0.200502
chr16_30388603_30390603_TBC1D10B	chr11_95794606_95796606_CCDC82	chr1_1164918_1166918_ACAP3	0.187955
chr4_8393646_8395646_HTRA3	chr17_32579724_32581724_CCL2	chr1_1164918_1166918_AGRN	0.191468
chr15_74898712_74900712_CLK3	chr13_37391338_37393338_CCNA1	chr1_1164918_1166918_ATAD3A	0.186951
chr5_38806659_38808659_LIFR	chr11_69078350_69080350_CCND1	chr1_1164918_1166918_ATAD3B	0.196236
chr9_33224425_33226425_SMU1	chr6_42011951_42013951_CCND3	chr1_1164918_1166918_AURKAIP1	0.194479
chr19_50028874_50030874_FCGRT	chr3_112218531_112220531_CD200	chr1_1164918_1166918_B3GALT6	0.190715
chr3_49065827_49067827_DALRD3	chr9_5588843_5590843_CD274	chr1_1164918_1166918_C1orf159	0.195985
chr3_49066875_49068875_DALRD3	chr19_8384383_8386383_CD320	chr1_1164918_1166918_CCNL2	0.181681
chr11_68146307_68148307_LRP5	chr19_8384471_8386471_CD320	chr1_1164918_1166918_DVL1	0.20276
chr20_47236803_47238803_SULF2	chr20_3786946_3788946_CDC25B	chr1_1164918_1166918_HES4	0.193726
chr5_172356800_172358800_DUSP1	chr22_37941554_37943554_CDC42EP1	chr1_1164918_1166918_ISG15	0.201757
chr6_42987384_42989384_KLHDC3	chr22_37952500_37954500_CDC42EP1	chr1_1164918_1166918_KLHL17	0.199749
chr6_42987384_42989384_MEA1	chr22_37954905_37956905_CDC42EP1	chr1_1164918_1166918_MRPL20	0.193726
chr6_42987671_42989671_KLHDC3	chr22_37959560_37961560_CDC42EP1	chr1_1164918_1166918_NOC2L	0.190464
chr6_42987671_42989671_MEA1	chr11_65042072_65044072_CDC42EP2	chr1_1164918_1166918_PUSL1	0.194981
chr6_42989554_42991554_KLHDC3	chr11_65046240_65048240_CDC42EP2	chr1_1164918_1166918_SDF4	0.190213
chr6_42989554_42991554_MEA1	chr11_65057551_65059551_CDC42EP2	chr1_1164918_1166918_UBE2J2	0.192723
chr16_67978015_67980015_PSMB10	chr12_6974583_6976583_CDCA3	chr1_1164918_1166918_VWA1	0.188206
chr1_8376144_8378144_ERRFI1	chr7_92249792_92251792_CDK6	chr1_1165628_1167628_ACAP3	0.194981
chr19_14191471_14193471_NANOS3	chr7_92254550_92256550_CDK6	chr1_1165628_1167628_AGRN	0.187704
chr7_100448340_100450340_POP7	chr16_88878342_88880342_CDT1	chr1_1165628_1167628_ATAD3A	0.195734
chr20_48788042_48790042_SNAI1	chr16_2568362_2570362_CEMP1	chr1_1165628_1167628_ATAD3B	0.18946
chr16_67231027_67233027_E2F4	chr16_2569525_2571525_CEMP1	chr1_1165628_1167628_AURKAIP1	0.206023
chr16_67231027_67233027_EXOC3L1	chr20_3799170_3801170_CENPB	chr1_1165628_1167628_B3GALT6	0.184191
chr3_134189889_134191889_AMOTL2	chr20_3799127_3801127_CENPB	chr1_1165628_1167628_C1orf159	0.179423
chr17_45971515_45973515_SCRN2	chr22_42078028_42080028_CENPM	chr1_1165628_1167628_CCNL2	0.201757
chr17_45971609_45973609_SCRN2	chr22_42083372_42085372_CENPM	chr1_1165628_1167628_DVL1	0.194228
chr17_45973581_45975581_SCRN2	chr22_42084913_42086913_CENPM	chr1_1165628_1167628_HES4	0.200753
chr11_65628037_65630037_CFL1	chr20_33892815_33894815_CEP250	chr1_1165628_1167628_ISG15	0.192723
chr11_65628037_65630037_MUS81	chr10_95137682_95139682_CEP55	chr1_1165628_1167628_KLHL17	0.2
chr5_139942419_139944419_SRA1	chr10_95143177_95145177_CEP55	chr1_1165628_1167628_MRPL20	0.195232
chr5_139943706_139945706_SRA1	chr17_62495567_62497567_CEP95	chr1_1165628_1167628_NOC2L	0.185947
chr5_139944189_139946189_SRA1	chr16_66959439_66961439_CES2	chr1_1165628_1167628_PUSL1	0.185445
chr2_69532811_69534811_ANTXR1	chr4_110355763_110357763_CFI	chr1_1165628_1167628_SDF4	0.192974
chr17_40263620_40265620_CNP	chr2_202021254_202023254_CFLAR	chr1_1165628_1167628_UBE2J2	0.185194
chr17_40264751_40266751_CNP	chr12_6721946_6723946_CHD4	chr1_1165628_1167628_VWA1	0.190464
chr1_235116355_235118355_IRF2BP2	chr8_23005023_23007023_CHMP7	chr1_1166943_1168943_ACAP3	0.182936
chr1_234857781_234859781_IRF2BP2	chr17_7358217_7360217_CHRNB1	chr1_1166943_1168943_AGRN	0.190464
chr2_177429641_177431641_HOXD8	chr15_101631002_101633002_CHSY1	chr1_1166943_1168943_ATAD3A	0.197742
chr1_201949765_201951765_SHISA4	chr19_1255924_1257924_CIRBP	chr1_1166943_1168943_ATAD3B	0.193726
chr1_155138433_155140433_DPM3	chr19_1264901_1266901_CIRBP	chr1_1166943_1168943_AURKAIP1	0.187202
chr12_6974583_6976583_USP5	chr1_41413447_41415447_CITED4	chr1_1166943_1168943_B3GALT6	0.201757
chr12_6974583_6976583_CDCA3	chr9_130963633_130965633_CIZ1	chr1_1166943_1168943_C1orf159	0.184191
chr10_104573308_104575308_WBP1L	chr3_170519661_170521661_CLDN11	chr1_1166943_1168943_CCNL2	0.200502
chr1_27930143_27932143_GPR3	chr3_170526884_170528884_CLDN11	chr1_1166943_1168943_DVL1	0.190213
chr12_53814034_53816034_AAAS	chr21_37833531_37835531_CLDN14	chr1_1166943_1168943_HES4	0.191719
chr19_50092860_50094860_NOSIP	chr21_37836778_37838778_CLDN14	chr1_1166943_1168943_ISG15	0.198243
chr19_50092911_50094911_NOSIP	chr21_37838739_37840739_CLDN14	chr1_1166943_1168943_KLHL17	0.182936
chr3_52187487_52189487_RPL29	chr19_36504142_36506142_CLIP3	chr1_1166943_1168943_MRPL20	0.183689
chr3_52188706_52190706_RPL29	chr19_36505141_36507141_CLIP3	chr1_1166943_1168943_NOC2L	0.194228
chr1_90226668_90228668_LRRC8C	chr19_36523573_36525573_CLIP3	chr1_1166943_1168943_PUSL1	0.190213
chr11_35843027_35845027_FJX1	chr19_36543782_36545782_CLIP3	chr1_1166943_1168943_SDF4	0.188206
chr16_3199343_3201343_ZNF213	chr19_36543752_36545752_CLIP3	chr1_1166943_1168943_UBE2J2	0.197742
chr15_40558121_40560121_SRP14	chr7_134966220_134968220_CNOT4	chr1_1166943_1168943_VWA1	0.192472
chr11_65639251_65641251_CFL1	chr7_99722319_99724319_CNPY4	chr1_1167447_1169447_ACAP3	0.195483
chr11_65639251_65641251_MUS81	chr7_99723926_99725926_CNPY4	chr1_1167447_1169447_AGRN	0.187955
chr16_84649447_84651447_TLDC1	chr17_40704902_40706902_COASY	chr1_1167447_1169447_ATAD3A	0.187202
chr16_84651578_84653578_TLDC1	chr3_128880501_128882501_COPG1	chr1_1167447_1169447_ATAD3B	0.193726
chr16_84651702_84653702_TLDC1	chr7_99689880_99691880_COPS6	chr1_1167447_1169447_AURKAIP1	0.199247
chr10_17298646_17300646_RSU1	chr7_99696172_99698172_COPS6	chr1_1167447_1169447_B3GALT6	0.185947
chr11_71822449_71824449_LAMTOR1	chr7_99697129_99699129_COPS6	chr1_1167447_1169447_C1orf159	0.190464
chr11_71823278_71825278_LAMTOR1	chr7_99698403_99700403_COPS6	chr1_1167447_1169447_CCNL2	0.203513
chr12_56958466_56960466_RBMS2	chr12_56658641_56660641_COQ10A	chr1_1167447_1169447_DVL1	0.189962
chr3_49169149_49171149_USP19	chr12_56659727_56661727_COQ10A	chr1_1167447_1169447_HES4	0.190464
chr14_39899487_39901487_SEC23A	chr9_131068948_131070948_COQ4	chr1_1167447_1169447_ISG15	0.187955
chr7_100433336_100435336_EPHB4	chr16_18999579_19001579_COQ7	chr1_1167447_1169447_KLHL17	0.18143
chr19_2610138_2612138_TIMM13	chr12_109088055_109090055_CORO1C	chr1_1167447_1169447_MRPL20	0.189962
chr6_31627240_31629240_BAG6	chr16_84538288_84540288_COTL1	chr1_1167447_1169447_NOC2L	0.200753
chr6_31628549_31630549_BAG6	chr1_153949137_153951137_CREB3L4	chr1_1167447_1169447_PUSL1	0.192472
chr6_148466802_148468802_SAMD5	chr5_148821429_148823429_CSNK1A1	chr1_1167447_1169447_SDF4	0.193977
chr11_69453872_69455872_MYEOV	chr5_148828423_148830423_CSNK1A1	chr1_1167447_1169447_UBE2J2	0.196236
chr11_69458288_69460288_MYEOV	chr5_148834824_148836824_CSNK1A1	chr1_1167447_1169447_VWA1	0.185696
chr7_20636450_20638450_TWISTNB	chr22_38722909_38724909_CSNK1E	chr1_1196059_1198059_ACAP3	0.187955
chr19_1264901_1266901_ATP5D	chr5_122848036_122850036_CSNK1G3	chr1_1196059_1198059_AGRN	0.192723
chr19_1267266_1269266_ATP5D	chr6_31627240_31629240_CSNK2B	chr1_1196059_1198059_ATAD3A	0.194228
chr19_1268945_1270945_ATP5D	chr6_31628549_31630549_CSNK2B	chr1_1196059_1198059_ATAD3B	0.197742
chr18_20958089_20960089_CABLES1	chr20_23609610_23611610_CST3	chr1_1196059_1198059_AURKAIP1	0.192221
chr17_15418222_15420222_PMP22	chr17_7145753_7147753_CTDNEP1	chr1_1196059_1198059_B3GALT6	0.194479
chr12_6936705_6938705_MLF2	chr12_58289474_58291474_CTDSP2	chr1_1196059_1198059_C1orf159	0.188457
chr21_33968780_33970780_URB1	chr11_57559057_57561057_CTNND1	chr1_1196059_1198059_CCNL2	0.202509
chr8_27576365_27578365_SCARA3	chr11_57566858_57568858_CTNND1	chr1_1196059_1198059_DVL1	0.196989
chr2_85776290_85778290_CAPG	chr1_113007162_113009162_CTTNBP2NL	chr1_1196059_1198059_HES4	0.176412
chr16_2032149_2034149_TBL3	chr11_61124361_61126361_CYB561A3	chr1_1196059_1198059_ISG15	0.190966
chr20_48702113_48704113_SNAI1	chr16_69450618_69452618_CYB5B	chr1_1196059_1198059_MRPL20	0.180678
chr16_68365276_68367276_SLC7A6	chr14_59904190_59906190_DAAM1	chr1_1196059_1198059_NOC2L	0.192723
chr1_212203751_212205751_NEK2	chr19_3981733_3983733_DAPK3	chr1_1196059_1198059_PUSL1	0.197742
chr1_212206894_212208894_NEK2	chr5_176888621_176890621_DBN1	chr1_1196059_1198059_SDF4	0.184944
chr1_212206963_212208963_NEK2	chr17_43136800_43138800_DCAKD	chr1_1196059_1198059_TMEM240	0.186951
chr1_212209002_212211002_NEK2	chr6_117868393_117870393_DCBLD1	chr1_1196059_1198059_UBE2J2	0.191468
chr1_212209748_212211748_NEK2	chr17_80007762_80009762_DCXR	chr1_1196059_1198059_VWA1	0.187955
chr12_6277815_6279815_VWF	chr1_162758495_162760495_DDR2	chr1_1199484_1201484_ACAP3	0.200502
chr2_85786597_85788597_CAPG	chr1_162759460_162761460_DDR2	chr1_1199484_1201484_AGRN	0.190464
chr2_85788090_85790090_CAPG	chr19_19095327_19097327_DDX49	chr1_1199484_1201484_ATAD3A	0.193476
chr2_85788657_85790657_CAPG	chr17_55014672_55016672_DGKE	chr1_1199484_1201484_ATAD3B	0.195985
chr14_24893567_24895567_ADCY4	chr12_49498314_49500314_DHH	chr1_1199484_1201484_AURKAIP1	0.199749
chr14_24896491_24898491_ADCY4	chr12_49502244_49504244_DHH	chr1_1199484_1201484_B3GALT6	0.193977
chr17_37019013_37021013_RPL23	chr17_27069630_27071630_DHRS13	chr1_1199484_1201484_C1orf159	0.187453
chr16_30673777_30675777_FBRS	chr17_27234957_27236957_DHRS13	chr1_1199484_1201484_CCNL2	0.18946
chr12_64574460_64576460_SRGAP1	chr17_27238711_27240711_DHRS13	chr1_1199484_1201484_DVL1	0.185696
chr1_161351298_161353298_TOMM40L	chr3_47555199_47557199_DHX30	chr1_1199484_1201484_HES4	0.191719
chr1_231718982_231720982_SPRTN	chr20_61554455_61556455_DIDO1	chr1_1199484_1201484_ISG15	0.186951
chr1_231718982_231720982_EXOC8	chr15_41208347_41210347_DLL4	chr1_1199484_1201484_MRPL20	0.19197
chr17_7152454_7154454_GABARAP	chr15_41309703_41311703_DLL4	chr1_1199484_1201484_PUSL1	0.182685
chr17_7153371_7155371_GABARAP	chr19_46270885_46272885_DMPK	chr1_1199484_1201484_SDF4	0.210289
chr17_7154995_7156995_GABARAP	chr19_46294173_46296173_DMPK	chr1_1199484_1201484_TMEM240	0.190966
chr19_19095327_19097327_HOMER3	chr19_14638779_14640779_DNAJB1	chr1_1199484_1201484_UBE2J2	0.196487
chr1_211687455_211689455_TRAF5	chr5_138839474_138841474_DNAJC18	chr1_1199484_1201484_VWA1	0.201004
chr19_10220196_10222196_PPAN	chr11_63973759_63975759_DNAJC4	chr1_1206339_1208339_ACAP3	0.196738
chr16_68344495_68346495_SLC7A6	chr11_63993341_63995341_DNAJC4	chr1_1206339_1208339_AGRN	0.186449
chr16_68344868_68346868_SLC7A6	chr5_140053171_140055171_DND1	chr1_1206339_1208339_ATAD3A	0.199749
chr17_75199912_75201912_SEC14L1	chr10_101688446_101690446_DNMBP	chr1_1206339_1208339_ATAD3B	0.190464
chr20_17875850_17877850_RRBP1	chr19_11375506_11377506_DOCK6	chr1_1206339_1208339_AURKAIP1	0.189962
chr11_124631923_124633923_SPA17	chr11_119074985_119076985_DPAGT1	chr1_1206339_1208339_B3GALT6	0.199498
chr11_124631923_124633923_SIAE	chr11_65084189_65086189_DPF2	chr1_1206339_1208339_C1orf159	0.192974
chr11_124632223_124634223_SPA17	chr14_73116445_73118445_DPF3	chr1_1206339_1208339_CCNL2	0.189962
chr11_124632223_124634223_SIAE	chr14_73130144_73132144_DPF3	chr1_1206339_1208339_DVL1	0.193977
chr14_24708678_24710678_GMPR2	chr14_73144858_73146858_DPF3	chr1_1206339_1208339_HES4	0.197491
chr14_24708678_24710678_NEDD8	chr1_155138433_155140433_DPM3	chr1_1206339_1208339_ISG15	0.222083
chr20_47902627_47904627_ZNFX1	chr9_140115775_140117775_DPP7	chr1_1206339_1208339_MRPL20	0.190464
chr10_129815157_129817157_PTPRE	chr19_4716406_4718406_DPP9	chr1_1206339_1208339_PUSL1	0.192472
chr19_14638378_14640378_DNAJB1	chr19_4791781_4793781_DPP9	chr1_1206339_1208339_SDF4	0.193726
chr19_14638779_14640779_DNAJB1	chr11_65668720_65670720_DRAP1	chr1_1206339_1208339_TMEM240	0.19473
chr11_61157831_61159831_DDB1	chr21_38629396_38631396_DSCR3	chr1_1206339_1208339_UBE2J2	0.182936
chr11_61158630_61160630_DDB1	chr21_38711547_38713547_DSCR3	chr1_1206339_1208339_VWA1	0.195985
chr17_62703034_62705034_SMURF2	chr1_211847748_211849748_DTL	chr1_1208855_1210855_ACAP3	0.20527
chr20_49086773_49088773_CEBPB	chr5_172259222_172261222_DUSP1	chr1_1208855_1210855_AGRN	0.198745
chr5_140901212_140903212_PCDHGA11	chr5_172260952_172262952_DUSP1	chr1_1208855_1210855_ATAD3A	0.203262
chr3_156805944_156807944_TIPARP	chr5_172263589_172265589_DUSP1	chr1_1208855_1210855_ATAD3B	0.187704
chr7_99696172_99698172_COPS6	chr5_172283593_172285593_DUSP1	chr1_1208855_1210855_AURKAIP1	0.200251
chr7_99697129_99699129_COPS6	chr5_172296831_172298831_DUSP1	chr1_1208855_1210855_B3GALT6	0.18921
chr7_99698403_99700403_COPS6	chr1_159139376_159141376_DUSP23	chr1_1208855_1210855_C1orf159	0.186198
chr7_99699665_99701665_COPS6	chr8_29484135_29486135_DUSP4	chr1_1208855_1210855_CCNL2	0.194479
chr1_153949137_153951137_CREB3L4	chr10_112112644_112114644_DUSP5	chr1_1208855_1210855_DVL1	0.179674
chr9_138984746_138986746_UBAC1	chr17_7139594_7141594_DVL2	chr1_1208855_1210855_HES4	0.181179
chr9_138986933_138988933_UBAC1	chr14_102429548_102431548_DYNC1H1	chr1_1208855_1210855_ISG15	0.20276
chr9_138987131_138989131_UBAC1	chr14_102432380_102434380_DYNC1H1	chr1_1208855_1210855_MRPL20	0.208281
chr3_170519661_170521661_CLDN11	chr16_67231027_67233027_E2F4	chr1_1208855_1210855_PUSL1	0.188457
chr7_107654785_107656785_LAMB1	chr5_138775214_138777214_ECSCR	chr1_1208855_1210855_SDF4	0.180678
chr4_88013647_88015647_AFF1	chr5_138780313_138782313_ECSCR	chr1_1208855_1210855_SSU72	0.195734
chr6_74289037_74291037_EEF1A1	chr6_12602473_12604473_EDN1	chr1_1208855_1210855_TMEM240	0.194981
chr6_74294806_74296806_EEF1A1	chr6_74294806_74296806_EEF1A1	chr1_1208855_1210855_UBE2J2	0.188708
chr19_50178408_50180408_IRF3	chr16_22306695_22308695_EEF2K	chr1_1208855_1210855_VWA1	0.187453
chr19_50178438_50180438_IRF3	chr16_22307082_22309082_EEF2K	chr1_1209234_1211234_ACAP3	0.199498
chr17_6345734_6347734_NLRP1	chr1_245027827_245029827_EFCAB2	chr1_1209234_1211234_AGRN	0.19724
chr17_6346475_6348475_NLRP1	chr1_245027672_245029672_EFCAB2	chr1_1209234_1211234_ATAD3A	0.192974
chr17_963460_965460_TIMM22	chr11_65639251_65641251_EFEMP2	chr1_1209234_1211234_ATAD3B	0.193726
chr9_79268281_79270281_GCNT1	chr6_52375928_52377928_EFHC1	chr1_1209234_1211234_AURKAIP1	0.201255
chr11_124705727_124707727_SPA17	chr1_15654467_15656467_EFHD2	chr1_1209234_1211234_B3GALT6	0.195985
chr11_124705727_124707727_SIAE	chr19_1381882_1383882_EFNA2	chr1_1209234_1211234_C1orf159	0.179674
chr1_45771278_45773278_UROD	chr1_155023434_155025434_EFNA4	chr1_1209234_1211234_CCNL2	0.18946
chr1_45771278_45773278_HECTD3	chr2_27593334_27595334_EIF2B4	chr1_1209234_1211234_DVL1	0.190715
chr1_211826718_211828718_TRAF5	chr22_36937249_36939249_EIF3D	chr1_1209234_1211234_HES4	0.190715
chr19_3981733_3983733_DAPK3	chr1_32799196_32801196_EIF3I	chr1_1209234_1211234_ISG15	0.196738
chr19_54702725_54704725_MBOAT7	chr17_7464964_7466964_EIF4A1	chr1_1209234_1211234_MRPL20	0.1867
chr19_54703172_54705172_MBOAT7	chr17_7480804_7482804_EIF4A1	chr1_1209234_1211234_PUSL1	0.185445
chr6_33663366_33665366_BAK1	chr3_184033791_184035791_EIF4G1	chr1_1209234_1211234_SDF4	0.182936
chr1_204121307_204123307_SNRPE	chr3_184037353_184039353_EIF4G1	chr1_1209234_1211234_SSU72	0.182685
chr20_33542376_33544376_ACSS2	chr17_7218658_7220658_EIF5A	chr1_1209234_1211234_TMEM240	0.187202
chr9_125109057_125111057_TTLL11	chr1_43697163_43699163_ELOVL1	chr1_1209234_1211234_UBE2J2	0.199749
chr19_38826115_38828115_DPF1	chr17_7144072_7146072_ELP5	chr1_1209234_1211234_VWA1	0.188708
chr19_10450345_10452345_RAVER1	chr15_34394053_34396053_EMC4	chr1_1213815_1215815_ACAP3	0.191468
chr3_64209647_64211647_PSMD6	chr15_34393972_34395972_EMC4	chr1_1213815_1215815_AGRN	0.187955
chr3_194876052_194878052_FAM43A	chr16_1830923_1832923_EME2	chr1_1213815_1215815_ATAD3A	0.20803
chr19_39384795_39386795_SIRT2	chr12_7079916_7081916_EMG1	chr1_1213815_1215815_ATAD3B	0.192974
chr19_39388339_39390339_SIRT2	chr12_7080313_7082313_EMG1	chr1_1213815_1215815_AURKAIP1	0.184944
chr19_39388806_39390806_SIRT2	chr2_27299434_27301434_EMILIN1	chr1_1213815_1215815_B3GALT6	0.188206
chr12_57824225_57826225_R3HDM2	chr2_27303459_27305459_EMILIN1	chr1_1213815_1215815_C1orf159	0.190715
chr6_44279631_44281631_NFKBIE	chr12_13252016_13254016_EMP1	chr1_1213815_1215815_CCNL2	0.212798
chr17_7217502_7219502_EIF5A	chr5_73234672_73236672_ENC1	chr1_1213815_1215815_DVL1	0.180928
chr17_7218658_7220658_EIF5A	chr9_130605667_130607667_ENG	chr1_1213815_1215815_HES4	0.190966
chr12_6928962_6930962_PTMS	chr12_7013004_7015004_ENO2	chr1_1213815_1215815_ISG15	0.180928
chr7_100143292_100145292_TSC22D4	chr20_24973425_24975425_ENTPD6	chr1_1213815_1215815_MRPL20	0.19473
chr7_100143292_100145292_NYAP1	chr18_5463373_5465373_EPB41L3	chr1_1213815_1215815_PUSL1	0.177415
chr17_65629061_65631061_PITPNC1	chr12_15751609_15753609_EPS8	chr1_1213815_1215815_SDF4	0.191719
chr1_110159203_110161203_GNAI3	chr19_45872272_45874272_ERCC2	chr1_1213815_1215815_SSU72	0.196738
chr1_110160434_110162434_GNAI3	chr19_45873845_45875845_ERCC2	chr1_1213815_1215815_TMEM240	0.188708
chr11_111634981_111636981_SIK2	chr19_45873332_45875332_ERCC2	chr1_1213815_1215815_UBE2J2	0.20527
chr11_111636603_111638603_SIK2	chr19_45878881_45880881_ERCC2	chr1_1213815_1215815_VWA1	0.183438
chr11_111637169_111639169_SIK2	chr19_42754753_42756753_ERF	chr1_1241993_1243993_ACAP3	0.192974
chr16_2185899_2187899_SLC9A3R2	chr5_172198679_172200679_ERGIC1	chr1_1241993_1243993_AGRN	0.179925
chr19_1203797_1205797_GPX4	chr11_124542805_124544805_ESAM	chr1_1241993_1243993_ATAD3A	0.187704
chr19_1204318_1206318_GPX4	chr11_124543777_124545777_ESAM	chr1_1241993_1243993_ATAD3B	0.194981
chr22_38722909_38724909_CSNK1E	chr5_54451678_54453678_ESM1	chr1_1241993_1243993_AURKAIP1	0.190966
chr11_6701866_6703866_TAF10	chr12_56544203_56546203_ESYT1	chr1_1241993_1243993_B3GALT6	0.187704
chr11_6704093_6706093_TAF10	chr12_56550294_56552294_ESYT1	chr1_1241993_1243993_C1orf159	0.197742
chr11_6704632_6706632_TAF10	chr12_56554357_56556357_ESYT1	chr1_1241993_1243993_CCNL2	0.207026
chr9_139518898_139520898_NOTCH1	chr12_12015064_12017064_ETV6	chr1_1241993_1243993_DVL1	0.193977
chr8_126649832_126651832_TRIB1	chr21_33968780_33970780_EVA1C	chr1_1241993_1243993_ISG15	0.183438
chr3_43538519_43540519_SNRK	chr16_67231027_67233027_EXOC3L1	chr1_1241993_1243993_MRPL20	0.200502
chr3_43543419_43545419_SNRK	chr10_94448144_94450144_EXOC6	chr1_1241993_1243993_PUSL1	0.195232
chr17_47927745_47929745_SLC35B1	chr10_94453817_94455817_EXOC6	chr1_1241993_1243993_SDF4	0.190966
chr22_40438820_40440820_RPS19BP1	chr10_94458562_94460562_EXOC6	chr1_1241993_1243993_SSU72	0.179172
chr22_40438954_40440954_RPS19BP1	chr17_74098596_74100596_EXOC7	chr1_1241993_1243993_TMEM240	0.18921
chr19_47478461_47480461_AP2S1	chr17_74099652_74101652_EXOC7	chr1_1241993_1243993_UBE2J2	0.185947
chr7_73264834_73266834_ABHD11	chr11_61593899_61595899_FADS1	chr1_1241993_1243993_VWA1	0.185696
chr2_46165384_46167384_PRKCE	chr9_130763205_130765205_FAM102A	chr1_1243133_1245133_ACAP3	0.18921
chr12_6974583_6976583_TPI1	chr16_774935_776935_FAM173A	chr1_1243133_1245133_AGRN	0.197742
chr12_6975241_6977241_TPI1	chr5_169132968_169134968_FAM196B	chr1_1243133_1245133_ATAD3A	0.189962
chr12_6977319_6979319_TPI1	chr6_116599213_116601213_FAM26E	chr1_1243133_1245133_ATAD3B	0.182936
chr17_38688741_38690741_GJD3	chr6_3742415_3744415_FAM50B	chr1_1243133_1245133_AURKAIP1	0.178168
chr17_38692833_38694833_GJD3	chr8_124477881_124479881_FAM91A1	chr1_1243133_1245133_B3GALT6	0.197491
chr9_35487948_35489948_FAM214B	chr16_66959439_66961439_FAM96B	chr1_1243133_1245133_C1orf159	0.19197
chr9_35488235_35490235_FAM214B	chr6_35310387_35312387_FANCE	chr1_1243133_1245133_CCNL2	0.197491
chr12_6054425_6056425_ANO2	chr1_16074436_16076436_FBLIM1	chr1_1243133_1245133_DVL1	0.193225
chr2_74708199_74710199_MRPL53	chr16_30671074_30673074_FBRS	chr1_1243133_1245133_ISG15	0.187202
chr2_74708291_74710291_MRPL53	chr19_9936555_9938555_FBXL12	chr1_1243133_1245133_MRPL20	0.202509
chr2_74709652_74711652_MRPL53	chr19_9936850_9938850_FBXL12	chr1_1243133_1245133_PUSL1	0.195985
chr22_24919480_24921480_ADORA2A	chr19_9938158_9940158_FBXL12	chr1_1243133_1245133_SDF4	0.198494
chr1_110525386_110527386_GNAI3	chr7_5548894_5550894_FBXL18	chr1_1243133_1245133_SSU72	0.195232
chr1_110527396_110529396_GNAI3	chr7_5553399_5555399_FBXL18	chr1_1243133_1245133_TMEM240	0.194479
chr5_17118326_17120326_MYO10	chr1_16400127_16402127_FBXO42	chr1_1243133_1245133_UBE2J2	0.193476
chr6_32152099_32154099_AGPAT1	chr1_16401661_16403661_FBXO42	chr1_1243133_1245133_VWA1	0.182434
chr6_32152099_32154099_RNF5	chr6_52860173_52862173_FBXO9	chr1_1243269_1245269_ACAP3	0.185445
chr20_33795108_33797108_TRPC4AP	chr19_50028874_50030874_FCGRT	chr1_1243269_1245269_AGRN	0.189711
chr16_3182813_3184813_IL32	chr19_4723855_4725855_FEM1A	chr1_1243269_1245269_ATAD3A	0.198243
chr16_3183056_3185056_IL32	chr11_64018414_64020414_FERMT3	chr1_1243269_1245269_ATAD3B	0.18921
chr16_3184793_3186793_IL32	chr11_64049810_64051810_FERMT3	chr1_1243269_1245269_AURKAIP1	0.192221
chr19_2618198_2620198_GADD45B	chr11_64051713_64053713_FERMT3	chr1_1243269_1245269_B3GALT6	0.195985
chr5_140938041_140940041_PCDHGA12	chr11_64052176_64054176_FERMT3	chr1_1243269_1245269_C1orf159	0.188457
chr5_140942913_140944913_PCDHGA12	chr20_1293608_1295608_FKBP1A	chr1_1243269_1245269_CCNL2	0.19473
chr5_140944630_140946630_PCDHGA12	chr6_35698936_35700936_FKBP5	chr1_1243269_1245269_DVL1	0.190464
chr16_3150898_3152898_IL32	chr3_58102798_58104798_FLNB	chr1_1243269_1245269_ISG15	0.195483
chr19_998436_1000436_ARID3A	chr13_28896720_28898720_FLT1	chr1_1243269_1245269_MRPL20	0.196487
chr14_35888229_35890229_KIAA0391	chr19_49988810_49990810_FLT3LG	chr1_1243269_1245269_PUSL1	0.19197
chr14_35888229_35890229_PPP2R3C	chr12_50030165_50032165_FMNL3	chr1_1243269_1245269_SDF4	0.20803
chr17_40283767_40285767_KAT2A	chr12_50039881_50041881_FMNL3	chr1_1243269_1245269_SSU72	0.184693
chr5_60624022_60626022_SMIM15	chr12_50048389_50050389_FMNL3	chr1_1243269_1245269_TMEM240	0.191217
chr5_60626099_60628099_SMIM15	chr2_27803835_27805835_FNDC4	chr1_1243269_1245269_UBE2J2	0.186449
chr5_60629745_60631745_SMIM15	chr2_27805205_27807205_FNDC4	chr1_1243269_1245269_VWA1	0.195985
chr14_24764856_24766856_TINF2	chr11_65681351_65683351_FOSL1	chr1_1258142_1260142_ACAP3	0.194981
chr14_24767059_24769059_TINF2	chr11_65684727_65686727_FOSL1	chr1_1258142_1260142_ATAD3A	0.189962
chr14_24768064_24770064_TINF2	chr16_86857171_86859171_FOXC2	chr1_1258142_1260142_ATAD3B	0.185445
chr14_24768666_24770666_TINF2	chr16_86869467_86871467_FOXC2	chr1_1258142_1260142_AURKAIP1	0.18394
chr10_101377664_101379664_GOT1	chr16_87085766_87087766_FOXC2	chr1_1258142_1260142_B3GALT6	0.190715
chr17_7463245_7465245_KCTD11	chr16_87085766_87087766_FOXL1	chr1_1258142_1260142_C1orf159	0.184693
chr17_7464964_7466964_KCTD11	chr22_36922923_36924923_FOXRED2	chr1_1258142_1260142_CCNL2	0.18946
chr15_41054284_41056284_GCHFR	chr9_130548694_130550694_FPGS	chr1_1258142_1260142_DVL1	0.184944
chr2_220108191_220110191_ATG9A	chr9_130554695_130556695_FPGS	chr1_1258142_1260142_MIB2	0.198745
chr2_220108353_220110353_ATG9A	chr7_5601637_5603637_FSCN1	chr1_1258142_1260142_MRPL20	0.204517
chr16_58160212_58162212_MMP15	chr7_5700900_5702900_FSCN1	chr1_1258142_1260142_PUSL1	0.1867
chr16_58162791_58164791_MMP15	chr7_5705567_5707567_FSCN1	chr1_1258142_1260142_SDF4	0.192974
chr16_28994146_28996146_SPNS1	chr17_61917866_61919866_FTSJ3	chr1_1258142_1260142_SSU72	0.196487
chr7_150451434_150453434_GIMAP8	chr19_49254832_49256832_FUT1	chr1_1258142_1260142_TMEM240	0.192974
chr7_100028723_100030723_MEPCE	chr19_49258647_49260647_FUT1	chr1_1258142_1260142_UBE2J2	0.185696
chr7_100031805_100033805_MEPCE	chr17_7152454_7154454_GABARAP	chr1_1258142_1260142_VWA1	0.184442
chr7_100034094_100036094_MEPCE	chr17_7153371_7155371_GABARAP	chr1_1259762_1261762_ACAP3	0.209787
chr10_129810827_129812827_PTPRE	chr17_7154995_7156995_GABARAP	chr1_1259762_1261762_ATAD3A	0.197491
chr17_8124600_8126600_AURKB	chr19_2577530_2579530_GADD45B	chr1_1259762_1261762_ATAD3B	0.190213
chr20_52542278_52544278_ZNF217	chr19_2618198_2620198_GADD45B	chr1_1259762_1261762_AURKAIP1	0.196487
chr11_69452583_69454583_MYEOV	chr19_13064261_13066261_GADD45GIP1	chr1_1259762_1261762_B3GALT6	0.195985
chr6_27773971_27775971_HIST1H2BK	chr19_13068068_13070068_GADD45GIP1	chr1_1259762_1261762_C1orf159	0.196989
chr6_27773976_27775976_HIST1H2BK	chr19_13201629_13203629_GADD45GIP1	chr1_1259762_1261762_CCNL2	0.197742
chr1_235266739_235268739_TARBP1	chr7_99756302_99758302_GAL3ST4	chr1_1259762_1261762_DVL1	0.199749
chr11_69263063_69265063_MYEOV	chr7_99755751_99757751_GAL3ST4	chr1_1259762_1261762_MIB2	0.182183
chr3_112218531_112220531_CD200	chr7_99773695_99775695_GAL3ST4	chr1_1259762_1261762_MRPL20	0.19724
chr6_44202582_44204582_SLC29A1	chr17_73772370_73774370_GALK1	chr1_1259762_1261762_PUSL1	0.178921
chr17_2205247_2207247_HIC1	chr3_16090929_16092929_GALNT15	chr1_1259762_1261762_SDF4	0.18921
chr17_2205251_2207251_HIC1	chr3_16096076_16098076_GALNT15	chr1_1259762_1261762_SSU72	0.192221
chr17_2206631_2208631_HIC1	chr3_16100876_16102876_GALNT15	chr1_1259762_1261762_TMEM240	0.187955
chr19_11373168_11375168_DOCK6	chr19_1405872_1407872_GAMT	chr1_1259762_1261762_UBE2J2	0.201004
chr19_11375506_11377506_DOCK6	chr19_1409954_1411954_GAMT	chr1_1259762_1261762_VWA1	0.191468
chr17_27278211_27280211_TLCD1	chr11_62389647_62391647_GANAB	chr1_1260067_1262067_ACAP3	0.192723
chr17_27278508_27280508_TLCD1	chr4_110349281_110351281_GAR1	chr1_1260067_1262067_ATAD3A	0.201506
chr12_121146237_121148237_POP5	chr15_41054284_41056284_GCHFR	chr1_1260067_1262067_ATAD3B	0.21054
chr12_121147623_121149623_POP5	chr9_79276729_79278729_GCNT1	chr1_1260067_1262067_AURKAIP1	0.188457
chr3_38033077_38035077_CTDSPL	chr9_79316349_79318349_GCNT1	chr1_1260067_1262067_B3GALT6	0.204768
chr3_38034804_38036804_CTDSPL	chr19_18483928_18485928_GDF15	chr1_1260067_1262067_C1orf159	0.177415
chr3_38039173_38041173_CTDSPL	chr19_18494967_18496967_GDF15	chr1_1260067_1262067_CCNL2	0.186198
chr20_33112065_33114065_AHCY	chr19_18497366_18499366_GDF15	chr1_1260067_1262067_DVL1	0.193225
chr15_51168312_51170312_TRPM7	chr16_30132717_30134717_GDPD3	chr1_1260067_1262067_MIB2	0.191217
chr11_64018414_64020414_PPP1R14B	chr11_75173115_75175115_GDPD5	chr1_1260067_1262067_MRPL20	0.190966
chr11_64018414_64020414_PLCB3	chr16_2021162_2023162_GFER	chr1_1260067_1262067_PUSL1	0.191719
chr12_53682594_53684594_RARG	chr22_24596066_24598066_GGT5	chr1_1260067_1262067_SDF4	0.185445
chr8_29484135_29486135_DUSP4	chr7_150282262_150284262_GIMAP8	chr1_1260067_1262067_SSU72	0.190966
chr19_50378034_50380034_PNKP	chr17_42855854_42857854_GJC1	chr1_1260067_1262067_TMEM240	0.19724
chr19_50378681_50380681_PNKP	chr15_69365861_69367861_GLCE	chr1_1260067_1262067_UBE2J2	0.182434
chr19_50379506_50381506_PNKP	chr3_49757238_49759238_GMPPB	chr1_1260067_1262067_VWA1	0.184693
chr16_75120193_75122193_ZNRF1	chr1_110159203_110161203_GNAI3	chr1_1283124_1285124_ACAP3	0.187202
chr19_8589276_8591276_ZNF414	chr1_110160434_110162434_GNAI3	chr1_1283124_1285124_ATAD3A	0.18394
chr21_33933921_33935921_EVA1C	chr17_47270217_47272217_GNGT2	chr1_1283124_1285124_ATAD3B	0.196738
chr8_10675769_10677769_SOX7	chr17_47278244_47280244_GNGT2	chr1_1283124_1285124_AURKAIP1	0.19724
chr1_45272153_45274153_PLK3	chr17_47283850_47285850_GNGT2	chr1_1283124_1285124_B3GALT6	0.195232
chr1_45272957_45274957_PLK3	chr6_30538437_30540437_GNL1	chr1_1283124_1285124_C1orf159	0.184693
chr1_45274364_45276364_PLK3	chr10_101377664_101379664_GOT1	chr1_1283124_1285124_CCNL2	0.19197
chr6_31506668_31508668_MICB	chr19_6515679_6517679_GPR108	chr1_1283124_1285124_DVL1	0.193476
chr6_31509599_31511599_MICB	chr11_63973759_63975759_GPR137	chr1_1283124_1285124_MIB2	0.185194
chr19_36523573_36525573_CLIP3	chr11_64049810_64051810_GPR137	chr1_1283124_1285124_MRPL20	0.172647
chr8_121944277_121946277_SNTB1	chr11_64052176_64054176_GPR137	chr1_1283124_1285124_PUSL1	0.195734
chr1_101753252_101755252_SLC30A7	chr16_19727641_19729641_GPRC5B	chr1_1283124_1285124_SDF4	0.194228
chr1_101753252_101755252_EXTL2	chr16_19729492_19731492_GPRC5B	chr1_1283124_1285124_SSU72	0.194479
chr19_5686249_5688249_HSD11B1L	chr16_19729341_19731341_GPRC5B	chr1_1283124_1285124_TMEM240	0.187955
chr19_5686249_5688249_C19orf70	chr17_79995573_79997573_GPS1	chr1_1283124_1285124_UBE2J2	0.2
chr19_5688271_5690271_HSD11B1L	chr17_7208317_7210317_GPS2	chr1_1283124_1285124_VWA1	0.196989
chr19_5688271_5690271_C19orf70	chr17_7209095_7211095_GPS2	chr1_1284492_1286492_ACAP3	0.196487
chr5_133846053_133848053_CDKN2AIPNL	chr17_7211328_7213328_GPS2	chr1_1284492_1286492_ATAD3A	0.182183
chr22_39704787_39706787_CBX7	chr5_54204638_54206638_GPX8	chr1_1284492_1286492_ATAD3B	0.188457
chr22_31138822_31140822_SLC35E4	chr19_42783172_42785172_GSK3A	chr1_1284492_1286492_AURKAIP1	0.187955
chr12_48164966_48166966_RPAP3	chr20_33460661_33462661_GSS	chr1_1284492_1286492_B3GALT6	0.182685
chr12_48169386_48171386_RPAP3	chr20_33460765_33462765_GSS	chr1_1284492_1286492_C1orf159	0.193977
chr17_40437564_40439564_STAT5B	chr20_33462952_33464952_GSS	chr1_1284492_1286492_CCNL2	0.19473
chr17_40439308_40441308_STAT5B	chr1_110304965_110306965_GSTM2	chr1_1284492_1286492_DVL1	0.196236
chr5_81146690_81148690_SSBP2	chr19_17445638_17447638_GTPBP3	chr1_1284492_1286492_MIB2	0.201255
chr3_138633290_138635290_FAIM	chr19_17488137_17490137_GTPBP3	chr1_1284492_1286492_MRPL20	0.201506
chr10_35513315_35515315_CREM	chr19_17492604_17494604_GTPBP3	chr1_1284492_1286492_PUSL1	0.18946
chr20_52531856_52533856_ZNF217	chr11_119185005_119187005_H2AFX	chr1_1284492_1286492_SDF4	0.194228
chr6_31781290_31783290_LSM2	chr11_119187840_119189840_H2AFX	chr1_1284492_1286492_SSU72	0.188457
chr6_31781559_31783559_LSM2	chr16_770061_772061_HAGHL	chr1_1284492_1286492_TMEM240	0.20527
chr18_47313938_47315938_LIPG	chr16_774935_776935_HAGHL	chr1_1284492_1286492_UBE2J2	0.18946
chr16_29829714_29831714_MVP	chr5_140078031_140080031_HARS2	chr1_1284492_1286492_VWA1	0.195232
chr16_29833563_29835563_MVP	chr5_140079232_140081232_HARS2	chr1_1308781_1310781_ACAP3	0.192221
chr9_5588843_5590843_CD274	chr19_17245697_17247697_HAUS8	chr1_1308781_1310781_ATAD3A	0.182183
chr11_118963081_118965081_HMBS	chr5_139630904_139632904_HBEGF	chr1_1308781_1310781_ATAD3B	0.195985
chr19_19598677_19600677_GATAD2A	chr17_42214612_42216612_HDAC5	chr1_1308781_1310781_AURKAIP1	0.192723
chr14_75398249_75400249_RPS6KL1	chr1_45284136_45286136_HECTD3	chr1_1308781_1310781_B3GALT6	0.192723
chr16_22085936_22087936_C16orf52	chr1_45768651_45770651_HECTD3	chr1_1308781_1310781_C1orf159	0.18921
chr3_50372406_50374406_TUSC2	chr1_45771278_45773278_HECTD3	chr1_1308781_1310781_CCNL2	0.193977
chr3_50374895_50376895_TUSC2	chr3_50396939_50398939_HEMK1	chr1_1308781_1310781_DVL1	0.183187
chr22_24890783_24892783_ADORA2A	chr10_69913437_69915437_HERC4	chr1_1308781_1310781_MIB2	0.195734
chr17_1686240_1688240_WDR81	chr3_193498538_193500538_HES1	chr1_1308781_1310781_MRPL20	0.192974
chr17_1689466_1691466_WDR81	chr5_73703102_73705102_HEXB	chr1_1308781_1310781_PUSL1	0.180176
chr1_32799196_32801196_EIF3I	chr17_79668399_79670399_HGS	chr1_1308781_1310781_SDF4	0.192723
chr1_32799196_32801196_TMEM234	chr14_61940807_61942807_HIF1A	chr1_1308781_1310781_SSU72	0.195985
chr11_124733304_124735304_SPA17	chr6_126109965_126111965_HINT3	chr1_1308781_1310781_TMEM240	0.184693
chr11_124733304_124735304_SIAE	chr6_126113487_126115487_HINT3	chr1_1308781_1310781_UBE2J2	0.191468
chr16_87085766_87087766_FOXC2	chr6_26102175_26104175_HIST1H1C	chr1_1308781_1310781_VWA1	0.19724
chr11_64578035_64580035_MAP4K2	chr6_27781661_27783661_HIST1H4J	chr1_1310475_1312475_ACAP3	0.197742
chr15_89709664_89711664_ABHD2	chr6_143013975_143015975_HIVEP2	chr1_1310475_1312475_ATAD3A	0.203764
chr19_13064261_13066261_RAD23A	chr6_143049348_143051348_HIVEP2	chr1_1310475_1312475_ATAD3B	0.176913
chr12_12015064_12017064_ETV6	chr11_118963081_118965081_HMBS	chr1_1310475_1312475_AURKAIP1	0.200251
chr17_56068498_56070498_MRPS23	chr19_41727842_41729842_HNRNPUL1	chr1_1310475_1312475_B3GALT6	0.190464
chr19_45114939_45116939_IGSF23	chr1_245131170_245133170_HNRNPU	chr1_1310475_1312475_C1orf159	0.185445
chr6_26102175_26104175_HIST1H1C	chr1_245131500_245133500_HNRNPU	chr1_1310475_1312475_CCNL2	0.188708
chr6_26102786_26104786_HIST1H1C	chr1_245134253_245136253_HNRNPU	chr1_1310475_1312475_DVL1	0.199247
chr6_52375928_52377928_EFHC1	chr19_19051455_19053455_HOMER3	chr1_1310475_1312475_MIB2	0.188457
chr12_120703044_120705044_RPLP0	chr19_19095327_19097327_HOMER3	chr1_1310475_1312475_MRPL20	0.198996
chr19_14152531_14154531_NANOS3	chr19_12911218_12913218_HOOK2	chr1_1310475_1312475_PUSL1	0.202509
chr12_57037068_57039068_BAZ2A	chr7_26723010_26725010_HOXA3	chr1_1310475_1312475_SDF4	0.204266
chr12_57039276_57041276_BAZ2A	chr7_26895461_26897461_HOXA3	chr1_1310475_1312475_SSU72	0.196738
chr12_57039852_57041852_BAZ2A	chr7_26723010_26725010_HOXA4	chr1_1310475_1312475_TMEM240	0.195985
chr20_5160453_5162453_CDS2	chr7_26727799_26729799_HOXA4	chr1_1310475_1312475_UBE2J2	0.206524
chr19_39196947_39198947_ACTN4	chr7_26895461_26897461_HOXA4	chr1_1310475_1312475_VWA1	0.190464
chr12_123929146_123931146_RILPL2	chr7_26727799_26729799_HOXA5	chr1_1310562_1312562_ACAP3	0.193476
chr3_194840579_194842579_FAM43A	chr7_26723010_26725010_HOXA6	chr1_1310562_1312562_ATAD3A	0.199247
chr19_50169132_50171132_BCL2L12	chr7_26727799_26729799_HOXA6	chr1_1310562_1312562_ATAD3B	0.20276
chr19_50169132_50171132_IRF3	chr7_26723010_26725010_HOXA7	chr1_1310562_1312562_AURKAIP1	0.181681
chr11_57433389_57435389_CLP1	chr19_5686249_5688249_HSD11B1L	chr1_1310562_1312562_B3GALT6	0.184442
chr11_57433473_57435473_CLP1	chr19_5688271_5690271_HSD11B1L	chr1_1310562_1312562_C1orf159	0.191468
chr3_156798549_156800549_TIPARP	chr19_49149451_49151451_HSD17B14	chr1_1310562_1312562_CCNL2	0.187704
chr19_19095327_19097327_DDX49	chr6_33168473_33170473_HSD17B8	chr1_1310562_1312562_DVL1	0.185696
chr19_19095327_19097327_COPE	chr10_14614188_14616188_HSPA14	chr1_1310562_1312562_MIB2	0.197491
chr11_77703842_77705842_AAMDC	chr10_14641877_14643877_HSPA14	chr1_1310562_1312562_MRPL20	0.184191
chr11_77703842_77705842_RSF1	chr6_31774761_31776761_HSPA1A	chr1_1310562_1312562_PUSL1	0.200753
chr11_77705338_77707338_AAMDC	chr7_75929874_75931874_HSPB1	chr1_1310562_1312562_SDF4	0.192472
chr11_77705338_77707338_RSF1	chr7_75930608_75932608_HSPB1	chr1_1310562_1312562_SSU72	0.171644
chr11_77705717_77707717_AAMDC	chr7_75932974_75934974_HSPB1	chr1_1310562_1312562_TMEM240	0.195734
chr11_77705717_77707717_RSF1	chr19_10491248_10493248_ICAM1	chr1_1310562_1312562_UBE2J2	0.190966
chr17_1508328_1510328_SLC43A2	chr17_62073710_62075710_ICAM2	chr1_1310562_1312562_VWA1	0.183438
chr12_32110352_32112352_AMN1	chr19_10444183_10446183_ICAM3	chr1_1332581_1334581_ACAP3	0.189711
chr12_32110708_32112708_AMN1	chr6_52860178_52862178_ICK	chr1_1332581_1334581_ATAD3A	0.198494
chr12_32113274_32115274_AMN1	chr6_52860173_52862173_ICK	chr1_1332581_1334581_ATAD3B	0.190213
chr5_172334797_172336797_DUSP1	chr9_132244348_132246348_IER5L	chr1_1332581_1334581_AURKAIP1	0.204768
chr5_172337649_172339649_DUSP1	chr9_132368792_132370792_IER5L	chr1_1332581_1334581_B3GALT6	0.197992
chr19_8384383_8386383_CD320	chr12_6676010_6678010_IFFO1	chr1_1332581_1334581_C1orf159	0.182936
chr19_8384471_8386471_CD320	chr12_6677498_6679498_IFFO1	chr1_1332581_1334581_CCNL2	0.193476
chr14_50581710_50583710_NEMF	chr17_41150742_41152742_IFI35	chr1_1332581_1334581_DVL1	0.193225
chr14_50583297_50585297_NEMF	chr3_50328337_50330337_IFRD2	chr1_1332581_1334581_MIB2	0.186198
chr1_16489971_16491971_EPHA2	chr11_118441101_118443101_IFT46	chr1_1332581_1334581_MRPL20	0.194228
chr1_16493232_16495232_EPHA2	chr11_118441696_118443696_IFT46	chr1_1332581_1334581_PUSL1	0.1867
chr11_67083309_67085309_SSH3	chr11_118443584_118445584_IFT46	chr1_1332581_1334581_SDF4	0.180928
chr11_67083486_67085486_SSH3	chr3_185450160_185452160_IGF2BP2	chr1_1332581_1334581_SLC35E2B	0.200251
chr4_55082974_55084974_CHIC2	chr2_217399707_217401707_IGFBP2	chr1_1332581_1334581_SSU72	0.18946
chr6_52439999_52441999_EFHC1	chr17_38692833_38694833_IGFBP4	chr1_1332581_1334581_TMEM240	0.199247
chr6_52441808_52443808_EFHC1	chr12_53460155_53462155_IGFBP6	chr1_1332581_1334581_UBE2J2	0.196738
chr6_52441862_52443862_EFHC1	chr19_45108141_45110141_IGSF23	chr1_1332581_1334581_VWA1	0.182936
chr3_50647292_50649292_CYB561D2	chr19_45114939_45116939_IGSF23	chr1_1332909_1334909_ACAP3	0.191468
chr3_50647292_50649292_NPRL2	chr16_3160562_3162562_IL32	chr1_1332909_1334909_ATAD3A	0.193476
chr3_50648320_50650320_CYB561D2	chr16_3173783_3175783_IL32	chr1_1332909_1334909_ATAD3B	0.196236
chr3_50648320_50650320_NPRL2	chr16_27250511_27252511_IL4R	chr1_1332909_1334909_AURKAIP1	0.199749
chr3_50649262_50651262_CYB561D2	chr16_27264215_27266215_IL4R	chr1_1332909_1334909_B3GALT6	0.192974
chr3_50649262_50651262_NPRL2	chr16_27269472_27271472_IL4R	chr1_1332909_1334909_C1orf159	0.196487
chr19_9936555_9938555_FBXL12	chr7_22600955_22602955_IL6	chr1_1332909_1334909_CCNL2	0.186449
chr19_9936850_9938850_FBXL12	chr7_22608855_22610855_IL6	chr1_1332909_1334909_DVL1	0.191217
chr19_9938158_9940158_FBXL12	chr7_22715180_22717180_IL6	chr1_1332909_1334909_MIB2	0.189711
chr17_27069022_27071022_TLCD1	chr1_153723009_153725009_ILF2	chr1_1332909_1334909_MRPL20	0.19197
chr17_27069630_27071630_TLCD1	chr19_7196828_7198828_INSR	chr1_1332909_1334909_PUSL1	0.196236
chr6_52415702_52417702_EFHC1	chr11_77531933_77533933_INTS4	chr1_1332909_1334909_SDF4	0.194228
chr9_139258263_139260263_DNLZ	chr11_62430778_62432778_INTS5	chr1_1332909_1334909_SLC35E2B	0.193476
chr16_86790042_86792042_FOXC2	chr11_62430852_62432852_INTS5	chr1_1332909_1334909_SSU72	0.1867
chr3_194823441_194825441_LSG1	chr11_62433352_62435352_INTS5	chr1_1332909_1334909_TMEM240	0.187704
chr12_56650381_56652381_SMARCC2	chr1_211848972_211850972_INTS7	chr1_1332909_1334909_UBE2J2	0.200251
chr12_56652143_56654143_SMARCC2	chr15_90919357_90921357_IQGAP1	chr1_1332909_1334909_VWA1	0.194228
chr16_87109563_87111563_FOXC2	chr19_46366548_46368548_IRF2BP1	chr1_1334718_1336718_ACAP3	0.189711
chr6_2630081_2632081_FOXC1	chr19_50143586_50145586_IRF3	chr1_1334718_1336718_ATAD3A	0.190715
chr6_2633858_2635858_FOXC1	chr19_50178408_50180408_IRF3	chr1_1334718_1336718_ATAD3B	0.195232
chr19_41867870_41869870_TGFB1	chr19_50178438_50180438_IRF3	chr1_1334718_1336718_AURKAIP1	0.193476
chr3_177075786_177077786_TBL1XR1	chr19_18539137_18541137_ISYNA1	chr1_1334718_1336718_B3GALT6	0.184693
chr19_14224992_14226992_NANOS3	chr19_18543434_18545434_ISYNA1	chr1_1334718_1336718_C1orf159	0.201004
chr19_14226721_14228721_NANOS3	chr17_45382207_45384207_ITGB3	chr1_1334718_1336718_CCNL2	0.196487
chr19_14228942_14230942_NANOS3	chr9_4762340_4764340_JAK2	chr1_1334718_1336718_DVL1	0.193726
chr1_153723009_153725009_ILF2	chr10_65471493_65473493_JMJD1C	chr1_1334718_1336718_MIB2	0.18946
chr11_65681351_65683351_FOSL1	chr19_11240493_11242493_KANK2	chr1_1334718_1336718_MRPL20	0.204015
chr11_65684727_65686727_FOSL1	chr19_11252771_11254771_KANK2	chr1_1334718_1336718_PUSL1	0.193476
chr6_30684983_30686983_NRM	chr19_11313658_11315658_KANK2	chr1_1334718_1336718_SDF4	0.194479
chr16_3160562_3162562_IL32	chr19_8419587_8421587_KANK3	chr1_1334718_1336718_SLC35E2B	0.197742
chr6_31628549_31630549_C6orf47	chr17_40283767_40285767_KAT2A	chr1_1334718_1336718_SSU72	0.186951
chr6_31631328_31633328_C6orf47	chr17_67593767_67595767_KCNJ2	chr1_1334718_1336718_TMEM240	0.194228
chr6_31631656_31633656_C6orf47	chr13_103249479_103251479_KDELC1	chr1_1334718_1336718_UBE2J2	0.199498
chr6_31633179_31635179_C6orf47	chr4_56188385_56190385_KDR	chr1_1334718_1336718_VWA1	0.191468
chr6_31633461_31635461_C6orf47	chr22_25358551_25360551_KIAA1671	chr1_1334852_1336852_ACAP3	0.182183
chr1_179334068_179336068_TOR3A	chr22_25372445_25374445_KIAA1671	chr1_1334852_1336852_ATAD3A	0.198494
chr17_79869115_79871115_PCYT2	chr17_4890665_4892665_KIF1C	chr1_1334852_1336852_ATAD3B	0.192221
chr4_89581858_89583858_PIGY	chr19_1874156_1876156_KLF16	chr1_1334852_1336852_AURKAIP1	0.19473
chr7_100041594_100043594_PPP1R35	chr19_16368841_16370841_KLF2	chr1_1334852_1336852_B3GALT6	0.190966
chr17_7474023_7476023_SENP3	chr19_16426326_16428326_KLF2	chr1_1334852_1336852_C1orf159	0.203262
chr17_7474222_7476222_SENP3	chr19_16493014_16495014_KLF2	chr1_1334852_1336852_CCNL2	0.191468
chr12_51035078_51037078_DIP2B	chr6_42987384_42989384_KLHDC3	chr1_1334852_1336852_DVL1	0.185696
chr9_140115775_140117775_DPP7	chr6_42989554_42991554_KLHDC3	chr1_1334852_1336852_MIB2	0.194981
chr9_140117081_140119081_DPP7	chr12_49442982_49444982_KMT2D	chr1_1334852_1336852_MRPL20	0.193476
chr13_42222226_42224226_RGCC	chr12_49449107_49451107_KMT2D	chr1_1334852_1336852_PUSL1	0.183438
chr6_116890170_116892170_DSE	chr12_49450466_49452466_KMT2D	chr1_1334852_1336852_SDF4	0.1867
chr6_116890170_116892170_TSPYL1	chr12_49454126_49456126_KMT2D	chr1_1334852_1336852_SLC35E2B	0.183689
chr6_116890529_116892529_DSE	chr17_66033109_66035109_KPNA2	chr1_1334852_1336852_SSU72	0.183187
chr6_116890529_116892529_TSPYL1	chr12_25538084_25540084_KRAS	chr1_1334852_1336852_TMEM240	0.191719
chr6_116892948_116894948_DSE	chr17_8268194_8270194_KRBA2	chr1_1334852_1336852_UBE2J2	0.186449
chr6_116892948_116894948_TSPYL1	chr14_55913557_55915557_KTN1	chr1_1334852_1336852_VWA1	0.199498
chr19_39826726_39828726_PAK4	chr14_55917572_55919572_KTN1	chr1_1340517_1342517_ACAP3	0.186449
chr2_110254399_110256399_SH3RF3	chr22_41593505_41595505_L3MBTL2	chr1_1340517_1342517_ATAD3A	0.193977
chr17_45382207_45384207_ITGB3	chr22_41592740_41594740_L3MBTL2	chr1_1340517_1342517_ATAD3B	0.171644
chr6_7997390_7999390_BMP6	chr7_107654785_107656785_LAMB1	chr1_1340517_1342517_AURKAIP1	0.192221
chr17_55014672_55016672_DGKE	chr7_107734765_107736765_LAMB1	chr1_1340517_1342517_B3GALT6	0.201506
chr22_31479300_31481300_MORC2	chr12_50783209_50785209_LARP4	chr1_1340517_1342517_C1orf159	0.181932
chr19_18539137_18541137_SSBP4	chr16_67970051_67972051_LCAT	chr1_1340517_1342517_CCNL2	0.188959
chr12_56613650_56615650_ESYT1	chr16_67970780_67972780_LCAT	chr1_1340517_1342517_DVL1	0.181932
chr12_56615485_56617485_ESYT1	chr16_67978015_67980015_LCAT	chr1_1340517_1342517_MIB2	0.195483
chr12_56616124_56618124_ESYT1	chr19_54651942_54653942_LENG1	chr1_1340517_1342517_MRPL20	0.187955
chr12_56616256_56618256_ESYT1	chr17_25947100_25949100_LGALS9	chr1_1340517_1342517_PUSL1	0.186951
chr17_38216445_38218445_MED24	chr9_124984019_124986019_LHX6	chr1_1340517_1342517_SDF4	0.192723
chr14_23314121_23316121_MMP14	chr18_47313938_47315938_LIPG	chr1_1340517_1342517_SLC35E2B	0.196989
chr12_6721946_6723946_CHD4	chr12_49488602_49490602_LMBR1L	chr1_1340517_1342517_SSU72	0.19197
chr20_23331911_23333911_THBD	chr12_49498314_49500314_LMBR1L	chr1_1340517_1342517_TMEM240	0.196738
chr15_34658361_34660361_EMC7	chr19_2618198_2620198_LMNB2	chr1_1340517_1342517_UBE2J2	0.203011
chr15_34659395_34661395_EMC7	chr8_23154482_23156482_LOXL2	chr1_1340517_1342517_VWA1	0.195985
chr5_138874618_138876618_DNAJC18	chr8_23173339_23175339_LOXL2	chr1_1342693_1344693_ACAP3	0.194228
chr1_113249379_113251379_CTTNBP2NL	chr18_3014363_3016363_LPIN2	chr1_1342693_1344693_ATAD3A	0.185696
chr1_113249678_113251678_CTTNBP2NL	chr11_68146307_68148307_LRP5	chr1_1342693_1344693_ATAD3B	0.188457
chr1_32815176_32817176_EIF3I	chr11_76270754_76272754_LRRC32	chr1_1342693_1344693_AURKAIP1	0.190464
chr1_32815176_32817176_TMEM234	chr1_90222346_90224346_LRRC8C	chr1_1342693_1344693_B3GALT6	0.200251
chr5_133914039_133916039_CDKN2AIPNL	chr1_90458677_90460677_LRRC8D	chr1_1342693_1344693_C1orf159	0.19473
chr6_42016250_42018250_TOMM6	chr1_90458965_90460965_LRRC8D	chr1_1342693_1344693_CCNL2	0.181179
chr6_42018075_42020075_TOMM6	chr3_194823441_194825441_LSG1	chr1_1342693_1344693_DVL1	0.192723
chr17_41080047_41082047_PSME3	chr6_31781290_31783290_LSM2	chr1_1342693_1344693_MIB2	0.198996
chr2_86018822_86020822_ATOH8	chr6_31781559_31783559_LSM2	chr1_1342693_1344693_MRPL20	0.191468
chr6_30592612_30594612_MRPS18B	chr19_18392466_18394466_LSM4	chr1_1342693_1344693_PUSL1	0.195232
chr6_30592612_30594612_PPP1R10	chr19_18392632_18394632_LSM4	chr1_1342693_1344693_SDF4	0.190966
chr6_30593832_30595832_MRPS18B	chr22_21354210_21356210_LZTR1	chr1_1342693_1344693_SLC35E2B	0.190715
chr6_30593832_30595832_PPP1R10	chr10_102747272_102749272_LZTS2	chr1_1342693_1344693_SSU72	0.188959
chr8_101553930_101555930_POLR2K	chr10_102772071_102774071_LZTS2	chr1_1342693_1344693_TMEM240	0.195483
chr8_126655876_126657876_TRIB1	chr6_43602842_43604842_MAD2L1BP	chr1_1342693_1344693_UBE2J2	0.18394
chr22_23582528_23584528_BCR	chr17_79876058_79878058_MAFG	chr1_1342693_1344693_VWA1	0.191217
chr1_159859024_159861024_DUSP23	chr7_1559224_1561224_MAFK	chr1_1342741_1344741_ACAP3	0.19197
chr17_73772370_73774370_GALK1	chr12_53886036_53888036_MAP3K12	chr1_1342741_1344741_ATAD3A	0.184693
chr6_31800691_31802691_C6orf47	chr6_136929335_136931335_MAP3K5	chr1_1342741_1344741_ATAD3B	0.196236
chr6_31803163_31805163_C6orf47	chr11_64578035_64580035_MAP4K2	chr1_1342741_1344741_AURKAIP1	0.185947
chr16_19073053_19075053_TMC7	chr14_50786371_50788371_MAP4K5	chr1_1342741_1344741_B3GALT6	0.19197
chr16_19076916_19078916_TMC7	chr22_50700089_50702089_MAPK11	chr1_1342741_1344741_C1orf159	0.199247
chr11_63446921_63448921_ATL3	chr22_50700085_50702085_MAPK11	chr1_1342741_1344741_CCNL2	0.204266
chr11_63448616_63450616_ATL3	chr22_50742469_50744469_MAPK11	chr1_1342741_1344741_DVL1	0.194981
chr22_39710967_39712967_CBX7	chr6_35885610_35887610_MAPK14	chr1_1342741_1344741_MIB2	0.184442
chr1_41413447_41415447_CITED4	chr16_30124878_30126878_MAPK3	chr1_1342741_1344741_MRPL20	0.182434
chr2_70360295_70362295_MXD1	chr15_42068325_42070325_MAPKBP1	chr1_1342741_1344741_PUSL1	0.199247
chr2_10543926_10545926_RRM2	chr1_32799196_32801196_MARCKSL1	chr1_1342741_1344741_SDF4	0.188206
chr6_35698936_35700936_FKBP5	chr14_103838127_103840127_MARK3	chr1_1342741_1344741_SLC35E2B	0.189962
chr6_42011951_42013951_TOMM6	chr2_85646975_85648975_MAT2A	chr1_1342741_1344741_SSU72	0.202509
chr19_7861359_7863359_TRAPPC5	chr2_85664120_85666120_MAT2A	chr1_1342741_1344741_TMEM240	0.193726
chr6_32157963_32159963_AGER	chr7_99716995_99718995_MBLAC1	chr1_1342741_1344741_UBE2J2	0.190715
chr6_32158611_32160611_AGER	chr7_99717058_99719058_MBLAC1	chr1_1342741_1344741_VWA1	0.198243
chr16_836621_838621_METRN	chr19_54702725_54704725_MBOAT7	chr1_1364656_1366656_ACAP3	0.195232
chr16_837601_839601_METRN	chr19_54703172_54705172_MBOAT7	chr1_1364656_1366656_ATAD3A	0.197491
chr16_838383_840383_METRN	chr11_118963081_118965081_MCAM	chr1_1364656_1366656_ATAD3B	0.19197
chr9_130544553_130546553_TOR2A	chr6_30649492_30651492_MDC1	chr1_1364656_1366656_AURKAIP1	0.189711
chr9_130546304_130548304_TOR2A	chr6_30655093_30657093_MDC1	chr1_1364656_1366656_B3GALT6	0.17867
chr9_130548694_130550694_TOR2A	chr6_30656443_30658443_MDC1	chr1_1364656_1366656_CCNL2	0.190715
chr9_124984019_124986019_LHX6	chr6_30658500_30660500_MDC1	chr1_1364656_1366656_CDK11A	0.186951
chr10_97618297_97620297_TCTN3	chr6_42987384_42989384_MEA1	chr1_1364656_1366656_CDK11B	0.196487
chr15_74316641_74318641_PML	chr6_42989554_42991554_MEA1	chr1_1364656_1366656_DVL1	0.184693
chr15_74316641_74318641_STOML1	chr17_38194275_38196275_MED24	chr1_1364656_1366656_MIB2	0.183438
chr3_194876052_194878052_LSG1	chr17_38216445_38218445_MED24	chr1_1364656_1366656_MRPL20	0.180427
chr5_138896707_138898707_DNAJC18	chr19_39887606_39889606_MED29	chr1_1364656_1366656_PUSL1	0.191468
chr12_54778514_54780514_ZNF385A	chr1_156466602_156468602_MEF2D	chr1_1364656_1366656_SDF4	0.192472
chr19_674388_676388_RNF126	chr9_36398947_36400947_MELK	chr1_1364656_1366656_SLC35E2B	0.186449
chr17_8088260_8090260_TMEM107	chr9_36400296_36402296_MELK	chr1_1364656_1366656_SSU72	0.202509
chr11_567812_569812_RASSF7	chr9_36400687_36402687_MELK	chr1_1364656_1366656_TMEM240	0.198494
chr11_568457_570457_RASSF7	chr11_64568482_64570482_MEN1	chr1_1364656_1366656_UBE2J2	0.208532
chr9_130788650_130790650_DPM2	chr11_64570713_64572713_MEN1	chr1_1364656_1366656_VWA1	0.184442
chr19_39887606_39889606_MED29	chr11_64578035_64580035_MEN1	chr1_1368902_1370902_ACAP3	0.201255
chr19_39887606_39889606_PAF1	chr17_41655440_41657440_MEOX1	chr1_1368902_1370902_ATAD3A	0.188959
chr16_86869467_86871467_FOXC2	chr7_100028723_100030723_MEPCE	chr1_1368902_1370902_ATAD3B	0.189711
chr11_122628659_122630659_UBASH3B	chr7_100031805_100033805_MEPCE	chr1_1368902_1370902_AURKAIP1	0.196236
chr1_36233468_36235468_KIAA0319L	chr7_100034094_100036094_MEPCE	chr1_1368902_1370902_B3GALT6	0.186951
chr1_36234861_36236861_KIAA0319L	chr2_112784423_112786423_MERTK	chr1_1368902_1370902_CCNL2	0.201757
chr1_36235551_36237551_KIAA0319L	chr2_112788771_112790771_MERTK	chr1_1368902_1370902_CDK11A	0.19473
chr8_10643065_10645065_SOX7	chr12_58174527_58176527_METTL1	chr1_1368902_1370902_CDK11B	0.202258
chr14_59904190_59906190_DAAM1	chr7_116445321_116447321_MET	chr1_1368902_1370902_DVL1	0.186951
chr15_71000381_71002381_UACA	chr19_1589967_1591967_MEX3D	chr1_1368902_1370902_MIB2	0.195985
chr17_8274858_8276858_ARHGEF15	chr22_37893255_37895255_MFNG	chr1_1368902_1370902_MRPL20	0.192472
chr17_8279375_8281375_ARHGEF15	chr19_1264901_1266901_MIDN	chr1_1368902_1370902_PUSL1	0.189962
chr3_138633290_138635290_PIK3CB	chr19_1268945_1270945_MIDN	chr1_1368902_1370902_SDF4	0.181932
chr11_57566858_57568858_CTNND1	chr19_2055164_2057164_MKNK2	chr1_1368902_1370902_SLC35E2B	0.184442
chr20_25370251_25372251_APMAP	chr12_6936705_6938705_MLF2	chr1_1368902_1370902_SSU72	0.181932
chr20_25371618_25373618_APMAP	chr14_75510638_75512638_MLH3	chr1_1368902_1370902_TMEM240	0.193476
chr17_56065615_56067615_MRPS23	chr16_2261069_2263069_MLST8	chr1_1368902_1370902_UBE2J2	0.201506
chr22_20117363_20119363_TRMT2A	chr16_2264943_2266943_MLST8	chr1_1368902_1370902_VWA1	0.193476
chr22_20117886_20119886_TRMT2A	chr12_122581404_122583404_MLXIP	chr1_1405163_1407163_ACAP3	0.197992
chr22_20119090_20121090_TRMT2A	chr17_40713963_40715963_MLX	chr1_1405163_1407163_ATAD3A	0.193476
chr3_194313596_194315596_ATP13A3	chr17_40728802_40730802_MLX	chr1_1405163_1407163_ATAD3B	0.187453
chr10_74093518_74095518_DDIT4	chr16_58160212_58162212_MMP15	chr1_1405163_1407163_AURKAIP1	0.196236
chr5_140942913_140944913_PCDHGA11	chr16_58162791_58164791_MMP15	chr1_1405163_1407163_B3GALT6	0.202008
chr5_140944630_140946630_PCDHGA11	chr22_31475644_31477644_MORC2	chr1_1405163_1407163_CCNL2	0.206274
chr16_86857171_86859171_FOXC2	chr22_31479300_31481300_MORC2	chr1_1405163_1407163_CDK11A	0.18143
chr3_179039017_179041017_ZMAT3	chr17_7481781_7483781_MPDU1	chr1_1405163_1407163_CDK11B	0.18394
chr3_179039550_179041550_ZMAT3	chr17_7484964_7486964_MPDU1	chr1_1405163_1407163_DVL1	0.182936
chr20_49186968_49188968_PTPN1	chr17_7486219_7488219_MPDU1	chr1_1405163_1407163_MIB2	0.18394
chr6_144535890_144537890_SF3B5	chr19_13858453_13860453_MRI1	chr1_1405163_1407163_MRPL20	0.190464
chr6_144537195_144539195_SF3B5	chr19_13883256_13885256_MRI1	chr1_1405163_1407163_NADK	0.197491
chr22_40740503_40742503_TNRC6B	chr17_79677265_79679265_MRPL12	chr1_1405163_1407163_PUSL1	0.187955
chr22_40740815_40742815_TNRC6B	chr10_102754863_102756863_MRPL43	chr1_1405163_1407163_SDF4	0.187202
chr22_40742907_40744907_TNRC6B	chr2_74690733_74692733_MRPL53	chr1_1405163_1407163_SLC35E2	0.18143
chr1_1258142_1260142_ACAP3	chr2_74708199_74710199_MRPL53	chr1_1405163_1407163_SLC35E2B	0.185194
chr1_1259762_1261762_ACAP3	chr2_74708291_74710291_MRPL53	chr1_1405163_1407163_SSU72	0.188708
chr22_38964414_38966414_PICK1	chr6_30592612_30594612_MRPS18B	chr1_1405163_1407163_TMEM240	0.194228
chr12_6809596_6811596_ZNF384	chr16_1820438_1822438_MRPS34	chr1_1405163_1407163_UBE2J2	0.18946
chr11_67068918_67070918_SSH3	chr16_1821228_1823228_MRPS34	chr1_1405163_1407163_VWA1	0.196487
chr10_129805878_129807878_PTPRE	chr16_1821710_1823710_MRPS34	chr1_1405597_1407597_ACAP3	0.189711
chr19_46144466_46146466_RTN2	chr16_1823140_1825140_MRPS34	chr1_1405597_1407597_ATAD3A	0.18946
chr5_172326664_172328664_DUSP1	chr16_1823234_1825234_MRPS34	chr1_1405597_1407597_ATAD3B	0.193726
chr5_17127007_17129007_MYO10	chr16_1830923_1832923_MRPS34	chr1_1405597_1407597_AURKAIP1	0.194981
chr8_27454892_27456892_TRIM35	chr16_1830961_1832961_MRPS34	chr1_1405597_1407597_B3GALT6	0.193476
chr2_27299434_27301434_OST4	chr9_35754274_35756274_MSMP	chr1_1405597_1407597_CCNL2	0.190715
chr2_27299434_27301434_EMILIN1	chrX_64815867_64817867_MSN	chr1_1405597_1407597_CDK11A	0.201255
chr2_27303459_27305459_OST4	chr16_56664533_56666533_MT1M	chr1_1405597_1407597_CDK11B	0.179172
chr2_27303459_27305459_EMILIN1	chr11_62359109_62361109_MTA2	chr1_1405597_1407597_DVL1	0.195232
chr22_36647116_36649116_APOL2	chr11_62359060_62361060_MTA2	chr1_1405597_1407597_MIB2	0.194479
chr6_52433186_52435186_EFHC1	chr8_17459331_17461331_MTUS1	chr1_1405597_1407597_MRPL20	0.193476
chr5_142252588_142254588_ARHGAP26	chr8_17469665_17471665_MTUS1	chr1_1405597_1407597_NADK	0.1867
chr22_24902197_24904197_ADORA2A	chr1_155163524_155165524_MTX1	chr1_1405597_1407597_PUSL1	0.190213
chr12_56966644_56968644_RBMS2	chr11_65628037_65630037_MUS81	chr1_1405597_1407597_SDF4	0.199749
chr3_49893992_49895992_IP6K1	chr11_65639251_65641251_MUS81	chr1_1405597_1407597_SLC35E2	0.183438
chr19_38808483_38810483_PPP1R14A	chr19_17522582_17524582_MVB12A	chr1_1405597_1407597_SLC35E2B	0.185696
chr6_30691143_30693143_DHX16	chr16_29825803_29827803_MVP	chr1_1405597_1407597_SSU72	0.186198
chr17_57516994_57518994_YPEL2	chr2_70312269_70314269_MXD1	chr1_1405597_1407597_TMEM240	0.189962
chr17_61673573_61675573_CYB561	chr19_54537648_54539648_MYADM	chr1_1405597_1407597_UBE2J2	0.194981
chr17_61676230_61678230_CYB561	chr22_36792687_36794687_MYH9	chr1_1405597_1407597_VWA1	0.199498
chr17_61677365_61679365_CYB561	chr22_36846510_36848510_MYH9	chr1_1406986_1408986_ACAP3	0.202258
chr2_70367769_70369769_PCBP1	chr22_36861732_36863732_MYH9	chr1_1406986_1408986_ATAD3A	0.186198
chr2_70369608_70371608_PCBP1	chr12_56520329_56522329_MYL6B	chr1_1406986_1408986_ATAD3B	0.18394
chr16_57179752_57181752_CPNE2	chr12_56519985_56521985_MYL6B	chr1_1406986_1408986_AURKAIP1	0.201004
chr21_33968780_33970780_EVA1C	chr12_56536765_56538765_MYL6B	chr1_1406986_1408986_B3GALT6	0.200753
chr16_2185899_2187899_TBL3	chr12_56544203_56546203_MYL6B	chr1_1406986_1408986_CCNL2	0.203262
chr1_154941133_154943133_PYGO2	chr12_56550294_56552294_MYL6B	chr1_1406986_1408986_CDK11A	0.178168
chr1_154943223_154945223_PYGO2	chr12_56554357_56556357_MYL6B	chr1_1406986_1408986_CDK11B	0.200502
chr12_56842051_56844051_STAT2	chr12_56519985_56521985_MYL6	chr1_1406986_1408986_DVL1	0.201757
chr12_56843200_56845200_STAT2	chr17_1359257_1361257_MYO1C	chr1_1406986_1408986_MIB2	0.207779
chr16_70332331_70334331_AARS	chr3_39582454_39584454_MYRIP	chr1_1406986_1408986_MRPL20	0.193225
chr19_45150322_45152322_PVR	chr12_56583280_56585280_NABP2	chr1_1406986_1408986_NADK	0.198494
chr6_30537169_30539169_GNL1	chr12_56590950_56592950_NABP2	chr1_1406986_1408986_PUSL1	0.2
chr6_30538437_30540437_GNL1	chr19_13213974_13215974_NACC1	chr1_1406986_1408986_SDF4	0.187453
chr11_36508585_36510585_PRR5L	chr9_138853226_138855226_NACC2	chr1_1406986_1408986_SLC35E2	0.199749
chr11_73044704_73046704_ARHGEF17	chr19_14224992_14226992_NANOS3	chr1_1406986_1408986_SLC35E2B	0.185445
chr12_49591491_49593491_TUBA1A	chr12_76722348_76724348_NAP1L1	chr1_1406986_1408986_SSU72	0.184442
chr12_49594327_49596327_TUBA1A	chr12_76734344_76736344_NAP1L1	chr1_1406986_1408986_TMEM240	0.202008
chr14_20921157_20923157_TEP1	chr19_48109452_48111452_NAPA	chr1_1406986_1408986_UBE2J2	0.186198
chr14_20921289_20923289_TEP1	chr3_47028039_47030039_NBEAL2	chr1_1406986_1408986_VWA1	0.1867
chr14_20923267_20925267_TEP1	chr15_41707830_41709830_NDUFAF1	chr1_1445522_1447522_ACAP3	0.18946
chr14_20923554_20925554_TEP1	chr15_41709155_41711155_NDUFAF1	chr1_1445522_1447522_ATAD3A	0.196236
chr10_54337728_54339728_DKK1	chr3_49054926_49056926_NDUFAF3	chr1_1445522_1447522_ATAD3B	0.19197
chr16_2261069_2263069_MLST8	chr9_32382600_32384600_NDUFB6	chr1_1445522_1447522_AURKAIP1	0.190966
chr16_2263192_2265192_MLST8	chr9_32383684_32385684_NDUFB6	chr1_1445522_1447522_B3GALT6	0.192472
chr16_2264822_2266822_MLST8	chr9_32394502_32396502_NDUFB6	chr1_1445522_1447522_CCNL2	0.192472
chr16_2264943_2266943_MLST8	chr14_24708678_24710678_NEDD8	chr1_1445522_1447522_CDK11A	0.192723
chr3_184033791_184035791_EIF4G1	chr10_4890013_4892013_NET1	chr1_1445522_1447522_CDK11B	0.198494
chr3_184037353_184039353_EIF4G1	chr17_7218658_7220658_NEURL4	chr1_1445522_1447522_DVL1	0.192974
chr19_10762641_10764641_CDKN2D	chr18_77244410_77246410_NFATC1	chr1_1445522_1447522_MIB2	0.186198
chr19_10762936_10764936_CDKN2D	chr14_24898967_24900967_NFATC4	chr1_1445522_1447522_MRPL20	0.184944
chr19_10764548_10766548_CDKN2D	chr19_3422792_3424792_NFIC	chr1_1445522_1447522_NADK	0.197992
chr16_67959287_67961287_EDC4	chr19_3450170_3452170_NFIC	chr1_1445522_1447522_PUSL1	0.193726
chr17_76218539_76220539_BIRC5	chr19_13093232_13095232_NFIX	chr1_1445522_1447522_SDF4	0.20276
chr19_2542376_2544376_GADD45B	chr19_13201629_13203629_NFIX	chr1_1445522_1447522_SLC35E2	0.217064
chr12_7260275_7262275_C12orf57	chr14_35624030_35626030_NFKBIA	chr1_1445522_1447522_SLC35E2B	0.194228
chr12_7261869_7263869_C12orf57	chr19_39384795_39386795_NFKBIB	chr1_1445522_1447522_SSU72	0.172898
chr19_13893201_13895201_C19orf53	chr3_52462767_52464767_NISCH	chr1_1445522_1447522_TMEM240	0.192472
chr16_22331186_22333186_TMEM159	chr10_103893008_103895008_NOLC1	chr1_1445522_1447522_UBE2J2	0.174404
chr9_116416804_116418804_RGS3	chr12_6665249_6667249_NOP2	chr1_1445522_1447522_VWA1	0.19724
chr3_51423149_51425149_MAPKAPK3	chr14_24708678_24710678_NOP9	chr1_1445592_1447592_ACAP3	0.174655
chr3_51426616_51428616_MAPKAPK3	chr14_24711708_24713708_NOP9	chr1_1445592_1447592_ATAD3A	0.184944
chr3_51426698_51428698_MAPKAPK3	chr19_50077725_50079725_NOSIP	chr1_1445592_1447592_ATAD3B	0.19473
chr3_51429205_51431205_MAPKAPK3	chr19_50092911_50094911_NOSIP	chr1_1445592_1447592_AURKAIP1	0.176412
chr6_27775709_27777709_HIST1H2BK	chr19_50092860_50094860_NOSIP	chr1_1445592_1447592_B3GALT6	0.193977
chr6_27775841_27777841_HIST1H2BK	chr9_139508266_139510266_NOTCH1	chr1_1445592_1447592_CCNL2	0.198745
chr6_27776851_27778851_HIST1H2BK	chr9_139518898_139520898_NOTCH1	chr1_1445592_1447592_CDK11A	0.187453
chr17_39822240_39824240_KRT10	chr15_73862798_73864798_NPTN	chr1_1445592_1447592_CDK11B	0.197742
chr16_81763176_81765176_ATMIN	chr9_140310752_140312752_NRARP	chr1_1445592_1447592_DVL1	0.187453
chr3_9357952_9359952_RAD18	chr5_110887044_110889044_NREP	chr1_1445592_1447592_MIB2	0.182183
chr6_32157963_32159963_AGPAT1	chr6_30684983_30686983_NRM	chr1_1445592_1447592_MRPL20	0.191719
chr6_32157963_32159963_RNF5	chr6_30685458_30687458_NRM	chr1_1445592_1447592_NADK	0.20276
chr6_32158611_32160611_AGPAT1	chr6_30686156_30688156_NRM	chr1_1445592_1447592_PUSL1	0.181932
chr6_32158611_32160611_RNF5	chr17_73119793_73121793_NT5C	chr1_1445592_1447592_SDF4	0.21054
chr9_79316349_79318349_GCNT1	chr9_131940540_131942540_NTMT1	chr1_1445592_1447592_SLC35E2	0.185696
chr12_7244072_7246072_C12orf57	chr1_205253344_205255344_NUAK2	chr1_1445592_1447592_SLC35E2B	0.189711
chr12_7245043_7247043_C12orf57	chr16_1821710_1823710_NUBP2	chr1_1445592_1447592_SSU72	0.187453
chr8_29492545_29494545_DUSP4	chr16_1823140_1825140_NUBP2	chr1_1445592_1447592_TMEM240	0.181932
chr1_27985491_27987491_AHDC1	chr16_1823234_1825234_NUBP2	chr1_1445592_1447592_UBE2J2	0.197992
chr16_2196650_2198650_GFER	chr11_63997038_63999038_NUDT22	chr1_1445592_1447592_VWA1	0.182434
chr3_58147640_58149640_FLNB	chr6_34216885_34218885_NUDT3	chr1_1447292_1449292_ACAP3	0.18921
chr6_52354498_52356498_EFHC1	chr6_34239911_34241911_NUDT3	chr1_1447292_1449292_ATAD3A	0.18946
chr14_54635095_54637095_BMP4	chr12_93504433_93506433_NUDT4	chr1_1447292_1449292_ATAD3B	0.197742
chr1_15586893_15588893_TMEM51	chr17_73109417_73111417_NUP85	chr1_1447292_1449292_AURKAIP1	0.188206
chr7_106370872_106372872_CCDC71L	chr11_62559486_62561486_NXF1	chr1_1447292_1449292_B3GALT6	0.186198
chr1_235132625_235134625_IRF2BP2	chr11_62597334_62599334_NXF1	chr1_1447292_1449292_CCNL2	0.199749
chr17_37023941_37025941_RPL23	chr7_100074078_100076078_NYAP1	chr1_1447292_1449292_CDK11A	0.187202
chr17_37024111_37026111_RPL23	chr7_24870248_24872248_OSBPL3	chr1_1447292_1449292_CDK11B	0.203513
chr19_35503268_35505268_ZNF792	chr14_20881579_20883579_OSGEP	chr1_1447292_1449292_DVL1	0.188708
chr17_27053194_27055194_RAB34	chr14_20929771_20931771_OSGEP	chr1_1447292_1449292_MIB2	0.191719
chr17_27053194_27055194_RPL23A	chr14_23126403_23128403_OXA1L	chr1_1447292_1449292_MRPL20	0.175659
chr17_27053230_27055230_RAB34	chr17_79623607_79625607_OXLD1	chr1_1447292_1449292_NADK	0.184944
chr17_27053230_27055230_RPL23A	chr12_121641927_121643927_P2RX4	chr1_1447292_1449292_PUSL1	0.1867
chr7_5705567_5707567_FSCN1	chr19_10229694_10231694_P2RY11	chr1_1447292_1449292_SDF4	0.191719
chr2_27803835_27805835_FNDC4	chr17_79824593_79826593_P4HB	chr1_1447292_1449292_SLC35E2	0.187704
chr2_27805205_27807205_FNDC4	chr17_79826632_79828632_P4HB	chr1_1447292_1449292_SLC35E2B	0.192723
chr17_79668248_79670248_HGS	chr17_79828790_79830790_P4HB	chr1_1447292_1449292_SSU72	0.185696
chr17_79668248_79670248_ARL16	chr19_39887606_39889606_PAF1	chr1_1447292_1449292_TMEM240	0.19473
chr17_79668399_79670399_HGS	chr1_26221897_26223897_PAFAH2	chr1_1447292_1449292_UBE2J2	0.205019
chr17_79668399_79670399_ARL16	chr1_26229248_26231248_PAFAH2	chr1_1447292_1449292_VWA1	0.180427
chr12_64614688_64616688_SRGAP1	chr3_122398543_122400543_PARP9	chr1_1474084_1476084_ACAP3	0.190715
chr12_64616076_64618076_SRGAP1	chr12_79801288_79803288_PAWR	chr1_1474084_1476084_ATAD3A	0.191719
chr11_69488428_69490428_MYEOV	chr6_32152099_32154099_PBX2	chr1_1474084_1476084_ATAD3B	0.193476
chr19_49241794_49243794_CA11	chr2_70143565_70145565_PCBP1	chr1_1474084_1476084_AURKAIP1	0.194228
chr19_49243970_49245970_CA11	chr12_53835174_53837174_PCBP2	chr1_1474084_1476084_CCNL2	0.190213
chr17_27234957_27236957_DHRS13	chr5_140938041_140940041_PCDHGA10	chr1_1474084_1476084_CDK11A	0.192974
chr17_27238711_27240711_DHRS13	chr5_140901212_140903212_PCDHGA11	chr1_1474084_1476084_CDK11B	0.190715
chr8_22446244_22448244_PDLIM2	chr5_140938041_140940041_PCDHGA12	chr1_1474084_1476084_DVL1	0.184442
chr10_25303507_25305507_ARHGAP21	chr17_79858071_79860071_PCYT2	chr1_1474084_1476084_MIB2	0.189711
chr10_25304694_25306694_ARHGAP21	chr17_79869115_79871115_PCYT2	chr1_1474084_1476084_MRPL20	0.185696
chr10_25305085_25307085_ARHGAP21	chr22_39570555_39572555_PDGFB	chr1_1474084_1476084_NADK	0.185194
chr1_155231082_155233082_FAM189B	chr22_39704787_39706787_PDGFB	chr1_1474084_1476084_PUSL1	0.188959
chr1_155232176_155234176_FAM189B	chr8_22446244_22448244_PDLIM2	chr1_1474084_1476084_SLC35E2	0.186198
chr19_49339037_49341037_CA11	chr17_33912281_33914281_PEX12	chr1_1474084_1476084_SLC35E2B	0.181681
chr19_49339934_49341934_CA11	chr17_33912858_33914858_PEX12	chr1_1474084_1476084_SSU72	0.187704
chr11_36170505_36172505_FJX1	chr14_75477304_75479304_PGF	chr1_1474084_1476084_TMEM240	0.19197
chr11_118441101_118443101_IFT46	chr12_7077711_7079711_PHB2	chr1_1474084_1476084_UBE2J2	0.185194
chr11_118441696_118443696_IFT46	chr12_7080313_7082313_PHB2	chr1_1474084_1476084_VWA1	0.201757
chr11_118443584_118445584_IFT46	chr6_33359887_33361887_PHF1	chr1_1475554_1477554_ACAP3	0.179925
chr17_33912281_33914281_PEX12	chr17_7139594_7141594_PHF23	chr1_1475554_1477554_ATAD3A	0.186951
chr17_33912858_33914858_PEX12	chr16_30751457_30753457_PHKG2	chr1_1475554_1477554_ATAD3B	0.192974
chr14_75534874_75536874_PGF	chr3_111569813_111571813_PHLDB2	chr1_1475554_1477554_AURKAIP1	0.197992
chr13_37391338_37393338_CCNA1	chr1_204408564_204410564_PIK3C2B	chr1_1475554_1477554_CCNL2	0.204517
chr13_37393282_37395282_CCNA1	chr7_99953625_99955625_PILRB	chr1_1475554_1477554_CDK11A	0.195483
chr19_13054627_13056627_RAD23A	chr6_37026643_37028643_PIM1	chr1_1475554_1477554_CDK11B	0.184442
chr19_13054961_13056961_RAD23A	chr22_50330619_50332619_PIM3	chr1_1475554_1477554_DVL1	0.186449
chr19_13056951_13058951_RAD23A	chr22_50345187_50347187_PIM3	chr1_1475554_1477554_MIB2	0.193977
chr20_48784693_48786693_SNAI1	chr1_151160866_151162866_PIP5K1A	chr1_1475554_1477554_MRPL20	0.193225
chr17_27234957_27236957_TLCD1	chr19_3654958_3656958_PIP5K1C	chr1_1475554_1477554_NADK	0.181681
chr17_27238711_27240711_TLCD1	chr19_3670425_3672425_PIP5K1C	chr1_1475554_1477554_PUSL1	0.187704
chr22_31475281_31477281_MORC2	chr17_1528522_1530522_PITPNA	chr1_1475554_1477554_SLC35E2	0.18921
chr22_31475644_31477644_MORC2	chr17_65629061_65631061_PITPNC1	chr1_1475554_1477554_SLC35E2B	0.185445
chr19_39830763_39832763_PAK4	chr16_2059448_2061448_PKD1	chr1_1475554_1477554_SSU72	0.201506
chr19_39831107_39833107_PAK4	chr16_2074868_2076868_PKD1	chr1_1475554_1477554_TMEM240	0.172898
chr19_39832947_39834947_PAK4	chr19_48648016_48650016_PLA2G4C	chr1_1475554_1477554_UBE2J2	0.182936
chr10_69913437_69915437_HERC4	chr19_48655530_48657530_PLA2G4C	chr1_1475554_1477554_VWA1	0.200251
chr9_140115775_140117775_MAN1B1	chr11_64029901_64031901_PLCB3	chr1_1475740_1477740_ACAP3	0.190715
chr9_140117081_140119081_MAN1B1	chr20_39967959_39969959_PLCG1	chr1_1475740_1477740_ATAD3A	0.186951
chr11_122654461_122656461_UBASH3B	chr17_40729734_40731734_PLEKHH3	chr1_1475740_1477740_ATAD3B	0.189711
chr10_89520267_89522267_PAPSS2	chr17_40759357_40761357_PLEKHH3	chr1_1475740_1477740_AURKAIP1	0.188457
chr19_46144466_46146466_VASP	chr17_40759626_40761626_PLEKHH3	chr1_1475740_1477740_CCNL2	0.185947
chr19_49988810_49990810_FLT3LG	chr17_40761445_40763445_PLEKHH3	chr1_1475740_1477740_CDK11A	0.197742
chr5_54115007_54117007_SNX18	chr17_40761347_40763347_PLEKHH3	chr1_1475740_1477740_CDK11B	0.201757
chr16_1830923_1832923_EME2	chr9_5585762_5587762_PLGRKT	chr1_1475740_1477740_DVL1	0.203262
chr16_1830923_1832923_NME3	chr1_45274364_45276364_PLK3	chr1_1475740_1477740_MIB2	0.188457
chr16_1830923_1832923_MRPS34	chr1_45272153_45274153_PLK3	chr1_1475740_1477740_MRPL20	0.189962
chr16_1830961_1832961_EME2	chr1_45272957_45274957_PLK3	chr1_1475740_1477740_NADK	0.196487
chr16_1830961_1832961_NME3	chr19_17443790_17445790_PLVAP	chr1_1475740_1477740_PUSL1	0.186951
chr16_1830961_1832961_MRPS34	chr19_17445638_17447638_PLVAP	chr1_1475740_1477740_SLC35E2	0.183187
chr16_1832550_1834550_EME2	chr19_17457844_17459844_PLVAP	chr1_1475740_1477740_SLC35E2B	0.200502
chr16_1832550_1834550_NME3	chr19_50378681_50380681_PNKP	chr1_1475740_1477740_SSU72	0.186449
chr16_1832550_1834550_MRPS34	chr19_50378034_50380034_PNKP	chr1_1475740_1477740_TMEM240	0.190464
chr16_1832581_1834581_EME2	chr11_67140797_67142797_POLD4	chr1_1475740_1477740_UBE2J2	0.180678
chr16_1832581_1834581_NME3	chr11_836676_838676_POLR2L	chr1_1475740_1477740_VWA1	0.18946
chr16_1832581_1834581_MRPS34	chr13_28896720_28898720_POMP	chr1_1501928_1503928_ACAP3	0.19473
chr17_56062505_56064505_MRPS23	chr12_121146237_121148237_POP5	chr1_1501928_1503928_ATAD3A	0.191719
chr19_18959794_18961794_C19orf60	chr19_10220196_10222196_PPAN	chr1_1501928_1503928_ATAD3B	0.188959
chr1_161351298_161353298_B4GALT3	chr6_35393597_35395597_PPARD	chr1_1501928_1503928_AURKAIP1	0.189962
chr12_57851902_57853902_R3HDM2	chr15_75494634_75496634_PPCDC	chr1_1501928_1503928_CCNL2	0.20276
chr22_36937249_36939249_EIF3D	chr11_67158278_67160278_PPP1CA	chr1_1501928_1503928_CDK11A	0.188206
chr11_64018414_64020414_FERMT3	chr6_30593832_30595832_PPP1R10	chr1_1501928_1503928_CDK11B	0.191217
chr12_89844994_89846994_DUSP6	chr19_38753097_38755097_PPP1R14A	chr1_1501928_1503928_DVL1	0.198745
chr12_6959284_6961284_GNB3	chr19_38808483_38810483_PPP1R14A	chr1_1501928_1503928_MIB2	0.184944
chr12_6959433_6961433_GNB3	chr11_64018414_64020414_PPP1R14B	chr1_1501928_1503928_MRPL20	0.188457
chr1_86043613_86045613_BCL10	chr7_100028723_100030723_PPP1R35	chr1_1501928_1503928_NADK	0.190966
chr1_86044443_86046443_BCL10	chr7_100041594_100043594_PPP1R35	chr1_1501928_1503928_PUSL1	0.18946
chr16_2067520_2069520_ZNF598	chr8_8922544_8924544_PPP1R3B	chr1_1501928_1503928_SLC35E2	0.191468
chr12_56421671_56423671_SUOX	chr8_8927340_8929340_PPP1R3B	chr1_1501928_1503928_SLC35E2B	0.197491
chr17_46688383_46690383_HOXB6	chr11_111471169_111473169_PPP2R1B	chr1_1501928_1503928_SSU72	0.200251
chr17_46688451_46690451_HOXB6	chr8_22418684_22420684_PPP3CC	chr1_1501928_1503928_TMEM240	0.193726
chr19_10229694_10231694_P2RY11	chr16_30103023_30105023_PPP4C	chr1_1501928_1503928_UBE2J2	0.194981
chr6_31830042_31832042_LY6G5C	chr22_50681596_50683596_PPP6R2	chr1_1501928_1503928_VWA1	0.194228
chr6_31830709_31832709_LY6G5C	chr22_50683400_50685400_PPP6R2	chr1_1508051_1510051_ACAP3	0.194981
chr21_33894013_33896013_EVA1C	chr22_50683084_50685084_PPP6R2	chr1_1508051_1510051_ATAD3A	0.193726
chr3_49465894_49467894_AMT	chr10_103879711_103881711_PPRC1	chr1_1508051_1510051_ATAD3B	0.186198
chr3_49466757_49468757_AMT	chr1_46009353_46011353_PRDX1	chr1_1508051_1510051_AURKAIP1	0.195734
chr3_122397671_122399671_DTX3L	chr19_12885559_12887559_PRDX2	chr1_1508051_1510051_CCNL2	0.196236
chr3_122397671_122399671_PARP9	chr19_12888342_12890342_PRDX2	chr1_1508051_1510051_CDK11A	0.183187
chr3_122398543_122400543_DTX3L	chr19_50169132_50171132_PRMT1	chr1_1508051_1510051_CDK11B	0.182685
chr3_122398543_122400543_PARP9	chr14_23388396_23390396_PRMT5	chr1_1508051_1510051_DVL1	0.191217
chr11_57559057_57561057_CTNND1	chr19_50083829_50085829_PRR12	chr1_1508051_1510051_MIB2	0.186951
chr15_63567748_63569748_RPS27L	chr12_53843885_53845885_PRR13	chr1_1508051_1510051_MRPL20	0.205521
chr15_63568541_63570541_RPS27L	chr12_53844520_53846520_PRR13	chr1_1508051_1510051_NADK	0.190464
chr16_1823140_1825140_EME2	chr10_25008625_25010625_PRTFDC1	chr1_1508051_1510051_PUSL1	0.191468
chr16_1823140_1825140_NME3	chr17_41080047_41082047_PSME3	chr1_1508051_1510051_SLC35E2	0.192723
chr16_1823140_1825140_MRPS34	chr6_3137788_3139788_PSMG4	chr1_1508051_1510051_SLC35E2B	0.194228
chr16_1823234_1825234_EME2	chr1_109935979_109937979_PSRC1	chr1_1508051_1510051_SSU72	0.194981
chr16_1823234_1825234_NME3	chr9_114874134_114876134_PTBP3	chr1_1508051_1510051_TMEM240	0.180678
chr16_1823234_1825234_MRPS34	chr1_186445031_186447031_PTGS2	chr1_1508051_1510051_UBE2J2	0.185947
chr17_31203649_31205649_CDK5R1	chr10_129785742_129787742_PTPRE	chr1_1508051_1510051_VWA1	0.203262
chr17_31203902_31205902_CDK5R1	chr1_154941133_154943133_PYGO2	chr1_1509799_1511799_ACAP3	0.188959
chr2_219261060_219263060_TMBIM1	chr12_57851902_57853902_R3HDM2	chr1_1509799_1511799_ATAD3A	0.195985
chr2_219261341_219263341_TMBIM1	chr11_66043671_66045671_RAB1B	chr1_1509799_1511799_ATAD3B	0.20276
chr2_219264902_219266902_TMBIM1	chr17_27053194_27055194_RAB34	chr1_1509799_1511799_AURKAIP1	0.192723
chr9_32571729_32573729_ACO1	chr17_27053230_27055230_RAB34	chr1_1509799_1511799_CCNL2	0.185947
chr5_140942913_140944913_PCDHGB7	chr12_120563651_120565651_RAB35	chr1_1509799_1511799_CDK11A	0.188457
chr5_140944630_140946630_PCDHGB7	chr22_37649653_37651653_RAC2	chr1_1509799_1511799_CDK11B	0.201004
chr5_140938041_140940041_PCDHGA10	chr19_13050322_13052322_RAD23A	chr1_1509799_1511799_DVL1	0.184191
chr1_36183095_36185095_KIAA0319L	chr19_13054627_13056627_RAD23A	chr1_1509799_1511799_MIB2	0.198494
chr1_36184790_36186790_KIAA0319L	chr19_13056951_13058951_RAD23A	chr1_1509799_1511799_MRPL20	0.2
chr8_27625789_27627789_SCARA3	chr5_34519263_34521263_RAI14	chr1_1509799_1511799_NADK	0.189962
chr11_61124361_61126361_CYB561A3	chr5_34584695_34586695_RAI14	chr1_1509799_1511799_PUSL1	0.176161
chr11_61127472_61129472_CYB561A3	chr7_39665403_39667403_RALA	chr1_1509799_1511799_SLC35E2	0.201757
chr11_61128536_61130536_CYB561A3	chr22_41679470_41681470_RANGAP1	chr1_1509799_1511799_SLC35E2B	0.196236
chr1_59319986_59321986_JUN	chr17_8183497_8185497_RANGRF	chr1_1509799_1511799_SSU72	0.187453
chr12_122581404_122583404_MLXIP	chr17_8189968_8191968_RANGRF	chr1_1509799_1511799_TMEM240	0.197491
chr17_79824593_79826593_P4HB	chr17_8191222_8193222_RANGRF	chr1_1509799_1511799_UBE2J2	0.190213
chr17_79826632_79828632_P4HB	chr12_48134164_48136164_RAPGEF3	chr1_1509799_1511799_VWA1	0.187955
chr17_79828790_79830790_P4HB	chr17_38500351_38502351_RARA	chr1_1510262_1512262_ACAP3	0.182434
chr17_79828875_79830875_P4HB	chr17_38499388_38501388_RARA	chr1_1510262_1512262_ATAD3A	0.179172
chr3_45696913_45698913_LIMD1	chr17_38508375_38510375_RARA	chr1_1510262_1512262_ATAD3B	0.193726
chr16_89282110_89284110_APRT	chr11_567812_569812_RASSF7	chr1_1510262_1512262_AURKAIP1	0.196989
chr16_89282909_89284909_APRT	chr11_568457_570457_RASSF7	chr1_1510262_1512262_CCNL2	0.193476
chr10_25240583_25242583_ARHGAP21	chr19_10450345_10452345_RAVER1	chr1_1510262_1512262_CDK11A	0.191719
chr10_25241573_25243573_ARHGAP21	chr1_110751335_110753335_RBM15	chr1_1510262_1512262_CDK11B	0.190966
chr3_194306076_194308076_ATP13A3	chr14_23396976_23398976_RBM23	chr1_1510262_1512262_DVL1	0.190213
chr1_235143211_235145211_IRF2BP2	chr12_56958466_56960466_RBMS2	chr1_1510262_1512262_MIB2	0.195232
chr1_235146941_235148941_IRF2BP2	chr12_56966644_56968644_RBMS2	chr1_1510262_1512262_MRPL20	0.187704
chr17_57512412_57514412_YPEL2	chr12_56974344_56976344_RBMS2	chr1_1510262_1512262_NADK	0.196236
chr17_47105020_47107020_SNF8	chr15_91491980_91493980_RCCD1	chr1_1510262_1512262_PUSL1	0.196738
chr17_15382106_15384106_PMP22	chr19_50013535_50015535_RCN3	chr1_1510262_1512262_SLC35E2	0.187704
chr1_153518282_153520282_S100A6	chr19_50015074_50017074_RCN3	chr1_1510262_1512262_SLC35E2B	0.187955
chr9_139922740_139924740_TMEM141	chr6_139138502_139140502_REPS1	chr1_1510262_1512262_SSU72	0.18921
chr17_79880606_79882606_SIRT7	chr17_79994134_79996134_RFNG	chr1_1510262_1512262_TMEM240	0.184944
chr17_79881444_79883444_SIRT7	chr17_79995573_79997573_RFNG	chr1_1510262_1512262_UBE2J2	0.183689
chr17_79883304_79885304_SIRT7	chr13_42222226_42224226_RGCC	chr1_1510262_1512262_VWA1	0.193977
chr17_79883704_79885704_SIRT7	chr9_116416804_116418804_RGS3	chr1_1535476_1537476_ACAP3	0.192723
chr8_22423007_22425007_PPP3CC	chr12_49454126_49456126_RHEBL1	chr1_1535476_1537476_ATAD3A	0.192974
chr12_54822601_54824601_ITGA5	chr2_20773680_20775680_RHOB	chr1_1535476_1537476_ATAD3B	0.181179
chr6_31793511_31795511_LY6G5C	chr2_20796083_20798083_RHOB	chr1_1535476_1537476_AURKAIP1	0.205019
chr6_31793985_31795985_LY6G5C	chr2_20810970_20812970_RHOB	chr1_1535476_1537476_CCNL2	0.204768
chr1_156466602_156468602_MEF2D	chr2_20833932_20835932_RHOB	chr1_1535476_1537476_CDK11A	0.19724
chr7_131318198_131320198_PODXL	chr12_123929146_123931146_RILPL2	chr1_1535476_1537476_CDK11B	0.187453
chr1_110196697_110198697_GNAI3	chr20_19765103_19767103_RIN2	chr1_1535476_1537476_DVL1	0.188457
chr14_68139525_68141525_ARG2	chr6_33166559_33168559_RING1	chr1_1535476_1537476_GNB1	0.192472
chr14_68141177_68143177_ARG2	chr6_33168473_33170473_RING1	chr1_1535476_1537476_MIB2	0.193225
chr14_68141602_68143602_ARG2	chr6_33168790_33170790_RING1	chr1_1535476_1537476_MRPL20	0.19197
chr14_68144133_68146133_ARG2	chr14_24834116_24836116_RIPK3	chr1_1535476_1537476_NADK	0.178168
chr2_36889791_36891791_CRIM1	chr14_24893567_24895567_RIPK3	chr1_1535476_1537476_PUSL1	0.187453
chr12_49275852_49277852_DDX23	chr14_24896491_24898491_RIPK3	chr1_1535476_1537476_SLC35E2	0.199749
chr20_33795108_33797108_EDEM2	chr14_24898967_24900967_RIPK3	chr1_1535476_1537476_SLC35E2B	0.191217
chr22_37893255_37895255_MFNG	chr14_24898731_24900731_RIPK3	chr1_1535476_1537476_SSU72	0.204266
chr5_138839474_138841474_DNAJC18	chr14_24905138_24907138_RIPK3	chr1_1535476_1537476_TMEM240	0.189711
chr5_138842320_138844320_DNAJC18	chr11_65479362_65481362_RNASEH2C	chr1_1535476_1537476_VWA1	0.195483
chr12_56544203_56546203_MYL6B	chr19_674388_676388_RNF126	chr1_1548794_1550794_ATAD3A	0.192723
chr12_56545306_56547306_MYL6B	chr9_36570858_36572858_RNF38	chr1_1548794_1550794_ATAD3B	0.198494
chr19_39186760_39188760_ACTN4	chr9_36571562_36573562_RNF38	chr1_1548794_1550794_AURKAIP1	0.190464
chr19_49954054_49956054_TEAD2	chr9_36574075_36576075_RNF38	chr1_1548794_1550794_CCNL2	0.198494
chr19_49954472_49956472_TEAD2	chr12_56583280_56585280_RNF41	chr1_1548794_1550794_CDK11A	0.190464
chr2_20796083_20798083_RHOB	chr6_32158611_32160611_RNF5	chr1_1548794_1550794_CDK11B	0.18946
chr5_121411497_121413497_SRFBP1	chr1_201855796_201857796_RNPEP	chr1_1548794_1550794_DVL1	0.190464
chr5_121412918_121414918_SRFBP1	chr1_201873056_201875056_RNPEP	chr1_1548794_1550794_GNB1	0.201506
chr16_67978015_67980015_LCAT	chr11_124705727_124707727_ROBO3	chr1_1548794_1550794_MIB2	0.174153
chr11_86509490_86511490_ME3	chr11_62388569_62390569_ROM1	chr1_1548794_1550794_MRPL20	0.190966
chr11_86509633_86511633_ME3	chr19_49997621_49999621_RPL13A	chr1_1548794_1550794_NADK	0.197491
chr11_86514625_86516625_ME3	chr19_49119653_49121653_RPL18	chr1_1548794_1550794_SLC35E2	0.201506
chr12_113858215_113860215_DDX54	chr17_37019013_37021013_RPL23	chr1_1548794_1550794_SLC35E2B	0.193726
chr12_113859365_113861365_DDX54	chr17_37023941_37025941_RPL23	chr1_1548794_1550794_SSU72	0.192974
chr6_116848889_116850889_DSE	chr5_172140567_172142567_RPL26L1	chr1_1548794_1550794_TMEM240	0.205772
chr6_116848889_116850889_TSPYL1	chr5_172143104_172145104_RPL26L1	chr1_1548794_1550794_VWA1	0.190715
chr6_158489839_158491839_SYNJ2	chr17_41156741_41158741_RPL27	chr1_1549493_1551493_ATAD3A	0.201506
chr10_129797841_129799841_PTPRE	chr17_41157892_41159892_RPL27	chr1_1549493_1551493_ATAD3B	0.201255
chr6_3808236_3810236_PXDC1	chr9_127532939_127534939_RPL35	chr1_1549493_1551493_AURKAIP1	0.191217
chr17_73788457_73790457_UNK	chr9_127537436_127539436_RPL35	chr1_1549493_1551493_CCNL2	0.191217
chr12_49626710_49628710_TUBA1A	chr19_5680911_5682911_RPL36	chr1_1549493_1551493_CDK11A	0.201757
chr16_19896151_19898151_IQCK	chr15_69754667_69756667_RPLP1	chr1_1549493_1551493_CDK11B	0.202509
chr16_19896151_19898151_KNOP1	chr19_49992055_49994055_RPS11	chr1_1549493_1551493_DVL1	0.211794
chr7_56129512_56131512_PSPH	chr19_49999840_50001840_RPS11	chr1_1549493_1551493_GNB1	0.18946
chr7_56129916_56131916_PSPH	chr19_39934386_39936386_RPS16	chr1_1549493_1551493_MIB2	0.204768
chr17_38499388_38501388_RARA	chr16_2012996_2014996_RPS2	chr1_1549493_1551493_MRPL20	0.193726
chr17_38500351_38502351_RARA	chr16_2012659_2014659_RPS2	chr1_1549493_1551493_NADK	0.204015
chr17_79858071_79860071_ALYREF	chr16_2014787_2016787_RPS2	chr1_1549493_1551493_SLC35E2	0.195734
chr10_129845118_129847118_PTPRE	chr14_75398249_75400249_RPS6KL1	chr1_1549493_1551493_SLC35E2B	0.193977
chr12_104684171_104686171_TXNRD1	chr19_54695371_54697371_RPS9	chr1_1549493_1551493_SSU72	0.190715
chr17_27273607_27275607_TLCD1	chr19_50166398_50168398_RRAS	chr1_1549493_1551493_TMEM240	0.186951
chr11_64070999_64072999_FERMT3	chr19_50167671_50169671_RRAS	chr1_1549493_1551493_VWA1	0.195985
chr11_64071106_64073106_FERMT3	chr2_10543926_10545926_RRM2	chr1_1550937_1552937_ATAD3A	0.182936
chr11_64072720_64074720_FERMT3	chr6_42979720_42981720_RRP36	chr1_1550937_1552937_ATAD3B	0.193977
chr11_124622602_124624602_SPA17	chr1_16401661_16403661_RSG1	chr1_1550937_1552937_AURKAIP1	0.199749
chr11_124622602_124624602_SIAE	chr15_41694324_41696324_RTF1	chr1_1550937_1552937_CCNL2	0.190966
chr1_155276538_155278538_CLK2	chr11_63439202_63441202_RTN3	chr1_1550937_1552937_CDK11A	0.194479
chr1_155276887_155278887_CLK2	chr1_155279902_155281902_RUSC1	chr1_1550937_1552937_CDK11B	0.19473
chr1_155279902_155281902_CLK2	chr6_33168473_33170473_RXRB	chr1_1550937_1552937_DVL1	0.183689
chr19_12911218_12913218_HOOK2	chr6_33168790_33170790_RXRB	chr1_1550937_1552937_GNB1	0.184442
chr19_12912724_12914724_HOOK2	chr6_33170413_33172413_RXRB	chr1_1550937_1552937_MIB2	0.188457
chr3_64211131_64213131_PSMD6	chr1_153518282_153520282_S100A6	chr1_1550937_1552937_MRPL20	0.186198
chr12_3141442_3143442_TULP3	chr1_155224367_155226367_SCAMP3	chr1_1550937_1552937_NADK	0.184442
chr10_129785742_129787742_PTPRE	chr1_155225274_155227274_SCAMP3	chr1_1550937_1552937_SLC35E2	0.200753
chr19_48214600_48216600_KPTN	chr8_27576365_27578365_SCARA3	chr1_1550937_1552937_SLC35E2B	0.208532
chr19_48216149_48218149_KPTN	chr15_85267511_85269511_SEC11A	chr1_1550937_1552937_SSU72	0.179674
chr21_30713861_30715861_CCT8	chr17_75199912_75201912_SEC14L1	chr1_1550937_1552937_TMEM240	0.195232
chr17_40828108_40830108_TUBG1	chr10_102104938_102106938_SEC31B	chr1_1550937_1552937_VWA1	0.193476
chr17_40829315_40831315_TUBG1	chr3_52462767_52464767_SEMA3G	chr1_1589637_1591637_ATAD3A	0.201255
chr3_49158371_49160371_USP19	chr19_4565493_4567493_SEMA6B	chr1_1589637_1591637_ATAD3B	0.199749
chr17_15393758_15395758_PMP22	chr19_4634102_4636102_SEMA6B	chr1_1589637_1591637_AURKAIP1	0.190464
chr1_21609408_21611408_ECE1	chr19_4638516_4640516_SEMA6B	chr1_1589637_1591637_CCNL2	0.193476
chr5_140017011_140019011_SRA1	chr1_151078452_151080452_SEMA6C	chr1_1589637_1591637_CDK11A	0.190464
chr5_140018109_140020109_SRA1	chr15_74676436_74678436_SEMA7A	chr1_1589637_1591637_CDK11B	0.18394
chr22_50779745_50781745_TUBGCP6	chr17_7474023_7476023_SENP3	chr1_1589637_1591637_GNB1	0.189962
chr22_50780312_50782312_TUBGCP6	chr17_7474222_7476222_SENP3	chr1_1589637_1591637_MIB2	0.196738
chr6_42845670_42847670_TBCC	chr7_100741849_100743849_SERPINE1	chr1_1589637_1591637_MRPL20	0.192974
chr6_42845812_42847812_TBCC	chr7_100746636_100748636_SERPINE1	chr1_1589637_1591637_NADK	0.193726
chr6_42848070_42850070_TBCC	chr16_30958404_30960404_SETD1A	chr1_1589637_1591637_SLC35E2
chr7_27142394_27144394_SKAP2	chr6_144535890_144537890_SF3B5	chr1_1589637_1591637_SLC35E2B
chr14_23514630_23516630_PSMB5	chr6_144537195_144539195_SF3B5	chr1_1589637_1591637_SSU72
chr16_30667824_30669824_PRR14	chr10_105808268_105810268_SFR1	chr1_1589637_1591637_TMEM240
chr7_1568367_1570367_INTS1	chr10_105523351_105525351_SH3PXD2A	chr1_1589637_1591637_VWA1
chr7_1568995_1570995_INTS1	chr1_154933407_154935407_SHC1	chr1_1616842_1618842_ATAD3A
chr7_5700900_5702900_FSCN1	chr3_48504918_48506918_SHISA5	chr1_1616842_1618842_ATAD3B
chr11_62570542_62572542_TMEM223	chr3_48506921_48508921_SHISA5	chr1_1616842_1618842_CCNL2
chr11_62572502_62574502_TMEM223	chr11_111634981_111636981_SIK2	chr1_1616842_1618842_CDK11A
chr11_62572964_62574964_TMEM223	chr11_111637169_111639169_SIK2	chr1_1616842_1618842_CDK11B
chr4_39638082_39640082_UGDH	chr11_116723192_116725192_SIK3	chr1_1616842_1618842_GNB1
chr1_84898644_84900644_PRKACB	chr11_65413952_65415952_SIPA1	chr1_1616842_1618842_MIB2
chr17_4800947_4802947_PSMB6	chr11_65428334_65430334_SIPA1	chr1_1616842_1618842_MRPL20
chr17_4803923_4805923_PSMB6	chr19_39388339_39390339_SIRT2	chr1_1616842_1618842_NADK
chr17_46123685_46125685_COPZ2	chr17_79880606_79882606_SIRT7	chr1_1616842_1618842_SLC35E2
chr17_46123703_46125703_COPZ2	chr17_79883704_79885704_SIRT7	chr1_1616842_1618842_SLC35E2B
chr21_46357954_46359954_UBE2G2	chr17_79883304_79885304_SIRT7	chr1_1616842_1618842_SSU72
chr21_46358497_46360497_UBE2G2	chr7_100422056_100424056_SLC12A9	chr1_1616842_1618842_TMEM240
chr21_46359810_46361810_UBE2G2	chr17_6930050_6932050_SLC16A13	chr1_1616842_1618842_VWA1
chr9_90270980_90272980_DAPK1	chr17_80173829_80175829_SLC16A3	chr1_1624243_1626243_ATAD3A
chr17_27228505_27230505_TRAF4	chr17_79670312_79672312_SLC25A10	chr1_1624243_1626243_ATAD3B
chr17_27230089_27232089_TRAF4	chr17_42294142_42296142_SLC25A39	chr1_1624243_1626243_CCNL2
chr17_27234957_27236957_TRAF4	chr17_42297041_42299041_SLC25A39	chr1_1624243_1626243_CDK11A
chr11_122647117_122649117_UBASH3B	chr17_42299110_42301110_SLC25A39	chr1_1624243_1626243_CDK11B
chr12_25538084_25540084_KRAS	chr19_19249310_19251310_SLC25A42	chr1_1624243_1626243_GNB1
chr1_94031199_94033199_FNBP1L	chr6_44145281_44147281_SLC29A1	chr1_1624243_1626243_MIB2
chr22_50764257_50766257_HDAC10	chr6_44153465_44155465_SLC29A1	chr1_1624243_1626243_MRPL20
chr22_50765489_50767489_HDAC10	chr6_44202582_44204582_SLC29A1	chr1_1624243_1626243_NADK
chr17_57079461_57081461_MTMR4	chr12_8111359_8113359_SLC2A3	chr1_1624243_1626243_SLC35E2
chr2_28613778_28615778_MRPL33	chr1_211821059_211823059_SLC30A1	chr1_1624243_1626243_SLC35E2B
chr17_78963640_78965640_ENDOV	chr5_139937041_139939041_SLC35A4	chr1_1624243_1626243_SSU72
chr17_78964987_78966987_ENDOV	chr5_140017011_140019011_SLC35A4	chr1_1624243_1626243_TMEM240
chr10_45359261_45361261_ZNF32	chr5_140018109_140020109_SLC35A4	chr1_1624243_1626243_VWA1
chr2_112810622_112812622_MERTK	chr17_47852265_47854265_SLC35B1	chr1_1654211_1656211_ATAD3A
chr2_112810799_112812799_MERTK	chr22_31138822_31140822_SLC35E4	chr1_1654211_1656211_ATAD3B
chr2_112813433_112815433_MERTK	chr17_79267081_79269081_SLC38A10	chr1_1654211_1656211_CDK11A
chr1_9501495_9503495_SPSB1	chr17_79268560_79270560_SLC38A10	chr1_1654211_1656211_CDK11B
chr15_51176399_51178399_TRPM7	chr6_33168790_33170790_SLC39A7	chr1_1654211_1656211_GNB1
chr22_36835268_36837268_MYH9	chr6_33170413_33172413_SLC39A7	chr1_1654211_1656211_MIB2
chr19_48109452_48111452_NAPA	chr12_48098804_48100804_SLC48A1	chr1_1654211_1656211_NADK
chr2_112784423_112786423_MERTK	chr12_48099844_48101844_SLC48A1	chr1_1654211_1656211_SLC35E2
chr16_2196650_2198650_SLC9A3R2	chr12_48110741_48112741_SLC48A1	chr1_1654211_1656211_SLC35E2B
chr6_3824730_3826730_PXDC1	chr12_48134164_48136164_SLC48A1	chr1_1654211_1656211_SSU72
chr16_77602573_77604573_ADAMTS18	chr16_87798509_87800509_SLC7A5	chr1_1654211_1656211_TMEM240
chr19_48648016_48650016_PLA2G4C	chr16_68290990_68292990_SLC7A6OS	chr1_1654211_1656211_VWA1
chr12_3141442_3143442_RHNO1	chr16_68296418_68298418_SLC7A6OS	chr1_1655434_1657434_ATAD3A
chr17_79648827_79650827_OXLD1	chr16_68298760_68300760_SLC7A6OS	chr1_1655434_1657434_ATAD3B
chr17_79648961_79650961_OXLD1	chr16_68342732_68344732_SLC7A6	chr1_1655434_1657434_CDK11A
chr9_75192279_75194279_ZFAND5	chr16_68365276_68367276_SLC7A6	chr1_1655434_1657434_CDK11B
chr19_47137939_47139939_PTGIR	chr14_23126403_23128403_SLC7A7	chr1_1655434_1657434_GNB1
chr9_114835324_114837324_UGCG	chr18_46306822_46308822_SMAD7	chr1_1655434_1657434_MIB2
chr17_64561935_64563935_PRKCA	chr12_56613650_56615650_SMARCC2	chr1_1655434_1657434_NADK
chr19_16694511_16696511_SLC35E1	chr22_42484936_42486936_SMDT1	chr1_1655434_1657434_SLC35E2
chr20_52487975_52489975_ZNF217	chr22_42484486_42486486_SMDT1	chr1_1655434_1657434_SLC35E2B
chr16_31463359_31465359_HSD3B7	chr5_60624022_60626022_SMIM15	chr1_1655434_1657434_SSU72
chr16_75108312_75110312_ZNRF1	chr5_60626099_60628099_SMIM15	chr1_1655434_1657434_TMEM240
chr11_124639570_124641570_SPA17	chr5_60629745_60631745_SMIM15	chr1_1655434_1657434_VWA1
chr11_124639570_124641570_SIAE	chr3_52559086_52561086_SMIM4	chr1_1655791_1657791_ATAD3A
chr6_43602842_43604842_GTPBP2	chr3_52564204_52566204_SMIM4	chr1_1655791_1657791_ATAD3B
chr6_43602842_43604842_MAD2L1BP	chr22_31364187_31366187_SMTN	chr1_1655791_1657791_CDK11A
chr14_24905138_24907138_NFATC4	chr17_62736067_62738067_SMURF2	chr1_1655791_1657791_CDK11B
chr5_131825294_131827294_C5orf56	chr20_48662813_48664813_SNAI1	chr1_1655791_1657791_GNB1
chr5_131826465_131828465_C5orf56	chr20_48686726_48688726_SNAI1	chr1_1655791_1657791_MIB2
chr19_12843559_12845559_TNPO2	chr17_47112139_47114139_SNF8	chr1_1655791_1657791_NADK
chr16_67549434_67551434_ATP6V0D1	chr5_54115007_54117007_SNX18	chr1_1655791_1657791_SLC35E2
chr12_49875854_49877854_SPATS2	chr17_76410978_76412978_SOCS3	chr1_1655791_1657791_SLC35E2B
chr10_74087231_74089231_DDIT4	chr1_203836178_203838178_SOX13	chr1_1655791_1657791_SSU72
chr17_7484964_7486964_CD68	chr8_55090884_55092884_SOX17	chr1_1655791_1657791_TMEM240
chr17_7484964_7486964_MPDU1	chr8_55239818_55241818_SOX17	chr1_1655791_1657791_VWA1
chr17_7486219_7488219_CD68	chr8_10488109_10490109_SOX7	chr1_1655859_1657859_ATAD3A
chr17_7486219_7488219_MPDU1	chr17_45908907_45910907_SP2	chr1_1655859_1657859_ATAD3B
chr8_22774368_22776368_PDLIM2	chr17_45918699_45920699_SP2	chr1_1655859_1657859_CDK11A
chr20_52565083_52567083_ZNF217	chr11_124632223_124634223_SPA17	chr1_1655859_1657859_CDK11B
chr9_140133754_140135754_DPP7	chr11_124639570_124641570_SPA17	chr1_1655859_1657859_GNB1
chr19_50077725_50079725_FCGRT	chr12_49875854_49877854_SPATS2	chr1_1655859_1657859_MIB2
chr9_130963633_130965633_CIZ1	chr12_49883008_49885008_SPATS2	chr1_1655859_1657859_NADK
chr21_37838739_37840739_CLDN14	chr12_49900856_49902856_SPATS2	chr1_1655859_1657859_SLC35E2
chr11_119074985_119076985_DPAGT1	chr17_74303761_74305761_SPHK1	chr1_1655859_1657859_SLC35E2B
chr8_42123344_42125344_PLAT	chr19_49119653_49121653_SPHK2	chr1_1655859_1657859_SSU72
chr17_15347209_15349209_PMP22	chr19_38747231_38749231_SPINT2	chr1_1655859_1657859_TMEM240
chr11_64049810_64051810_GPR137	chr12_53460155_53462155_SPRYD3	chr1_1655859_1657859_VWA1
chr11_64051713_64053713_GPR137	chr12_53489435_53491435_SPRYD3	chr1_1677438_1679438_ATAD3A
chr11_64052176_64054176_GPR137	chr1_9501495_9503495_SPSB1	chr1_1677438_1679438_ATAD3B
chr19_1589967_1591967_MEX3D	chr16_1823234_1825234_SPSB3	chr1_1677438_1679438_CDK11A
chr2_85820836_85822836_GGCX	chr5_121411497_121413497_SRFBP1	chr1_1677438_1679438_CDK11B
chr2_85820976_85822976_GGCX	chr12_64574460_64576460_SRGAP1	chr1_1677438_1679438_GNB1
chr2_85822656_85824656_GGCX	chr12_64580422_64582422_SRGAP1	chr1_1677438_1679438_MIB2
chr19_48655530_48657530_PLA2G4C	chr12_64614688_64616688_SRGAP1	chr1_1677438_1679438_NADK
chr20_44407701_44409701_SYS1	chr12_64616076_64618076_SRGAP1	chr1_1677438_1679438_SLC35E2
chr9_130763205_130765205_FAM102A	chr17_74049338_74051338_SRP68	chr1_1677438_1679438_SLC35E2B
chr9_130767713_130769713_FAM102A	chr17_74049737_74051737_SRP68	chr1_1677438_1679438_SSU72
chr7_116445321_116447321_MET	chr1_225654359_225656359_SRP9	chr1_1677438_1679438_TMEM240
chr3_194298713_194300713_ATP13A3	chr5_81146690_81148690_SSBP2	chr1_1690081_1692081_ATAD3A
chr3_194302996_194304996_ATP13A3	chr19_18539137_18541137_SSBP4	chr1_1690081_1692081_ATAD3B
chr19_36659743_36661743_WDR62	chr12_109223186_109225186_SSH1	chr1_1690081_1692081_CDK11A
chr19_36659743_36661743_THAP8	chr17_27968458_27970458_SSH2	chr1_1690081_1692081_CDK11B
chr10_129833629_129835629_PTPRE	chr11_67031904_67033904_SSH3	chr1_1690081_1692081_GNB1
chr19_13201629_13203629_NFIX	chr11_67068918_67070918_SSH3	chr1_1690081_1692081_MIB2
chr19_38753097_38755097_PPP1R14A	chr11_67083309_67085309_SSH3	chr1_1690081_1692081_NADK
chr12_49498314_49500314_DHH	chr11_67083486_67085486_SSH3	chr1_1690081_1692081_SLC35E2
chr3_111569813_111571813_PHLDB2	chr11_65332256_65334256_SSSCA1	chr1_1690081_1692081_SLC35E2B
chr19_2551867_2553867_GADD45B	chr2_86094793_86096793_ST3GAL5	chr1_1690081_1692081_SSU72
chr19_2554636_2556636_GADD45B	chr2_86263445_86265445_ST3GAL5	chr1_1690081_1692081_TMEM240
chr3_49331136_49333136_CCDC71	chr9_130644567_130646567_ST6GALNAC6	chr1_1708567_1710567_ATAD3A
chr3_49331136_49333136_KLHDC8B	chr3_52564204_52566204_STAB1	chr1_1708567_1710567_CDK11A
chr12_53489435_53491435_SPRYD3	chr11_72433403_72435403_STARD10	chr1_1708567_1710567_CDK11B
chr2_20810970_20812970_RHOB	chr17_40437564_40439564_STAT5B	chr1_1708567_1710567_GNB1
chr4_141175182_141177182_MAML3	chr12_57472574_57474574_STAT6	chr1_1708567_1710567_MIB2
chr4_141176439_141178439_MAML3	chr12_57472190_57474190_STAT6	chr1_1708567_1710567_NADK
chr1_245131170_245133170_HNRNPU	chr2_220094410_220096410_STK16	chr1_1708567_1710567_SLC35E2
chr1_245131500_245133500_HNRNPU	chr2_220094203_220096203_STK16	chr1_1708567_1710567_SLC35E2B
chr1_245134253_245136253_HNRNPU	chr2_242496145_242498145_STK25	chr1_1708567_1710567_SSU72
chr12_120563651_120565651_RAB35	chr15_74316641_74318641_STOML1	chr1_1708567_1710567_TMEM240
chr17_61917866_61919866_FTSJ3	chr2_202505802_202507802_STRADB	chr1_1789783_1791783_CDK11A
chr12_104678718_104680718_TXNRD1	chr2_202507518_202509518_STRADB	chr1_1789783_1791783_CDK11B
chr6_76233426_76235426_COX7A2	chr11_59568382_59570382_STX3	chr1_1789783_1791783_GNB1
chr6_42011951_42013951_CCND3	chr11_62572964_62574964_STX5	chr1_1789783_1791783_MIB2
chr7_106376349_106378349_CCDC71L	chr12_118626307_118628307_SUDS3	chr1_1789783_1791783_NADK
chr5_55485765_55487765_IL6ST	chr17_56429599_56431599_SUPT4H1	chr1_1789783_1791783_SLC35E2
chr7_100269362_100271362_C7orf61	chr17_56429243_56431243_SUPT4H1	chr1_1789783_1791783_SLC35E2B
chr7_100269886_100271886_C7orf61	chr19_39923171_39925171_SUPT5H	chr1_1789783_1791783_SSU72
chr7_100272687_100274687_C7orf61	chr19_39926618_39928618_SUPT5H	chr1_1818868_1820868_CDK11A
chr1_90222346_90224346_LRRC8C	chr19_46388600_46390600_SYMPK	chr1_1818868_1820868_CDK11B
chr9_5585762_5587762_PLGRKT	chr6_33392610_33394610_SYNGAP1	chr1_1818868_1820868_GNB1
chr9_5588843_5590843_PLGRKT	chr17_61518207_61520207_TACO1	chr1_1818868_1820868_MIB2
chr19_18449407_18451407_JUND	chr11_62528190_62530190_TAF6L	chr1_1818868_1820868_NADK
chr14_75743594_75745594_NEK9	chr7_99722319_99724319_TAF6	chr1_1818868_1820868_SLC35E2
chr22_36846510_36848510_MYH9	chr7_99723926_99725926_TAF6	chr1_1818868_1820868_SLC35E2B
chr8_102166770_102168770_YWHAZ	chr16_29988267_29990267_TAOK2	chr1_1822332_1824332_CDK11A
chr19_5912192_5914192_NDUFA11	chr12_53886036_53888036_TARBP2	chr1_1822332_1824332_CDK11B
chr8_131684938_131686938_ASAP1	chr16_30387632_30389632_TBC1D10B	chr1_1822332_1824332_GNB1
chr3_111564748_111566748_PHLDB2	chr16_30388603_30390603_TBC1D10B	chr1_1822332_1824332_MIB2
chr12_8111359_8113359_SLC2A3	chr9_131534213_131536213_TBC1D13	chr1_1822332_1824332_NADK
chr9_139508266_139510266_NOTCH1	chr19_50370822_50372822_TBC1D17	chr1_1822332_1824332_SLC35E2
chr17_72864876_72866876_SLC9A3R1	chr6_42845812_42847812_TBCC	chr1_1822332_1824332_SLC35E2B
chr20_4489869_4491869_ADRA1D	chr16_2032149_2034149_TBL3	chr1_1822556_1824556_CDK11A
chr10_104102035_104104035_GBF1	chr16_89929620_89931620_TCF25	chr1_1822556_1824556_CDK11B
chr2_74373107_74375107_STAMBP	chr2_85484533_85486533_TCF7L1	chr1_1822556_1824556_GNB1
chr2_74373790_74375790_STAMBP	chr3_49377536_49379536_TCTA	chr1_1822556_1824556_MIB2
chr20_4535634_4537634_ADRA1D	chr1_45264304_45266304_TCTEX1D4	chr1_1822556_1824556_NADK
chr12_76734344_76736344_NAP1L1	chr1_45267306_45269306_TCTEX1D4	chr1_1822556_1824556_SLC35E2
chr15_85267511_85269511_SEC11A	chr10_97600507_97602507_TCTN3	chr1_1822556_1824556_SLC35E2B
chr18_12659008_12661008_AFG3L2	chr12_3141442_3143442_TEAD4	chr1_1839662_1841662_CDK11A
chr1_94788173_94790173_ARHGAP29	chr14_20921157_20923157_TEP1	chr1_1839662_1841662_CDK11B
chr15_34515197_34517197_EMC7	chr14_20923267_20925267_TEP1	chr1_1839662_1841662_GNB1
chr15_34515525_34517525_EMC7	chr19_41867870_41869870_TGFB1	chr1_1839662_1841662_MIB2
chr15_34516851_34518851_EMC7	chr15_39558462_39560462_THBS1	chr1_1839662_1841662_NADK
chr19_4565493_4567493_SEMA6B	chr15_39722656_39724656_THBS1	chr1_1839662_1841662_SLC35E2
chr8_145147937_145149937_PARP10	chr1_155163524_155165524_THBS3	chr1_1839662_1841662_SLC35E2B
chr8_145147937_145149937_GRINA	chr17_38210889_38212889_THRA	chr1_2063610_2065610_GNB1
chr8_145148612_145150612_PARP10	chr17_38210102_38212102_THRA	chr1_2063610_2065610_PEX10
chr8_145148612_145150612_GRINA	chr12_56767691_56769691_TIMELESS	chr1_2063610_2065610_RER1
chr8_145149909_145151909_PARP10	chr11_6495214_6497214_TIMM10B	chr1_2063610_2065610_SKI
chr8_145149909_145151909_GRINA	chr17_963460_965460_TIMM22	chr1_2079309_2081309_GNB1
chr19_1405567_1407567_EFNA2	chr3_156798549_156800549_TIPARP	chr1_2079309_2081309_PEX10
chr19_1405872_1407872_EFNA2	chr3_156805944_156807944_TIPARP	chr1_2079309_2081309_RER1
chr19_1409954_1411954_EFNA2	chr15_66789347_66791347_TIPIN	chr1_2079309_2081309_SKI
chr19_11464061_11466061_CCDC159	chr17_27047933_27049933_TLCD1	chr1_2121376_2123376_GNB1
chr19_11464061_11466061_TMEM205	chr17_27238711_27240711_TLCD1	chr1_2121376_2123376_PEX10
chr19_13068068_13070068_GADD45GIP1	chr17_27240999_27242999_TLCD1	chr1_2121376_2123376_RER1
chr19_3422792_3424792_NFIC	chr17_27278211_27280211_TLCD1	chr1_2121376_2123376_SKI
chr19_49667744_49669744_TRPM4	chr16_84649447_84651447_TLDC1	chr1_2124576_2126576_PEX10
chr7_27175196_27177196_SKAP2	chr19_2970612_2972612_TLE2	chr1_2124576_2126576_RER1
chr3_195267975_195269975_XXYLT1	chr19_2982429_2984429_TLE2	chr1_2124576_2126576_SKI
chr2_177417448_177419448_HOXD8	chr12_50039881_50041881_TMBIM6	chr1_2125883_2127883_PEX10
chr11_62597334_62599334_NXF1	chr16_19073053_19075053_TMC7	chr1_2125883_2127883_RER1
chr11_62599369_62601369_NXF1	chr1_165879170_165881170_TMCO1	chr1_2125883_2127883_SKI
chr11_62599563_62601563_NXF1	chr5_139944189_139946189_TMCO6	chr1_2126214_2128214_PEX10
chr22_37954470_37956470_CDC42EP1	chr12_123847265_123849265_TMED2	chr1_2126214_2128214_RER1
chr22_37954905_37956905_CDC42EP1	chr7_44884928_44886928_TMED4	chr1_2126214_2128214_SKI
chr22_37959560_37961560_CDC42EP1	chr17_8088260_8090260_TMEM107	chr1_2129798_2131798_PEX10
chr22_43545519_43547519_MCAT	chr11_61124361_61126361_TMEM138	chr1_2129798_2131798_RER1
chr22_43547541_43549541_MCAT	chr19_19172802_19174802_TMEM161A	chr1_2129798_2131798_SKI
chr2_46038974_46040974_PRKCE	chr11_62538009_62540009_TMEM179B	chr1_2135339_2137339_PEX10
chr2_62637849_62639849_COMMD1	chr19_11464061_11466061_TMEM205	chr1_2135339_2137339_RER1
chr18_32923499_32925499_ZNF397	chr16_67277780_67279780_TMEM208	chr1_2135339_2137339_SKI
chr18_32924426_32926426_ZNF397	chr1_32799196_32801196_TMEM234	chr1_2138399_2140399_PEX10
chr9_38069210_38071210_SLC25A51	chr1_32531573_32533573_TMEM39B	chr1_2138399_2140399_RER1
chr9_38069581_38071581_SLC25A51	chr1_15586893_15588893_TMEM51	chr1_2138399_2140399_SKI
chr15_66789347_66791347_MAP2K1	chr14_20929376_20931376_TMEM55B	chr1_2144035_2146035_PEX10
chr1_59760624_59762624_JUN	chr19_41858853_41860853_TMEM91	chr1_2144035_2146035_RER1
chr1_59761656_59763656_JUN	chr5_71905994_71907994_TNPO1	chr1_2144035_2146035_SKI
chr17_62501157_62503157_POLG2	chr5_71919492_71921492_TNPO1	chr1_2157532_2159532_PANK4
chr17_62502484_62504484_POLG2	chr19_12831051_12833051_TNPO2	chr1_2157532_2159532_PEX10
chr17_62503149_62505149_POLG2	chr19_12833105_12835105_TNPO2	chr1_2157532_2159532_RER1
chr12_124070171_124072171_SBNO1	chr19_12843559_12845559_TNPO2	chr1_2157532_2159532_SKI
chr22_20008118_20010118_ARVCF	chr16_24747790_24749790_TNRC6A	chr1_2158133_2160133_PANK4
chr6_31039366_31041366_VARS2	chr12_6977319_6979319_TPI1	chr1_2158133_2160133_PEX10
chr9_107729742_107731742_ABCA1	chr15_63141113_63143113_TPM1	chr1_2158133_2160133_RER1
chr19_4469966_4471966_UBXN6	chr15_63181392_63183392_TPM1	chr1_2158133_2160133_SKI
chr6_44032716_44034716_VEGFA	chr13_103496503_103498503_TPP2	chr1_2163049_2165049_PANK4
chr19_17443790_17445790_GTPBP3	chr17_27230089_27232089_TRAF4	chr1_2163049_2165049_PEX10
chr19_17445638_17447638_GTPBP3	chr17_27238711_27240711_TRAF4	chr1_2163049_2165049_RER1
chr19_17447324_17449324_GTPBP3	chr17_27240999_27242999_TRAF4	chr1_2163049_2165049_SKI
chr5_39525072_39527072_DAB2	chr12_112553774_112555774_TRAFD1	chr1_2177791_2179791_PANK4
chr9_139518898_139520898_SEC16A	chr6_52284407_52286407_TRAM2	chr1_2177791_2179791_PEX10
chr19_2610138_2612138_LMNB2	chr6_52282993_52284993_TRAM2	chr1_2177791_2179791_RER1
chr13_52376219_52378219_INTS6	chr3_48540520_48542520_TREX1	chr1_2177791_2179791_SKI
chr13_52378298_52380298_INTS6	chr8_126229963_126231963_TRIB1	chr1_2185327_2187327_PANK4
chr19_4634102_4636102_SEMA6B	chr8_126649832_126651832_TRIB1	chr1_2185327_2187327_PEX10
chr19_4638516_4640516_SEMA6B	chr11_6500676_6502676_TRIM3	chr1_2185327_2187327_RER1
chr5_140078031_140080031_HARS2	chr11_6500735_6502735_TRIM3	chr1_2185327_2187327_SKI
chr5_140078031_140080031_HARS	chr17_73891456_73893456_TRIM47	chr1_2188046_2190046_PANK4
chr5_140079232_140081232_HARS2	chr17_73874656_73876656_TRIM65	chr1_2188046_2190046_PEX10
chr5_140079232_140081232_HARS	chr22_20117363_20119363_TRMT2A	chr1_2188046_2190046_RER1
chr12_56550044_56552044_MYL6B	chr22_20117886_20119886_TRMT2A	chr1_2188046_2190046_SKI
chr12_56550294_56552294_MYL6B	chr22_20119090_20121090_TRMT2A	chr1_2209769_2211769_PANK4
chr12_56554357_56556357_MYL6B	chr19_49667744_49669744_TRPM4	chr1_2209769_2211769_PEX10
chr4_141154614_141156614_MAML3	chr11_63993341_63995341_TRPT1	chr1_2209769_2211769_RER1
chr4_141157881_141159881_MAML3	chr11_63997038_63999038_TRPT1	chr1_2209769_2211769_SKI
chr16_30132717_30134717_GDPD3	chr3_149943924_149945924_TSC22D2	chr1_2222806_2224806_FAM213B
chr16_30134630_30136630_GDPD3	chrX_106918222_106920222_TSC22D3	chr1_2222806_2224806_PANK4
chr22_37649653_37651653_RAC2	chr7_100143292_100145292_TSC22D4	chr1_2222806_2224806_PEX10
chr1_110304965_110306965_GSTM2	chr11_836676_838676_TSPAN4	chr1_2222806_2224806_RER1
chr2_27593334_27595334_SNX17	chr6_116848889_116850889_TSPYL1	chr1_2222806_2224806_SKI
chr2_27593334_27595334_EIF2B4	chr15_43028177_43030177_TTBK2	chr1_2230790_2232790_FAM213B
chr19_3433411_3435411_NFIC	chr15_43029417_43031417_TTBK2	chr1_2230790_2232790_PANK4
chr22_42484486_42486486_SMDT1	chr2_74699942_74701942_TTC31	chr1_2230790_2232790_PEX10
chr22_42484936_42486936_SMDT1	chr20_43237106_43239106_TTPAL	chr1_2230790_2232790_RER1
chr18_47383954_47385954_RPL17	chr12_49591491_49593491_TUBA1A	chr1_2230790_2232790_SKI
chr17_56084383_56086383_MRPS23	chr12_49626710_49628710_TUBA1A	chr1_2243789_2245789_FAM213B
chr17_56084707_56086707_MRPS23	chr6_30649492_30651492_TUBB	chr1_2243789_2245789_PANK4
chr6_33168473_33170473_SLC39A7	chr6_30655093_30657093_TUBB	chr1_2243789_2245789_PEX10
chr6_33168473_33170473_RXRB	chr6_30656443_30658443_TUBB	chr1_2243789_2245789_RER1
chr6_33168790_33170790_SLC39A7	chr6_30658500_30660500_TUBB	chr1_2243789_2245789_SKI
chr6_33168790_33170790_RXRB	chr3_50372406_50374406_TUSC2	chr1_2245992_2247992_FAM213B
chr6_33170413_33172413_SLC39A7	chr3_50374895_50376895_TUSC2	chr1_2245992_2247992_PANK4
chr6_33170413_33172413_RXRB	chr12_104678718_104680718_TXNRD1	chr1_2245992_2247992_PEX10
chr6_33173625_33175625_SLC39A7	chr12_104684171_104686171_TXNRD1	chr1_2245992_2247992_RER1
chr6_33173625_33175625_RXRB	chr12_104695509_104697509_TXNRD1	chr1_2245992_2247992_SKI
chr6_33174285_33176285_SLC39A7	chr19_10379623_10381623_TYK2	chr1_2321213_2323213_FAM213B
chr6_33174285_33176285_RXRB	chr9_139977027_139979027_UAP1L1	chr1_2321213_2323213_PANK4
chr2_73402628_73404628_SPR	chr9_138984746_138986746_UBAC1	chr1_2321213_2323213_PEX10
chr7_150413224_150415224_GIMAP8	chr17_74247489_74249489_UBALD2	chr1_2321213_2323213_RER1
chr19_46282877_46284877_SIX5	chr11_122647117_122649117_UBASH3B	chr1_2321213_2323213_SKI
chr9_36570858_36572858_RNF38	chr5_138753869_138755869_UBE2D2	chr1_2321295_2323295_FAM213B
chr9_36571562_36573562_RNF38	chr19_9929731_9931731_UBL5	chr1_2321295_2323295_PANK4
chr9_36574075_36576075_RNF38	chr19_9929584_9931584_UBL5	chr1_2321295_2323295_PEX10
chr20_34471297_34473297_RBM39	chr9_114835324_114837324_UGCG	chr1_2321295_2323295_RER1
chr1_227617026_227619026_CDC42BPA	chr4_39638082_39640082_UGDH	chr1_2321295_2323295_SKI
chr5_140017011_140019011_APBB3	chr12_108959706_108961706_UNG	chr1_2322993_2324993_FAM213B
chr5_140018109_140020109_APBB3	chr20_33898947_33900947_UQCC1	chr1_2322993_2324993_PANK4
chr1_45274364_45276364_BTBD19	chr1_45768651_45770651_UROD	chr1_2322993_2324993_PEX10
chr1_45274364_45276364_TCTEX1D4	chr3_49156666_49158666_USP19	chr1_2322993_2324993_RER1
chr7_75929874_75931874_HSPB1	chr3_49169149_49171149_USP19	chr1_2322993_2324993_SKI
chr7_75930608_75932608_HSPB1	chr12_6974583_6976583_USP5	chr1_2324279_2326279_FAM213B
chr7_75932974_75934974_HSPB1	chr12_6539036_6541036_VAMP1	chr1_2324279_2326279_PANK4
chr7_27133712_27135712_SKAP2	chr6_31039366_31041366_VARS2	chr1_2324279_2326279_PEX10
chr7_27134212_27136212_SKAP2	chr9_136709374_136711374_VAV2	chr1_2324279_2326279_RER1
chr12_120729161_120731161_RPLP0	chr6_44025159_44027159_VEGFA	chr1_2324279_2326279_SKI
chr16_4672824_4674824_UBALD1	chr6_44032716_44034716_VEGFA	chr1_2335806_2337806_FAM213B
chr7_27135625_27137625_SKAP2	chr6_44039202_44041202_VEGFA	chr1_2335806_2337806_PANK4
chr1_161358784_161360784_TOMM40L	chr11_64006412_64008412_VEGFB	chr1_2335806_2337806_PEX10
chr20_48662813_48664813_SNAI1	chr11_64007882_64009882_VEGFB	chr1_2335806_2337806_RER1
chr17_27240999_27242999_TLCD1	chr3_156921852_156923852_VEPH1	chr1_2335806_2337806_SKI
chr6_8058258_8060258_BMP6	chr17_55952953_55954953_VEZF1	chr1_2342349_2344349_FAM213B
chr6_8061941_8063941_BMP6	chr10_16884681_16886681_VIM	chr1_2342349_2344349_PANK4
chr6_8064086_8066086_BMP6	chr17_40913473_40915473_VPS25	chr1_2342349_2344349_PEX10
chr6_8064647_8066647_BMP6	chr11_64851630_64853630_VPS51	chr1_2342349_2344349_RER1
chr6_44025159_44027159_VEGFA	chr11_64863533_64865533_VPS51	chr1_2342349_2344349_SKI
chr1_23503468_23505468_LUZP1	chr1_151167118_151169118_VPS72	chr1_2344010_2346010_FAM213B
chr16_22080846_22082846_C16orf52	chr1_151169402_151171402_VPS72	chr1_2344010_2346010_PANK4
chr17_45971515_45973515_MRPL10	chr14_68087294_68089294_VTI1B	chr1_2344010_2346010_PEX10
chr17_45971609_45973609_MRPL10	chr12_6289373_6291373_VWF	chr1_2344010_2346010_RER1
chr17_45973581_45975581_MRPL10	chr14_100772884_100774884_WARS	chr1_2344010_2346010_SKI
chr22_50779745_50781745_MAPK11	chr10_104573308_104575308_WBP1L	chr1_2344066_2346066_FAM213B
chr22_50780312_50782312_MAPK11	chr19_36523573_36525573_WDR62	chr1_2344066_2346066_PANK4
chr8_23267432_23269432_CHMP7	chr12_679444_681444_WNK1	chr1_2344066_2346066_PEX10
chr12_6289373_6291373_VWF	chr12_684526_686526_WNK1	chr1_2344066_2346066_RER1
chr19_11313658_11315658_KANK2	chr17_40925677_40927677_WNK4	chr1_2344066_2346066_SKI
chr16_2082844_2084844_SLC9A3R2	chr17_57512412_57514412_YPEL2	chr1_2382588_2384588_FAM213B
chr5_17077486_17079486_MYO10	chr17_57516994_57518994_YPEL2	chr1_2382588_2384588_PANK4
chr19_39934185_39936185_RPS16	chr22_20105278_20107278_ZDHHC8	chr1_2382588_2384588_PEX10
chr19_39934386_39936386_RPS16	chr10_31076434_31078434_ZEB1	chr1_2382588_2384588_RER1
chr13_29214302_29216302_FLT1	chr10_31288446_31290446_ZEB1	chr1_2382588_2384588_SKI
chr1_113007162_113009162_CTTNBP2NL	chr2_220083712_220085712_ZFAND2B	chr1_2456068_2458068_FAM213B
chr1_113007322_113009322_CTTNBP2NL	chr16_88592206_88594206_ZFPM1	chr1_2456068_2458068_PANK4
chr12_56658641_56660641_COQ10A	chr5_140071312_140073312_ZMAT2	chr1_2456068_2458068_PEX10
chr12_56659727_56661727_COQ10A	chr5_140070896_140072896_ZMAT2	chr1_2456068_2458068_RER1
chr5_140944630_140946630_PCDHGA10	chr3_179039017_179041017_ZMAT3	chr1_2456068_2458068_SKI
chr11_82780178_82782178_PRCP	chr3_179039550_179041550_ZMAT3	chr1_2458035_2460035_FAM213B
chr11_82781107_82783107_PRCP	chr19_36703503_36705503_ZNF146	chr1_2458035_2460035_PANK4
chr11_82783700_82785700_PRCP	chr19_36703935_36705935_ZNF146	chr1_2458035_2460035_PEX10
chr18_20807456_20809456_CABLES1	chr19_36705575_36707575_ZNF146	chr1_2458035_2460035_RER1
chr11_64690142_64692142_ATG2A	chr19_36706411_36708411_ZNF146	chr1_2458035_2460035_SKI
chr11_64691028_64693028_ATG2A	chr16_3114581_3116581_ZNF205	chr1_2478335_2480335_FAM213B
chr16_77608404_77610404_ADAMTS18	chr16_3155473_3157473_ZNF205	chr1_2478335_2480335_PANK4
chr16_77612505_77614505_ADAMTS18	chr20_52550247_52552247_ZNF217	chr1_2478335_2480335_PEX10
chr15_41309703_41311703_DLL4	chr12_6809596_6811596_ZNF384	chr1_2478335_2480335_RER1
chr19_13164854_13166854_NFIX	chr12_54778514_54780514_ZNF385A	chr1_2486033_2488033_FAM213B
chr16_774935_776935_FAM173A	chr18_32923499_32925499_ZNF397	chr1_2486033_2488033_PANK4
chr11_47285949_47287949_ARFGAP2	chr18_32924426_32926426_ZNF397	chr1_2486033_2488033_PEX10
chr11_47288926_47290926_ARFGAP2	chr7_99594423_99596423_ZNF3	chr1_2486033_2488033_RER1
chr11_47289531_47291531_ARFGAP2	chr19_8589276_8591276_ZNF414	chr1_2510613_2512613_FAM213B
chr15_99394676_99396676_IGF1R	chr10_31076434_31078434_ZNF438	chr1_2510613_2512613_PANK4
chr11_65727159_65729159_DRAP1	chr10_31079521_31081521_ZNF438	chr1_2510613_2512613_PEX10
chr11_65727693_65729693_DRAP1	chr10_31101169_31103169_ZNF438	chr1_2510613_2512613_RER1
chr11_65729488_65731488_DRAP1	chr2_27593334_27595334_ZNF513	chr1_2515898_2517898_FAM213B
chr11_64863533_64865533_VPS51	chr19_56145531_56147531_ZNF580	chr1_2515898_2517898_PANK4
chr8_145966240_145968240_C8orf82	chr16_2067520_2069520_ZNF598	chr1_2515898_2517898_PEX10
chr22_40440468_40442468_RPS19BP1	chr19_11669050_11671050_ZNF627	chr1_2515898_2517898_RER1
chr2_3582914_3584914_ADI1	chr19_11670051_11672051_ZNF627	chr1_2515902_2517902_FAM213B
chr19_13226387_13228387_LYL1	chr16_30786148_30788148_ZNF629	chr1_2515902_2517902_PANK4
chr19_13227101_13229101_LYL1	chr8_37401039_37403039_ZNF703	chr1_2515902_2517902_PEX10
chr19_13227463_13229463_LYL1	chr16_30410501_30412501_ZNF771	chr1_2515902_2517902_RER1
chr19_13229573_13231573_LYL1	chr19_35503268_35505268_ZNF792	chr1_2517793_2519793_FAM213B
chr14_75534874_75536874_RPS6KL1	chr16_75108312_75110312_ZNRF1	chr1_2517793_2519793_PANK4
chr11_64035570_64037570_PPP1R14B	chr16_75120193_75122193_ZNRF1	chr1_2517793_2519793_PEX10
chr11_64035570_64037570_PLCB3	chr10_75561157_75563157_ZSWIM8	chr1_2517793_2519793_RER1
chr2_202095943_202097943_CASP10	chr10_75569947_75571947_ZSWIM8	chr1_2573297_2575297_FAM213B
chr2_202096165_202098165_CASP10		chr1_2573297_2575297_PANK4
chr17_2079219_2081219_SMG6		chr1_2573297_2575297_PEX10
chr9_139977027_139979027_UAP1L1		chr1_2573297_2575297_RER1
chr9_139979367_139981367_UAP1L1		chr1_3228924_3230924_MEGF6
chr9_139979378_139981378_UAP1L1		chr1_3369146_3371146_MEGF6
chr16_68342732_68344732_SLC7A6		chr1_3369146_3371146_TPRG1L
chr16_68342876_68344876_SLC7A6		chr1_3369146_3371146_WRAP73
chr6_31761237_31763237_DDAH2		chr1_3420242_3422242_LRRC47
chr6_31761237_31763237_CLIC1		chr1_3420242_3422242_MEGF6
chr6_31763712_31765712_DDAH2		chr1_3420242_3422242_SMIM1
chr6_31763712_31765712_CLIC1		chr1_3420242_3422242_TPRG1L
chr20_36845286_36847286_TGM2		chr1_3420242_3422242_WRAP73
chr2_86263445_86265445_ST3GAL5		chr1_3455719_3457719_LRRC47
chr20_60941657_60943657_ADRM1		chr1_3455719_3457719_MEGF6
chr20_60942368_60944368_ADRM1		chr1_3455719_3457719_SMIM1
chr11_67140797_67142797_POLD4		chr1_3455719_3457719_TPRG1L
chr11_67141206_67143206_POLD4		chr1_3455719_3457719_WRAP73
chr18_23097514_23099514_ZNF521		chr1_3506393_3508393_CEP104
chr6_30768372_30770372_FLOT1		chr1_3506393_3508393_DFFB
chr6_30768372_30770372_IER3		chr1_3506393_3508393_LRRC47
chr20_48780908_48782908_SNAI1		chr1_3506393_3508393_MEGF6
chr19_49258647_49260647_FUT1		chr1_3506393_3508393_SMIM1
chr12_58174527_58176527_METTL1		chr1_3506393_3508393_TPRG1L
chr16_2196650_2198650_TBL3		chr1_3506393_3508393_WRAP73
chr7_131308378_131310378_PODXL		chr1_3509442_3511442_CEP104
chr9_35603280_35605280_STOML2		chr1_3509442_3511442_DFFB
chr9_35604161_35606161_STOML2		chr1_3509442_3511442_LRRC47
chr16_88876891_88878891_CDT1		chr1_3509442_3511442_MEGF6
chr16_88878342_88880342_CDT1		chr1_3509442_3511442_SMIM1
chr17_7139594_7141594_DVL2		chr1_3509442_3511442_TPRG1L
[truncated: 245,738+ more rows]

## Sheet: Fig. 2I
All HiCllops (<1M)
[truncated: 55,260 more rows]
