# Supplementary material for: Chromatin accessibility landscape and regulatory network of high-altitude hypoxia adaptation
Source: Nat Commun. 2020 Oct 1;11:4928. doi: 10.1038/s41467-020-18638-8 (PMC7529806; doi:10.1038/s41467-020-18638-8)
Supplement: Supplementary file 16 — Source Data [file 41467_2020_18638_MOESM16_ESM.zip › Source_data/Figure3.xlsx]

## Sheet: Fig. 3A
Element								SNPs Fst
chr	start	end	Element	is ASRE				chr	pos	SNP	Fst
chr2	46241392	46243533	E1					2	46210031	rs61764810	0.0177
chr2	46256235	46257608	E2					2	46210474	rs61756860	0
chr2	46272485	46274861	E3					2	46210615	rs61756863	0.115
chr2	46290179	46291044	E4					2	46210763	rs7594827	0
chr2	46292572	46297479	E5					2	46211353	rs59895335	0.0036
chr2	46298610	46305827	E6					2	46211645	rs60465117	0.0036
chr2	46309806	46311085	E7					2	46211658	rs4953294	0
chr2	46312035	46314791	E8					2	46212204	rs62129008	0
chr2	46324051	46326472	E9					2	46212352	rs61756864	0.0036
chr2	46343391	46347662	E10					2	46212661	rs12993611	0
chr2	46391113	46392791	E11					2	46212917	rs79427558	0.0036
chr2	46405822	46407246	E12					2	46213289	rs2711288	0
chr2	46423551	46428332	E13					2	46213678	rs74815201	0.0145
chr2	46451468	46453698	E14					2	46213940	rs13001570	0
chr2	46483774	46487780	E15					2	46214741	rs137981536	0.0408
chr2	46494295	46505970	E16					2	46214904	rs61756877	0.0543
chr2	46522733	46524541	P					2	46215903	rs13403367	0.0543
chr2	46526204	46529309	E17	ASRE				2	46216214	rs117357025	0.0106
chr2	46538333	46544153	E18					2	46216412	rs181924220	0.0408
chr2	46549577	46553204	E19					2	46216413	.	0.0408
chr2	46560173	46563595	E20	ASRE				2	46216900	rs1562649	0
chr2	46574334	46580523	E21	ASRE				2	46217331	rs2245633	0
chr2	46589710	46594828	E22	ASRE				2	46217670	rs2595214	0
								2	46219119	rs10084463	0
Hi-C anchors								2	46219464	rs17077	0
	anchor1	anchor2	width					2	46219949	rs2122112	0
loop1	46210000	46680000	1000					2	46220246	rs7558908	0
loop2	46230000	46590000	1000					2	46220466	rs57468165	0
								2	46220888	rs2711302	0
bigwig format files of Dnase-seq, H3K27ac, H3K4me3, and H3K4me1 for HUVEC								2	46220987	rs10084254	0
were downloaded from Roadmap database with sample name E122								2	46221755	rs12622193	0
								2	46222978	rs55930426	0
								2	46223418	rs1597250	0
								2	46224833	rs2345630	0
								2	46225528	rs369034504	0.1082
								2	46225778	rs2122113	0.0301
								2	46225795	rs2711287	0
								2	46225965	rs2595218	0.0138
								2	46227325	rs2595219	0.0036
								2	46227378	rs4953296	0.062
								2	46227925	rs2345631	0.0146
								2	46228300	rs4952796	0.0576
								2	46229849	rs2711285	0.0086
								2	46230383	rs2595221	0.0218
								2	46231525	rs4953297	0.0401
								2	46232042	rs2255094	0
								2	46232143	rs2255091	0.0281
								2	46232372	rs2595222	0
								2	46232859	rs59427010	0.0486
								2	46232881	rs4953298	0.0486
								2	46233977	rs13398251	0.0092
								2	46235359	rs7602129	0.0146
								2	46236215	rs55662985	0
								2	46237004	rs10195321	0
								2	46237041	rs12465869	0.062
								2	46237209	rs4953299	0.0505
								2	46237293	rs4953300	0.062
								2	46237446	rs1987070	0.0518
								2	46238244	rs6544867	0.0092
								2	46239816	.	0.0813
								2	46239924	rs56350372	0
								2	46239935	rs35442838	0
								2	46240240	rs3738901	0
								2	46240420	rs3738900	0.0505
								2	46242974	rs3820733	0.0036
								2	46243313	rs3738898	0.0033
								2	46243727	rs75536975	0
								2	46243865	rs13027146	0.0033
								2	46245180	rs7593128	0.0088
								2	46245192	rs75982293	0.0495
								2	46245335	rs59082194	0.0262
								2	46246410	rs75870771	0.0495
								2	46246490	rs59381379	0.0034
								2	46246953	rs68122031	0.021
								2	46247596	rs28398174	0.031
								2	46247854	.	0.0408
								2	46247988	rs7575331	0
								2	46248274	rs7604376	0.0083
								2	46248541	rs7592346	0.0032
								2	46248752	rs6743504	0.038
								2	46250361	rs75889105	0
								2	46250813	rs76598115	0.0626
								2	46251788	rs58635383	0.0713
								2	46252302	rs35617557	0
								2	46253962	rs6748835	0
								2	46254750	rs13003856	0
								2	46254806	rs7581295	0
								2	46255053	rs7607941	0.0142
								2	46255161	rs7584425	0.0086
								2	46255366	rs56950477	0.0744
								2	46256261	rs34537021	0
								2	46256454	rs7588321	0.0744
								2	46256666	rs6544868	0.014
								2	46257554	rs35332414	0
								2	46257569	rs76398474	0
								2	46257880	rs13024806	0.0123
								2	46258941	rs11903923	0.0123
								2	46259552	rs75004882	0.044
								2	46259807	rs7600159	0
								2	46259855	rs7573407	0.0429
								2	46260816	rs6544869	0.0484
								2	46261886	rs34156674	0.0123
								2	46263841	rs34768972	0.0123
								2	46265372	.	0.0408
								2	46267270	rs1009399	0.0564
								2	46269567	rs1470598	0
								2	46269969	rs6544870	0.0554
								2	46270378	rs1470597	0
								2	46270997	rs6746126	0.0083
								2	46271484	rs13420874	0.0348
								2	46274444	rs78448334	0.044
								2	46274468	rs7563379	0.0205
								2	46274663	rs6712036	0
								2	46275143	rs13427647	0.044
								2	46275648	rs11682804	0
								2	46275748	rs67704642	0
								2	46276522	rs6748375	0.0142
								2	46277923	rs12712960	0
								2	46278720	rs12712961	0.0033
								2	46279157	rs35748835	0
								2	46279533	.	0.0408
								2	46279539	rs11677820	0
								2	46279742	rs10865211	0
								2	46280057	rs35234211	0
								2	46280575	rs6707328	0.0121
								2	46280641	rs6751395	0
								2	46280830	rs6736522	0
								2	46280858	rs57075718	0
								2	46281367	rs79418840	0.0121
								2	46281589	rs72876173	0.0121
								2	46281751	rs72876175	0.0121
								2	46282061	rs75295367	0.0945
								2	46282200	rs57785626	0.0121
								2	46282541	rs57767215	0.0121
								2	46282560	rs72876177	0.0121
								2	46282602	rs72876178	0.0121
								2	46282912	rs113583455	0.0121
								2	46282959	rs56945899	0
								2	46283627	rs13033158	0
								2	46284335	rs76788523	0
								2	46284416	rs7562373	0.0121
								2	46284714	rs55936081	0
								2	46284757	rs13018760	0
								2	46284881	rs111631984	0.0121
								2	46284891	rs72876181	0.0121
								2	46284932	.	0.0813
								2	46285300	rs13001074	0
								2	46285524	rs13024907	0
								2	46285677	rs75883558	0
								2	46285725	rs56336893	0
								2	46286046	rs13025792	0
								2	46286392	.	0.0408
								2	46286574	.	0.0408
								2	46287538	rs115903049	0.0813
								2	46287554	rs12989656	0
								2	46287743	rs6751805	0
								2	46287976	rs6544871	0
								2	46288484	rs6727437	0
								2	46288736	rs72876192	0.0121
								2	46288800	rs79013938	0.0121
								2	46288907	rs6742708	0
								2	46289412	rs35200570	0
								2	46289448	rs57897453	0.0121
								2	46289655	rs55975151	0
								2	46289749	rs79355180	0
								2	46290416	rs921183	0.0178
								2	46290745	rs67285456	0
								2	46292043	rs6740057	0
								2	46292772	rs78237978	0
								2	46292844	rs34009723	0.0043
								2	46293153	rs13430452	0
								2	46293173	rs13430530	0
								2	46294811	rs12712962	0
								2	46294849	rs6730511	0.0121
								2	46294981	rs12712963	0.009
								2	46296443	rs57322816	0
								2	46297842	rs6742625	0.0072
								2	46297914	rs6742737	0
								2	46298053	rs11902150	0
								2	46298537	rs4952798	0
								2	46298751	rs145924767	0.0157
								2	46299113	rs7598174	0
								2	46300350	rs75898389	0
								2	46301399	rs3814372	0.0157
								2	46301429	rs3814371	0
								2	46301483	.	0.0543
								2	46301789	rs74803360	0.0157
								2	46302357	rs111336315	0.0157
								2	46302889	rs118137717	0.0157
								2	46303776	rs62129019	0.0096
								2	46305542	rs4953302	0
								2	46305631	rs12472305	0
								2	46306092	rs3738896	0.0096
								2	46307712	rs117393652	0.0204
								2	46307754	rs74671154	0.0204
								2	46308233	rs72806762	0
								2	46308393	rs66716369	0
								2	46308582	rs79713753	0.0204
								2	46308680	rs11690784	0
								2	46308684	rs11679702	0
								2	46308729	rs12467673	0
								2	46308962	rs2014336	0
								2	46309262	rs1868274	0
								2	46310381	rs11125047	0
								2	46311301	rs11125048	0
								2	46311829	rs11893864	0
								2	46311960	rs13432276	0
								2	46312062	rs77959229	0.0505
								2	46312318	rs7574349	0
								2	46312461	rs61758301	0
								2	46313481	rs1143691	0
								2	46314064	rs77752295	0
								2	46314403	rs11890344	0
								2	46314730	rs1124788	0.0042
								2	46314935	rs1124787	0.009
								2	46317104	rs1868273	0
								2	46317295	rs1868272	0
								2	46317348	rs1868271	0
								2	46317444	rs2881257	0
								2	46317445	rs2345952	0
								2	46317540	rs4953305	0
								2	46317587	rs4953306	0
								2	46317830	rs3768761	0
								2	46318091	rs74461210	0
								2	46318276	rs895760	0
								2	46318509	rs56203034	0.0346
								2	46319124	rs3768760	0.0115
								2	46320002	rs3768758	0.0138
								2	46320731	rs2345953	0.1017
								2	46320759	rs2881258	0.1017
								2	46320793	rs2345954	0.1017
								2	46320910	rs2881259	0.0088
								2	46320958	rs2345957	0.0272
								2	46321319	rs12993373	0
								2	46322160	rs72808733	0.0045
								2	46322166	rs67290491	0.0045
								2	46322232	rs66628040	0.0045
								2	46322440	rs4953307	0.0212
								2	46322559	rs13427146	0
								2	46322605	rs12712967	0
								2	46322633	rs4953308	0
								2	46322951	rs13024886	0
								2	46323103	rs67425308	0.0045
								2	46323675	rs1448218	0.0038
								2	46323687	rs1448217	0.0149
								2	46323896	rs75828000	0
								2	46324298	rs13000626	0.0149
								2	46324317	rs12712968	0.1017
								2	46324866	rs3768757	0.0083
								2	46325187	rs58166457	0
								2	46325397	rs76744187	0
								2	46326058	rs3754576	0
								2	46326060	rs3754575	0
								2	46326669	rs3754574	0.0086
								2	46326743	rs3754573	0.0086
								2	46327148	rs12622416	0.0086
								2	46327373	rs12615981	0.0086
								2	46327390	rs12622454	0.0086
								2	46327420	rs56026310	0.0086
								2	46327709	rs3754572	0.0093
								2	46327720	rs3754571	0.0086
								2	46327730	rs3754570	0.0037
								2	46328129	rs4953312	0.0037
								2	46328178	rs4953313	0.0086
								2	46328241	rs11694401	0.0042
								2	46328305	rs4953314	0.0037
								2	46328463	rs4953315	0.0086
								2	46328584	rs12616930	0.0086
								2	46328834	rs56024034	0.0086
								2	46328897	rs55982861	0.0086
								2	46329045	rs55858600	0.0037
								2	46329236	rs12614703	0
								2	46329300	rs4953316	0.0086
								2	46329352	rs12614729	0.0086
								2	46329419	rs4953317	0.0086
								2	46329982	rs1116245	0.0093
								2	46331191	rs10171092	0.0086
								2	46332264	rs56047501	0.0086
								2	46333878	rs56092773	0.0086
								2	46334021	rs11680282	0
								2	46334054	rs11680360	0
								2	46334224	rs56345591	0.0037
								2	46334346	rs11684218	0.0042
								2	46334359	rs11695648	0.0042
								2	46334632	rs11684352	0.0042
								2	46334754	rs55931210	0.0086
								2	46335133	rs7561820	0.0042
								2	46335209	rs7561920	0.0042
								2	46335456	rs7562157	0.0042
								2	46335536	rs7574671	0.0042
								2	46335903	rs79774719	0
								2	46335949	rs1375057	0
								2	46337322	rs2345958	0.0037
								2	46337558	rs2345959	0.0086
								2	46337631	rs10173704	0.0086
								2	46337708	rs78381946	0
								2	46338536	rs1597158	0.0086
								2	46338586	rs1597157	0.0086
								2	46339378	rs12615702	0.0036
								2	46340063	rs11687236	0.0042
								2	46340265	rs1375056	0
								2	46340462	rs1375054	0
								2	46341036	rs4356700	0.0042
								2	46341120	rs62127483	0
								2	46341329	rs10210161	0
								2	46342099	rs11674504	0.0914
								2	46342422	rs1349080	0.0914
								2	46342519	rs1349079	0.0914
								2	46342600	rs3768754	0
								2	46342779	rs3768753	0.1044
								2	46343735	rs12619351	0
								2	46343746	rs17034542	0.1557
								2	46344115	rs12618703	0.0016
								2	46344717	rs11125051	0.0157
								2	46344969	rs3820732	0.0029
								2	46345345	rs12616328	0.0157
								2	46345932	rs17034571	0.0029
								2	46345957	rs17034573	0
								2	46345978	rs2881260	0.0384
								2	46346286	rs17034576	0.0029
								2	46346716	rs3768751	0.0517
								2	46347023	rs3768750	0.0517
								2	46347606	rs4952800	0.0517
								2	46347792	rs2218660	0.0517
								2	46349129	rs55639402	0.0195
								2	46349271	rs12623399	0
								2	46349822	rs141752853	0.0121
								2	46351848	rs3768748	0
								2	46352058	rs3768747	0.0123
								2	46352070	rs3768746	0
								2	46352326	rs17799476	0
								2	46352453	rs3754569	0
								2	46352499	rs10495927	0
								2	46353140	rs35744969	0
								2	46353166	rs10495928	0
								2	46354269	rs3768745	0
								2	46355051	rs4953318	0
								2	46355714	rs17034605	0
								2	46356532	rs17034608	0
								2	46357446	rs4953319	0
								2	46358532	rs965320	0
								2	46358886	rs56033319	0
								2	46359079	rs17034610	0
								2	46360107	rs3768743	0
								2	46360907	rs10168349	0
								2	46363477	rs3768738	0
								2	46363807	rs13410378	0
								2	46364617	rs11125054	0
								2	46368908	rs78720308	0.2373
								2	46369239	rs3768737	0
								2	46371214	rs3754568	0.0013
								2	46371654	rs2278777	0
								2	46371826	rs2278776	0
								2	46371827	rs61759977	0
								2	46372174	rs10495929	0
								2	46372411	rs12990867	0
								2	46372472	rs12990701	0
								2	46372644	rs17034641	0
								2	46372675	rs10495930	0
								2	46372781	rs61523591	0
								2	46372815	rs55993112	0
								2	46373275	rs1020445	0
								2	46373596	rs10427180	0
								2	46374385	rs6544874	0
								2	46374720	rs56362104	0.0384
								2	46374747	.	0.0947
								2	46377512	rs4952804	0
								2	46378917	rs61759988	0.0204
								2	46379061	rs201388408	0
								2	46380583	rs77889235	0
								2	46381757	rs55878647	0
								2	46382676	rs11693479	0
								2	46383017	rs13025191	0
								2	46383399	rs4953321	0
								2	46385339	rs10205024	0.0099
								2	46385451	rs79567718	0.0396
								2	46387620	rs61759998	0.0396
								2	46387621	rs2278775	0.0099
								2	46387654	rs145001234	0.1566
								2	46388802	rs78486202	0.0396
								2	46388902	rs870139	0.0099
								2	46388934	rs870140	0.0048
								2	46389317	rs2345960	0.0099
								2	46389548	rs73926202	0.0396
								2	46391416	rs3768736	0.0099
								2	46391611	rs3768735	0.0396
								2	46391990	rs77978744	0.0396
								2	46392715	rs3768734	0.0396
								2	46392775	rs3820729	0.0467
								2	46392821	rs147161161	0.0366
								2	46393928	rs114348092	0.0396
								2	46396361	rs77489679	0.0396
								2	46396364	rs74607207	0.0396
								2	46396686	rs114263453	0.0396
								2	46397631	rs951012	0
								2	46398742	rs4952806	0.031
								2	46399166	rs79739909	0.031
								2	46401351	rs281475	0.0378
								2	46401705	rs77054005	0.031
								2	46401797	rs80323222	0.031
								2	46401970	rs114123422	0.031
								2	46402069	rs115753714	0.031
								2	46403439	rs76562951	0
								2	46404900	rs17034719	0.031
								2	46406589	rs1968635	0.031
								2	46406619	rs1530668	0.031
								2	46407192	rs2166446	0.0156
								2	46408071	rs2594489	0.1766
								2	46408252	rs2594490	0.1535
								2	46408340	rs2594491	0.1535
								2	46408421	rs2594492	0.1293
								2	46409146	rs3754559	0
								2	46409215	rs2594493	0
								2	46409412	rs2594494	0.2057
								2	46409466	rs2594495	0
								2	46410514	rs61760000	0.0005
								2	46410641	rs75346945	0.0005
								2	46410758	rs61760002	0.0359
								2	46411151	rs61760004	0.0448
								2	46411207	rs281508	0.056
								2	46411420	rs281507	0.0106
								2	46412288	rs2278774	0.0359
								2	46412422	rs2278773	0.0005
								2	46413161	rs41281467	0.0005
								2	46414169	rs3738894	0.0126
								2	46414434	rs3738893	0.0276
								2	46414446	rs14138	0.009
								2	46415142	rs61760057	0.0359
								2	46415415	rs80232283	0
								2	46415545	rs281505	0.0354
								2	46415898	rs281504	0
								2	46417009	rs281503	0.0207
								2	46417646	rs281501	0.0515
								2	46417664	rs7598789	0.0276
								2	46417726	rs7586589	0.0276
								2	46418059	rs7572993	0.0198
								2	46418434	rs73926222	0.0198
								2	46418469	rs59444039	0.0198
								2	46418606	rs281499	0.0276
								2	46418614	rs73926223	0.0198
								2	46418630	rs58378535	0.0198
								2	46418663	rs57473313	0.0198
								2	46418739	rs73926224	0.0276
								2	46418754	rs74742415	0.0005
								2	46419692	rs114895619	0.0005
								2	46419712	rs76771166	0.0198
								2	46419723	rs77831132	0.0198
								2	46419745	rs80122709	0
								2	46419747	rs76405312	0
								2	46419958	rs281498	0.0428
								2	46420103	rs73926225	0
								2	46420191	rs73926226	0
								2	46420267	rs281496	0.0358
								2	46420736	rs73926227	0
								2	46420737	rs73926228	0
								2	46420824	rs281495	0.0275
								2	46421058	rs73926229	0
								2	46421121	rs186423668	0.162
								2	46421122	rs6752501	0
								2	46422329	rs281494	0.0005
								2	46423214	rs116046147	0.0005
								2	46423643	rs281492	0.0144
								2	46423756	rs281491	0.0273
								2	46423788	rs281490	0.0557
								2	46423982	rs281489	0.0557
								2	46424346	rs281488	0
								2	46424401	rs882586	0.0275
								2	46424805	rs281486	0.0272
								2	46425121	rs281485	0.0557
								2	46425980	rs78813025	0.0276
								2	46426150	rs281484	0
								2	46426303	rs76146552	0.0084
								2	46426435	rs1375059	0.009
								2	46426513	rs281483	0.0401
								2	46426788	rs12621370	0.0334
								2	46426895	rs11690943	0
								2	46426943	rs11690949	0
								2	46427455	rs895761	0.0272
								2	46427875	rs17034764	0.0272
								2	46428268	rs12623089	0.0276
								2	46428362	rs281518	0.0235
								2	46428466	rs281517	0.0374
								2	46429278	rs281516	0.0312
								2	46429432	rs115180365	0.0084
								2	46429826	rs74657736	0.0068
								2	46429837	rs4953323	0.0273
								2	46430150	rs76088005	0.0068
								2	46430233	rs10865213	0.0018
								2	46430530	rs76013933	0.0068
								2	46430950	rs13385283	0.0018
								2	46431304	rs885181	0.009
								2	46431557	rs33931696	0.0793
								2	46432061	rs72791509	0.0388
								2	46432976	rs57301277	0.0272
								2	46433608	rs281509	0.0334
								2	46434200	rs74183853	0.0542
								2	46434252	rs2594499	0
								2	46434310	rs2592150	0.0505
								2	46435459	.	0
								2	46435462	.	0
								2	46435868	rs2594501	0.0312
								2	46436060	rs2594503	0.0486
								2	46436090	rs2592147	0.0312
								2	46437038	rs2594504	0.0312
								2	46437343	rs76922613	0.0511
								2	46437410	rs78170786	0.0068
								2	46437417	rs74519581	0.0511
								2	46437481	rs2594505	0.0312
								2	46438350	rs144289141	0.0084
								2	46439015	rs2592144	0.0385
								2	46439176	rs2594506	0.0469
								2	46439566	rs2442085	0.0469
								2	46439582	rs2441347	0.0469
								2	46439661	rs2442086	0.0018
								2	46439954	rs1839109	0.0018
								2	46440124	rs116302712	0.0484
								2	46440916	rs1597161	0.0469
								2	46440988	rs1597160	0.0469
								2	46441071	rs1597159	0.0469
								2	46441348	rs147473796	0.0366
								2	46441417	rs77983345	0.0334
								2	46442415	rs6751089	0.0577
								2	46443006	rs1072273	0.0469
								2	46444166	rs4334537	0.0469
								2	46445209	rs1446316	0.0557
								2	46445385	rs1446315	0.0557
								2	46445584	rs6728851	0.0577
								2	46445759	rs75450750	0
								2	46446082	rs12616882	0
								2	46446750	rs1838793	0.0557
								2	46446994	rs147098306	0.0185
								2	46449910	rs7369992	0.0526
								2	46450524	rs13432033	0.0526
								2	46450559	rs11689715	0.0018
								2	46450609	rs11689759	0.0526
								2	46450728	rs11125057	0.0018
								2	46450905	rs11125058	0.0526
								2	46451097	rs71422198	0.0272
								2	46451628	rs2345961	0.0557
								2	46451783	rs4245806	0.0456
								2	46452166	rs4953331	0.0469
								2	46452173	rs78385442	0.003
								2	46452277	rs4952809	0.0142
								2	46452317	rs4952810	0.065
								2	46452497	rs10205021	0.062
								2	46452648	rs1446318	0.062
								2	46452850	rs1446317	0.0526
								2	46453080	rs77060060	0.1048
								2	46453189	rs11903121	0.0577
								2	46453284	rs1596866	0.0469
								2	46454212	rs10193766	0.0018
								2	46454724	rs115632285	0.0185
								2	46454928	rs11687784	0.0557
								2	46455219	rs7581988	0.062
								2	46455229	rs116163076	0.0185
								2	46455316	rs8179696	0.1566
								2	46455505	rs8179781	0.0706
								2	46456486	rs4245808	0.062
								2	46456582	rs4245809	0.062
								2	46456816	rs79136032	0.003
								2	46458516	rs116661102	0.0185
								2	46458927	rs10207808	0.0459
								2	46458965	rs28380577	0
								2	46459062	rs71422199	0.0706
								2	46460121	rs117945986	0.0926
								2	46460647	rs12464216	0
								2	46460855	rs4953332	0
								2	46461794	rs11125059	0.067
								2	46461855	rs57571554	0
								2	46461976	rs4953333	0
								2	46462505	rs4502467	0
								2	46462868	rs6761522	0
								2	46463178	rs9789583	0
								2	46463285	rs9789443	0
								2	46463334	rs9789585	0
								2	46463596	rs12989010	0.067
								2	46463646	rs9789445	0
								2	46463899	rs55689756	0
								2	46463976	rs4953334	0.135
								2	46464385	rs965389	0
								2	46464639	rs714103	0
								2	46465502	rs12463873	0.067
								2	46466231	rs11675779	0
								2	46466531	rs10192640	0.0955
								2	46466882	rs376213001	0.0408
								2	46467202	rs10195655	0.0775
								2	46468092	rs11684668	0.0924
								2	46468276	rs11888552	0.1225
								2	46468531	rs10175954	0.0896
								2	46469456	rs13017190	0.067
								2	46469804	rs4552232	0.0189
								2	46469805	rs55877189	0.0453
								2	46469825	rs4372957	0
								2	46469828	rs4337520	0
								2	46469941	rs4372958	0
								2	46470109	rs6742517	0
								2	46470428	rs13023770	0
								2	46470479	rs4952812	0.1071
								2	46470995	rs13025545	0.1412
								2	46471003	rs7566402	0.0031
								2	46471076	rs6544876	0.1005
								2	46471312	rs11125062	0.0083
								2	46471382	rs11689578	0.0281
								2	46471702	rs4953336	0.1675
								2	46472387	rs79706338	0.0018
								2	46472571	rs7599645	0
								2	46472988	rs72795624	0.1085
								2	46473000	rs11894946	0
								2	46473023	rs115466677	0.0018
								2	46473172	rs11901623	0.1412
								2	46473936	rs60159826	0.0018
								2	46474439	rs6544877	0
								2	46474762	rs72795625	0.0854
								2	46474768	rs62135512	0.0326
								2	46475608	rs76007636	0.0018
								2	46475797	rs11681778	0.0083
								2	46475880	rs7564967	0
								2	46477683	rs59156846	0.0018
								2	46477861	rs1374202	0
								2	46478170	rs75950855	0.0018
								2	46478187	rs79887250	0
								2	46478315	rs138299938	0.0018
								2	46479299	rs881546	0
								2	46479733	rs11688133	0.1356
								2	46480946	rs7583750	0
								2	46481374	rs11125063	0
								2	46481425	rs11125064	0
								2	46481581	rs4461303	0
								2	46481625	rs4467327	0.1154
								2	46481797	rs1530532	0.1154
								2	46481819	rs60485010	0.1298
								2	46481824	rs4254548	0
								2	46481831	rs10166967	0.1199
								2	46482254	rs6712568	0.1565
								2	46483226	rs56310656	0.07
								2	46483575	rs10184543	0
								2	46484129	rs12162357	0.0111
								2	46484186	rs11679697	0.0288
								2	46484188	rs1374205	0.0288
								2	46484205	rs1374204	0.0288
								2	46484310	rs17034876	0.0288
								2	46484564	rs11895082	0.0288
								2	46484636	rs11889459	0.0288
								2	46484882	rs11889583	0.0288
								2	46485130	rs6727211	0
								2	46485481	rs6727698	0
								2	46486183	rs116163402	0.0157
								2	46486213	rs7424237	0
								2	46486342	rs13003657	0
								2	46486643	rs17745054	0
								2	46487144	rs66830405	0
								2	46487147	rs76205687	0.0018
								2	46487200	rs34826400	0
								2	46487360	rs7597315	0.0596
								2	46487660	rs4146905	0.0275
								2	46488000	rs35542554	0
								2	46488043	rs34541691	0
								2	46488081	rs17745066	0
								2	46488142	rs17745090	0
								2	46488186	rs17745115	0
								2	46488484	rs35770778	0
								2	46488494	rs55701339	0
								2	46489043	rs79867571	0
								2	46489054	rs72795644	0
								2	46489062	rs66945236	0
								2	46489130	rs17801686	0
								2	46489159	rs17801716	0
								2	46489312	rs56267223	0
								2	46489357	rs56349728	0
								2	46489474	rs74806435	0.0121
								2	46489708	rs57570024	0.0596
								2	46489795	rs17801763	0
								2	46489849	rs59769777	0.0385
								2	46489873	rs34984374	0
								2	46490132	rs2881321	0.0138
								2	46490330	rs17745230	0.0018
								2	46490528	rs35461295	0
								2	46490631	rs36072415	0
								2	46490801	rs4428060	0
								2	46490816	rs67234845	0
								2	46490849	rs13006977	0
								2	46491047	.	0.0678
								2	46491081	rs13012640	0
								2	46491086	rs12988664	0
								2	46491098	rs13012247	0
								2	46492033	rs35906499	0
								2	46492445	rs7589968	0
								2	46492480	rs6544879	0.0822
								2	46492642	rs376895952	0.1082
								2	46492759	rs2166445	0
								2	46493404	rs74970565	0.0018
								2	46493414	rs7566943	0
								2	46493418	rs35258228	0.0261
								2	46493484	rs7607691	0
								2	46493488	rs7607697	0
								2	46493671	rs4952813	0.0356
								2	46493890	rs6544880	0.0401
								2	46493982	rs4952814	0
								2	46495252	rs2028875	0.0434
								2	46495437	rs368889159	0.1082
								2	46495492	rs66770790	0
								2	46495776	rs149441350	0.0157
								2	46496113	rs76840548	0.0401
								2	46496470	rs73926240	0
								2	46496607	.	0
								2	46496613	.	0
								2	46496738	rs67336810	0
								2	46497784	rs79219858	0.0385
								2	46497974	rs72885011	0.0596
								2	46498067	rs78207821	0.0157
								2	46498185	rs72885012	0.0596
								2	46499114	rs72795659	0.062
								2	46499204	rs77186080	0
								2	46499681	rs10209977	0.072
								2	46499736	rs10209991	0.0576
								2	46499767	rs7596658	0.0384
								2	46501969	rs13023643	0.0717
								2	46502215	rs7607215	0.1454
								2	46502227	rs7607218	0.1454
								2	46502593	rs7581090	0.1877
								2	46502769	rs377758976	0.0813
								2	46502979	rs1473328	0.1115
								2	46503095	rs13394158	0.0278
								2	46503947	rs374040386	0.2111
								2	46503972	rs17034899	0.0241
								2	46504077	rs201817727	0.0241
								2	46504338	rs80134644	0.0241
								2	46504962	rs12617123	0.2055
								2	46505331	rs72885019	0.0055
								2	46506076	rs72885021	0.0887
								2	46506577	rs7602866	0.2606
								2	46506644	rs4952816	0.0055
								2	46507848	rs4953337	0.0438
								2	46508054	rs76246173	0
								2	46508424	rs73926242	0.1594
								2	46508541	rs80042017	0.1418
								2	46508841	rs79268209	0.0241
								2	46509225	rs11680129	0.2233
								2	46509657	rs17802111	0.2508
								2	46510146	rs12615992	0.2162
								2	46510739	rs17034920	0.1702
								2	46510778	rs73926243	0.1702
								2	46510792	rs73926244	0.0241
								2	46511404	rs11125065	0.3085
								2	46511771	rs17034922	0.1351
								2	46511849	rs1466019	0.2508
								2	46511973	rs73926246	0.0241
								2	46511976	rs1000532	0.3085
								2	46512314	rs12624269	0.3367
								2	46512517	.	0.0543
								2	46512583	rs1106921	0.1351
								2	46513041	rs11125066	0.2029
								2	46514445	rs78301497	0.0017
								2	46514517	rs74696736	0
								2	46514573	rs73926247	0
								2	46514923	rs6708838	0.0055
								2	46515821	rs76829265	0.1702
								2	46516166	rs375170237	0.1351
								2	46517061	rs114479604	0.143
								2	46518129	rs6739083	0.1734
								2	46518723	rs140448261	0.0241
								2	46518894	rs1867786	0.0657
								2	46519062	rs375763347	0.1351
								2	46519425	rs74435737	0.0289
								2	46519591	rs374779106	0.1351
								2	46519740	rs149077621	0.0157
								2	46520384	rs10197384	0
								2	46520447	rs375314110	0.1217
								2	46520716	rs77150100	0.1897
								2	46521270	rs373013254	0.1217
								2	46521897	rs11125067	0.0968
								2	46522625	rs78483870	0.0887
								2	46522745	.	0.0408
								2	46522954	rs79824099	0
								2	46523463	rs59862329	0.0678
								2	46523655	rs56721780	0.1688
								2	46523835	rs368531945	0.1283
								2	46523921	rs13391305	0.0678
								2	46523934	rs13428739	0.2098
								2	46524189	.	0.0408
								2	46524403	rs184614491	0.2098
								2	46525255	rs73926251	0.0678
								2	46525391	rs1867787	0.2085
								2	46526096	rs10211665	0.078
								2	46526427	rs73926252	0.0678
								2	46526572	rs13394604	0.2098
								2	46527129	rs375326019	0.1283
								2	46527816	rs11125068	0.2545
								2	46528614	rs2346418	0.0307
								2	46529839	rs374874519	0.1283
								2	46530931	rs144271906	0.1283
								2	46531403	rs188324658	0.0157
								2	46531726	rs147452240	0.0678
								2	46531806	rs61317718	0.2385
								2	46533376	rs11894252	0.0328
								2	46533396	rs371664605	0.1283
								2	46533552	rs11684885	0.0328
								2	46533730	rs375877310	0.1283
								2	46534338	rs1867785	0.0328
								2	46535187	rs372907668	0.1283
								2	46535879	rs370236381	0.1283
								2	46535924	rs2121266	0.2241
								2	46536175	rs77373362	0.1283
								2	46536195	rs115829661	0.0678
								2	46537604	rs7579899	0.0245
								2	46537808	rs59042299	0.1283
								2	46538794	rs17034950	0.2274
								2	46538848	rs147065840	0.0678
								2	46540192	rs75004965	0.0678
								2	46540878	.	0.0408
								2	46541145	rs77039952	0.0121
								2	46541176	rs11689011	0.0018
								2	46541303	rs374557287	0.0757
								2	46542408	rs7571879	0.2247
								2	46542449	rs7571891	0.0121
								2	46543197	rs376773643	0.115
								2	46543778	rs141110896	0.115
								2	46543780	rs144824563	0.115
								2	46543816	rs186285700	0.0366
								2	46543895	rs377311073	0.115
								2	46544654	rs370694867	0.115
								2	46545238	rs72795680	0.103
								2	46545539	rs66509167	0
								2	46545618	rs372740686	0.115
								2	46546316	rs2044456	0.1829
								2	46546990	rs74627044	0.1188
								2	46547494	rs6720535	0.0639
								2	46548064	rs4953340	0.2236
								2	46548083	rs376103493	0.0757
								2	46548109	rs9973653	0.0271
								2	46548350	rs6724267	0.0241
								2	46549040	rs2034327	0.3855
								2	46549389	rs2121267	0.5732
								2	46549533	rs10193827	0.4977
								2	46550132	rs116088026	0.6279
								2	46550267	.	0.0947
								2	46550492	rs895436	0.4712
								2	46550718	rs4952819	0.426
								2	46550769	rs7582701	0.4516
								2	46551468	rs4953341	0.517
								2	46551835	rs373417600	0.4844
								2	46552047	rs4953342	0.5113
								2	46552177	rs4953343	0.5061
								2	46552202	rs149594770	0.5699
								2	46552352	rs140067727	0.5699
								2	46553011	rs142647894	0.5844
								2	46553044	rs113305133	0.5844
								2	46553781	rs369553078	0.5844
								2	46553966	rs4952820	0
								2	46554533	rs11125071	0.5212
								2	46555221	rs12613519	0.5212
								2	46556345	rs13419896	0.5821
								2	46556823	rs13420272	0.5516
								2	46556829	rs13382833	0
								2	46557600	rs11900910	0.0075
								2	46557644	rs9679290	0.5261
								2	46558208	rs4953346	0.5261
								2	46558432	rs4953348	0.5464
								2	46558530	rs375418933	0.6569
								2	46558541	rs6758592	0.5261
								2	46560084	rs11125072	0.5261
								2	46560090	rs59638376	0.0145
								2	46561400	rs370299814	0.6134
								2	46561659	rs368706892	0.6134
								2	46563075	rs368079487	0.0678
								2	46563279	.	0.1217
								2	46563296	.	0.0543
								2	46564583	rs4953351	0.4066
								2	46565091	rs12614710	0.3969
								2	46567276	rs4953353	0.5166
								2	46567916	rs115321619	0.744
								2	46568084	rs150049928	0.744
								2	46568680	rs73926263	0.744
								2	46569017	rs73926264	0.744
								2	46569770	rs73926265	0.744
								2	46570342	rs55981512	0.744
								2	46571017	rs149306391	0.744
								2	46571435	rs374487821	0.744
								2	46573210	rs10191091	0.0309
								2	46575388	rs4953354	0.5547
								2	46576172	rs6715787	0.4516
								2	46576488	rs17035010	0.4363
								2	46576573	rs17035013	0.4363
								2	46576918	rs76242811	0.776
								2	46577299	rs6544889	0.6397
								2	46577797	.	0.776
								2	46578398	rs72797404	0.4085
								2	46579273	rs4953357	0.5547
								2	46579409	rs6756667	0.6557
								2	46579689	rs375554942	0.7617
								2	46579730	rs1562451	0.4085
								2	46580474	rs1562453	0.6557
								2	46581544	rs7599883	0.4516
								2	46581643	rs4953359	0.6557
								2	46581732	rs7586141	0.6557
								2	46581737	.	0.0408
								2	46582382	rs7589621	0.4516
								2	46582891	rs6712143	0.4516
								2	46583581	rs189807021	0.776
								2	46583593	rs2278753	0.4516
								2	46584573	rs10176396	0.4911
								2	46584859	rs372272284	0.8044
								2	46587097	rs7583554	0.5212
								2	46588019	rs150877473	0.8044
								2	46588331	rs142826801	0.8044
								2	46589032	rs74898705	0.8044
								2	46589179	rs4953360	0.5061
								2	46589295	rs6755594	0.5061
								2	46589323	rs76347095	0.8044
								2	46590384	rs1530632	0.5061
								2	46592006	rs3768729	0.5061
								2	46592807	rs61151542	0.8044
								2	46593536	rs10206434	0.8044
								2	46593925	rs367972614	0.0678
								2	46594122	rs141366568	0.8044
								2	46595328	rs373628618	0.3341
								2	46596433	rs1374749	0.5943
								2	46597581	rs1992846	0.5516
								2	46597756	rs116062164	0.8044
								2	46597827	rs10178633	0.6571
								2	46597870	rs11675232	0.6571
								2	46598025	rs141426873	0.8044
								2	46598568	rs4953361	0.2886
								2	46599030	rs7565341	0.6397
								2	46600030	rs116611511	0.7902
								2	46600358	rs369097672	0.7902
								2	46600661	rs58160876	0.7902
								2	46600894	rs12467821	0.6397
								2	46601112	rs59034065	0.6397
								2	46601262	rs370832798	0.1295
								2	46601414	rs11681242	0.6237
								2	46601496	rs11675441	0.6237
								2	46602251	rs3088359	0.5061
								2	46602678	rs7606559	0.6397
								2	46602722	rs7567582	0.6571
								2	46603165	rs7583088	0.6397
								2	46603202	rs185993322	0.0408
								2	46603260	rs11678465	0.6397
								2	46603438	rs7583392	0.6397
								2	46604043	rs11678817	0.5709
								2	46604512	rs11694193	0.554
								2	46604593	rs7594278	0.5709
								2	46604681	rs78943094	0
								2	46604706	rs77223712	0
								2	46604857	rs187821419	0
								2	46605659	rs7571218	0.5516
								2	46605954	rs7598371	0.554
								2	46606788	rs56393526	0.5709
								2	46608333	rs35145595	0.5709
								2	46608542	rs13006131	0.5373
								2	46609045	rs79843796	0
								2	46609572	rs59901247	0
								2	46609895	.	0.0408
								2	46609957	rs11690950	0.5516
								2	46609966	rs11690951	0.554
								2	46609971	rs74976450	0
								2	46610175	rs13019414	0.5516
								2	46610212	rs13019268	0.5373
								2	46610479	rs7589861	0.7041
								2	46610605	rs7577700	0
								2	46610680	rs7590087	0.5364
								2	46611471	rs56768253	0.5821
								2	46614202	rs1868092	0.7087
								2	46614235	rs1868093	0.7087
								2	46614463	rs1868094	0.7087
								2	46615955	rs56161503	0.7087
								2	46616065	rs13424253	0.6127
								2	46617118	rs11689649	0.5709
								2	46617182	rs11689694	0.5709
								2	46618781	rs1530622	0.6048
								2	46621708	rs35193335	0.5878
								2	46622081	rs11691694	0.5878
								2	46622245	rs11675328	0.571
								2	46622473	rs58481769	0.571
								2	46623611	rs11693596	0.5882
								2	46623947	rs11693754	0.571
								2	46624372	rs11686509	0.571
								2	46624723	rs4450662	0.5632
								2	46625608	rs7594161	0
								2	46625781	rs7606737	0.5632
								2	46626352	rs10865214	0.5632
								2	46626828	rs11689989	0.5787
								2	46627353	rs12991568	0.5787
								2	46628545	rs7605241	0.5943
								2	46628633	rs7591548	0.5882
								2	46629693	rs1900592	0.5943
								2	46629712	rs1900593	0.5943
								2	46630374	rs55864213	0.5943
								2	46630395	rs55826825	0.5882
								2	46630434	rs56140012	0.5943
								2	46630568	rs56058321	0.5943
								2	46630861	rs62138871	0.5882
								2	46631429	rs4952823	0.571
								2	46632083	rs9677412	0.5943
								2	46633930	rs1109286	0.5552
								2	46634385	rs9941705	0
								2	46634645	rs12623288	0.2748
								2	46634800	rs12623342	0.2806
								2	46635181	rs55736130	0.6269
								2	46635648	rs13011481	0.6088
								2	46635783	rs72618619	0.2945
								2	46636143	rs35919434	0.2748
								2	46636277	rs12615428	0.3038
								2	46637081	rs4953363	0.3164
								2	46637364	rs1447563	0.6581
								2	46638563	rs1868090	0.2748
								2	46639626	rs1105595	0.2475
								2	46641048	rs2881326	0.2748
								2	46641465	rs72618620	0.2611
								2	46641627	rs12619985	0.253
								2	46641955	rs2881327	0.253
								2	46642101	rs72618621	0.2748
								2	46642249	rs2346177	0.253
								2	46642987	rs4953364	0.2748
								2	46643193	rs7574467	0.2748
								2	46643682	rs1447565	0.253
								2	46643831	rs12991646	0.6758
								2	46644121	rs12986585	0.2668
								2	46644137	rs13010062	0.6758
								2	46644527	rs72618622	0.2748
								2	46644551	rs67435514	0.2748
								2	46644946	rs4953365	0.6758
								2	46645035	rs72618623	0.2748
								2	46645272	rs72618624	0.2748
								2	46645278	rs72618625	0.2748
								2	46645480	rs6726089	0.2393
								2	46646879	rs2166745	0.2334
								2	46647061	rs2346178	0.2334
								2	46647092	rs4413204	0.253
								2	46647908	rs12470939	0.2748
								2	46649049	rs35462976	0.6758
								2	46650244	rs4953370	0.2886
								2	46650672	rs62138876	0.2393
								2	46651143	rs4953371	0.6758
								2	46651624	rs4953372	0.6758
								2	46651680	rs1530623	0.3024
								2	46652145	rs4953373	0.2257
								2	46652428	rs34712412	0.6758
								2	46653793	rs2166746	0.3024
								2	46655169	rs34791442	0.6758
								2	46655260	rs11125074	0.2257
								2	46655679	rs12619754	0.3024
								2	46656534	rs12474961	0.3024
								2	46656647	rs56048837	0.6758
								2	46656819	rs12475015	0.3024
								2	46657089	rs7587138	0.2146
								2	46657114	rs75260984	0.7239
								2	46657279	rs72618626	0.3211
								2	46657659	rs34186951	0.2123
								2	46658067	rs1530625	0.2257
								2	46658399	rs1530624	0.6758
								2	46658721	rs2881322	0.6758
								2	46659361	rs4396767	0.6758
								2	46659402	rs4145835	0.3164
								2	46660306	rs7571742	0.1991
								2	46660317	rs7598584	0.2123
								2	46660407	rs7598507	0.2123
								2	46660445	rs7559484	0.2123
								2	46660452	rs7598712	0.2123
								2	46660752	rs12986899	0.6758
								2	46662461	rs4953376	0.3164
								2	46663172	rs7556828	0.2146
								2	46665512	rs72618627	0.3024
								2	46667351	rs34405528	0.3024
								2	46669702	rs2053765	0.2123
								2	46669707	rs2053766	0.3164
								2	46669735	rs4366955	0.2123
								2	46669944	rs4563285	0.6758
								2	46670053	rs78860913	0.0506
								2	46670083	rs1868095	0.3164
								2	46670146	rs1530627	0.2123
								2	46670263	rs1868096	0.2123
								2	46670941	rs1530628	0.2123
								2	46671420	rs13003074	0.6758
								2	46671947	rs57996107	0.3024
								2	46672385	rs4953377	0.1881
								2	46672531	rs2084345	0.2257
								2	46673119	rs12472120	0.3024
								2	46673394	rs59013670	0.3164
								2	46674059	rs1597041	0.2123
								2	46674369	rs2197698	0.2123
								2	46674934	rs4953379	0.6758
								2	46675505	rs77111769	0.7239
								2	46676560	rs12622818	0.3304
								2	46676881	rs144204988	0.7239
								2	46677717	rs61193538	0.3304
								2	46678404	rs6737959	0.1991
								2	46678720	rs6723195	0.3304
								2	46679746	rs116283413	0.7239
								2	46681087	rs13009087	0.1991
								2	46681413	rs4953381	0.1991
								2	46681989	rs117115595	0.7239
								2	46682280	rs147196450	0.7239
								2	46682769	rs61226094	0.7239
								2	46683683	rs7565770	0.1991
								2	46684028	rs117271545	0.7239
								2	46684426	rs12471274	0.3304
								2	46684437	rs12474965	0.3304
								2	46684707	rs67960524	0.2098
								2	46685794	rs60685999	0.3304
								2	46685903	rs59761895	0.3304
								2	46686139	rs58725320	0.3304
								2	46686533	rs1868079	0.7239
								2	46686544	rs1868080	0.1991
								2	46686760	rs1868081	0.7239
								2	46686859	rs2346179	0.7239
								2	46687867	rs7595513	0.3304
								2	46687975	rs12617193	0.3304
								2	46687977	rs117075948	0.7239
								2	46688264	rs56894248	0.3304
								2	46688317	.	0.162
								2	46688360	rs72618628	0.3304
								2	46688560	rs59856996	0.3304
								2	46688833	rs74551454	0.7239
								2	46688859	rs72618629	0.3304
								2	46688955	rs57720200	0.2098
								2	46689216	rs115350785	0.7239

## Sheet: Fig. 3B
Expression of EPAS1
	A-1-1	A-1-2	A-1-3	A-1-4	A-1-5	A-3-1	A-3-2	A-3-3	A-3-4	A-3-5	A-4-1	A-4-2	A-4-3	A-4-4	A-4-5	W-1-1	W-1-2	W-1-3	W-1-4	W-1-5	W-3-1	W-3-2	W-3-3	W-3-4	W-3-5	W-5-1	W-5-2	W-5-3	W-5-4	W-5-5
EPAS1 expression	19.4075	13.1709	11.8558	18.0531	34.014	19.7832	15.7035	14.8154	27.2742	41.4192	20.7733	16.7739	18.2759	16.7051	21.0159	23.8711	44.3991	22.8229	34.186	47.0523	24.5328	19.6142	29.0305	29.2604	41.7714	42.8746	17.5567	23.1235	39.6145	53.9246
3 samples with best quality in ATAC-seq of A and W are selected

## Sheet: Fig. 3C
Enhancer openness score
	W-1-1	W-2-1	W-3-1	W-4-1	W-5-1	W-1-2	W-2-2	W-3-2	W-4-2	W-5-2	W-1-3	W-2-3	W-3-3	W-4-3	W-5-3	W-1-4	W-2-4	W-3-4	W-4-4	W-5-4	W-1-5	W-2-5	W-3-5	W-4-5	W-5-5	A-1-1	A-2-1	A-3-1	A-4-1	A-5-1	A-1-2	A-2-2	A-3-2	A-4-2	A-5-2	A-1-3	A-2-3	A-3-3	A-4-3	A-5-3	A-1-4	A-2-4	A-3-4	A-4-4	A-5-4	A-1-5	A-2-5	A-3-5	A-4-5
chr2:46423551-46428332	2.04229	1.65176	1.97071	1.5359	2.04858	2.70973	2.04545	2.40756	2.05159	2.65757	2.98447	2.28167	2.74071	2.43455	2.48455	3.06838	2.88883	2.89779	2.47139	3.06792	3.41623	3.00504	3.17265	2.21542	3.34849	1.69071	1.65642	1.68039	1.83421	1.95419	2.43492	1.45201	2.12633	2.31326	2.24475	2.12751	2.54647	2.27855	2.00368	2.1255	2.96231	3.23057	2.8542	2.63729	2.461	3.09521	2.95402	2.41918	2.56123
chr2:46560173-46563595	2.72491	2.65919	2.98469	2.8192	3.52605	3.77129	3.94032	3.37519	3.3955	3.44721	3.29904	3.34676	3.23906	3.40587	2.40891	3.64022	3.35919	3.69242	3.7526	3.58099	3.78025	3.96542	3.43027	3.2281	3.69438	3.402	2.14572	2.46532	2.29472	3.06718	2.98665	2.08952	3.36975	3.25867	2.9899	3.50824	2.47289	3.06538	2.94889	2.45509	3.47794	3.09876	4.14956	3.7589	3.32613	3.51831	3.55913	3.6943	3.52806
chr2:46574334-46580523	2.71596	2.66952	3.32588	2.69627	3.96103	4.5598	4.3172	4.46932	4.24629	5.44254	4.7065	4.2274	4.44514	4.60876	4.41085	4.25053	3.94235	4.29188	3.62483	4.805	4.02797	3.63485	3.58563	3.30778	4.23886	3.67545	2.14815	2.79233	3.02634	2.71667	4.71881	2.20672	4.65966	4.34734	3.81957	4.56724	3.97939	4.43421	3.5672	3.49564	4.33077	4.13425	3.86201	3.93663	3.38833	3.98978	3.41316	3.40902	3.51003
chr2:46589710-46594828	1.13574	1.52383	1.15832	1.4335	1.20245	1.75918	1.57463	1.44824	1.66875	1.61127	1.3863	1.28567	1.31737	1.42617	1.16911	1.8132	1.86258	1.53643	1.89711	1.82019	2.28774	1.77432	1.58409	1.89424	1.69499	1.55731	1.01948	1.19971	1.1188	1.47415	1.64475	1.15914	1.33567	1.42894	1.49729	1.43758	1.22754	1.23321	1.23491	1.38887	1.77769	1.51153	1.38714	1.61155	1.49434	1.41577	1.31636	1.44447	1.56135
[truncated: 1 more columns]

## Sheet: Fig. 3D
Position	Normalized reads	Sample
46.21	3.5466	3D
46.211	1.18155	3D
46.212	2.36506	3D
46.213	0	3D
46.214	2.36506	3D
46.215	4.73207	3D
46.216	1.18155	3D
46.217	4.73207	3D
46.218	0	3D
46.219	2.36506	3D
46.22	3.55052	3D
46.221	2.36702	3D
46.222	3.5466	3D
46.223	1.18155	3D
46.224	1.18155	3D
46.225	2.36702	3D
46.226	4.73011	3D
46.227	1.18155	3D
46.228	4.73011	3D
46.229	0	3D
46.23	1.18351	3D
46.231	5.91558	3D
46.232	1.18155	3D
46.233	2.36506	3D
46.234	4.73403	3D
46.235	3.54464	3D
46.236	0	3D
46.237	4.73207	3D
46.238	3.5466	3D
46.239	8.27476	3D
46.24	5.91558	3D
46.241	4.73207	3D
46.242	8.2826	3D
46.243	4.73207	3D
46.244	0	3D
46.245	3.54856	3D
46.246	0	3D
46.247	3.54464	3D
46.248	1.18351	3D
46.249	5.91166	3D
46.25	2.3631	3D
46.251	7.09321	3D
46.252	3.54856	3D
46.253	7.08929	3D
46.254	3.54856	3D
46.255	2.36506	3D
46.256	5.91166	3D
46.257	8.27868	3D
46.258	3.5466	3D
46.259	4.73011	3D
46.26	0	3D
46.261	2.36506	3D
46.262	0	3D
46.263	0	3D
46.264	4.73207	3D
46.265	3.55052	3D
46.266	2.36702	3D
46.267	2.36506	3D
46.268	4.73011	3D
46.269	3.5466	3D
46.27	1.18155	3D
46.271	4.73011	3D
46.272	3.54856	3D
46.273	7.09517	3D
46.274	4.72815	3D
46.275	1.18351	3D
46.276	0	3D
46.277	1.18155	3D
46.278	1.18155	3D
46.279	2.36506	3D
46.28	3.54464	3D
46.281	0	3D
46.282	7.09713	3D
46.283	2.36702	3D
46.284	4.73011	3D
46.285	7.09321	3D
46.286	2.36702	3D
46.287	0	3D
46.288	1.18155	3D
46.289	1.18155	3D
46.29	4.72815	3D
46.291	5.91558	3D
46.292	1.18351	3D
46.293	1.18155	3D
46.294	1.18351	3D
46.295	1.18351	3D
46.296	3.5466	3D
46.297	3.54856	3D
46.298	0	3D
46.299	3.5466	3D
46.3	5.9097	3D
46.301	1.18351	3D
46.302	4.72815	3D
46.303	4.73207	3D
46.304	0	3D
46.305	3.5466	3D
46.306	3.54856	3D
46.307	2.36506	3D
46.308	0	3D
46.309	7.09713	3D
46.31	5.91166	3D
46.311	4.73403	3D
46.312	1.18351	3D
46.313	1.18155	3D
46.314	2.36506	3D
46.315	8.27868	3D
46.316	2.36506	3D
46.317	4.73207	3D
46.318	1.18155	3D
46.319	4.73207	3D
46.32	2.36506	3D
46.321	3.5466	3D
46.322	4.73011	3D
46.323	0	3D
46.324	2.36702	3D
46.325	1.18155	3D
46.326	3.54856	3D
46.327	5.91166	3D
46.328	5.91166	3D
46.329	0	3D
46.33	1.18155	3D
46.331	1.18351	3D
46.332	2.36506	3D
46.333	3.55052	3D
46.334	0	3D
46.335	0	3D
46.336	4.72815	3D
46.337	4.72815	3D
46.338	5.91166	3D
46.339	1.18351	3D
46.34	0	3D
46.341	0	3D
46.342	4.72815	3D
46.343	2.36506	3D
46.344	2.3631	3D
46.345	4.73207	3D
46.346	0	3D
46.347	0	3D
46.348	3.5466	3D
46.349	2.36702	3D
46.35	3.54856	3D
46.351	3.5466	3D
46.352	1.18155	3D
46.353	1.18351	3D
46.354	1.18155	3D
46.355	3.54856	3D
46.356	1.18351	3D
46.357	0	3D
46.358	2.36506	3D
46.359	1.18351	3D
46.36	0	3D
46.361	4.73207	3D
46.362	1.18155	3D
46.363	1.18155	3D
46.364	4.73011	3D
46.365	8.2826	3D
46.366	0	3D
46.367	1.18155	3D
46.368	1.18155	3D
46.369	0	3D
46.37	3.55052	3D
46.371	4.72815	3D
46.372	1.18155	3D
46.373	5.91166	3D
46.374	4.72619	3D
46.375	3.54464	3D
46.376	0	3D
46.377	1.18351	3D
46.378	3.5466	3D
46.379	1.18351	3D
46.38	0	3D
46.381	2.36506	3D
46.382	2.36702	3D
46.383	2.36506	3D
46.384	3.54856	3D
46.385	1.18351	3D
46.386	7.09321	3D
46.387	0	3D
46.388	0	3D
46.389	2.36506	3D
46.39	0	3D
46.391	3.54856	3D
46.392	1.18155	3D
46.393	7.09321	3D
46.394	5.90774	3D
46.395	9.46218	3D
46.396	4.72815	3D
46.397	4.73207	3D
46.398	4.73011	3D
46.399	2.36506	3D
46.4	3.5466	3D
46.401	1.18155	3D
46.402	5.91558	3D
46.403	3.55052	3D
46.404	3.5466	3D
46.405	5.91362	3D
46.406	2.36506	3D
46.407	9.46218	3D
46.408	4.73011	3D
46.409	4.72815	3D
46.41	2.36506	3D
46.411	2.36506	3D
46.412	4.73207	3D
46.413	0	3D
46.414	3.54856	3D
46.415	4.73011	3D
46.416	4.73011	3D
46.417	2.36702	3D
46.418	9.46022	3D
46.419	5.91558	3D
46.42	1.18155	3D
46.421	5.91362	3D
46.422	7.09909	3D
46.423	5.91558	3D
46.424	0	3D
46.425	8.28064	3D
46.426	10.6437	3D
46.427	1.18155	3D
46.428	2.36506	3D
46.429	2.3631	3D
46.43	4.72815	3D
46.431	1.18351	3D
46.432	1.18351	3D
46.433	4.72815	3D
46.434	5.91362	3D
46.435	4.72815	3D
46.436	1.18351	3D
46.437	2.3631	3D
46.438	3.5466	3D
46.439	0	3D
46.44	3.54464	3D
46.441	2.36506	3D
46.442	2.36506	3D
46.443	2.3631	3D
46.444	2.36702	3D
46.445	2.36702	3D
46.446	7.09517	3D
46.447	0	3D
46.448	0	3D
46.449	1.18155	3D
46.45	1.18155	3D
46.451	0	3D
46.452	4.72815	3D
46.453	2.36506	3D
46.454	5.9097	3D
46.455	5.9097	3D
46.456	4.72619	3D
46.457	2.36702	3D
46.458	8.27476	3D
46.459	0	3D
46.46	0	3D
46.461	7.09321	3D
46.462	9.46022	3D
46.463	1.18351	3D
46.464	5.9097	3D
46.465	3.5466	3D
46.466	4.72619	3D
46.467	3.55052	3D
46.468	3.5466	3D
46.469	5.91362	3D
46.47	2.36506	3D
46.471	1.18351	3D
46.472	2.36702	3D
46.473	1.18155	3D
46.474	0	3D
46.475	7.09125	3D
46.476	3.5466	3D
46.477	1.18351	3D
46.478	3.54464	3D
46.479	3.54856	3D
46.48	9.46414	3D
46.481	4.73011	3D
46.482	5.91166	3D
46.483	5.91754	3D
46.484	3.54464	3D
46.485	3.5466	3D
46.486	5.91362	3D
46.487	0	3D
46.488	2.3631	3D
46.489	3.54856	3D
46.49	4.73403	3D
46.491	4.73011	3D
46.492	2.36506	3D
46.493	1.18155	3D
46.494	3.5466	3D
46.495	8.28064	3D
46.496	5.91166	3D
46.497	0	3D
46.498	13.0127	3D
46.499	7.09713	3D
46.5	7.09321	3D
46.501	2.36702	3D
46.502	16.5574	3D
46.503	0	3D
46.504	7.09517	3D
46.505	7.09517	3D
46.506	9.4661	3D
46.507	3.54856	3D
46.508	0	3D
46.509	8.27672	3D
46.51	10.6437	3D
46.511	14.1903	3D
46.512	20.0942	3D
46.513	21.2875	3D
46.514	7.10105	3D
46.515	8.27672	3D
46.516	14.1923	3D
46.517	29.5642	3D
46.518	29.5681	3D
46.519	27.1991	3D
46.52	2.36506	3D
46.521	18.9224	3D
46.522	10.6437	3D
46.523	23.6447	3D
46.524	8.27672	3D
46.526	11.8292	3D
46.527	3.55052	3D
46.528	2.36702	3D
46.529	3.55052	3D
46.53	9.46218	3D
46.531	3.55052	3D
46.532	9.46022	3D
46.533	0	3D
46.534	0	3D
46.535	5.91166	3D
46.536	10.6418	3D
46.537	8.28064	3D
46.538	10.6437	3D
46.539	8.27868	3D
46.54	2.36506	3D
46.541	7.09713	3D
46.542	3.5466	3D
46.543	4.72815	3D
46.544	4.73011	3D
46.545	5.91362	3D
46.546	7.09909	3D
46.547	3.54856	3D
46.548	2.36506	3D
46.549	3.54856	3D
46.55	1.18351	3D
46.551	5.90774	3D
46.552	5.91558	3D
46.553	5.91166	3D
46.554	0	3D
46.555	2.36506	3D
46.556	2.36702	3D
46.557	1.18351	3D
46.558	9.46022	3D
46.559	3.54856	3D
46.56	4.73011	3D
46.561	0	3D
46.562	0	3D
46.563	3.5466	3D
46.564	3.54856	3D
46.565	4.73011	3D
46.566	2.3631	3D
46.567	1.18155	3D
46.568	1.18155	3D
46.569	7.09713	3D
46.57	2.36506	3D
46.571	2.3631	3D
46.572	2.36506	3D
46.573	1.18155	3D
46.574	3.54856	3D
46.575	3.5466	3D
46.576	1.18351	3D
46.577	2.36702	3D
46.578	2.36702	3D
46.579	2.36506	3D
46.58	10.6457	3D
46.581	9.4563	3D
46.582	4.73011	3D
46.583	3.5466	3D
46.584	1.18155	3D
46.585	2.36506	3D
46.586	1.18351	3D
46.587	3.5466	3D
46.588	0	3D
46.589	3.5466	3D
46.59	3.54856	3D
46.591	3.55052	3D
46.592	7.09517	3D
46.593	2.36506	3D
46.594	2.36506	3D
46.595	5.91362	3D
46.596	0	3D
46.597	1.18351	3D
46.598	1.18155	3D
46.599	3.5466	3D
46.6	0	3D
46.601	3.54856	3D
46.602	2.36702	3D
46.603	1.18351	3D
46.604	7.09517	3D
46.605	2.3631	3D
46.606	4.72815	3D
46.607	0	3D
46.608	0	3D
46.609	0	3D
46.61	3.55052	3D
46.21	1.02336	0H
46.211	1	0H
46.212	2.02336	0H
46.213	0	0H
46.214	2.02336	0H
46.215	4.04672	0H
46.216	0	0H
46.217	0	0H
46.218	0	0H
46.219	1	0H
46.22	0	0H
46.221	2.02336	0H
46.222	0	0H
46.223	0	0H
46.224	3.04672	0H
46.225	2	0H
46.226	0	0H
46.227	1.02336	0H
46.228	1	0H
46.229	0	0H
46.23	0	0H
46.231	3.02336	0H
46.232	1	0H
46.233	1	0H
46.234	2.02336	0H
46.235	0	0H
46.236	0	0H
46.237	0	0H
46.238	1.02336	0H
46.239	2	0H
46.24	2.02336	0H
46.241	1.02336	0H
46.242	1	0H
46.243	2	0H
46.244	2.02336	0H
46.245	2.02336	0H
46.246	1	0H
46.247	1	0H
46.248	0	0H
46.249	1.02336	0H
46.25	1.02336	0H
46.251	4.04672	0H
46.252	3	0H
46.253	3.02336	0H
46.254	1.02336	0H
46.255	1	0H
46.256	1	0H
46.257	1	0H
46.258	4.02336	0H
46.259	0	0H
46.26	3.02336	0H
46.261	2.02336	0H
46.262	0	0H
46.263	1	0H
46.264	4.02336	0H
46.265	0	0H
46.266	5	0H
46.267	3.02336	0H
46.268	0	0H
46.269	1	0H
46.27	1.02336	0H
46.271	3	0H
46.272	2	0H
46.273	1	0H
46.274	2	0H
46.275	5.02336	0H
46.276	0	0H
46.277	3.04672	0H
46.278	2.02336	0H
46.279	6.04672	0H
46.28	0	0H
46.281	1.02336	0H
46.282	3	0H
46.283	0	0H
46.284	1.02336	0H
46.285	2.02336	0H
46.286	3.04672	0H
46.287	0	0H
46.288	1	0H
46.289	0	0H
46.29	2.02336	0H
46.291	1.02336	0H
46.292	0	0H
46.293	4.04672	0H
46.294	2.04672	0H
46.295	1.02336	0H
46.296	2.02336	0H
46.297	1.02336	0H
46.298	0	0H
46.299	1	0H
46.3	2	0H
46.301	4.02336	0H
46.302	0	0H
46.303	0	0H
46.304	0	0H
46.305	2.02336	0H
46.306	1	0H
46.307	2.02336	0H
46.308	1.02336	0H
46.309	1	0H
46.31	3.04672	0H
46.311	2.04672	0H
46.312	5.04672	0H
46.313	2.04672	0H
46.314	2.04672	0H
46.315	3.04672	0H
46.316	0	0H
46.317	0	0H
46.318	3.02336	0H
46.319	0	0H
46.32	0	0H
46.321	1	0H
46.322	4.02336	0H
46.323	0	0H
46.324	1.02336	0H
46.325	2	0H
46.326	0	0H
46.327	4.02336	0H
46.328	5.04672	0H
46.329	1	0H
46.33	0	0H
46.331	2.04672	0H
46.332	0	0H
46.333	2.04672	0H
46.334	0	0H
46.335	0	0H
46.336	0	0H
46.337	0	0H
46.338	1	0H
46.339	1	0H
46.34	0	0H
46.341	1.02336	0H
46.342	2	0H
46.343	0	0H
46.344	1	0H
46.345	4.02336	0H
46.346	1	0H
46.347	0	0H
46.348	3	0H
46.349	1	0H
46.35	2	0H
46.351	2.04672	0H
46.352	1.02336	0H
46.353	1	0H
46.354	3.04672	0H
46.355	0	0H
46.356	0	0H
46.357	0	0H
46.358	1	0H
46.359	2	0H
46.36	0	0H
46.361	2	0H
46.362	1.02336	0H
46.363	3.04672	0H
46.364	3.04672	0H
46.365	2.02336	0H
46.366	0	0H
46.367	1	0H
46.368	1.02336	0H
46.369	0	0H
46.37	2	0H
46.371	2.02336	0H
46.372	2.04672	0H
46.373	1	0H
46.374	3	0H
46.375	1.02336	0H
46.376	1	0H
46.377	2	0H
46.378	4.02336	0H
46.379	0	0H
46.38	0	0H
46.381	2.02336	0H
46.382	3.02336	0H
46.383	4.09344	0H
46.384	2.02336	0H
46.385	0	0H
46.386	3	0H
46.387	0	0H
46.388	0	0H
46.389	2	0H
46.39	0	0H
46.391	1.02336	0H
46.392	2	0H
46.393	1.02336	0H
46.394	1	0H
46.395	1.02336	0H
46.396	1	0H
46.397	1	0H
46.398	0	0H
46.399	0	0H
46.4	0	0H
46.401	3.04672	0H
46.402	0	0H
46.403	2.04672	0H
46.404	1.02336	0H
46.405	3.04672	0H
46.406	0	0H
46.407	5.07008	0H
46.408	4.02336	0H
46.409	1.02336	0H
46.41	2.02336	0H
46.411	2.02336	0H
46.412	4.04672	0H
46.413	0	0H
46.414	0	0H
46.415	0	0H
46.416	0	0H
46.417	1.02336	0H
46.418	4.02336	0H
46.419	0	0H
46.42	0	0H
46.421	0	0H
46.422	2.02336	0H
46.423	0	0H
46.424	0	0H
46.425	3.02336	0H
46.426	4.02336	0H
46.427	0	0H
46.428	0	0H
46.429	2.02336	0H
46.43	1	0H
46.431	1.02336	0H
46.432	1	0H
46.433	1	0H
46.434	1	0H
46.435	1.02336	0H
46.436	0	0H
46.437	2.04672	0H
46.438	2.02336	0H
46.439	2.02336	0H
46.44	4.04672	0H
46.441	2.02336	0H
46.442	2.02336	0H
46.443	0	0H
46.444	1	0H
46.445	1	0H
46.446	0	0H
46.447	0	0H
46.448	1	0H
46.449	1.02336	0H
46.45	0	0H
46.451	1	0H
46.452	4.07008	0H
46.453	2.04672	0H
46.454	0	0H
46.455	2.02336	0H
46.456	0	0H
46.457	2.04672	0H
46.458	2.02336	0H
46.459	5.07008	0H
46.46	1	0H
46.461	2	0H
46.462	0	0H
46.463	0	0H
46.464	2.02336	0H
46.465	2	0H
46.466	2	0H
46.467	0	0H
46.468	4.04672	0H
46.469	0	0H
46.47	1	0H
46.471	1	0H
46.472	3.02336	0H
46.473	0	0H
46.474	0	0H
46.475	3.02336	0H
46.476	2.02336	0H
46.477	5.04672	0H
46.478	3.02336	0H
46.479	4.04672	0H
46.48	1	0H
46.481	4.04672	0H
46.482	6.07008	0H
46.483	7.1168	0H
46.484	2.02336	0H
46.485	4.07008	0H
46.486	6.07008	0H
46.487	1	0H
46.488	0	0H
46.489	4.07008	0H
46.49	3.02336	0H
46.491	4.02336	0H
46.492	2.04672	0H
46.493	4.04672	0H
46.494	2.02336	0H
46.495	1.02336	0H
46.496	3.07008	0H
46.497	0	0H
46.498	3.02336	0H
46.499	6.04672	0H
46.5	5.07008	0H
46.501	4	0H
46.502	8.04672	0H
46.503	0	0H
46.504	4.04672	0H
46.505	3.02336	0H
46.506	1	0H
46.507	1.02336	0H
46.508	0	0H
46.509	8.1168	0H
46.51	2	0H
46.511	8.02336	0H
46.512	4.09344	0H
46.513	5.07008	0H
46.514	1	0H
46.515	4.02336	0H
46.516	4.07008	0H
46.517	0	0H
46.518	4.09344	0H
46.519	4.09344	0H
46.52	0	0H
46.521	3.07008	0H
46.522	1.02336	0H
46.523	8.09344	0H
46.524	1.02336	0H
46.525	15.1635	0H
46.526	3.04672	0H
46.527	1	0H
46.528	3.04672	0H
46.529	3.02336	0H
46.53	6.07008	0H
46.531	4.04672	0H
46.532	7.04672	0H
46.533	2	0H
46.534	0	0H
46.535	2.02336	0H
46.536	3.04672	0H
46.537	4.04672	0H
46.538	3.02336	0H
46.539	4.07008	0H
46.54	5.02336	0H
46.541	0	0H
46.542	3.04672	0H
46.543	1	0H
46.544	2.02336	0H
46.545	0	0H
46.546	1.02336	0H
46.547	1.02336	0H
46.548	1	0H
46.549	0	0H
46.55	2.02336	0H
46.551	1	0H
46.552	1.02336	0H
46.553	2.04672	0H
46.554	0	0H
46.555	0	0H
46.556	2.04672	0H
46.557	0	0H
46.558	1	0H
46.559	2.04672	0H
46.56	1.02336	0H
46.561	0	0H
46.562	1	0H
46.563	6.07008	0H
46.564	0	0H
46.565	0	0H
46.566	2	0H
46.567	0	0H
46.568	8.09344	0H
46.569	0	0H
46.57	3	0H
46.571	1	0H
46.572	1.02336	0H
46.573	3.04672	0H
46.574	3.02336	0H
46.575	3	0H
46.576	2	0H
46.577	0	0H
46.578	2.02336	0H
46.579	2.04672	0H
46.58	4.04672	0H
46.581	2.04672	0H
46.582	2.02336	0H
46.583	1	0H
46.584	1.02336	0H
46.585	1.02336	0H
46.586	2.02336	0H
46.587	1.02336	0H
46.588	0	0H
46.589	3.02336	0H
46.59	2	0H
46.591	4	0H
46.592	2	0H
46.593	2.02336	0H
46.594	0	0H
46.595	3.04672	0H
46.596	0	0H
46.597	4	0H
46.598	1	0H
46.599	2.02336	0H
46.6	0	0H
46.601	3	0H
46.602	3.02336	0H
46.603	0	0H
46.604	2.04672	0H
46.605	0	0H
46.606	1	0H
46.607	2.04672	0H
46.608	0	0H
46.609	1	0H
46.61	3.02336	0H

## Sheet: Fig. 3E
Raw normalized data(each column represents a replicate)
HEK293(NORMAL)
samples	rep1	rep2	rep3	rep4	rep5	rep6	rep7	rep8	rep9
Control	1	1	1	1	1	1	1	1	1	AVERAGE	SD
E2	1.25577	1.11405	1.10865	0.825958	0.851002	0.848994	1.37053	1.26993	1.12518	1.08556	0.2017
E12-1	1.18057	1.12399	0.965119	0.821897	0.869271	0.913075	1.25372	1.13507	1.2188	1.0535	0.162132
E12-2	0.932788	0.892579	0.943133	1.06943	1.11237	1.28241	1.52823	1.57065	1.46816	1.19997	0.269359
E20-W	0.786477	0.687152	0.86401	0.624008	0.567878	0.660279	0.679385	0.745254	0.871898	0.720704	0.104592
E20-A	1.19202	1.07885	1.00885	1.04108	0.966663	0.899186	0.930204	1.28855	1.12289	1.0587	0.126665
E21-1-W	1.64376	1.7502	1.9697	1.01968	1.16279	1.00701	0.940684	0.855659	1.37328	1.30253	0.400695
E21-1-A	1.0164	1.57654	1.19872	1.06704	1.18231	1.29193	1.06006	1.11475	1.21522	1.19144	0.168953
E21-2-W	1.07525	1.11414	1.47286	0.80773	0.918769	1.25495	0.988971	1.00497	0.982596	1.06892	0.196393
E21-2-A	0.932486	0.87626	0.771201	0.698847	0.628351	0.584182	0.959821	1.11977	1.13017	0.855677	0.199807
E22-1-W	2.18496	2.12874	2.4703	2.04929	1.90049	1.97315	2.38763	2.19311	2.05643	2.14934	0.185412
E22-1-A	1.34926	1.37254	1.24042	1.13982	1.04001	1.24698	1.67979	1.64164	1.78519	1.38841	0.258198
E22-2-W	1.37726	1.39876	1.03271	1.0661	1.144	0.804146	1.31202	1.64119	1.47037	1.24962	0.258557
E22-2-A	1.1647	1.29637	1.19074	0.98904	0.987923	0.838201	1.41412	1.47739	1.54556	1.21156	0.242899
HELA(NORMAL)
samples	rep1	rep2	rep3	rep4	rep5	rep6	rep7	rep8	rep9
Control	1	1	1	1	1	1	1	1	1	AVERAGE	SD
E2	1.12999	1.23535	1.15563	0.818202	0.888675	0.928611	0.851396	0.92676	0.949444	0.987118	0.139666
E12-1	1.36506	1.43404	1.47207	1.06139	1.03312	0.994547	1.35687	1.4688	1.39059	1.28628	0.186043
E12-2	1.48994	1.39866	1.40786	1.23443	1.29032	1.3348	1.17746	1.21014	1.13118	1.2972	0.112827
E20-W	0.686976	0.797157	0.657322	0.637419	0.629557	0.653623	0.577166	0.592597	0.591077	0.646988	0.0629422
E20-A	1.25642	1.30003	1.20877	0.970449	0.981893	0.889228	0.776633	0.801889	0.793918	0.997693	0.195617
E21-1-W	1.45031	1.70113	1.83206	1.17336	1.21819	1.3013	0.971354	1.0196	1.0221	1.29882	0.289284
E21-1-A	1.17283	1.15919	1.17468	1.02833	0.976171	1.0264	0.767754	0.866367	0.805934	0.997518	0.148023
E21-2-W	0.660651	0.649366	0.659958	0.593917	0.628113	0.629025	0.692513	0.737217	0.747457	0.666469	0.0480144
E21-2-A	1.01091	0.966279	0.793118	0.641361	0.633	0.54795	0.590685	0.600884	0.559351	0.704837	0.16621
E22-1-W	2.08532	2.11634	1.90358	2.08718	2.14515	2.13998	1.72805	1.71513	1.77326	1.966	0.174638
E22-1-A	1.5659	1.58059	1.44403	1.23787	1.30625	1.25773	1.03981	1.00404	1.00815	1.2716	0.213197
E22-2-W	1.45007	1.45767	1.63474	1.10616	1.03771	1.11966	1.01385	1.03682	1.07514	1.21465	0.219713
E22-2-A	0.82616	0.746714	0.775335	0.822353	0.779461	0.790156	0.92953	0.919811	0.886455	0.830664	0.0626235
HEK293(HYPOXIA)
samples	rep1	rep2	rep3	rep4	rep5	rep6	rep7	rep8	rep9
Control	1	1	1	1	1	1	1	1	1	AVERAGE	SD
E2	2.35877	1.86612	2.23724	1.3894	1.02837	1.20184	1.58703	1.6562	1.65674	1.66464	0.440343
E12-1	2.12933	2.41778	2.53087	1.71729	1.51039	1.42883	2.37618	2.4668	2.3302	2.10085	0.432416
E12-2	2.49867	1.81825	2.77262	1.6965	1.57086	1.41326	2.03997	1.9047	2.0621	1.97522	0.434192
E20-W	0.809933	0.648753	0.630742	0.666368	0.853288	0.934439	1.02875	1.00404	0.736189	0.8125	0.152896
E20-A	1.89163	1.23562	1.10245	1.1337	1.07484	1.47534	1.38814	1.32541	1.55462	1.35353	0.262144
E21-1-W	3.05297	1.95684	2.13732	0.895583	0.749061	0.9341	0.925074	0.870115	0.931323	1.3836	0.806597
E21-1-A	1.81244	1.81055	1.91682	1.11484	1.28631	1.13798	0.926192	1.17043	1.03778	1.35704	0.380864
E21-2-W	1.07362	1.0669	0.913983	0.556355	0.591793	0.627525	0.456968	0.419195	0.379406	0.676194	0.272303
E21-2-A	0.831293	0.836	0.734943	0.48045	0.467438	0.524714	0.517695	0.564107	0.578171	0.614979	0.146396
E22-1-W	2.18018	2.28073	2.07987	2.40063	2.75725	2.66876	2.49413	2.56694	2.69177	2.45781	0.238925
E22-1-A	0.944361	0.638263	0.697729	1.53315	1.4678	1.47505	1.59232	1.68415	1.47931	1.27913	0.403348
E22-2-W	2.70574	3.22126	3.19587	1.33227	1.38764	1.63021	3.02927	2.91653	3.36029	2.53101	0.835862
E22-2-A	2.23228	2.29614	1.99498	1.52411	0.973755	1.19892	3.29619	3.29587	3.22984	2.2269	0.899416
HELA(HYPOXIA)
samples	rep1	rep2	rep3	rep4	rep5	rep6	rep7	rep8	rep9
Control	1	1	1	1	1	1	1	1	1	AVERAGE	SD
E2	1.21573	1.06823	1.16595	1.83786	1.45869	1.81819	1.5543	1.84066	1.72913	1.52097	0.308922
E12-1	1.73496	1.80208	1.83401	1.4582	1.48577	1.56265	1.73909	1.56896	1.56622	1.6391	0.139665
E12-2	1.65388	1.69521	1.68757	1.53775	1.63449	1.99832	1.92916	1.88151	1.81936	1.7597	0.153929
E20-W	1.31446	1.33973	1.35943	0.771949	0.775063	0.89293	0.75603	0.771922	0.776979	0.973165	0.276667
E20-A	1.57604	1.49559	1.62434	1.13172	1.16785	1.24124	1.27819	1.35603	1.18929	1.34003	0.183824
E21-1-W	1.65111	1.47233	1.64618	2.73426	2.44474	2.13789	1.34632	1.34369	1.37011	1.79407	0.518945
E21-1-A	1.27838	1.42667	1.27672	1.86353	1.64204	1.19328	1.14093	1.13095	1.55417	1.38963	0.252285
E21-2-W	0.428237	0.489401	0.463347	0.841687	0.76574	0.760985	0.582404	0.470887	0.856148	0.62876	0.175839
E21-2-A	0.325002	0.330431	0.339237	0.596719	0.603811	0.565226	0.354685	0.452753	0.323682	0.432394	0.123951
E22-1-W	2.13456	2.33366	2.37881	1.92818	2.23702	2.27098	2.59995	2.39028	2.55284	2.31403	0.205566
E22-1-A	1.14914	1.23793	1.27979	1.12157	0.994863	1.12669	1.2967	1.28472	1.1959	1.18748	0.0994569
E22-2-W	1.92711	1.87711	1.9157	1.25873	1.54088	1.19779	1.189	1.46087	1.28939	1.5174	0.313957
E22-2-A	0.906344	0.891793	1.01696	0.97211	1.06088	0.119032	1.26551	0.849893	0.941817	0.891594	0.314643

## Sheet: Fig. 3F
rs3768729 Genotype	Openness
W:CC	1.92057
W:CC	2.37426
W:CC	2.91808
W:CC	2.47187
W:CC	1.90127
A:TT	3.28221
A:TT	1.43246
A:TT	1.97359
A:TT	2.01018
A:TT	2.30507
W:CC	2.51201
W:CC	3.31657
W:CC	2.60199
W:CC	2.79643
W:CC	2.87195
A:TT	1.82913
A:TT	1.31684
A:TT	2.52648
A:TT	2.9317
A:TT	2.77974
W:CC	2.98066
W:CC	2.52621
W:CC	1.82046
W:CC	2.45997
W:CC	2.86165
A:TT	2.21168
A:TT	2.06287
A:TT	2.52047
A:TT	2.23061
A:TT	1.81754
W:CC	2.57422
W:CC	2.73359
W:CC	2.42807
W:CC	2.34277
W:CC	2.6377
A:TT	2.84732
A:TT	2.80325
A:TT	2.39237
A:TT	3.05774
A:TT	2.2391
W:CC	2.38934
W:CC	1.96246
W:CC	3.14701
W:CC	2.94263
W:CC	3.75374
A:TT	1.89095
A:TT	1.95842
A:TT	2.11055
A:TT	2.75001
A:TT	2.61005

## Sheet: Fig. 3H
name	len	sd	HT-T-TEST	NH-T-TEST	Condition	Population
E22-1-W	1.966	0.174638	2.4e-06	0.00166401	Normoxia	HELA_Han
E22-1-A	1.2716	0.213197		0.322205	Normoxia	HELA_Tibetan
E22-1-W	2.31403	0.205566	9.35e-11		Hypoxia	HELA_Han
E22-1-A	1.18748	0.0994569			Hypoxia	HELA_Tibetan
E22-1-W	2.14934	0.185412	2.18e-06	0.00748268	Normoxia	HEK293_Han
E22-1-A	1.38841	0.258198		0.503419	Normoxia	HEK293_Tibetan
E22-1-W	2.45781	0.238925	1.18e-06		Hypoxia	HEK293_Han
E22-1-A	1.27913	0.403348			Hypoxia	HEK293_Tibetan
Oringinal data is from Fig. 3E

## Sheet: Fig. 3I
Tissue	Fold enrichment
Right Atrium	10
Placenta	9.58333
H1.BMP4.TROP	9.04762
Left Ventricle	8.33333
Liver	8.21429
Lung	7.85714
Adipose Nuclei	7.41935
Small Intestine	7.30769
HUVEC	6.875
Placenta Amnion	6.81818

## Sheet: Fig. 3J
Cell name	Fold change in H3k27ac	log(FPKM) for EPAS1
E104 Right_Atrium	10	1.99735
E005 H1_BMP4_Derived_Trophoblast_Cultured_Cells	9.04762	2.81377
E095 Left_Ventricle	8.33333	1.93711
E066 Adult_Liver	8.21429	1.87867
E096 Lung	7.85714	2.23696
E109 Small_Intestine	7.30769	1.90394
E122 HUVEC	6.875	2.19867
E106 Sigmoid_Colon	6.53846	1.57511
E100 Psoas_Muscle	6.5	1.54728
E071 Brain_Hippocampus_Middle	5.94595	1.46993
E087 Pancreatic_Islets	5.33333	2.0094
E094 Gastric	5	1.6899
E117 HELA	4.5	1.5527
E079 Esophagus	3.33333	1.72882
E118 HEPG2	3.125	1.90566
E097 Ovary	3	1.82688
E058 Penis_Foreskin_Keratinocyte_Primary_Cells_skin03	3	1.66305
E105 Right_Ventricle	2.8125	1.93498
E065 Aorta	2.77778	2.18609
E127 NHEK	2.63158	1.66877
E085 Fetal_Intestine_Small	2.27273	1.04708
E119 HMEC	2.22222	1.78763
E098 Pancreas	2.22222	1.50676
E056 Penis_Foreskin_Fibroblast_Primary_Cells_skin02	2.09302	1.64118
E113 Spleen	2	1.63323
